# Supplementary material for: Anti-Inflammatory Activities of 8-Benzylaminoxanthines Showing High Adenosine A2A and Dual A1/A2A Receptor Affinity
Source: Int J Mol Sci. 2023 Sep 5;24(18):13707. doi: 10.3390/ijms241813707 (PMC10531311; doi:10.3390/ijms241813707)
Supplement: Supplementary file 1 [file ijms-24-13707-s001.zip]

Archive with 13 entries (12 files):
- 1H and 13C NMR data.pdf
- Metabolic stability -Figures S5-S12.pdf
- Molecular docking -Figures S1-S4.pdf
- Molecular docking -Table S1.pdf
- SI(apo)protein-ligand-complexes/
- SI(apo)protein-ligand-complexes/5N2R_-clean_-_prepared_MZ-1483.pdb
- SI(apo)protein-ligand-complexes/5N2R_-clean_-_prepared_MZ-1490.pdb
- SI(apo)protein-ligand-complexes/5N2R_-clean_-_prepared_MZ-1495.pdb
- SI(apo)protein-ligand-complexes/5N2R_-clean_-_prepared_MZ-1495_-_prepared.pdb
- SI(apo)protein-ligand-complexes/5N2S_-_prepared_MZ-1483.pdb
- SI(apo)protein-ligand-complexes/5N2S_-_prepared_MZ-1490.pdb
- SI(apo)protein-ligand-complexes/5N2S_-_prepared_MZ-1495.pdb
- SI-RMSD_per_residue.xlsx
