# Supplementary material for: Anti-Inflammatory Activities of 8-Benzylaminoxanthines Showing High Adenosine A2A and Dual A1/A2A Receptor Affinity
Source: Int J Mol Sci. 2023 Sep 5;24(18):13707. doi: 10.3390/ijms241813707 (PMC10531311; doi:10.3390/ijms241813707)
Supplement: Supplementary file 1 [file ijms-24-13707-s001.zip › SI(apo)protein-ligand-complexes/5N2R_-clean_-_prepared_MZ-1483.pdb]

HEADER    MEMBRANE PROTEIN                        08-FEB-17   5N2R
TITLE     CRYSTAL STRUCTURE OF STABILIZED A2A ADENOSINE RECEPTOR
TITLE    2 A2AR-STAR2-BRIL IN COMPLEX WITH PSB36 AT 2.8A RESOLUTION
EXPDTA    X-RAY DIFFRACTION
REMARK   2 RESOLUTION.    2.80 ANGSTROMS
REMARK   3  R VALUE : 0.188000
REMARK   3  FREE R VALUE : 0.229000
REMARK   4 5N2R COMPLIES WITH FORMAT V. 3.30,
REMARK 200  TEMPERATURE           (KELVIN) : 100.00
REMARK 200  PH                             : 5.50
REMARK 350 BIOMOLECULE: 1
REMARK 350 APPLY THE FOLLOWING TO CHAINS: A
REMARK 350   BIOMT1  1   1.000000 0.000000 0.000000   0.000000
REMARK 350   BIOMT2  1   0.000000 1.000000 0.000000   0.000000
REMARK 350   BIOMT3  1   0.000000 0.000000 1.000000   0.000000
REMARK 888
REMARK 888 WRITTEN BY MAESTRO (A PRODUCT OF SCHRODINGER, LLC)
CRYST1   39.254  180.739  140.641  90.00  90.00  90.00 C 2 2 21      8
ATOM      1  N   GLY A  -1      -2.141 -15.633  29.485  1.00134.68           N  
ANISOU    1  N   GLY A  -1    19324  15925  15924   -496    270   -637
ATOM      2  CA  GLY A  -1      -1.514 -14.952  28.368  1.00132.27           C  
ANISOU    2  CA  GLY A  -1    18841  15728  15687   -416    268   -605
ATOM      3  C   GLY A  -1      -0.207 -15.586  27.935  1.00135.39           C  
ANISOU    3  C   GLY A  -1    19204  16180  16059   -311    304   -610
ATOM      4  O   GLY A  -1       0.810 -15.458  28.619  1.00137.46           O  
ANISOU    4  O   GLY A  -1    19539  16410  16281   -193    372   -616
ATOM      5  H1  GLY A  -1      -2.880 -15.068  29.879  1.00134.68           H  
ATOM      6  H2  GLY A  -1      -2.576 -16.493  29.184  1.00134.68           H  
ATOM      7  HA3 GLY A  -1      -1.309 -13.918  28.648  1.00132.27           H  
ATOM      8  HA2 GLY A  -1      -2.211 -14.881  27.531  1.00132.27           H  
ATOM      9  N   ALA A   0      -0.242 -16.269  26.792  1.00133.55           N  
ANISOU    9  N   ALA A   0    18860  16033  15849   -353    260   -604
ATOM     10  CA  ALA A   0       0.939 -16.934  26.268  1.00125.93           C  
ANISOU   10  CA  ALA A   0    17852  15132  14863   -269    287   -607
ATOM     11  C   ALA A   0       2.055 -15.920  26.012  1.00125.17           C  
ANISOU   11  C   ALA A   0    17671  15092  14796   -134    334   -579
ATOM     12  O   ALA A   0       1.784 -14.738  25.778  1.00127.39           O  
ANISOU   12  O   ALA A   0    17876  15391  15134   -127    326   -553
ATOM     13  CB  ALA A   0       0.600 -17.676  24.977  1.00123.66           C  
ANISOU   13  CB  ALA A   0    17447  14931  14606   -345    225   -599
ATOM     14  H   ALA A   0      -1.095 -16.344  26.257  1.00133.55           H  
ATOM     15  HA  ALA A   0       1.232 -17.665  27.021  1.00125.93           H  
ATOM     16  HB1 ALA A   0       1.461 -18.215  24.580  1.00123.66           H  
ATOM     17  HB2 ALA A   0      -0.190 -18.409  25.145  1.00123.66           H  
ATOM     18  HB3 ALA A   0       0.255 -16.992  24.200  1.00123.66           H  
ATOM     19  N   PRO A   1       3.314 -16.354  26.064  1.00123.65           N  
ANISOU   19  N   PRO A   1    17488  14932  14563    -27    384   -581
ATOM     20  CA  PRO A   1       4.437 -15.433  25.833  1.00120.83           C  
ANISOU   20  CA  PRO A   1    17045  14640  14224    100    430   -551
ATOM     21  C   PRO A   1       4.281 -14.695  24.516  1.00121.27           C  
ANISOU   21  C   PRO A   1    16923  14793  14360     71    384   -519
ATOM     22  O   PRO A   1       4.018 -15.313  23.474  1.00118.86           O  
ANISOU   22  O   PRO A   1    16536  14547  14079      2    335   -518
ATOM     23  CB  PRO A   1       5.656 -16.367  25.810  1.00118.42           C  
ANISOU   23  CB  PRO A   1    16757  14378  13860    185    471   -557
ATOM     24  CG  PRO A   1       5.252 -17.511  26.678  1.00119.30           C  
ANISOU   24  CG  PRO A   1    17031  14396  13903    140    477   -597
ATOM     25  CD  PRO A   1       3.779 -17.705  26.426  1.00121.40           C  
ANISOU   25  CD  PRO A   1    17300  14625  14204    -16    405   -610
ATOM     26  HA  PRO A   1       4.504 -14.810  26.719  1.00120.83           H  
ATOM     27  HB3 PRO A   1       6.560 -15.878  26.174  1.00118.42           H  
ATOM     28  HB2 PRO A   1       5.869 -16.725  24.811  1.00118.42           H  
ATOM     29  HG3 PRO A   1       5.399 -17.228  27.721  1.00119.30           H  
ATOM     30  HG2 PRO A   1       5.838 -18.413  26.499  1.00119.30           H  
ATOM     31  HD2 PRO A   1       3.600 -18.382  25.594  1.00121.40           H  
ATOM     32  HD3 PRO A   1       3.303 -18.114  27.317  1.00121.40           H  
ATOM     33  N   PRO A   2       4.422 -13.366  24.528  1.00117.96           N  
ANISOU   33  N   PRO A   2    16446  14390  13981    121    401   -493
ATOM     34  CA  PRO A   2       4.150 -12.591  23.307  1.00112.22           C  
ANISOU   34  CA  PRO A   2    15563  13744  13330     85    356   -465
ATOM     35  C   PRO A   2       5.042 -12.957  22.136  1.00100.48           C  
ANISOU   35  C   PRO A   2    13958  12368  11852    114    349   -450
ATOM     36  O   PRO A   2       4.602 -12.848  20.986  1.00101.56           O  
ANISOU   36  O   PRO A   2    13988  12561  12041     49    298   -437
ATOM     37  CB  PRO A   2       4.381 -11.141  23.757  1.00111.82           C  
ANISOU   37  CB  PRO A   2    15494  13687  13304    157    391   -442
ATOM     38  CG  PRO A   2       4.203 -11.168  25.241  1.00108.08           C  
ANISOU   38  CG  PRO A   2    15182  13102  12780    185    433   -461
ATOM     39  CD  PRO A   2       4.728 -12.500  25.679  1.00111.83           C  
ANISOU   39  CD  PRO A   2    15754  13552  13184    207    458   -488
ATOM     40  HA  PRO A   2       3.101 -12.730  23.037  1.00112.22           H  
ATOM     41  HB3 PRO A   2       3.701 -10.439  23.273  1.00111.82           H  
ATOM     42  HB2 PRO A   2       5.398 -10.816  23.529  1.00111.82           H  
ATOM     43  HG3 PRO A   2       3.136 -11.117  25.466  1.00108.08           H  
ATOM     44  HG2 PRO A   2       4.683 -10.330  25.747  1.00108.08           H  
ATOM     45  HD2 PRO A   2       5.808 -12.473  25.833  1.00111.83           H  
ATOM     46  HD3 PRO A   2       4.239 -12.773  26.613  1.00111.83           H  
ATOM     47  N   ILE A   3       6.278 -13.397  22.389  1.00100.71           N  
ANISOU   47  N   ILE A   3    14006  12430  11828    209    399   -448
ATOM     48  CA  ILE A   3       7.203 -13.699  21.301  1.00106.06           C  
ANISOU   48  CA  ILE A   3    14570  13218  12508    236    395   -430
ATOM     49  C   ILE A   3       6.748 -14.902  20.484  1.00102.61           C  
ANISOU   49  C   ILE A   3    14114  12800  12074    143    343   -445
ATOM     50  O   ILE A   3       7.168 -15.058  19.332  1.00102.72           O  
ANISOU   50  O   ILE A   3    14019  12901  12108    130    320   -429
ATOM     51  CB  ILE A   3       8.625 -13.920  21.851  1.00104.36           C  
ANISOU   51  CB  ILE A   3    14383  13040  12229    362    463   -421
ATOM     52  CG1 ILE A   3       9.660 -13.836  20.725  1.00105.02           C  
ANISOU   52  CG1 ILE A   3    14328  13253  12321    395    462   -391
ATOM     53  CG2 ILE A   3       8.718 -15.258  22.557  1.00103.48           C  
ANISOU   53  CG2 ILE A   3    14395  12874  12048    366    483   -453
ATOM     54  CD1 ILE A   3      11.062 -14.216  21.149  1.00104.14           C  
ANISOU   54  CD1 ILE A   3    14231  13197  12140    511    525   -378
ATOM     55  H   ILE A   3       6.622 -13.482  23.335  1.00100.71           H  
ATOM     56  HA  ILE A   3       7.250 -12.812  20.679  1.00106.06           H  
ATOM     57  HB  ILE A   3       8.842 -13.134  22.576  1.00104.36           H  
ATOM     58 HG13 ILE A   3       9.667 -12.828  20.309  1.00105.02           H  
ATOM     59 HG12 ILE A   3       9.422 -14.495  19.896  1.00105.02           H  
ATOM     60 HG21 ILE A   3       9.633 -15.327  23.145  1.00103.48           H  
ATOM     61 HG22 ILE A   3       7.899 -15.402  23.263  1.00103.48           H  
ATOM     62 HG23 ILE A   3       8.723 -16.106  21.871  1.00103.48           H  
ATOM     63 HD11 ILE A   3      11.795 -13.826  20.442  1.00104.14           H  
ATOM     64 HD12 ILE A   3      11.310 -13.811  22.130  1.00104.14           H  
ATOM     65 HD13 ILE A   3      11.191 -15.298  21.185  1.00104.14           H  
ATOM     66  N   MET A   4       5.890 -15.757  21.045  1.00 91.56           N  
ANISOU   66  N   MET A   4    12819  11321  10650     74    324   -476
ATOM     67  CA  MET A   4       5.404 -16.915  20.303  1.00 83.49           C  
ANISOU   67  CA  MET A   4    11778  10318   9626    -16    274   -488
ATOM     68  C   MET A   4       4.471 -16.489  19.176  1.00 78.56           C  
ANISOU   68  C   MET A   4    11048   9728   9075   -105    210   -471
ATOM     69  O   MET A   4       4.717 -16.789  18.001  1.00 79.81           O  
ANISOU   69  O   MET A   4    11109   9962   9254   -126    182   -457
ATOM     70  CB  MET A   4       4.707 -17.886  21.255  1.00 86.81           C  
ANISOU   70  CB  MET A   4    12341  10645   9996    -71    270   -524
ATOM     71  CG  MET A   4       5.615 -18.408  22.354  1.00 89.99           C  
ANISOU   71  CG  MET A   4    12863  11007  10321     19    336   -543
ATOM     72  SD  MET A   4       4.807 -19.637  23.390  1.00 90.61           S  
ANISOU   72  SD  MET A   4    13117  10976  10334    -56    329   -589
ATOM     73  CE  MET A   4       4.394 -20.881  22.168  1.00 92.48           C  
ANISOU   73  CE  MET A   4    13278  11278  10581   -160    262   -592
ATOM     74  H   MET A   4       5.532 -15.608  21.978  1.00 91.56           H  
ATOM     75  HA  MET A   4       6.255 -17.437  19.858  1.00 83.49           H  
ATOM     76  HB3 MET A   4       4.325 -18.713  20.658  1.00 86.81           H  
ATOM     77  HB2 MET A   4       3.834 -17.416  21.712  1.00 86.81           H  
ATOM     78  HG3 MET A   4       5.991 -17.594  22.961  1.00 89.99           H  
ATOM     79  HG2 MET A   4       6.493 -18.876  21.909  1.00 89.99           H  
ATOM     80  HE1 MET A   4       4.126 -21.811  22.669  1.00 92.48           H  
ATOM     81  HE2 MET A   4       3.539 -20.574  21.566  1.00 92.48           H  
ATOM     82  HE3 MET A   4       5.242 -21.078  21.512  1.00 92.48           H  
ATOM     83  N   GLY A   5       3.388 -15.786  19.515  1.00 72.09           N  
ANISOU   83  N   GLY A   5    10248   8855   8290   -158    187   -471
ATOM     84  CA  GLY A   5       2.547 -15.205  18.484  1.00 75.53           C  
ANISOU   84  CA  GLY A   5    10579   9327   8794   -224    135   -450
ATOM     85  C   GLY A   5       3.286 -14.192  17.634  1.00 69.65           C  
ANISOU   85  C   GLY A   5     9718   8657   8090   -165    146   -421
ATOM     86  O   GLY A   5       2.950 -13.992  16.464  1.00 62.51           O  
ANISOU   86  O   GLY A   5     8715   7803   7231   -207    106   -403
ATOM     87  H   GLY A   5       3.168 -15.578  20.481  1.00 72.09           H  
ATOM     88  HA3 GLY A   5       1.703 -14.707  18.961  1.00 75.53           H  
ATOM     89  HA2 GLY A   5       2.132 -15.990  17.850  1.00 75.53           H  
ATOM     90  N   SER A   6       4.298 -13.536  18.207  1.00 61.45           N  
ANISOU   90  N   SER A   6     8691   7626   7032    -66    201   -414
ATOM     91  CA  SER A   6       5.111 -12.603  17.435  1.00 57.85           C  
ANISOU   91  CA  SER A   6     8126   7250   6606    -11    213   -386
ATOM     92  C   SER A   6       5.927 -13.331  16.376  1.00 58.42           C  
ANISOU   92  C   SER A   6     8126   7405   6665     -9    204   -377
ATOM     93  O   SER A   6       6.097 -12.827  15.259  1.00 66.02           O  
ANISOU   93  O   SER A   6     8986   8433   7666    -22    182   -356
ATOM     94  CB  SER A   6       6.029 -11.811  18.365  1.00 60.12           C  
ANISOU   94  CB  SER A   6     8444   7533   6867     96    276   -378
ATOM     95  OG  SER A   6       5.305 -11.244  19.443  1.00 80.00           O  
ANISOU   95  OG  SER A   6    11045   9964   9387     95    288   -387
ATOM     96  H   SER A   6       4.536 -13.683  19.179  1.00 61.45           H  
ATOM     97  HA  SER A   6       4.447 -11.894  16.935  1.00 57.85           H  
ATOM     98  HB3 SER A   6       6.491 -10.994  17.810  1.00 60.12           H  
ATOM     99  HB2 SER A   6       6.851 -12.429  18.710  1.00 60.12           H  
ATOM    100  HG  SER A   6       5.004 -11.949  20.037  1.00 80.00           H  
ATOM    101  N   SER A   7       6.437 -14.521  16.708  1.00 59.75           N  
ANISOU  101  N   SER A   7     8353   7573   6779      6    220   -394
ATOM    102  CA  SER A   7       7.276 -15.256  15.766  1.00 56.01           C  
ANISOU  102  CA  SER A   7     7815   7180   6287     10    215   -384
ATOM    103  C   SER A   7       6.495 -15.677  14.528  1.00 55.85           C  
ANISOU  103  C   SER A   7     7732   7181   6308    -85    153   -380
ATOM    104  O   SER A   7       7.024 -15.634  13.412  1.00 61.02           O  
ANISOU  104  O   SER A   7     8299   7910   6977    -90    139   -361
ATOM    105  CB  SER A   7       7.892 -16.476  16.449  1.00 58.60           C  
ANISOU  105  CB  SER A   7     8226   7497   6544     45    246   -404
ATOM    106  OG  SER A   7       8.817 -16.085  17.448  1.00 72.93           O  
ANISOU  106  OG  SER A   7    10086   9309   8316    151    310   -401
ATOM    107  H   SER A   7       6.299 -14.917  17.629  1.00 59.75           H  
ATOM    108  HA  SER A   7       8.088 -14.604  15.437  1.00 56.01           H  
ATOM    109  HB3 SER A   7       8.428 -17.092  15.725  1.00 58.60           H  
ATOM    110  HB2 SER A   7       7.127 -17.110  16.899  1.00 58.60           H  
ATOM    111  HG  SER A   7       8.325 -15.693  18.179  1.00 72.93           H  
ATOM    112  N   VAL A   8       5.236 -16.086  14.701  1.00 52.96           N  
ANISOU  112  N   VAL A   8     7413   6754   5957   -162    115   -396
ATOM    113  CA  VAL A   8       4.410 -16.443  13.549  1.00 56.54           C  
ANISOU  113  CA  VAL A   8     7806   7228   6448   -247     57   -387
ATOM    114  C   VAL A   8       4.175 -15.223  12.669  1.00 64.66           C  
ANISOU  114  C   VAL A   8     8741   8289   7537   -252     40   -361
ATOM    115  O   VAL A   8       4.293 -15.287  11.439  1.00 58.55           O  
ANISOU  115  O   VAL A   8     7891   7569   6787   -276     14   -344
ATOM    116  CB  VAL A   8       3.084 -17.072  14.012  1.00 53.65           C  
ANISOU  116  CB  VAL A   8     7506   6797   6080   -327     22   -405
ATOM    117  CG1 VAL A   8       2.090 -17.116  12.865  1.00 46.88           C  
ANISOU  117  CG1 VAL A   8     6578   5964   5270   -404    -35   -387
ATOM    118  CG2 VAL A   8       3.328 -18.468  14.556  1.00 56.86           C  
ANISOU  118  CG2 VAL A   8     7995   7184   6424   -337     30   -430
ATOM    119  H   VAL A   8       4.816 -16.125  15.620  1.00 52.96           H  
ATOM    120  HA  VAL A   8       4.951 -17.180  12.950  1.00 56.54           H  
ATOM    121  HB  VAL A   8       2.653 -16.470  14.814  1.00 53.65           H  
ATOM    122 HG11 VAL A   8       1.224 -17.721  13.134  1.00 46.88           H  
ATOM    123 HG12 VAL A   8       1.692 -16.134  12.606  1.00 46.88           H  
ATOM    124 HG13 VAL A   8       2.523 -17.562  11.968  1.00 46.88           H  
ATOM    125 HG21 VAL A   8       2.399 -18.923  14.901  1.00 56.86           H  
ATOM    126 HG22 VAL A   8       3.756 -19.125  13.798  1.00 56.86           H  
ATOM    127 HG23 VAL A   8       4.011 -18.452  15.406  1.00 56.86           H  
ATOM    128  N   TYR A   9       3.847 -14.088  13.288  1.00 55.42           N  
ANISOU  128  N   TYR A   9     7582   7085   6392   -228     54   -358
ATOM    129  CA  TYR A   9       3.630 -12.868  12.519  1.00 38.90           C  
ANISOU  129  CA  TYR A   9     5406   5020   4354   -228     41   -335
ATOM    130  C   TYR A   9       4.910 -12.411  11.827  1.00 39.24           C  
ANISOU  130  C   TYR A   9     5378   5140   4393   -174     64   -317
ATOM    131  O   TYR A   9       4.877 -11.985  10.667  1.00 37.18           O  
ANISOU  131  O   TYR A   9     5041   4921   4166   -198     40   -299
ATOM    132  CB  TYR A   9       3.084 -11.769  13.429  1.00 39.40           C  
ANISOU  132  CB  TYR A   9     5499   5031   4438   -210     56   -335
ATOM    133  CG  TYR A   9       3.146 -10.388  12.820  1.00 54.21           C  
ANISOU  133  CG  TYR A   9     7296   6941   6361   -189     56   -312
ATOM    134  CD1 TYR A   9       2.391 -10.068  11.698  1.00 46.08           C  
ANISOU  134  CD1 TYR A   9     6200   5932   5378   -241     14   -297
ATOM    135  CD2 TYR A   9       3.957  -9.402  13.367  1.00 38.91           C  
ANISOU  135  CD2 TYR A   9     5352   5015   4416   -114     99   -304
ATOM    136  CE1 TYR A   9       2.447  -8.807  11.134  1.00 42.71           C  
ANISOU  136  CE1 TYR A   9     5707   5532   4990   -222     15   -278
ATOM    137  CE2 TYR A   9       4.018  -8.137  12.811  1.00 41.36           C  
ANISOU  137  CE2 TYR A   9     5590   5358   4766    -98     98   -284
ATOM    138  CZ  TYR A   9       3.262  -7.845  11.695  1.00 39.24           C  
ANISOU  138  CZ  TYR A   9     5262   5105   4544   -154     56   -272
ATOM    139  OH  TYR A   9       3.319  -6.587  11.141  1.00 34.82           O  
ANISOU  139  OH  TYR A   9     4638   4575   4019   -138     57   -254
ATOM    140  H   TYR A   9       3.751 -14.041  14.293  1.00 55.42           H  
ATOM    141  HA  TYR A   9       2.882 -13.072  11.750  1.00 38.90           H  
ATOM    142  HB3 TYR A   9       3.651 -11.752  14.362  1.00 39.40           H  
ATOM    143  HB2 TYR A   9       2.054 -11.991  13.711  1.00 39.40           H  
ATOM    144  HD1 TYR A   9       1.755 -10.817  11.248  1.00 46.08           H  
ATOM    145  HD2 TYR A   9       4.558  -9.618  14.239  1.00 38.91           H  
ATOM    146  HE1 TYR A   9       1.853  -8.574  10.263  1.00 42.71           H  
ATOM    147  HE2 TYR A   9       4.659  -7.385  13.246  1.00 41.36           H  
ATOM    148  HH  TYR A   9       3.218  -6.623  10.181  1.00 34.82           H  
ATOM    149  N   ILE A  10       6.049 -12.498  12.518  1.00 43.32           N  
ANISOU  149  N   ILE A  10     5920   5676   4864   -102    112   -320
ATOM    150  CA  ILE A  10       7.305 -12.034  11.934  1.00 40.89           C  
ANISOU  150  CA  ILE A  10     5540   5450   4544    -52    135   -299
ATOM    151  C   ILE A  10       7.755 -12.964  10.811  1.00 44.73           C  
ANISOU  151  C   ILE A  10     5983   5995   5018    -89    112   -293
ATOM    152  O   ILE A  10       8.214 -12.506   9.757  1.00 51.22           O  
ANISOU  152  O   ILE A  10     6728   6878   5856   -100    101   -272
ATOM    153  CB  ILE A  10       8.382 -11.893  13.025  1.00 45.96           C  
ANISOU  153  CB  ILE A  10     6220   6106   5136     41    194   -298
ATOM    154  CG1 ILE A  10       8.071 -10.699  13.931  1.00 58.72           C  
ANISOU  154  CG1 ILE A  10     7862   7678   6771     83    218   -295
ATOM    155  CG2 ILE A  10       9.761 -11.734  12.406  1.00 41.63           C  
ANISOU  155  CG2 ILE A  10     5597   5660   4562     85    216   -273
ATOM    156  CD1 ILE A  10       8.995 -10.584  15.131  1.00 57.31           C  
ANISOU  156  CD1 ILE A  10     7736   7499   6541    182    280   -294
ATOM    157  H   ILE A  10       6.063 -12.820  13.478  1.00 43.32           H  
ATOM    158  HA  ILE A  10       7.143 -11.047  11.494  1.00 40.89           H  
ATOM    159  HB  ILE A  10       8.386 -12.795  13.638  1.00 45.96           H  
ATOM    160 HG13 ILE A  10       7.043 -10.734  14.287  1.00 58.72           H  
ATOM    161 HG12 ILE A  10       8.117  -9.795  13.331  1.00 58.72           H  
ATOM    162 HG21 ILE A  10      10.515 -11.456  13.142  1.00 41.63           H  
ATOM    163 HG22 ILE A  10      10.122 -12.663  11.966  1.00 41.63           H  
ATOM    164 HG23 ILE A  10       9.766 -10.975  11.631  1.00 41.63           H  
ATOM    165 HD11 ILE A  10       8.493 -10.074  15.953  1.00 57.31           H  
ATOM    166 HD12 ILE A  10       9.308 -11.562  15.496  1.00 57.31           H  
ATOM    167 HD13 ILE A  10       9.890 -10.009  14.891  1.00 57.31           H  
ATOM    168  N   THR A  11       7.626 -14.277  11.011  1.00 51.04           N  
ANISOU  168  N   THR A  11     6833   6775   5784   -113    104   -310
ATOM    169  CA  THR A  11       8.044 -15.225   9.981  1.00 53.65           C  
ANISOU  169  CA  THR A  11     7127   7159   6100   -148     83   -303
ATOM    170  C   THR A  11       7.202 -15.077   8.717  1.00 57.20           C  
ANISOU  170  C   THR A  11     7524   7610   6600   -221     32   -292
ATOM    171  O   THR A  11       7.728 -15.140   7.601  1.00 45.63           O  
ANISOU  171  O   THR A  11     5999   6202   5137   -239     19   -275
ATOM    172  CB  THR A  11       7.961 -16.656  10.517  1.00 49.37           C  
ANISOU  172  CB  THR A  11     6656   6589   5512   -161     83   -326
ATOM    173  OG1 THR A  11       8.724 -16.761  11.726  1.00 45.09           O  
ANISOU  173  OG1 THR A  11     6173   6039   4919    -85    136   -336
ATOM    174  CG2 THR A  11       8.511 -17.640   9.500  1.00 46.06           C  
ANISOU  174  CG2 THR A  11     6198   6231   5073   -191     66   -317
ATOM    175  H   THR A  11       7.247 -14.647  11.874  1.00 51.04           H  
ATOM    176  HA  THR A  11       9.084 -15.011   9.722  1.00 53.65           H  
ATOM    177  HB  THR A  11       6.928 -16.917  10.756  1.00 49.37           H  
ATOM    178  HG1 THR A  11       8.254 -16.287  12.421  1.00 45.09           H  
ATOM    179 HG21 THR A  11       8.575 -18.640   9.930  1.00 46.06           H  
ATOM    180 HG22 THR A  11       7.878 -17.725   8.616  1.00 46.06           H  
ATOM    181 HG23 THR A  11       9.513 -17.362   9.172  1.00 46.06           H  
ATOM    182  N   VAL A  12       5.893 -14.875   8.875  1.00 50.29           N  
ANISOU  182  N   VAL A  12     6673   6674   5762   -263      3   -300
ATOM    183  CA  VAL A  12       5.030 -14.673   7.714  1.00 39.98           C  
ANISOU  183  CA  VAL A  12     5319   5370   4503   -322    -41   -286
ATOM    184  C   VAL A  12       5.394 -13.378   6.997  1.00 49.00           C  
ANISOU  184  C   VAL A  12     6393   6546   5677   -303    -36   -265
ATOM    185  O   VAL A  12       5.425 -13.323   5.761  1.00 40.04           O  
ANISOU  185  O   VAL A  12     5209   5443   4560   -333    -58   -250
ATOM    186  CB  VAL A  12       3.550 -14.697   8.144  1.00 48.56           C  
ANISOU  186  CB  VAL A  12     6441   6392   5616   -366    -69   -294
ATOM    187  CG1 VAL A  12       2.654 -14.204   7.018  1.00 46.35           C  
ANISOU  187  CG1 VAL A  12     6106   6117   5387   -408   -107   -273
ATOM    188  CG2 VAL A  12       3.149 -16.103   8.568  1.00 35.25           C  
ANISOU  188  CG2 VAL A  12     4815   4682   3896   -404    -84   -311
ATOM    189  H   VAL A  12       5.468 -14.834   9.792  1.00 50.29           H  
ATOM    190  HA  VAL A  12       5.194 -15.495   7.013  1.00 39.98           H  
ATOM    191  HB  VAL A  12       3.415 -14.037   9.003  1.00 48.56           H  
ATOM    192 HG11 VAL A  12       1.607 -14.397   7.253  1.00 46.35           H  
ATOM    193 HG12 VAL A  12       2.733 -13.128   6.864  1.00 46.35           H  
ATOM    194 HG13 VAL A  12       2.870 -14.706   6.074  1.00 46.35           H  
ATOM    195 HG21 VAL A  12       2.147 -16.110   8.998  1.00 35.25           H  
ATOM    196 HG22 VAL A  12       3.145 -16.783   7.715  1.00 35.25           H  
ATOM    197 HG23 VAL A  12       3.824 -16.530   9.308  1.00 35.25           H  
ATOM    198  N   GLU A  13       5.694 -12.321   7.758  1.00 38.31           N  
ANISOU  198  N   GLU A  13     5041   5186   4328   -253     -5   -265
ATOM    199  CA  GLU A  13       6.046 -11.040   7.151  1.00 32.71           C  
ANISOU  199  CA  GLU A  13     4270   4511   3646   -235      1   -246
ATOM    200  C   GLU A  13       7.357 -11.129   6.378  1.00 39.38           C  
ANISOU  200  C   GLU A  13     5066   5434   4461   -223     14   -232
ATOM    201  O   GLU A  13       7.498 -10.519   5.312  1.00 43.61           O  
ANISOU  201  O   GLU A  13     5551   6003   5018   -246     -1   -216
ATOM    202  CB  GLU A  13       6.131  -9.957   8.225  1.00 33.81           C  
ANISOU  202  CB  GLU A  13     4425   4631   3791   -181     34   -248
ATOM    203  CG  GLU A  13       4.781  -9.487   8.736  1.00 44.08           C  
ANISOU  203  CG  GLU A  13     5756   5862   5131   -203     17   -255
ATOM    204  CD  GLU A  13       4.223  -8.319   7.942  1.00 56.03           C  
ANISOU  204  CD  GLU A  13     7215   7381   6694   -220     -1   -239
ATOM    205  OE1 GLU A  13       3.992  -7.247   8.540  1.00 40.85           O  
ANISOU  205  OE1 GLU A  13     5292   5438   4791   -192     14   -235
ATOM    206  OE2 GLU A  13       4.026  -8.468   6.717  1.00 67.89           O1-
ANISOU  206  OE2 GLU A  13     8677   8905   8213   -259    -30   -228
ATOM    207  H   GLU A  13       5.654 -12.368   8.768  1.00 38.31           H  
ATOM    208  HA  GLU A  13       5.272 -10.775   6.429  1.00 32.71           H  
ATOM    209  HB3 GLU A  13       6.745  -9.122   7.910  1.00 33.81           H  
ATOM    210  HB2 GLU A  13       6.675 -10.363   9.079  1.00 33.81           H  
ATOM    211  HG3 GLU A  13       4.901  -9.188   9.778  1.00 44.08           H  
ATOM    212  HG2 GLU A  13       4.051 -10.297   8.739  1.00 44.08           H  
ATOM    213  N   LEU A  14       8.328 -11.880   6.899  1.00 39.57           N  
ANISOU  213  N   LEU A  14     5108   5491   4434   -189     41   -236
ATOM    214  CA  LEU A  14       9.585 -12.051   6.178  1.00 38.77           C  
ANISOU  214  CA  LEU A  14     4957   5473   4299   -184     52   -218
ATOM    215  C   LEU A  14       9.391 -12.881   4.915  1.00 47.69           C  
ANISOU  215  C   LEU A  14     6070   6616   5433   -250     14   -214
ATOM    216  O   LEU A  14      10.047 -12.631   3.897  1.00 43.71           O  
ANISOU  216  O   LEU A  14     5516   6168   4923   -272      7   -195
ATOM    217  CB  LEU A  14      10.629 -12.692   7.090  1.00 40.75           C  
ANISOU  217  CB  LEU A  14     5232   5760   4490   -125     92   -221
ATOM    218  CG  LEU A  14      11.070 -11.815   8.261  1.00 40.04           C  
ANISOU  218  CG  LEU A  14     5154   5672   4387    -46    137   -218
ATOM    219  CD1 LEU A  14      12.071 -12.546   9.144  1.00 53.36           C  
ANISOU  219  CD1 LEU A  14     6871   7393   6009     20    181   -219
ATOM    220  CD2 LEU A  14      11.650 -10.507   7.748  1.00 28.48           C  
ANISOU  220  CD2 LEU A  14     3618   4267   2935    -33    145   -193
ATOM    221  H   LEU A  14       8.216 -12.349   7.789  1.00 39.57           H  
ATOM    222  HA  LEU A  14       9.943 -11.074   5.851  1.00 38.77           H  
ATOM    223  HB3 LEU A  14      11.511 -12.957   6.503  1.00 40.75           H  
ATOM    224  HB2 LEU A  14      10.234 -13.635   7.474  1.00 40.75           H  
ATOM    225  HG  LEU A  14      10.216 -11.555   8.877  1.00 40.04           H  
ATOM    226 HD11 LEU A  14      11.767 -12.502  10.189  1.00 53.36           H  
ATOM    227 HD12 LEU A  14      12.155 -13.602   8.883  1.00 53.36           H  
ATOM    228 HD13 LEU A  14      13.077 -12.129   9.082  1.00 53.36           H  
ATOM    229 HD21 LEU A  14      12.419 -10.105   8.409  1.00 28.48           H  
ATOM    230 HD22 LEU A  14      12.099 -10.610   6.759  1.00 28.48           H  
ATOM    231 HD23 LEU A  14      10.875  -9.742   7.678  1.00 28.48           H  
ATOM    232  N   ALA A  15       8.499 -13.874   4.959  1.00 47.33           N  
ANISOU  232  N   ALA A  15     6068   6521   5395   -285    -11   -228
ATOM    233  CA  ALA A  15       8.204 -14.649   3.759  1.00 36.83           C  
ANISOU  233  CA  ALA A  15     4724   5198   4071   -346    -47   -221
ATOM    234  C   ALA A  15       7.554 -13.778   2.691  1.00 44.96           C  
ANISOU  234  C   ALA A  15     5719   6215   5148   -380    -74   -207
ATOM    235  O   ALA A  15       7.797 -13.963   1.492  1.00 51.94           O  
ANISOU  235  O   ALA A  15     6576   7126   6031   -417    -92   -193
ATOM    236  CB  ALA A  15       7.307 -15.834   4.111  1.00 34.04           C  
ANISOU  236  CB  ALA A  15     4423   4797   3715   -374    -69   -238
ATOM    237  H   ALA A  15       7.985 -14.087   5.804  1.00 47.33           H  
ATOM    238  HA  ALA A  15       9.139 -15.044   3.356  1.00 36.83           H  
ATOM    239  HB1 ALA A  15       7.106 -16.450   3.234  1.00 34.04           H  
ATOM    240  HB2 ALA A  15       7.780 -16.473   4.857  1.00 34.04           H  
ATOM    241  HB3 ALA A  15       6.347 -15.512   4.516  1.00 34.04           H  
ATOM    242  N   ILE A  16       6.732 -12.814   3.109  1.00 40.54           N  
ANISOU  242  N   ILE A  16     5163   5612   4628   -368    -75   -211
ATOM    243  CA  ILE A  16       6.098 -11.910   2.157  1.00 39.09           C  
ANISOU  243  CA  ILE A  16     4950   5415   4487   -392    -97   -198
ATOM    244  C   ILE A  16       7.121 -10.946   1.572  1.00 41.18           C  
ANISOU  244  C   ILE A  16     5170   5733   4745   -381    -80   -184
ATOM    245  O   ILE A  16       7.086 -10.632   0.376  1.00 41.22           O  
ANISOU  245  O   ILE A  16     5153   5747   4762   -414    -98   -171
ATOM    246  CB  ILE A  16       4.934 -11.163   2.834  1.00 30.26           C  
ANISOU  246  CB  ILE A  16     3847   4241   3410   -381   -101   -204
ATOM    247  CG1 ILE A  16       3.811 -12.140   3.176  1.00 21.49           C  
ANISOU  247  CG1 ILE A  16     2774   3085   2305   -411   -126   -212
ATOM    248  CG2 ILE A  16       4.425 -10.033   1.948  1.00 22.29           C  
ANISOU  248  CG2 ILE A  16     2804   3224   2440   -392   -114   -189
ATOM    249  CD1 ILE A  16       2.690 -11.507   3.944  1.00 45.06           C  
ANISOU  249  CD1 ILE A  16     5776   6022   5322   -407   -131   -216
ATOM    250  H   ILE A  16       6.524 -12.690   4.092  1.00 40.54           H  
ATOM    251  HA  ILE A  16       5.687 -12.494   1.330  1.00 39.09           H  
ATOM    252  HB  ILE A  16       5.292 -10.723   3.766  1.00 30.26           H  
ATOM    253 HG13 ILE A  16       4.176 -13.010   3.713  1.00 21.49           H  
ATOM    254 HG12 ILE A  16       3.404 -12.541   2.247  1.00 21.49           H  
ATOM    255 HG21 ILE A  16       3.545  -9.557   2.377  1.00 22.29           H  
ATOM    256 HG22 ILE A  16       5.147  -9.230   1.808  1.00 22.29           H  
ATOM    257 HG23 ILE A  16       4.136 -10.400   0.964  1.00 22.29           H  
ATOM    258 HD11 ILE A  16       2.339 -12.234   4.672  1.00 45.06           H  
ATOM    259 HD12 ILE A  16       3.004 -10.621   4.498  1.00 45.06           H  
ATOM    260 HD13 ILE A  16       1.863 -11.228   3.293  1.00 45.06           H  
ATOM    261  N   ALA A  17       8.051 -10.465   2.399  1.00 44.84           N  
ANISOU  261  N   ALA A  17     5622   6232   5182   -334    -45   -185
ATOM    262  CA  ALA A  17       9.072  -9.548   1.908  1.00 49.35           C  
ANISOU  262  CA  ALA A  17     6146   6865   5739   -327    -30   -168
ATOM    263  C   ALA A  17       9.941 -10.212   0.846  1.00 55.37           C  
ANISOU  263  C   ALA A  17     6886   7683   6467   -367    -40   -155
ATOM    264  O   ALA A  17      10.232  -9.615  -0.197  1.00 63.48           O  
ANISOU  264  O   ALA A  17     7886   8736   7497   -401    -50   -142
ATOM    265  CB  ALA A  17       9.927  -9.043   3.070  1.00 25.60           C  
ANISOU  265  CB  ALA A  17     3129   3894   2703   -263     11   -167
ATOM    266  H   ALA A  17       8.058 -10.707   3.382  1.00 44.84           H  
ATOM    267  HA  ALA A  17       8.580  -8.692   1.442  1.00 49.35           H  
ATOM    268  HB1 ALA A  17      10.655  -8.307   2.730  1.00 25.60           H  
ATOM    269  HB2 ALA A  17       9.335  -8.582   3.857  1.00 25.60           H  
ATOM    270  HB3 ALA A  17      10.484  -9.858   3.535  1.00 25.60           H  
ATOM    271  N   VAL A  18      10.356 -11.457   1.093  1.00 46.38           N  
ANISOU  271  N   VAL A  18     5765   6563   5293   -367    -36   -159
ATOM    272  CA  VAL A  18      11.181 -12.175   0.125  1.00 35.31           C  
ANISOU  272  CA  VAL A  18     4345   5217   3855   -408    -45   -146
ATOM    273  C   VAL A  18      10.436 -12.342  -1.192  1.00 43.58           C  
ANISOU  273  C   VAL A  18     5401   6226   4931   -469    -82   -141
ATOM    274  O   VAL A  18      11.003 -12.143  -2.274  1.00 41.71           O  
ANISOU  274  O   VAL A  18     5143   6025   4680   -510    -91   -125
ATOM    275  CB  VAL A  18      11.621 -13.534   0.702  1.00 36.20           C  
ANISOU  275  CB  VAL A  18     4479   5349   3926   -393    -35   -152
ATOM    276  CG1 VAL A  18      12.345 -14.352  -0.358  1.00 42.37           C  
ANISOU  276  CG1 VAL A  18     5243   6183   4673   -442    -48   -137
ATOM    277  CG2 VAL A  18      12.505 -13.330   1.919  1.00 45.48           C  
ANISOU  277  CG2 VAL A  18     5647   6569   5065   -324      8   -152
ATOM    278  H   VAL A  18      10.117 -11.929   1.956  1.00 46.38           H  
ATOM    279  HA  VAL A  18      12.074 -11.576  -0.071  1.00 35.31           H  
ATOM    280  HB  VAL A  18      10.736 -14.087   1.024  1.00 36.20           H  
ATOM    281 HG11 VAL A  18      12.805 -15.235   0.087  1.00 42.37           H  
ATOM    282 HG12 VAL A  18      11.674 -14.720  -1.134  1.00 42.37           H  
ATOM    283 HG13 VAL A  18      13.141 -13.779  -0.835  1.00 42.37           H  
ATOM    284 HG21 VAL A  18      12.662 -14.270   2.449  1.00 45.48           H  
ATOM    285 HG22 VAL A  18      13.486 -12.955   1.625  1.00 45.48           H  
ATOM    286 HG23 VAL A  18      12.110 -12.614   2.634  1.00 45.48           H  
ATOM    287  N   LEU A  19       9.150 -12.699  -1.124  1.00 41.85           N  
ANISOU  287  N   LEU A  19     5216   5936   4749   -476   -104   -152
ATOM    288  CA  LEU A  19       8.371 -12.902  -2.342  1.00 35.14           C  
ANISOU  288  CA  LEU A  19     4378   5051   3924   -523   -136   -144
ATOM    289  C   LEU A  19       8.098 -11.584  -3.059  1.00 40.04           C  
ANISOU  289  C   LEU A  19     4983   5656   4575   -532   -141   -135
ATOM    290  O   LEU A  19       8.070 -11.540  -4.295  1.00 39.83           O  
ANISOU  290  O   LEU A  19     4960   5625   4549   -572   -157   -123
ATOM    291  CB  LEU A  19       7.060 -13.616  -2.013  1.00 32.91           C  
ANISOU  291  CB  LEU A  19     4128   4708   3668   -525   -157   -153
ATOM    292  CG  LEU A  19       7.180 -15.061  -1.526  1.00 43.13           C  
ANISOU  292  CG  LEU A  19     5446   6010   4931   -530   -160   -162
ATOM    293  CD1 LEU A  19       5.808 -15.640  -1.213  1.00 39.51           C  
ANISOU  293  CD1 LEU A  19     5018   5497   4499   -540   -184   -169
ATOM    294  CD2 LEU A  19       7.903 -15.913  -2.556  1.00 44.04           C  
ANISOU  294  CD2 LEU A  19     5555   6163   5013   -568   -170   -148
ATOM    295  H   LEU A  19       8.693 -12.860  -0.237  1.00 41.85           H  
ATOM    296  HA  LEU A  19       8.949 -13.519  -3.032  1.00 35.14           H  
ATOM    297  HB3 LEU A  19       6.433 -13.622  -2.904  1.00 32.91           H  
ATOM    298  HB2 LEU A  19       6.514 -13.030  -1.270  1.00 32.91           H  
ATOM    299  HG  LEU A  19       7.778 -15.095  -0.621  1.00 43.13           H  
ATOM    300 HD11 LEU A  19       5.797 -16.076  -0.214  1.00 39.51           H  
ATOM    301 HD12 LEU A  19       5.026 -14.880  -1.233  1.00 39.51           H  
ATOM    302 HD13 LEU A  19       5.502 -16.420  -1.911  1.00 39.51           H  
ATOM    303 HD21 LEU A  19       7.550 -16.945  -2.570  1.00 44.04           H  
ATOM    304 HD22 LEU A  19       7.791 -15.524  -3.569  1.00 44.04           H  
ATOM    305 HD23 LEU A  19       8.970 -15.954  -2.337  1.00 44.04           H  
ATOM    306  N   ALA A  20       7.892 -10.502  -2.306  1.00 46.33           N  
ANISOU  306  N   ALA A  20     5767   6442   5393   -495   -125   -142
ATOM    307  CA  ALA A  20       7.629  -9.213  -2.938  1.00 38.26           C  
ANISOU  307  CA  ALA A  20     4731   5407   4397   -501   -127   -134
ATOM    308  C   ALA A  20       8.870  -8.676  -3.635  1.00 37.75           C  
ANISOU  308  C   ALA A  20     4641   5404   4299   -525   -117   -122
ATOM    309  O   ALA A  20       8.779  -8.120  -4.737  1.00 46.75           O  
ANISOU  309  O   ALA A  20     5785   6533   5445   -559   -129   -114
ATOM    310  CB  ALA A  20       7.119  -8.214  -1.901  1.00 28.84           C  
ANISOU  310  CB  ALA A  20     3532   4192   3235   -455   -112   -143
ATOM    311  H   ALA A  20       7.885 -10.550  -1.294  1.00 46.33           H  
ATOM    312  HA  ALA A  20       6.846  -9.337  -3.689  1.00 38.26           H  
ATOM    313  HB1 ALA A  20       6.990  -7.224  -2.339  1.00 28.84           H  
ATOM    314  HB2 ALA A  20       6.156  -8.523  -1.496  1.00 28.84           H  
ATOM    315  HB3 ALA A  20       7.812  -8.114  -1.064  1.00 28.84           H  
ATOM    316  N   ILE A  21      10.039  -8.836  -3.013  1.00 41.64           N  
ANISOU  316  N   ILE A  21     5107   5963   4750   -508    -95   -120
ATOM    317  CA  ILE A  21      11.275  -8.334  -3.605  1.00 39.95           C  
ANISOU  317  CA  ILE A  21     4860   5822   4496   -536    -86   -104
ATOM    318  C   ILE A  21      11.619  -9.112  -4.868  1.00 53.06           C  
ANISOU  318  C   ILE A  21     6535   7495   6132   -600   -106    -93
ATOM    319  O   ILE A  21      11.894  -8.525  -5.920  1.00 58.63           O  
ANISOU  319  O   ILE A  21     7240   8209   6827   -647   -115    -83
ATOM    320  CB  ILE A  21      12.421  -8.391  -2.578  1.00 36.42           C  
ANISOU  320  CB  ILE A  21     4377   5453   4006   -495    -54    -98
ATOM    321  CG1 ILE A  21      12.154  -7.413  -1.433  1.00 42.06           C  
ANISOU  321  CG1 ILE A  21     5081   6156   4744   -432    -32   -105
ATOM    322  CG2 ILE A  21      13.759  -8.094  -3.246  1.00 26.21           C  
ANISOU  322  CG2 ILE A  21     3043   4252   2662   -533    -49    -76
ATOM    323  CD1 ILE A  21      13.098  -7.572  -0.265  1.00 39.69           C  
ANISOU  323  CD1 ILE A  21     4758   5918   4404   -375      3    -99
ATOM    324  H   ILE A  21      10.095  -9.282  -2.106  1.00 41.64           H  
ATOM    325  HA  ILE A  21      11.126  -7.289  -3.888  1.00 39.95           H  
ATOM    326  HB  ILE A  21      12.464  -9.399  -2.160  1.00 36.42           H  
ATOM    327 HG13 ILE A  21      11.132  -7.493  -1.074  1.00 42.06           H  
ATOM    328 HG12 ILE A  21      12.231  -6.393  -1.813  1.00 42.06           H  
ATOM    329 HG21 ILE A  21      14.562  -8.026  -2.514  1.00 26.21           H  
ATOM    330 HG22 ILE A  21      14.072  -8.873  -3.942  1.00 26.21           H  
ATOM    331 HG23 ILE A  21      13.734  -7.147  -3.787  1.00 26.21           H  
ATOM    332 HD11 ILE A  21      12.663  -7.164   0.646  1.00 39.69           H  
ATOM    333 HD12 ILE A  21      13.322  -8.621  -0.072  1.00 39.69           H  
ATOM    334 HD13 ILE A  21      14.040  -7.054  -0.438  1.00 39.69           H  
ATOM    335  N   LEU A  22      11.602 -10.445  -4.785  1.00 51.03           N  
ANISOU  335  N   LEU A  22     6295   7236   5860   -606   -113    -95
ATOM    336  CA  LEU A  22      11.989 -11.272  -5.925  1.00 48.77           C  
ANISOU  336  CA  LEU A  22     6022   6964   5545   -666   -132    -83
ATOM    337  C   LEU A  22      11.062 -11.048  -7.114  1.00 46.37           C  
ANISOU  337  C   LEU A  22     5756   6590   5273   -702   -156    -81
ATOM    338  O   LEU A  22      11.519 -10.818  -8.239  1.00 43.54           O  
ANISOU  338  O   LEU A  22     5407   6243   4892   -756   -165    -69
ATOM    339  CB  LEU A  22      11.998 -12.747  -5.525  1.00 41.00           C  
ANISOU  339  CB  LEU A  22     5051   5984   4543   -659   -135    -87
ATOM    340  CG  LEU A  22      13.097 -13.200  -4.562  1.00 43.33           C  
ANISOU  340  CG  LEU A  22     5315   6356   4792   -627   -108    -85
ATOM    341  CD1 LEU A  22      12.930 -14.670  -4.214  1.00 37.76           C  
ANISOU  341  CD1 LEU A  22     4634   5642   4072   -620   -113    -92
ATOM    342  CD2 LEU A  22      14.472 -12.942  -5.160  1.00 42.21           C  
ANISOU  342  CD2 LEU A  22     5134   6305   4598   -665   -100    -62
ATOM    343  H   LEU A  22      11.364 -10.915  -3.921  1.00 51.03           H  
ATOM    344  HA  LEU A  22      12.990 -10.974  -6.240  1.00 48.77           H  
ATOM    345  HB3 LEU A  22      12.075 -13.359  -6.426  1.00 41.00           H  
ATOM    346  HB2 LEU A  22      11.026 -12.993  -5.092  1.00 41.00           H  
ATOM    347  HG  LEU A  22      13.025 -12.625  -3.641  1.00 43.33           H  
ATOM    348 HD11 LEU A  22      13.125 -14.840  -3.155  1.00 37.76           H  
ATOM    349 HD12 LEU A  22      11.919 -15.028  -4.410  1.00 37.76           H  
ATOM    350 HD13 LEU A  22      13.606 -15.315  -4.776  1.00 37.76           H  
ATOM    351 HD21 LEU A  22      15.187 -13.729  -4.920  1.00 42.21           H  
ATOM    352 HD22 LEU A  22      14.445 -12.854  -6.246  1.00 42.21           H  
ATOM    353 HD23 LEU A  22      14.889 -12.013  -4.768  1.00 42.21           H  
ATOM    354  N   GLY A  23       9.749 -11.110  -6.881  1.00 43.37           N  
ANISOU  354  N   GLY A  23     5401   6138   4940   -674   -167    -91
ATOM    355  CA  GLY A  23       8.810 -11.016  -7.986  1.00 32.11           C  
ANISOU  355  CA  GLY A  23     4012   4649   3540   -697   -188    -85
ATOM    356  C   GLY A  23       8.882  -9.689  -8.714  1.00 37.11           C  
ANISOU  356  C   GLY A  23     4649   5271   4180   -713   -184    -81
ATOM    357  O   GLY A  23       8.850  -9.643  -9.946  1.00 40.75           O  
ANISOU  357  O   GLY A  23     5144   5708   4632   -754   -196    -71
ATOM    358  H   GLY A  23       9.387 -11.278  -5.952  1.00 43.37           H  
ATOM    359  HA3 GLY A  23       7.803 -11.171  -7.628  1.00 32.11           H  
ATOM    360  HA2 GLY A  23       9.001 -11.825  -8.694  1.00 32.11           H  
ATOM    361  N   ASN A  24       8.991  -8.590  -7.964  1.00 45.43           N  
ANISOU  361  N   ASN A  24     5674   6341   5248   -681   -168    -89
ATOM    362  CA  ASN A  24       8.966  -7.269  -8.581  1.00 48.64           C  
ANISOU  362  CA  ASN A  24     6084   6734   5661   -694   -164    -86
ATOM    363  C   ASN A  24      10.328  -6.856  -9.125  1.00 45.23           C  
ANISOU  363  C   ASN A  24     5637   6369   5179   -744   -158    -77
ATOM    364  O   ASN A  24      10.394  -6.036 -10.049  1.00 40.01           O  
ANISOU  364  O   ASN A  24     4999   5693   4511   -780   -161    -73
ATOM    365  CB  ASN A  24       8.446  -6.237  -7.582  1.00 28.15           C  
ANISOU  365  CB  ASN A  24     3465   4129   3103   -640   -151    -96
ATOM    366  CG  ASN A  24       7.000  -6.479  -7.207  1.00 40.71           C  
ANISOU  366  CG  ASN A  24     5074   5654   4742   -602   -160   -102
ATOM    367  OD1 ASN A  24       6.088  -6.157  -7.970  1.00 50.01           O  
ANISOU  367  OD1 ASN A  24     6279   6779   5945   -603   -171    -97
ATOM    368  ND2 ASN A  24       6.780  -7.061  -6.033  1.00 46.94           N  
ANISOU  368  ND2 ASN A  24     5849   6447   5540   -568   -156   -110
ATOM    369  H   ASN A  24       9.030  -8.644  -6.955  1.00 45.43           H  
ATOM    370  HA  ASN A  24       8.263  -7.284  -9.418  1.00 48.64           H  
ATOM    371  HB3 ASN A  24       8.519  -5.229  -7.977  1.00 28.15           H  
ATOM    372  HB2 ASN A  24       9.059  -6.265  -6.682  1.00 28.15           H  
ATOM    373 HD22 ASN A  24       5.838  -7.250  -5.710  1.00 46.94           H  
ATOM    374 HD21 ASN A  24       7.562  -7.350  -5.453  1.00 46.94           H  
ATOM    375  N   VAL A  25      11.418  -7.394  -8.574  1.00 37.86           N  
ANISOU  375  N   VAL A  25     4668   5512   4206   -750   -148    -72
ATOM    376  CA  VAL A  25      12.716  -7.224  -9.220  1.00 54.74           C  
ANISOU  376  CA  VAL A  25     6789   7722   6287   -811   -146    -56
ATOM    377  C   VAL A  25      12.700  -7.881 -10.593  1.00 52.41           C  
ANISOU  377  C   VAL A  25     6545   7396   5973   -877   -166    -48
ATOM    378  O   VAL A  25      13.294  -7.374 -11.553  1.00 52.36           O  
ANISOU  378  O   VAL A  25     6555   7407   5934   -940   -171    -38
ATOM    379  CB  VAL A  25      13.842  -7.780  -8.325  1.00 49.52           C  
ANISOU  379  CB  VAL A  25     6075   7156   5585   -795   -129    -48
ATOM    380  CG1 VAL A  25      15.070  -8.136  -9.150  1.00 43.23           C  
ANISOU  380  CG1 VAL A  25     5267   6434   4725   -869   -135    -27
ATOM    381  CG2 VAL A  25      14.209  -6.769  -7.249  1.00 33.11           C  
ANISOU  381  CG2 VAL A  25     3948   5125   3508   -744   -105    -48
ATOM    382  H   VAL A  25      11.362  -8.026  -7.785  1.00 37.86           H  
ATOM    383  HA  VAL A  25      12.893  -6.157  -9.375  1.00 54.74           H  
ATOM    384  HB  VAL A  25      13.508  -8.699  -7.842  1.00 49.52           H  
ATOM    385 HG11 VAL A  25      15.906  -8.379  -8.493  1.00 43.23           H  
ATOM    386 HG12 VAL A  25      14.928  -9.018  -9.775  1.00 43.23           H  
ATOM    387 HG13 VAL A  25      15.398  -7.306  -9.779  1.00 43.23           H  
ATOM    388 HG21 VAL A  25      14.973  -7.168  -6.582  1.00 33.11           H  
ATOM    389 HG22 VAL A  25      14.600  -5.847  -7.682  1.00 33.11           H  
ATOM    390 HG23 VAL A  25      13.350  -6.514  -6.630  1.00 33.11           H  
ATOM    391  N   LEU A  26      11.990  -9.005 -10.715  1.00 44.47           N  
ANISOU  391  N   LEU A  26     5569   6341   4985   -865   -179    -50
ATOM    392  CA  LEU A  26      11.856  -9.673 -12.004  1.00 41.45           C  
ANISOU  392  CA  LEU A  26     5241   5920   4589   -919   -197    -41
ATOM    393  C   LEU A  26      11.060  -8.821 -12.987  1.00 44.80           C  
ANISOU  393  C   LEU A  26     5718   6267   5035   -931   -203    -42
ATOM    394  O   LEU A  26      11.343  -8.825 -14.191  1.00 49.99           O  
ANISOU  394  O   LEU A  26     6425   6906   5664   -990   -212    -32
ATOM    395  CB  LEU A  26      11.195 -11.037 -11.811  1.00 46.36           C  
ANISOU  395  CB  LEU A  26     5878   6510   5226   -896   -208    -41
ATOM    396  CG  LEU A  26      11.175 -11.999 -12.997  1.00 63.03           C  
ANISOU  396  CG  LEU A  26     8039   8594   7316   -946   -225    -27
ATOM    397  CD1 LEU A  26      12.591 -12.366 -13.408  1.00 66.74           C  
ANISOU  397  CD1 LEU A  26     8496   9140   7724  -1012   -224    -13
ATOM    398  CD2 LEU A  26      10.377 -13.241 -12.640  1.00 68.81           C  
ANISOU  398  CD2 LEU A  26     8779   9296   8070   -913   -235    -28
ATOM    399  H   LEU A  26      11.520  -9.417  -9.919  1.00 44.47           H  
ATOM    400  HA  LEU A  26      12.857  -9.817 -12.414  1.00 41.45           H  
ATOM    401  HB3 LEU A  26      10.163 -10.896 -11.505  1.00 46.36           H  
ATOM    402  HB2 LEU A  26      11.678 -11.539 -10.971  1.00 46.36           H  
ATOM    403  HG  LEU A  26      10.706 -11.495 -13.828  1.00 63.03           H  
ATOM    404 HD11 LEU A  26      12.722 -13.433 -13.594  1.00 66.74           H  
ATOM    405 HD12 LEU A  26      12.864 -11.851 -14.326  1.00 66.74           H  
ATOM    406 HD13 LEU A  26      13.332 -12.091 -12.657  1.00 66.74           H  
ATOM    407 HD21 LEU A  26      10.658 -14.107 -13.240  1.00 68.81           H  
ATOM    408 HD22 LEU A  26      10.490 -13.516 -11.591  1.00 68.81           H  
ATOM    409 HD23 LEU A  26       9.314 -13.071 -12.819  1.00 68.81           H  
ATOM    410  N   VAL A  27      10.061  -8.085 -12.493  1.00 48.16           N  
ANISOU  410  N   VAL A  27     6142   6647   5511   -874   -198    -53
ATOM    411  CA  VAL A  27       9.291  -7.196 -13.358  1.00 43.28           C  
ANISOU  411  CA  VAL A  27     5572   5960   4913   -874   -200    -54
ATOM    412  C   VAL A  27      10.175  -6.076 -13.895  1.00 44.51           C  
ANISOU  412  C   VAL A  27     5733   6145   5033   -925   -194    -53
ATOM    413  O   VAL A  27      10.188  -5.796 -15.099  1.00 51.16           O  
ANISOU  413  O   VAL A  27     6636   6948   5855   -971   -199    -48
ATOM    414  CB  VAL A  27       8.069  -6.640 -12.606  1.00 36.02           C  
ANISOU  414  CB  VAL A  27     4638   4998   4051   -801   -196    -63
ATOM    415  CG1 VAL A  27       7.408  -5.531 -13.411  1.00 23.17           C  
ANISOU  415  CG1 VAL A  27     3053   3312   2440   -796   -193    -63
ATOM    416  CG2 VAL A  27       7.077  -7.752 -12.311  1.00 43.82           C  
ANISOU  416  CG2 VAL A  27     5632   5950   5068   -764   -207    -60
ATOM    417  H   VAL A  27       9.830  -8.109 -11.510  1.00 48.16           H  
ATOM    418  HA  VAL A  27       8.929  -7.769 -14.214  1.00 43.28           H  
ATOM    419  HB  VAL A  27       8.382  -6.215 -11.653  1.00 36.02           H  
ATOM    420 HG11 VAL A  27       6.451  -5.257 -12.965  1.00 23.17           H  
ATOM    421 HG12 VAL A  27       7.996  -4.613 -13.437  1.00 23.17           H  
ATOM    422 HG13 VAL A  27       7.205  -5.840 -14.437  1.00 23.17           H  
ATOM    423 HG21 VAL A  27       6.234  -7.379 -11.728  1.00 43.82           H  
ATOM    424 HG22 VAL A  27       6.675  -8.171 -13.232  1.00 43.82           H  
ATOM    425 HG23 VAL A  27       7.523  -8.568 -11.751  1.00 43.82           H  
ATOM    426  N   CYS A  28      10.928  -5.416 -13.007  1.00 42.77           N  
ANISOU  426  N   CYS A  28     5452   5997   4802   -917   -181    -57
ATOM    427  CA  CYS A  28      11.796  -4.327 -13.444  1.00 46.51           C  
ANISOU  427  CA  CYS A  28     5922   6511   5237   -969   -176    -54
ATOM    428  C   CYS A  28      12.897  -4.836 -14.363  1.00 52.03           C  
ANISOU  428  C   CYS A  28     6642   7254   5874  -1058   -185    -40
ATOM    429  O   CYS A  28      13.240  -4.184 -15.356  1.00 61.84           O  
ANISOU  429  O   CYS A  28     7928   8485   7083  -1122   -189    -37
ATOM    430  CB  CYS A  28      12.400  -3.612 -12.235  1.00 41.13           C  
ANISOU  430  CB  CYS A  28     5164   5909   4554   -936   -159    -56
ATOM    431  SG  CYS A  28      11.189  -2.820 -11.161  1.00 58.75           S  
ANISOU  431  SG  CYS A  28     7376   8093   6854   -841   -147    -71
ATOM    432  H   CYS A  28      10.908  -5.649 -12.023  1.00 42.77           H  
ATOM    433  HA  CYS A  28      11.199  -3.603 -14.002  1.00 46.51           H  
ATOM    434  HB3 CYS A  28      13.096  -2.840 -12.566  1.00 41.13           H  
ATOM    435  HB2 CYS A  28      12.979  -4.312 -11.629  1.00 41.13           H  
ATOM    436  HG  CYS A  28      10.664  -3.953 -10.681  1.00 58.75           H  
ATOM    437  N   TRP A  29      13.462  -6.002 -14.046  1.00 55.78           N  
ANISOU  437  N   TRP A  29     7089   7778   6327  -1067   -188    -31
ATOM    438  CA  TRP A  29      14.497  -6.583 -14.894  1.00 63.10           C  
ANISOU  438  CA  TRP A  29     8032   8750   7192  -1154   -198    -14
ATOM    439  C   TRP A  29      13.953  -6.893 -16.286  1.00 64.64           C  
ANISOU  439  C   TRP A  29     8321   8855   7384  -1199   -212    -12
ATOM    440  O   TRP A  29      14.657  -6.726 -17.288  1.00 61.68           O  
ANISOU  440  O   TRP A  29     7987   8491   6958  -1285   -219     -2
ATOM    441  CB  TRP A  29      15.056  -7.840 -14.225  1.00 73.65           C  
ANISOU  441  CB  TRP A  29     9322  10151   8512  -1142   -197     -5
ATOM    442  CG  TRP A  29      16.415  -8.250 -14.699  1.00 94.27           C  
ANISOU  442  CG  TRP A  29    11914  12851  11052  -1224   -202     17
ATOM    443  CD1 TRP A  29      17.151  -7.668 -15.688  1.00104.52           C  
ANISOU  443  CD1 TRP A  29    13239  14175  12300  -1316   -209     29
ATOM    444  CD2 TRP A  29      17.205  -9.335 -14.195  1.00105.95           C  
ANISOU  444  CD2 TRP A  29    13346  14412  12499  -1226   -199     31
ATOM    445  NE1 TRP A  29      18.349  -8.327 -15.837  1.00110.80           N  
ANISOU  445  NE1 TRP A  29    14000  15066  13032  -1379   -213     52
ATOM    446  CE2 TRP A  29      18.406  -9.354 -14.932  1.00108.70           C  
ANISOU  446  CE2 TRP A  29    13688  14837  12778  -1321   -206     54
ATOM    447  CE3 TRP A  29      17.012 -10.295 -13.195  1.00110.35           C  
ANISOU  447  CE3 TRP A  29    13869  14984  13076  -1158   -191     27
ATOM    448  CZ2 TRP A  29      19.410 -10.293 -14.700  1.00106.88           C  
ANISOU  448  CZ2 TRP A  29    13410  14703  12498  -1345   -204     75
ATOM    449  CZ3 TRP A  29      18.010 -11.227 -12.967  1.00108.66           C  
ANISOU  449  CZ3 TRP A  29    13615  14860  12813  -1179   -188     45
ATOM    450  CH2 TRP A  29      19.194 -11.219 -13.716  1.00107.73           C  
ANISOU  450  CH2 TRP A  29    13484  14822  12627  -1270   -194     70
ATOM    451  H   TRP A  29      13.190  -6.515 -13.216  1.00 55.78           H  
ATOM    452  HA  TRP A  29      15.284  -5.829 -14.964  1.00 63.10           H  
ATOM    453  HB3 TRP A  29      14.363  -8.679 -14.297  1.00 73.65           H  
ATOM    454  HB2 TRP A  29      15.193  -7.647 -13.162  1.00 73.65           H  
ATOM    455  HD1 TRP A  29      16.871  -6.795 -16.252  1.00104.52           H  
ATOM    456  HE1 TRP A  29      19.057  -8.068 -16.509  1.00110.80           H  
ATOM    457  HE3 TRP A  29      16.101 -10.308 -12.615  1.00110.35           H  
ATOM    458  HZ2 TRP A  29      20.324 -10.292 -15.275  1.00106.88           H  
ATOM    459  HZ3 TRP A  29      17.873 -11.973 -12.199  1.00108.66           H  
ATOM    460  HH2 TRP A  29      19.953 -11.960 -13.513  1.00107.73           H  
ATOM    461  N   ALA A  30      12.694  -7.331 -16.368  1.00 56.09           N  
ANISOU  461  N   ALA A  30     7278   7684   6352  -1142   -215    -19
ATOM    462  CA  ALA A  30      12.094  -7.632 -17.665  1.00 50.13           C  
ANISOU  462  CA  ALA A  30     6614   6839   5593  -1169   -225    -14
ATOM    463  C   ALA A  30      11.906  -6.366 -18.491  1.00 50.40           C  
ANISOU  463  C   ALA A  30     6708   6822   5621  -1195   -220    -20
ATOM    464  O   ALA A  30      12.221  -6.338 -19.687  1.00 45.93           O  
ANISOU  464  O   ALA A  30     6218   6222   5013  -1264   -225    -13
ATOM    465  CB  ALA A  30      10.761  -8.355 -17.472  1.00 40.35           C  
ANISOU  465  CB  ALA A  30     5392   5530   4409  -1093   -228    -16
ATOM    466  H   ALA A  30      12.131  -7.478 -15.540  1.00 56.09           H  
ATOM    467  HA  ALA A  30      12.759  -8.288 -18.227  1.00 50.13           H  
ATOM    468  HB1 ALA A  30      10.284  -8.571 -18.429  1.00 40.35           H  
ATOM    469  HB2 ALA A  30      10.910  -9.309 -16.965  1.00 40.35           H  
ATOM    470  HB3 ALA A  30      10.058  -7.771 -16.878  1.00 40.35           H  
ATOM    471  N   VAL A  31      11.390  -5.303 -17.869  1.00 61.37           N  
ANISOU  471  N   VAL A  31     8069   8203   7046  -1141   -209    -33
ATOM    472  CA  VAL A  31      11.187  -4.051 -18.587  1.00 59.13           C  
ANISOU  472  CA  VAL A  31     7840   7872   6754  -1161   -203    -41
ATOM    473  C   VAL A  31      12.521  -3.447 -19.009  1.00 58.71           C  
ANISOU  473  C   VAL A  31     7787   7884   6635  -1258   -205    -37
ATOM    474  O   VAL A  31      12.619  -2.815 -20.067  1.00 55.23           O  
ANISOU  474  O   VAL A  31     7424   7398   6161  -1314   -206    -39
ATOM    475  CB  VAL A  31      10.366  -3.076 -17.722  1.00 54.89           C  
ANISOU  475  CB  VAL A  31     7263   7322   6270  -1080   -191    -54
ATOM    476  CG1 VAL A  31      10.176  -1.744 -18.432  1.00 41.94           C  
ANISOU  476  CG1 VAL A  31     5679   5637   4619  -1098   -183    -63
ATOM    477  CG2 VAL A  31       9.018  -3.693 -17.375  1.00 44.48           C  
ANISOU  477  CG2 VAL A  31     5946   5943   5010   -995   -191    -54
ATOM    478  H   VAL A  31      11.128  -5.340 -16.892  1.00 61.37           H  
ATOM    479  HA  VAL A  31      10.617  -4.262 -19.495  1.00 59.13           H  
ATOM    480  HB  VAL A  31      10.895  -2.895 -16.785  1.00 54.89           H  
ATOM    481 HG11 VAL A  31       9.427  -1.131 -17.931  1.00 41.94           H  
ATOM    482 HG12 VAL A  31      11.093  -1.156 -18.459  1.00 41.94           H  
ATOM    483 HG13 VAL A  31       9.835  -1.884 -19.458  1.00 41.94           H  
ATOM    484 HG21 VAL A  31       8.442  -3.056 -16.708  1.00 44.48           H  
ATOM    485 HG22 VAL A  31       8.419  -3.833 -18.275  1.00 44.48           H  
ATOM    486 HG23 VAL A  31       9.090  -4.663 -16.900  1.00 44.48           H  
ATOM    487  N   TRP A  32      13.572  -3.641 -18.210  1.00 63.90           N  
ANISOU  487  N   TRP A  32     8361   8652   7267  -1280   -206    -30
ATOM    488  CA  TRP A  32      14.870  -3.073 -18.558  1.00 68.41           C  
ANISOU  488  CA  TRP A  32     8919   9303   7771  -1375   -209    -21
ATOM    489  C   TRP A  32      15.483  -3.778 -19.763  1.00 67.20           C  
ANISOU  489  C   TRP A  32     8835   9139   7560  -1474   -223     -7
ATOM    490  O   TRP A  32      16.149  -3.141 -20.587  1.00 71.50           O  
ANISOU  490  O   TRP A  32     9423   9695   8049  -1566   -228     -3
ATOM    491  CB  TRP A  32      15.811  -3.147 -17.356  1.00 69.29           C  
ANISOU  491  CB  TRP A  32     8917   9543   7868  -1362   -203    -11
ATOM    492  CG  TRP A  32      17.219  -2.723 -17.656  1.00 88.75           C  
ANISOU  492  CG  TRP A  32    11353  12112  10257  -1461   -208      6
ATOM    493  CD1 TRP A  32      18.216  -3.495 -18.182  1.00 99.64           C  
ANISOU  493  CD1 TRP A  32    12732  13552  11574  -1546   -219     27
ATOM    494  CD2 TRP A  32      17.792  -1.426 -17.437  1.00 98.66           C  
ANISOU  494  CD2 TRP A  32    12571  13432  11485  -1488   -202      8
ATOM    495  NE1 TRP A  32      19.369  -2.760 -18.309  1.00103.10           N  
ANISOU  495  NE1 TRP A  32    13134  14076  11965  -1600   -205     52
ATOM    496  CE2 TRP A  32      19.136  -1.486 -17.858  1.00110.51           C  
ANISOU  496  CE2 TRP A  32    14049  15023  12919  -1572   -199     38
ATOM    497  CE3 TRP A  32      17.298  -0.221 -16.929  1.00 93.40           C  
ANISOU  497  CE3 TRP A  32    11886  12750  10852  -1435   -191     -6
ATOM    498  CZ2 TRP A  32      19.992  -0.387 -17.785  1.00113.37           C  
ANISOU  498  CZ2 TRP A  32    14369  15461  13245  -1606   -185     56
ATOM    499  CZ3 TRP A  32      18.150   0.870 -16.857  1.00 92.82           C  
ANISOU  499  CZ3 TRP A  32    11773  12763  10732  -1486   -189      3
ATOM    500  CH2 TRP A  32      19.480   0.779 -17.282  1.00101.05           C  
ANISOU  500  CH2 TRP A  32    12792  13892  11711  -1564   -182     36
ATOM    501  H   TRP A  32      13.487  -4.142 -17.335  1.00 63.90           H  
ATOM    502  HA  TRP A  32      14.749  -2.019 -18.817  1.00 68.41           H  
ATOM    503  HB3 TRP A  32      15.848  -4.167 -16.971  1.00 69.29           H  
ATOM    504  HB2 TRP A  32      15.422  -2.533 -16.542  1.00 69.29           H  
ATOM    505  HD1 TRP A  32      18.093  -4.537 -18.425  1.00 99.64           H  
ATOM    506  HE1 TRP A  32      20.237  -3.126 -18.673  1.00103.10           H  
ATOM    507  HE3 TRP A  32      16.272  -0.140 -16.599  1.00 93.40           H  
ATOM    508  HZ2 TRP A  32      21.019  -0.452 -18.113  1.00113.37           H  
ATOM    509  HZ3 TRP A  32      17.780   1.807 -16.467  1.00 92.82           H  
ATOM    510  HH2 TRP A  32      20.117   1.649 -17.213  1.00101.05           H  
ATOM    511  N   LEU A  33      15.272  -5.091 -19.887  1.00 70.41           N  
ANISOU  511  N   LEU A  33     9254   9523   7975  -1462   -230      1
ATOM    512  CA  LEU A  33      15.920  -5.875 -20.934  1.00 71.99           C  
ANISOU  512  CA  LEU A  33     9512   9723   8119  -1555   -242     17
ATOM    513  C   LEU A  33      15.120  -5.909 -22.230  1.00 67.74           C  
ANISOU  513  C   LEU A  33     9102   9055   7582  -1571   -245     13
ATOM    514  O   LEU A  33      15.698  -5.809 -23.318  1.00 76.81           O  
ANISOU  514  O   LEU A  33    10326  10185   8672  -1669   -252     21
ATOM    515  CB  LEU A  33      16.167  -7.305 -20.443  1.00 79.62           C  
ANISOU  515  CB  LEU A  33    10429  10736   9088  -1536   -248     30
ATOM    516  CG  LEU A  33      17.243  -7.506 -19.374  1.00 85.83           C  
ANISOU  516  CG  LEU A  33    11102  11660   9849  -1539   -244     42
ATOM    517  CD1 LEU A  33      17.351  -8.977 -19.001  1.00 87.02           C  
ANISOU  517  CD1 LEU A  33    11222  11839  10003  -1516   -248     53
ATOM    518  CD2 LEU A  33      18.585  -6.974 -19.855  1.00 86.29           C  
ANISOU  518  CD2 LEU A  33    11146  11802   9838  -1637   -242     64
ATOM    519  H   LEU A  33      14.720  -5.591 -19.203  1.00 70.41           H  
ATOM    520  HA  LEU A  33      16.879  -5.429 -21.198  1.00 71.99           H  
ATOM    521  HB3 LEU A  33      16.441  -7.923 -21.301  1.00 79.62           H  
ATOM    522  HB2 LEU A  33      15.225  -7.720 -20.078  1.00 79.62           H  
ATOM    523  HG  LEU A  33      16.967  -6.938 -18.489  1.00 85.83           H  
ATOM    524 HD11 LEU A  33      18.383  -9.318 -18.925  1.00 87.02           H  
ATOM    525 HD12 LEU A  33      16.874  -9.169 -18.040  1.00 87.02           H  
ATOM    526 HD13 LEU A  33      16.855  -9.625 -19.725  1.00 87.02           H  
ATOM    527 HD21 LEU A  33      19.383  -7.230 -19.157  1.00 86.29           H  
ATOM    528 HD22 LEU A  33      18.851  -7.398 -20.824  1.00 86.29           H  
ATOM    529 HD23 LEU A  33      18.604  -5.893 -19.962  1.00 86.29           H  
ATOM    530  N   ASN A  34      13.801  -6.044 -22.140  1.00 63.11           N  
ANISOU  530  N   ASN A  34     8543   8377   7057  -1476   -238      4
ATOM    531  CA  ASN A  34      12.959  -6.206 -23.317  1.00 66.72           C  
ANISOU  531  CA  ASN A  34     9119   8713   7517  -1472   -236      5
ATOM    532  C   ASN A  34      12.491  -4.840 -23.807  1.00 72.32           C  
ANISOU  532  C   ASN A  34     9891   9357   8229  -1466   -225     -9
ATOM    533  O   ASN A  34      11.785  -4.124 -23.089  1.00 76.66           O  
ANISOU  533  O   ASN A  34    10399   9900   8828  -1387   -215    -22
ATOM    534  CB  ASN A  34      11.765  -7.103 -23.000  1.00 70.45           C  
ANISOU  534  CB  ASN A  34     9585   9132   8050  -1372   -235      9
ATOM    535  CG  ASN A  34      11.075  -7.619 -24.249  1.00 70.00           C  
ANISOU  535  CG  ASN A  34     9645   8968   7986  -1371   -234     21
ATOM    536  OD1 ASN A  34      11.329  -7.144 -25.358  1.00 70.85           O  
ANISOU  536  OD1 ASN A  34     9851   9021   8049  -1433   -231     22
ATOM    537  ND2 ASN A  34      10.193  -8.596 -24.076  1.00 63.92           N  
ANISOU  537  ND2 ASN A  34     8866   8165   7254  -1299   -236     31
ATOM    538  H   ASN A  34      13.345  -6.086 -21.238  1.00 63.11           H  
ATOM    539  HA  ASN A  34      13.522  -6.669 -24.132  1.00 66.72           H  
ATOM    540  HB3 ASN A  34      11.047  -6.608 -22.347  1.00 70.45           H  
ATOM    541  HB2 ASN A  34      12.121  -7.978 -22.456  1.00 70.45           H  
ATOM    542 HD22 ASN A  34       9.679  -8.971 -24.869  1.00 63.92           H  
ATOM    543 HD21 ASN A  34      10.043  -9.007 -23.163  1.00 63.92           H  
ATOM    544  N   SER A  35      12.877  -4.486 -25.036  1.00 81.35           N  
ANISOU  544  N   SER A  35    11142  10451   9317  -1551   -225     -8
ATOM    545  CA  SER A  35      12.436  -3.223 -25.615  1.00 82.49           C  
ANISOU  545  CA  SER A  35    11363  10524   9456  -1549   -212    -23
ATOM    546  C   SER A  35      10.961  -3.248 -25.990  1.00 79.99           C  
ANISOU  546  C   SER A  35    11113  10090   9187  -1445   -197    -25
ATOM    547  O   SER A  35      10.338  -2.183 -26.076  1.00 81.71           O  
ANISOU  547  O   SER A  35    11363  10261   9423  -1403   -183    -38
ATOM    548  CB  SER A  35      13.280  -2.880 -26.842  1.00 77.15           C  
ANISOU  548  CB  SER A  35    10794   9822   8698  -1676   -217    -21
ATOM    549  OG  SER A  35      13.129  -3.860 -27.853  1.00 82.82           O  
ANISOU  549  OG  SER A  35    11610  10466   9392  -1701   -219     -7
ATOM    550  H   SER A  35      13.453  -5.087 -25.607  1.00 81.35           H  
ATOM    551  HA  SER A  35      12.571  -2.435 -24.886  1.00 82.49           H  
ATOM    552  HB3 SER A  35      14.334  -2.811 -26.571  1.00 77.15           H  
ATOM    553  HB2 SER A  35      12.998  -1.906 -27.246  1.00 77.15           H  
ATOM    554  HG  SER A  35      12.244  -3.791 -28.222  1.00 82.82           H  
ATOM    555  N   ASN A  36      10.388  -4.433 -26.217  1.00 76.15           N  
ANISOU  555  N   ASN A  36    10648   9564   8723  -1402   -200     -9
ATOM    556  CA  ASN A  36       8.959  -4.530 -26.492  1.00 77.36           C  
ANISOU  556  CA  ASN A  36    10849   9623   8922  -1296   -186     -4
ATOM    557  C   ASN A  36       8.118  -4.225 -25.261  1.00 80.16           C  
ANISOU  557  C   ASN A  36    11099  10010   9346  -1192   -182    -11
ATOM    558  O   ASN A  36       6.942  -3.872 -25.397  1.00 78.55           O  
ANISOU  558  O   ASN A  36    10925   9741   9179  -1105   -168     -9
ATOM    559  CB  ASN A  36       8.618  -5.922 -27.022  1.00 82.00           C  
ANISOU  559  CB  ASN A  36    11478  10171   9509  -1280   -191     19
ATOM    560  CG  ASN A  36       9.401  -6.272 -28.268  1.00 88.47           C  
ANISOU  560  CG  ASN A  36    12409  10950  10258  -1383   -195     29
ATOM    561  OD1 ASN A  36       9.792  -5.393 -29.034  1.00103.27           O  
ANISOU  561  OD1 ASN A  36    14370  12783  12086  -1446   -187     18
ATOM    562  ND2 ASN A  36       9.635  -7.563 -28.476  1.00 88.07           N  
ANISOU  562  ND2 ASN A  36    12359  10909  10194  -1405   -207     48
ATOM    563  H   ASN A  36      10.914  -5.294 -26.143  1.00 76.15           H  
ATOM    564  HA  ASN A  36       8.680  -3.794 -27.249  1.00 77.36           H  
ATOM    565  HB3 ASN A  36       7.557  -5.983 -27.269  1.00 82.00           H  
ATOM    566  HB2 ASN A  36       8.799  -6.674 -26.253  1.00 82.00           H  
ATOM    567 HD22 ASN A  36      10.154  -7.859 -29.289  1.00 88.07           H  
ATOM    568 HD21 ASN A  36       9.296  -8.257 -27.822  1.00 88.07           H  
ATOM    569  N   LEU A  37       8.692  -4.358 -24.067  1.00 75.25           N  
ANISOU  569  N   LEU A  37    10360   9491   8742  -1198   -192    -17
ATOM    570  CA  LEU A  37       8.021  -3.998 -22.828  1.00 68.15           C  
ANISOU  570  CA  LEU A  37     9364   8625   7903  -1112   -189    -25
ATOM    571  C   LEU A  37       8.297  -2.561 -22.407  1.00 67.89           C  
ANISOU  571  C   LEU A  37     9303   8622   7870  -1119   -180    -43
ATOM    572  O   LEU A  37       7.796  -2.130 -21.363  1.00 67.24           O  
ANISOU  572  O   LEU A  37     9144   8569   7836  -1053   -175    -50
ATOM    573  CB  LEU A  37       8.442  -4.953 -21.706  1.00 60.63           C  
ANISOU  573  CB  LEU A  37     8308   7761   6969  -1106   -201    -21
ATOM    574  CG  LEU A  37       7.971  -6.403 -21.819  1.00 52.83           C  
ANISOU  574  CG  LEU A  37     7326   6754   5995  -1079   -211     -4
ATOM    575  CD1 LEU A  37       8.619  -7.256 -20.742  1.00 53.33           C  
ANISOU  575  CD1 LEU A  37     7294   6908   6061  -1087   -222     -4
ATOM    576  CD2 LEU A  37       6.455  -6.478 -21.721  1.00 38.51           C  
ANISOU  576  CD2 LEU A  37     5520   4879   4234   -979   -205      3
ATOM    577  H   LEU A  37       9.658  -4.648 -23.996  1.00 75.25           H  
ATOM    578  HA  LEU A  37       6.940  -4.078 -22.943  1.00 68.15           H  
ATOM    579  HB3 LEU A  37       8.100  -4.577 -20.740  1.00 60.63           H  
ATOM    580  HB2 LEU A  37       9.531  -4.937 -21.642  1.00 60.63           H  
ATOM    581  HG  LEU A  37       8.276  -6.799 -22.789  1.00 52.83           H  
ATOM    582 HD11 LEU A  37       9.276  -8.003 -21.186  1.00 53.33           H  
ATOM    583 HD12 LEU A  37       9.227  -6.667 -20.055  1.00 53.33           H  
ATOM    584 HD13 LEU A  37       7.899  -7.796 -20.130  1.00 53.33           H  
ATOM    585 HD21 LEU A  37       6.106  -7.430 -21.321  1.00 38.51           H  
ATOM    586 HD22 LEU A  37       6.044  -5.690 -21.092  1.00 38.51           H  
ATOM    587 HD23 LEU A  37       6.005  -6.375 -22.709  1.00 38.51           H  
ATOM    588  N   GLN A  38       9.075  -1.811 -23.185  1.00 59.21           N  
ANISOU  588  N   GLN A  38     8265   7516   6716  -1202   -178    -50
ATOM    589  CA  GLN A  38       9.425  -0.434 -22.839  1.00 56.48           C  
ANISOU  589  CA  GLN A  38     7894   7205   6362  -1219   -170    -66
ATOM    590  C   GLN A  38       8.419   0.504 -23.490  1.00 60.36           C  
ANISOU  590  C   GLN A  38     8468   7600   6867  -1169   -153    -74
ATOM    591  O   GLN A  38       8.619   0.999 -24.598  1.00 82.27           O  
ANISOU  591  O   GLN A  38    11348  10316   9594  -1224   -147    -78
ATOM    592  CB  GLN A  38      10.852  -0.116 -23.269  1.00 59.96           C  
ANISOU  592  CB  GLN A  38     8348   7703   6730  -1342   -179    -67
ATOM    593  CG  GLN A  38      11.912  -0.862 -22.481  1.00 58.98           C  
ANISOU  593  CG  GLN A  38     8125   7694   6590  -1383   -193    -57
ATOM    594  CD  GLN A  38      13.303  -0.687 -23.055  1.00 70.32           C  
ANISOU  594  CD  GLN A  38     9580   9192   7947  -1512   -204    -50
ATOM    595  OE1 GLN A  38      13.475  -0.163 -24.157  1.00 84.54           O  
ANISOU  595  OE1 GLN A  38    11483  10939   9701  -1582   -203    -55
ATOM    596  NE2 GLN A  38      14.309  -1.130 -22.310  1.00 72.03           N  
ANISOU  596  NE2 GLN A  38     9700   9526   8143  -1546   -213    -39
ATOM    597  H   GLN A  38       9.460  -2.181 -24.044  1.00 59.21           H  
ATOM    598  HA  GLN A  38       9.382  -0.278 -21.758  1.00 56.48           H  
ATOM    599  HB3 GLN A  38      11.037   0.955 -23.169  1.00 59.96           H  
ATOM    600  HB2 GLN A  38      10.949  -0.337 -24.333  1.00 59.96           H  
ATOM    601  HG3 GLN A  38      11.670  -1.911 -22.420  1.00 58.98           H  
ATOM    602  HG2 GLN A  38      11.910  -0.497 -21.453  1.00 58.98           H  
ATOM    603 HE22 GLN A  38      15.261  -1.049 -22.636  1.00 72.03           H  
ATOM    604 HE21 GLN A  38      14.126  -1.583 -21.425  1.00 72.03           H  
ATOM    605  N   ASN A  39       7.316   0.750 -22.788  1.00 50.64           N  
ANISOU  605  N   ASN A  39     7190   6353   5698  -1065   -144    -75
ATOM    606  CA  ASN A  39       6.321   1.720 -23.215  1.00 51.62           C  
ANISOU  606  CA  ASN A  39     7373   6402   5840  -1005   -125    -80
ATOM    607  C   ASN A  39       5.867   2.506 -21.996  1.00 58.60           C  
ANISOU  607  C   ASN A  39     8158   7332   6774   -939   -120    -89
ATOM    608  O   ASN A  39       6.215   2.181 -20.858  1.00 71.04           O  
ANISOU  608  O   ASN A  39     9631   8987   8374   -932   -130    -89
ATOM    609  CB  ASN A  39       5.134   1.046 -23.915  1.00 56.26           C  
ANISOU  609  CB  ASN A  39     8030   6900   6448   -933   -116    -63
ATOM    610  CG  ASN A  39       4.609  -0.148 -23.148  1.00 61.89           C  
ANISOU  610  CG  ASN A  39     8664   7643   7207   -877   -127    -47
ATOM    611  OD1 ASN A  39       3.768  -0.010 -22.261  1.00 78.43           O  
ANISOU  611  OD1 ASN A  39    10688   9757   9356   -798   -125    -45
ATOM    612  ND2 ASN A  39       5.104  -1.332 -23.487  1.00 59.01           N  
ANISOU  612  ND2 ASN A  39     8316   7286   6820   -921   -141    -36
ATOM    613  H   ASN A  39       7.182   0.333 -21.877  1.00 50.64           H  
ATOM    614  HA  ASN A  39       6.771   2.435 -23.907  1.00 51.62           H  
ATOM    615  HB3 ASN A  39       5.461   0.700 -24.897  1.00 56.26           H  
ATOM    616  HB2 ASN A  39       4.323   1.749 -24.111  1.00 56.26           H  
ATOM    617 HD22 ASN A  39       4.788  -2.164 -23.010  1.00 59.01           H  
ATOM    618 HD21 ASN A  39       5.790  -1.414 -24.225  1.00 59.01           H  
ATOM    619  N   VAL A  40       5.083   3.557 -22.244  1.00 63.51           N  
ANISOU  619  N   VAL A  40     8818   7903   7409   -889   -102    -95
ATOM    620  CA  VAL A  40       4.646   4.427 -21.154  1.00 52.01           C  
ANISOU  620  CA  VAL A  40     7276   6487   5997   -830    -96   -102
ATOM    621  C   VAL A  40       3.866   3.633 -20.116  1.00 52.57           C  
ANISOU  621  C   VAL A  40     7261   6584   6130   -754   -102    -89
ATOM    622  O   VAL A  40       4.019   3.843 -18.906  1.00 55.57           O  
ANISOU  622  O   VAL A  40     7546   7030   6539   -736   -106    -94
ATOM    623  CB  VAL A  40       3.818   5.602 -21.704  1.00 49.18           C  
ANISOU  623  CB  VAL A  40     6982   6063   5642   -783    -75   -107
ATOM    624  CG1 VAL A  40       3.213   6.393 -20.562  1.00 39.92           C  
ANISOU  624  CG1 VAL A  40     5719   4929   4521   -715    -69   -110
ATOM    625  CG2 VAL A  40       4.681   6.498 -22.578  1.00 60.76           C  
ANISOU  625  CG2 VAL A  40     8530   7512   7044   -868    -70   -124
ATOM    626  H   VAL A  40       4.805   3.802 -23.183  1.00 63.51           H  
ATOM    627  HA  VAL A  40       5.524   4.836 -20.663  1.00 52.01           H  
ATOM    628  HB  VAL A  40       3.002   5.224 -22.324  1.00 49.18           H  
ATOM    629 HG11 VAL A  40       2.964   7.411 -20.853  1.00 39.92           H  
ATOM    630 HG12 VAL A  40       2.292   5.931 -20.204  1.00 39.92           H  
ATOM    631 HG13 VAL A  40       3.895   6.468 -19.718  1.00 39.92           H  
ATOM    632 HG21 VAL A  40       4.114   7.343 -22.965  1.00 60.76           H  
ATOM    633 HG22 VAL A  40       5.517   6.894 -22.007  1.00 60.76           H  
ATOM    634 HG23 VAL A  40       5.085   5.966 -23.439  1.00 60.76           H  
ATOM    635  N   THR A  41       3.029   2.696 -20.571  1.00 44.26           N  
ANISOU  635  N   THR A  41     6243   5481   5093   -710   -103    -72
ATOM    636  CA  THR A  41       2.186   1.944 -19.648  1.00 42.38           C  
ANISOU  636  CA  THR A  41     5930   5265   4908   -642   -111    -59
ATOM    637  C   THR A  41       3.023   1.150 -18.653  1.00 45.93           C  
ANISOU  637  C   THR A  41     6297   5792   5361   -679   -128    -63
ATOM    638  O   THR A  41       2.696   1.092 -17.462  1.00 50.98           O  
ANISOU  638  O   THR A  41     6854   6474   6041   -639   -131    -64
ATOM    639  CB  THR A  41       1.258   1.013 -20.430  1.00 45.41           C  
ANISOU  639  CB  THR A  41     6368   5588   5297   -597   -110    -35
ATOM    640  OG1 THR A  41       0.781   1.687 -21.602  1.00 58.29           O  
ANISOU  640  OG1 THR A  41     8100   7142   6906   -576    -90    -31
ATOM    641  CG2 THR A  41       0.071   0.603 -19.571  1.00 49.90           C  
ANISOU  641  CG2 THR A  41     6865   6172   5921   -516   -114    -19
ATOM    642  H   THR A  41       2.902   2.524 -21.558  1.00 44.26           H  
ATOM    643  HA  THR A  41       1.582   2.663 -19.089  1.00 42.38           H  
ATOM    644  HB  THR A  41       1.777   0.110 -20.750  1.00 45.41           H  
ATOM    645  HG1 THR A  41       0.138   2.365 -21.339  1.00 58.29           H  
ATOM    646 HG21 THR A  41      -0.631  -0.003 -20.143  1.00 49.90           H  
ATOM    647 HG22 THR A  41       0.383   0.006 -18.713  1.00 49.90           H  
ATOM    648 HG23 THR A  41      -0.476   1.466 -19.188  1.00 49.90           H  
ATOM    649  N   ASN A  42       4.115   0.544 -19.121  1.00 46.36           N  
ANISOU  649  N   ASN A  42     6377   5866   5372   -756   -137    -65
ATOM    650  CA  ASN A  42       4.963  -0.265 -18.257  1.00 49.60           C  
ANISOU  650  CA  ASN A  42     6715   6352   5778   -789   -151    -67
ATOM    651  C   ASN A  42       5.891   0.568 -17.381  1.00 47.12           C  
ANISOU  651  C   ASN A  42     6335   6114   5455   -817   -148    -81
ATOM    652  O   ASN A  42       6.428   0.041 -16.400  1.00 56.72           O  
ANISOU  652  O   ASN A  42     7478   7396   6676   -819   -154    -82
ATOM    653  CB  ASN A  42       5.786  -1.247 -19.096  1.00 60.33           C  
ANISOU  653  CB  ASN A  42     8123   7711   7090   -861   -162    -60
ATOM    654  CG  ASN A  42       4.936  -2.346 -19.714  1.00 55.76           C  
ANISOU  654  CG  ASN A  42     7591   7073   6523   -827   -166    -42
ATOM    655  OD1 ASN A  42       3.834  -2.631 -19.244  1.00 55.14           O  
ANISOU  655  OD1 ASN A  42     7484   6978   6490   -753   -166    -33
ATOM    656  ND2 ASN A  42       5.449  -2.972 -20.768  1.00 63.17           N  
ANISOU  656  ND2 ASN A  42     8601   7983   7417   -885   -171    -34
ATOM    657  H   ASN A  42       4.365   0.611 -20.099  1.00 46.36           H  
ATOM    658  HA  ASN A  42       4.285  -0.832 -17.629  1.00 49.60           H  
ATOM    659  HB3 ASN A  42       6.536  -1.746 -18.480  1.00 60.33           H  
ATOM    660  HB2 ASN A  42       6.326  -0.699 -19.870  1.00 60.33           H  
ATOM    661 HD22 ASN A  42       4.943  -3.724 -21.212  1.00 63.17           H  
ATOM    662 HD21 ASN A  42       6.371  -2.706 -21.103  1.00 63.17           H  
ATOM    663  N   TYR A  43       6.098   1.847 -17.704  1.00 40.94           N  
ANISOU  663  N   TYR A  43     5575   5324   4655   -835   -138    -91
ATOM    664  CA  TYR A  43       6.889   2.696 -16.817  1.00 41.42           C  
ANISOU  664  CA  TYR A  43     5566   5462   4709   -852   -134   -100
ATOM    665  C   TYR A  43       6.163   2.923 -15.498  1.00 41.89           C  
ANISOU  665  C   TYR A  43     5549   5541   4825   -771   -128   -101
ATOM    666  O   TYR A  43       6.792   2.957 -14.434  1.00 46.98           O  
ANISOU  666  O   TYR A  43     6120   6258   5473   -769   -128   -103
ATOM    667  CB  TYR A  43       7.210   4.028 -17.495  1.00 35.88           C  
ANISOU  667  CB  TYR A  43     4911   4748   3974   -891   -125   -109
ATOM    668  CG  TYR A  43       7.976   3.883 -18.791  1.00 58.01           C  
ANISOU  668  CG  TYR A  43     7799   7530   6713   -982   -131   -109
ATOM    669  CD1 TYR A  43       8.748   2.756 -19.043  1.00 67.87           C  
ANISOU  669  CD1 TYR A  43     9049   8808   7930  -1039   -144   -100
ATOM    670  CD2 TYR A  43       7.924   4.872 -19.766  1.00 66.68           C  
ANISOU  670  CD2 TYR A  43     8979   8576   7779  -1014   -122   -118
ATOM    671  CE1 TYR A  43       9.444   2.614 -20.230  1.00 77.22           C  
ANISOU  671  CE1 TYR A  43    10315   9972   9054  -1129   -150    -98
ATOM    672  CE2 TYR A  43       8.620   4.740 -20.957  1.00 74.22           C  
ANISOU  672  CE2 TYR A  43    10024   9507   8671  -1105   -128   -118
ATOM    673  CZ  TYR A  43       9.380   3.608 -21.182  1.00 81.54           C  
ANISOU  673  CZ  TYR A  43    10950  10465   9568  -1165   -142   -107
ATOM    674  OH  TYR A  43      10.077   3.466 -22.363  1.00 78.56           O  
ANISOU  674  OH  TYR A  43    10663  10062   9125  -1262   -148   -106
ATOM    675  H   TYR A  43       5.675   2.267 -18.521  1.00 40.94           H  
ATOM    676  HA  TYR A  43       7.820   2.196 -16.545  1.00 41.42           H  
ATOM    677  HB3 TYR A  43       7.806   4.651 -16.827  1.00 35.88           H  
ATOM    678  HB2 TYR A  43       6.291   4.582 -17.692  1.00 35.88           H  
ATOM    679  HD1 TYR A  43       8.845   1.951 -18.334  1.00 67.87           H  
ATOM    680  HD2 TYR A  43       7.340   5.765 -19.593  1.00 66.68           H  
ATOM    681  HE1 TYR A  43      10.039   1.729 -20.405  1.00 77.22           H  
ATOM    682  HE2 TYR A  43       8.565   5.521 -21.701  1.00 74.22           H  
ATOM    683  HH  TYR A  43       9.901   4.164 -22.999  1.00 78.56           H  
ATOM    684  N   PHE A  44       4.837   3.073 -15.546  1.00 25.72           N  
ANISOU  684  N   PHE A  44     3520   3432   2821   -703   -123    -98
ATOM    685  CA  PHE A  44       4.058   3.103 -14.314  1.00 29.88           C  
ANISOU  685  CA  PHE A  44     3979   3974   3401   -634   -121    -97
ATOM    686  C   PHE A  44       4.063   1.740 -13.635  1.00 40.66           C  
ANISOU  686  C   PHE A  44     5306   5363   4779   -625   -133    -91
ATOM    687  O   PHE A  44       4.050   1.655 -12.401  1.00 43.75           O  
ANISOU  687  O   PHE A  44     5633   5793   5195   -596   -132    -94
ATOM    688  CB  PHE A  44       2.628   3.558 -14.602  1.00 33.70           C  
ANISOU  688  CB  PHE A  44     4490   4394   3921   -569   -114    -89
ATOM    689  CG  PHE A  44       2.533   4.970 -15.106  1.00 48.04           C  
ANISOU  689  CG  PHE A  44     6339   6186   5726   -566    -99    -97
ATOM    690  CD1 PHE A  44       2.716   6.040 -14.243  1.00 45.45           C  
ANISOU  690  CD1 PHE A  44     5958   5899   5411   -552    -90   -105
ATOM    691  CD2 PHE A  44       2.276   5.227 -16.444  1.00 35.46           C  
ANISOU  691  CD2 PHE A  44     4835   4530   4107   -577    -92    -95
ATOM    692  CE1 PHE A  44       2.638   7.343 -14.701  1.00 52.78           C  
ANISOU  692  CE1 PHE A  44     6917   6809   6328   -552    -77   -112
ATOM    693  CE2 PHE A  44       2.196   6.526 -16.912  1.00 38.20           C  
ANISOU  693  CE2 PHE A  44     5220   4853   4440   -576    -77   -103
ATOM    694  CZ  PHE A  44       2.377   7.587 -16.040  1.00 51.83           C  
ANISOU  694  CZ  PHE A  44     6888   6625   6180   -565    -71   -112
ATOM    695  H   PHE A  44       4.337   3.066 -16.425  1.00 25.72           H  
ATOM    696  HA  PHE A  44       4.505   3.827 -13.631  1.00 29.88           H  
ATOM    697  HB3 PHE A  44       2.024   3.486 -13.696  1.00 33.70           H  
ATOM    698  HB2 PHE A  44       2.163   2.887 -15.326  1.00 33.70           H  
ATOM    699  HD1 PHE A  44       2.921   5.860 -13.197  1.00 45.45           H  
ATOM    700  HD2 PHE A  44       2.128   4.408 -17.133  1.00 35.46           H  
ATOM    701  HE1 PHE A  44       2.785   8.167 -14.018  1.00 52.78           H  
ATOM    702  HE2 PHE A  44       1.987   6.714 -17.954  1.00 38.20           H  
ATOM    703  HZ  PHE A  44       2.317   8.603 -16.403  1.00 51.83           H  
ATOM    704  N   VAL A  45       4.078   0.665 -14.427  1.00 36.98           N  
ANISOU  704  N   VAL A  45     4884   4871   4296   -650   -143    -82
ATOM    705  CA  VAL A  45       4.213  -0.679 -13.870  1.00 35.72           C  
ANISOU  705  CA  VAL A  45     4694   4738   4141   -651   -155    -77
ATOM    706  C   VAL A  45       5.515  -0.800 -13.093  1.00 44.87           C  
ANISOU  706  C   VAL A  45     5800   5975   5273   -687   -155    -85
ATOM    707  O   VAL A  45       5.547  -1.351 -11.985  1.00 51.99           O  
ANISOU  707  O   VAL A  45     6650   6912   6192   -662   -156    -87
ATOM    708  CB  VAL A  45       4.123  -1.731 -14.992  1.00 31.37           C  
ANISOU  708  CB  VAL A  45     4204   4147   3568   -678   -166    -65
ATOM    709  CG1 VAL A  45       4.496  -3.110 -14.466  1.00 37.24           C  
ANISOU  709  CG1 VAL A  45     4916   4928   4306   -691   -178    -62
ATOM    710  CG2 VAL A  45       2.731  -1.741 -15.600  1.00 36.68           C  
ANISOU  710  CG2 VAL A  45     4919   4751   4269   -624   -164    -51
ATOM    711  H   VAL A  45       4.060   0.756 -15.433  1.00 36.98           H  
ATOM    712  HA  VAL A  45       3.387  -0.843 -13.174  1.00 35.72           H  
ATOM    713  HB  VAL A  45       4.841  -1.539 -15.767  1.00 31.37           H  
ATOM    714 HG11 VAL A  45       4.184  -3.894 -15.157  1.00 37.24           H  
ATOM    715 HG12 VAL A  45       5.574  -3.221 -14.345  1.00 37.24           H  
ATOM    716 HG13 VAL A  45       4.035  -3.312 -13.504  1.00 37.24           H  
ATOM    717 HG21 VAL A  45       2.688  -2.393 -16.473  1.00 36.68           H  
ATOM    718 HG22 VAL A  45       1.997  -2.109 -14.882  1.00 36.68           H  
ATOM    719 HG23 VAL A  45       2.399  -0.755 -15.910  1.00 36.68           H  
ATOM    720  N   VAL A  46       6.610  -0.284 -13.657  1.00 37.58           N  
ANISOU  720  N   VAL A  46     4891   5083   4304   -747   -151    -88
ATOM    721  CA  VAL A  46       7.885  -0.297 -12.949  1.00 35.26           C  
ANISOU  721  CA  VAL A  46     4541   4876   3979   -779   -148    -90
ATOM    722  C   VAL A  46       7.820   0.596 -11.715  1.00 33.61           C  
ANISOU  722  C   VAL A  46     4270   4703   3796   -730   -135    -96
ATOM    723  O   VAL A  46       8.356   0.252 -10.655  1.00 43.91           O  
ANISOU  723  O   VAL A  46     5519   6066   5099   -712   -130    -96
ATOM    724  CB  VAL A  46       9.027   0.113 -13.897  1.00 31.29           C  
ANISOU  724  CB  VAL A  46     4067   4405   3417   -862   -150    -87
ATOM    725  CG1 VAL A  46      10.329   0.293 -13.129  1.00 34.07           C  
ANISOU  725  CG1 VAL A  46     4350   4862   3734   -888   -144    -83
ATOM    726  CG2 VAL A  46       9.196  -0.933 -14.981  1.00 30.58           C  
ANISOU  726  CG2 VAL A  46     4037   4284   3297   -912   -163    -79
ATOM    727  H   VAL A  46       6.583   0.120 -14.585  1.00 37.58           H  
ATOM    728  HA  VAL A  46       8.082  -1.317 -12.612  1.00 35.26           H  
ATOM    729  HB  VAL A  46       8.777   1.058 -14.381  1.00 31.29           H  
ATOM    730 HG11 VAL A  46      11.171   0.398 -13.813  1.00 34.07           H  
ATOM    731 HG12 VAL A  46      10.327   1.191 -12.510  1.00 34.07           H  
ATOM    732 HG13 VAL A  46      10.538  -0.556 -12.488  1.00 34.07           H  
ATOM    733 HG21 VAL A  46       9.942  -0.612 -15.707  1.00 30.58           H  
ATOM    734 HG22 VAL A  46       9.539  -1.878 -14.560  1.00 30.58           H  
ATOM    735 HG23 VAL A  46       8.283  -1.147 -15.521  1.00 30.58           H  
ATOM    736  N   SER A  47       7.158   1.751 -11.829  1.00 36.14           N  
ANISOU  736  N   SER A  47     4602   4988   4139   -703   -127   -101
ATOM    737  CA  SER A  47       6.924   2.581 -10.650  1.00 45.34           C  
ANISOU  737  CA  SER A  47     5713   6178   5335   -651   -115   -105
ATOM    738  C   SER A  47       6.102   1.830  -9.611  1.00 37.34           C  
ANISOU  738  C   SER A  47     4673   5149   4365   -593   -116   -106
ATOM    739  O   SER A  47       6.334   1.966  -8.404  1.00 50.02           O  
ANISOU  739  O   SER A  47     6229   6793   5981   -561   -106   -108
ATOM    740  CB  SER A  47       6.224   3.880 -11.048  1.00 42.61           C  
ANISOU  740  CB  SER A  47     5391   5791   5007   -632   -107   -109
ATOM    741  OG  SER A  47       5.998   4.703  -9.915  1.00 33.48           O  
ANISOU  741  OG  SER A  47     4184   4659   3880   -583    -95   -112
ATOM    742  H   SER A  47       6.758   2.047 -12.710  1.00 36.14           H  
ATOM    743  HA  SER A  47       7.889   2.835 -10.207  1.00 45.34           H  
ATOM    744  HB3 SER A  47       5.266   3.697 -11.525  1.00 42.61           H  
ATOM    745  HB2 SER A  47       6.844   4.429 -11.753  1.00 42.61           H  
ATOM    746  HG  SER A  47       5.418   5.427 -10.171  1.00 33.48           H  
ATOM    747  N   LEU A  48       5.141   1.023 -10.065  1.00 32.74           N  
ANISOU  747  N   LEU A  48     4126   4509   3805   -580   -128   -101
ATOM    748  CA  LEU A  48       4.346   0.217  -9.147  1.00 30.22           C  
ANISOU  748  CA  LEU A  48     3785   4177   3521   -537   -133   -100
ATOM    749  C   LEU A  48       5.174  -0.913  -8.546  1.00 33.64           C  
ANISOU  749  C   LEU A  48     4196   4656   3931   -553   -136   -102
ATOM    750  O   LEU A  48       5.035  -1.230  -7.360  1.00 49.34           O  
ANISOU  750  O   LEU A  48     6152   6659   5935   -520   -132   -107
ATOM    751  CB  LEU A  48       3.119  -0.331  -9.874  1.00 34.20           C  
ANISOU  751  CB  LEU A  48     4328   4618   4048   -521   -146    -91
ATOM    752  CG  LEU A  48       2.105  -1.118  -9.047  1.00 43.07           C  
ANISOU  752  CG  LEU A  48     5432   5726   5206   -483   -155    -86
ATOM    753  CD1 LEU A  48       1.678  -0.317  -7.835  1.00 39.66           C  
ANISOU  753  CD1 LEU A  48     4960   5304   4805   -443   -145    -91
ATOM    754  CD2 LEU A  48       0.898  -1.482  -9.896  1.00 54.20           C  
ANISOU  754  CD2 LEU A  48     6876   7085   6633   -466   -165    -69
ATOM    755  H   LEU A  48       4.928   0.964 -11.053  1.00 32.74           H  
ATOM    756  HA  LEU A  48       4.012   0.829  -8.317  1.00 30.22           H  
ATOM    757  HB3 LEU A  48       3.428  -0.956 -10.710  1.00 34.20           H  
ATOM    758  HB2 LEU A  48       2.601   0.515 -10.329  1.00 34.20           H  
ATOM    759  HG  LEU A  48       2.557  -2.048  -8.700  1.00 43.07           H  
ATOM    760 HD11 LEU A  48       0.627  -0.466  -7.586  1.00 39.66           H  
ATOM    761 HD12 LEU A  48       2.262  -0.591  -6.957  1.00 39.66           H  
ATOM    762 HD13 LEU A  48       1.808   0.748  -8.011  1.00 39.66           H  
ATOM    763 HD21 LEU A  48       0.107  -1.935  -9.300  1.00 54.20           H  
ATOM    764 HD22 LEU A  48       0.479  -0.606 -10.393  1.00 54.20           H  
ATOM    765 HD23 LEU A  48       1.168  -2.202 -10.669  1.00 54.20           H  
ATOM    766  N   ALA A  49       6.041  -1.532  -9.349  1.00 38.95           N  
ANISOU  766  N   ALA A  49     4887   5348   4562   -605   -142    -98
ATOM    767  CA  ALA A  49       6.932  -2.554  -8.814  1.00 39.88           C  
ANISOU  767  CA  ALA A  49     4981   5518   4652   -620   -143    -98
ATOM    768  C   ALA A  49       7.985  -1.949  -7.895  1.00 43.36           C  
ANISOU  768  C   ALA A  49     5371   6032   5072   -612   -125   -101
ATOM    769  O   ALA A  49       8.406  -2.595  -6.930  1.00 52.17           O  
ANISOU  769  O   ALA A  49     6458   7185   6179   -591   -117   -102
ATOM    770  CB  ALA A  49       7.597  -3.324  -9.953  1.00 31.65           C  
ANISOU  770  CB  ALA A  49     3972   4484   3569   -681   -154    -91
ATOM    771  H   ALA A  49       6.111  -1.298 -10.333  1.00 38.95           H  
ATOM    772  HA  ALA A  49       6.356  -3.270  -8.225  1.00 39.88           H  
ATOM    773  HB1 ALA A  49       8.459  -3.904  -9.632  1.00 31.65           H  
ATOM    774  HB2 ALA A  49       6.892  -4.010 -10.422  1.00 31.65           H  
ATOM    775  HB3 ALA A  49       7.956  -2.646 -10.727  1.00 31.65           H  
ATOM    776  N   ALA A  50       8.423  -0.720  -8.179  1.00 47.96           N  
ANISOU  776  N   ALA A  50     5945   6637   5642   -626   -116    -99
ATOM    777  CA  ALA A  50       9.383  -0.060  -7.301  1.00 41.59           C  
ANISOU  777  CA  ALA A  50     5085   5905   4813   -613    -98    -97
ATOM    778  C   ALA A  50       8.804   0.141  -5.907  1.00 52.57           C  
ANISOU  778  C   ALA A  50     6448   7285   6241   -542    -84   -103
ATOM    779  O   ALA A  50       9.494  -0.070  -4.903  1.00 46.08           O  
ANISOU  779  O   ALA A  50     5590   6516   5402   -515    -68   -100
ATOM    780  CB  ALA A  50       9.808   1.278  -7.902  1.00 23.67           C  
ANISOU  780  CB  ALA A  50     2812   3657   2524   -643    -93    -94
ATOM    781  H   ALA A  50       8.120  -0.228  -9.012  1.00 47.96           H  
ATOM    782  HA  ALA A  50      10.270  -0.692  -7.218  1.00 41.59           H  
ATOM    783  HB1 ALA A  50      10.535   1.783  -7.264  1.00 23.67           H  
ATOM    784  HB2 ALA A  50      10.277   1.137  -8.876  1.00 23.67           H  
ATOM    785  HB3 ALA A  50       8.963   1.953  -8.036  1.00 23.67           H  
ATOM    786  N   ALA A  51       7.535   0.548  -5.827  1.00 46.76           N  
ANISOU  786  N   ALA A  51     5731   6482   5553   -511    -88   -109
ATOM    787  CA  ALA A  51       6.891   0.713  -4.529  1.00 39.60           C  
ANISOU  787  CA  ALA A  51     4806   5558   4681   -452    -78   -114
ATOM    788  C   ALA A  51       6.777  -0.619  -3.798  1.00 42.25           C  
ANISOU  788  C   ALA A  51     5148   5889   5018   -437    -81   -119
ATOM    789  O   ALA A  51       6.985  -0.687  -2.581  1.00 55.36           O  
ANISOU  789  O   ALA A  51     6790   7568   6678   -398    -65   -122
ATOM    790  CB  ALA A  51       5.512   1.350  -4.705  1.00 28.07           C  
ANISOU  790  CB  ALA A  51     3365   4032   3268   -431    -85   -116
ATOM    791  H   ALA A  51       6.986   0.727  -6.658  1.00 46.76           H  
ATOM    792  HA  ALA A  51       7.501   1.374  -3.913  1.00 39.60           H  
ATOM    793  HB1 ALA A  51       5.019   1.500  -3.743  1.00 28.07           H  
ATOM    794  HB2 ALA A  51       5.589   2.326  -5.185  1.00 28.07           H  
ATOM    795  HB3 ALA A  51       4.856   0.733  -5.321  1.00 28.07           H  
ATOM    796  N   ASP A  52       6.456  -1.692  -4.526  1.00 38.90           N  
ANISOU  796  N   ASP A  52     4753   5438   4591   -467   -100   -118
ATOM    797  CA  ASP A  52       6.302  -2.994  -3.887  1.00 41.01           C  
ANISOU  797  CA  ASP A  52     5028   5699   4856   -457   -105   -123
ATOM    798  C   ASP A  52       7.644  -3.572  -3.452  1.00 39.21           C  
ANISOU  798  C   ASP A  52     4779   5537   4580   -461    -91   -121
ATOM    799  O   ASP A  52       7.714  -4.264  -2.429  1.00 24.92           O  
ANISOU  799  O   ASP A  52     2970   3734   2766   -432    -82   -128
ATOM    800  CB  ASP A  52       5.574  -3.955  -4.827  1.00 31.00           C  
ANISOU  800  CB  ASP A  52     3795   4388   3596   -486   -129   -119
ATOM    801  CG  ASP A  52       4.119  -3.572  -5.034  1.00 60.96           C  
ANISOU  801  CG  ASP A  52     7605   8122   7436   -468   -141   -116
ATOM    802  OD1 ASP A  52       3.537  -2.934  -4.131  1.00 69.16           O  
ANISOU  802  OD1 ASP A  52     8629   9147   8501   -433   -133   -120
ATOM    803  OD2 ASP A  52       3.556  -3.909  -6.098  1.00 67.62           O1-
ANISOU  803  OD2 ASP A  52     8475   8933   8284   -488   -157   -107
ATOM    804  H   ASP A  52       6.278  -1.623  -5.519  1.00 38.90           H  
ATOM    805  HA  ASP A  52       5.740  -2.882  -2.958  1.00 41.01           H  
ATOM    806  HB3 ASP A  52       5.626  -4.983  -4.475  1.00 31.00           H  
ATOM    807  HB2 ASP A  52       6.069  -3.944  -5.801  1.00 31.00           H  
ATOM    808  N   ILE A  53       8.715  -3.299  -4.202  1.00 39.16           N  
ANISOU  808  N   ILE A  53     4758   5585   4536   -498    -88   -112
ATOM    809  CA  ILE A  53      10.047  -3.689  -3.746  1.00 33.94           C  
ANISOU  809  CA  ILE A  53     4066   5003   3826   -497    -71   -105
ATOM    810  C   ILE A  53      10.371  -3.005  -2.425  1.00 38.43           C  
ANISOU  810  C   ILE A  53     4603   5603   4395   -438    -44   -105
ATOM    811  O   ILE A  53      10.860  -3.641  -1.483  1.00 31.36           O  
ANISOU  811  O   ILE A  53     3700   4738   3479   -403    -26   -106
ATOM    812  CB  ILE A  53      11.104  -3.374  -4.822  1.00 38.91           C  
ANISOU  812  CB  ILE A  53     4681   5691   4412   -556    -75    -91
ATOM    813  CG1 ILE A  53      10.947  -4.302  -6.025  1.00 38.97           C  
ANISOU  813  CG1 ILE A  53     4727   5670   4410   -613    -99    -89
ATOM    814  CG2 ILE A  53      12.511  -3.504  -4.249  1.00 31.75           C  
ANISOU  814  CG2 ILE A  53     3727   4884   3452   -548    -54    -77
ATOM    815  CD1 ILE A  53      11.882  -3.972  -7.173  1.00 48.73           C  
ANISOU  815  CD1 ILE A  53     5962   6952   5602   -682   -106    -76
ATOM    816  H   ILE A  53       8.639  -2.770  -5.063  1.00 39.16           H  
ATOM    817  HA  ILE A  53      10.047  -4.768  -3.571  1.00 33.94           H  
ATOM    818  HB  ILE A  53      10.967  -2.347  -5.164  1.00 38.91           H  
ATOM    819 HG13 ILE A  53       9.930  -4.293  -6.384  1.00 38.97           H  
ATOM    820 HG12 ILE A  53      11.133  -5.331  -5.713  1.00 38.97           H  
ATOM    821 HG21 ILE A  53      13.276  -3.355  -5.009  1.00 31.75           H  
ATOM    822 HG22 ILE A  53      12.737  -2.755  -3.489  1.00 31.75           H  
ATOM    823 HG23 ILE A  53      12.676  -4.490  -3.812  1.00 31.75           H  
ATOM    824 HD11 ILE A  53      11.533  -4.423  -8.100  1.00 48.73           H  
ATOM    825 HD12 ILE A  53      11.928  -2.896  -7.344  1.00 48.73           H  
ATOM    826 HD13 ILE A  53      12.896  -4.320  -6.997  1.00 48.73           H  
ATOM    827  N   LEU A  54      10.084  -1.701  -2.329  1.00 41.54           N  
ANISOU  827  N   LEU A  54     4985   5989   4811   -422    -37   -105
ATOM    828  CA  LEU A  54      10.328  -0.953  -1.100  1.00 49.18           C  
ANISOU  828  CA  LEU A  54     5925   6981   5780   -363    -10   -102
ATOM    829  C   LEU A  54       9.452  -1.423   0.056  1.00 52.41           C  
ANISOU  829  C   LEU A  54     6360   7332   6220   -313     -3   -116
ATOM    830  O   LEU A  54       9.793  -1.167   1.216  1.00 45.01           O  
ANISOU  830  O   LEU A  54     5412   6414   5274   -260     23   -114
ATOM    831  CB  LEU A  54      10.112   0.543  -1.341  1.00 39.99           C  
ANISOU  831  CB  LEU A  54     4744   5816   4635   -362     -7    -99
ATOM    832  CG  LEU A  54      11.190   1.239  -2.174  1.00 41.80           C  
ANISOU  832  CG  LEU A  54     4941   6119   4821   -405     -6    -84
ATOM    833  CD1 LEU A  54      10.795   2.674  -2.511  1.00 31.34           C  
ANISOU  833  CD1 LEU A  54     3611   4780   3518   -409     -7    -83
ATOM    834  CD2 LEU A  54      12.515   1.207  -1.435  1.00 41.85           C  
ANISOU  834  CD2 LEU A  54     4900   6224   4778   -379     19    -66
ATOM    835  H   LEU A  54       9.688  -1.198  -3.112  1.00 41.54           H  
ATOM    836  HA  LEU A  54      11.361  -1.122  -0.794  1.00 49.18           H  
ATOM    837  HB3 LEU A  54      10.035   1.069  -0.387  1.00 39.99           H  
ATOM    838  HB2 LEU A  54       9.142   0.679  -1.822  1.00 39.99           H  
ATOM    839  HG  LEU A  54      11.305   0.700  -3.115  1.00 41.80           H  
ATOM    840 HD11 LEU A  54      11.069   2.915  -3.539  1.00 31.34           H  
ATOM    841 HD12 LEU A  54       9.720   2.833  -2.430  1.00 31.34           H  
ATOM    842 HD13 LEU A  54      11.271   3.409  -1.862  1.00 31.34           H  
ATOM    843 HD21 LEU A  54      13.066   2.144  -1.514  1.00 41.85           H  
ATOM    844 HD22 LEU A  54      12.399   0.997  -0.371  1.00 41.85           H  
ATOM    845 HD23 LEU A  54      13.161   0.432  -1.848  1.00 41.85           H  
ATOM    846  N   VAL A  55       8.333  -2.091  -0.229  1.00 40.65           N  
ANISOU  846  N   VAL A  55     4908   5772   4763   -331    -26   -127
ATOM    847  CA  VAL A  55       7.541  -2.692   0.841  1.00 43.26           C  
ANISOU  847  CA  VAL A  55     5268   6053   5115   -298    -24   -139
ATOM    848  C   VAL A  55       8.343  -3.784   1.538  1.00 43.97           C  
ANISOU  848  C   VAL A  55     5366   6176   5165   -280     -8   -142
ATOM    849  O   VAL A  55       8.399  -3.851   2.772  1.00 41.57           O  
ANISOU  849  O   VAL A  55     5075   5864   4855   -232     14   -148
ATOM    850  CB  VAL A  55       6.210  -3.234   0.291  1.00 37.82           C  
ANISOU  850  CB  VAL A  55     4611   5297   4463   -327    -54   -145
ATOM    851  CG1 VAL A  55       5.562  -4.175   1.294  1.00 31.01           C  
ANISOU  851  CG1 VAL A  55     3781   4395   3607   -312    -56   -157
ATOM    852  CG2 VAL A  55       5.271  -2.088  -0.051  1.00 27.96           C  
ANISOU  852  CG2 VAL A  55     3357   4011   3255   -326    -62   -141
ATOM    853  H   VAL A  55       8.051  -2.264  -1.184  1.00 40.65           H  
ATOM    854  HA  VAL A  55       7.324  -1.901   1.550  1.00 43.26           H  
ATOM    855  HB  VAL A  55       6.362  -3.809  -0.611  1.00 37.82           H  
ATOM    856 HG11 VAL A  55       4.540  -4.409   0.994  1.00 31.01           H  
ATOM    857 HG12 VAL A  55       6.071  -5.136   1.365  1.00 31.01           H  
ATOM    858 HG13 VAL A  55       5.498  -3.735   2.289  1.00 31.01           H  
ATOM    859 HG21 VAL A  55       4.390  -2.440  -0.584  1.00 27.96           H  
ATOM    860 HG22 VAL A  55       4.918  -1.595   0.855  1.00 27.96           H  
ATOM    861 HG23 VAL A  55       5.738  -1.325  -0.661  1.00 27.96           H  
ATOM    862  N   GLY A  56       8.987  -4.650   0.756  1.00 34.19           N  
ANISOU  862  N   GLY A  56     4124   4973   3896   -317    -19   -137
ATOM    863  CA  GLY A  56       9.768  -5.720   1.351  1.00 42.60           C  
ANISOU  863  CA  GLY A  56     5195   6074   4919   -299     -3   -139
ATOM    864  C   GLY A  56      11.046  -5.226   2.001  1.00 46.26           C  
ANISOU  864  C   GLY A  56     5622   6615   5340   -255     32   -125
ATOM    865  O   GLY A  56      11.453  -5.730   3.052  1.00 56.13           O  
ANISOU  865  O   GLY A  56     6884   7877   6564   -206     57   -128
ATOM    866  H   GLY A  56       8.946  -4.577  -0.251  1.00 34.19           H  
ATOM    867  HA3 GLY A  56      10.023  -6.436   0.572  1.00 42.60           H  
ATOM    868  HA2 GLY A  56       9.172  -6.265   2.082  1.00 42.60           H  
ATOM    869  N   VAL A  57      11.694  -4.232   1.396  1.00 46.48           N  
ANISOU  869  N   VAL A  57     5606   6698   5357   -270     35   -109
ATOM    870  CA  VAL A  57      12.986  -3.775   1.901  1.00 41.32           C  
ANISOU  870  CA  VAL A  57     4907   6137   4656   -233     67    -89
ATOM    871  C   VAL A  57      12.817  -2.908   3.146  1.00 36.25           C  
ANISOU  871  C   VAL A  57     4265   5480   4027   -161     96    -89
ATOM    872  O   VAL A  57      13.630  -2.976   4.074  1.00 50.34           O  
ANISOU  872  O   VAL A  57     6037   7317   5775   -101    130    -78
ATOM    873  CB  VAL A  57      13.750  -3.036   0.786  1.00 45.13           C  
ANISOU  873  CB  VAL A  57     5344   6689   5116   -285     57    -70
ATOM    874  CG1 VAL A  57      15.053  -2.449   1.316  1.00 48.13           C  
ANISOU  874  CG1 VAL A  57     5666   7176   5444   -248     89    -44
ATOM    875  CG2 VAL A  57      14.024  -3.977  -0.380  1.00 31.38           C  
ANISOU  875  CG2 VAL A  57     3609   4962   3353   -356     31    -67
ATOM    876  H   VAL A  57      11.353  -3.836   0.530  1.00 46.48           H  
ATOM    877  HA  VAL A  57      13.585  -4.643   2.187  1.00 41.32           H  
ATOM    878  HB  VAL A  57      13.134  -2.215   0.416  1.00 45.13           H  
ATOM    879 HG11 VAL A  57      15.643  -2.031   0.500  1.00 48.13           H  
ATOM    880 HG12 VAL A  57      14.908  -1.640   2.028  1.00 48.13           H  
ATOM    881 HG13 VAL A  57      15.665  -3.212   1.798  1.00 48.13           H  
ATOM    882 HG21 VAL A  57      14.500  -3.445  -1.204  1.00 31.38           H  
ATOM    883 HG22 VAL A  57      14.695  -4.782  -0.081  1.00 31.38           H  
ATOM    884 HG23 VAL A  57      13.124  -4.436  -0.779  1.00 31.38           H  
ATOM    885  N   LEU A  58      11.761  -2.092   3.201  1.00 38.21           N  
ANISOU  885  N   LEU A  58     4530   5662   4326   -161     85   -100
ATOM    886  CA  LEU A  58      11.633  -1.108   4.272  1.00 35.20           C  
ANISOU  886  CA  LEU A  58     4145   5271   3957    -99    112    -97
ATOM    887  C   LEU A  58      10.324  -1.229   5.046  1.00 39.06           C  
ANISOU  887  C   LEU A  58     4689   5660   4492    -80    108   -117
ATOM    888  O   LEU A  58      10.337  -1.289   6.279  1.00 46.67           O  
ANISOU  888  O   LEU A  58     5679   6605   5448    -22    135   -121
ATOM    889  CB  LEU A  58      11.772   0.309   3.708  1.00 26.49           C  
ANISOU  889  CB  LEU A  58     3000   4202   2865   -114    109    -83
ATOM    890  CG  LEU A  58      13.167   0.696   3.218  1.00 36.26           C  
ANISOU  890  CG  LEU A  58     4177   5552   4049   -126    120    -58
ATOM    891  CD1 LEU A  58      13.147   2.087   2.611  1.00 24.43           C  
ANISOU  891  CD1 LEU A  58     2645   4074   2562   -152    113    -48
ATOM    892  CD2 LEU A  58      14.170   0.618   4.358  1.00 40.92           C  
ANISOU  892  CD2 LEU A  58     4745   6210   4594    -52    162    -39
ATOM    893  H   LEU A  58      11.086  -2.054   2.448  1.00 38.21           H  
ATOM    894  HA  LEU A  58      12.395  -1.233   5.042  1.00 35.20           H  
ATOM    895  HB3 LEU A  58      11.471   1.032   4.469  1.00 26.49           H  
ATOM    896  HB2 LEU A  58      11.057   0.437   2.893  1.00 26.49           H  
ATOM    897  HG  LEU A  58      13.461   0.004   2.430  1.00 36.26           H  
ATOM    898 HD11 LEU A  58      13.645   2.090   1.641  1.00 24.43           H  
ATOM    899 HD12 LEU A  58      12.134   2.452   2.446  1.00 24.43           H  
ATOM    900 HD13 LEU A  58      13.646   2.831   3.233  1.00 24.43           H  
ATOM    901 HD21 LEU A  58      14.940   1.386   4.295  1.00 40.92           H  
ATOM    902 HD22 LEU A  58      13.698   0.718   5.337  1.00 40.92           H  
ATOM    903 HD23 LEU A  58      14.690  -0.341   4.343  1.00 40.92           H  
ATOM    904  N   ALA A  59       9.191  -1.267   4.338  1.00 43.21           N  
ANISOU  904  N   ALA A  59     5233   6123   5061   -128     74   -129
ATOM    905  CA  ALA A  59       7.895  -1.188   5.010  1.00 40.56           C  
ANISOU  905  CA  ALA A  59     4939   5704   4769   -118     67   -143
ATOM    906  C   ALA A  59       7.666  -2.379   5.934  1.00 45.77           C  
ANISOU  906  C   ALA A  59     5651   6325   5415   -101     73   -158
ATOM    907  O   ALA A  59       7.251  -2.212   7.086  1.00 35.51           O  
ANISOU  907  O   ALA A  59     4387   4984   4123    -64     91   -165
ATOM    908  CB  ALA A  59       6.769  -1.085   3.980  1.00 47.04           C  
ANISOU  908  CB  ALA A  59     5764   6479   5632   -171     30   -147
ATOM    909  H   ALA A  59       9.202  -1.244   3.328  1.00 43.21           H  
ATOM    910  HA  ALA A  59       7.885  -0.274   5.607  1.00 40.56           H  
ATOM    911  HB1 ALA A  59       5.855  -0.732   4.458  1.00 47.04           H  
ATOM    912  HB2 ALA A  59       7.014  -0.372   3.197  1.00 47.04           H  
ATOM    913  HB3 ALA A  59       6.530  -2.047   3.533  1.00 47.04           H  
ATOM    914  N   ILE A  60       7.921  -3.589   5.446  1.00 52.28           N  
ANISOU  914  N   ILE A  60     6486   7161   6218   -132     60   -163
ATOM    915  CA  ILE A  60       7.698  -4.796   6.242  1.00 51.59           C  
ANISOU  915  CA  ILE A  60     6452   7038   6113   -122     64   -179
ATOM    916  C   ILE A  60       8.658  -4.834   7.430  1.00 48.16           C  
ANISOU  916  C   ILE A  60     6031   6631   5635    -53    108   -177
ATOM    917  O   ILE A  60       8.218  -5.143   8.546  1.00 43.21           O  
ANISOU  917  O   ILE A  60     5462   5951   5006    -25    122   -190
ATOM    918  CB  ILE A  60       7.807  -6.065   5.378  1.00 40.84           C  
ANISOU  918  CB  ILE A  60     5094   5688   4735   -170     39   -182
ATOM    919  CG1 ILE A  60       6.614  -6.154   4.422  1.00 38.39           C  
ANISOU  919  CG1 ILE A  60     4785   5333   4467   -228     -2   -184
ATOM    920  CG2 ILE A  60       7.901  -7.306   6.256  1.00 31.95           C  
ANISOU  920  CG2 ILE A  60     4020   4543   3578   -154     50   -197
ATOM    921  CD1 ILE A  60       6.615  -7.391   3.548  1.00 26.95           C  
ANISOU  921  CD1 ILE A  60     3344   3892   3005   -275    -27   -185
ATOM    922  H   ILE A  60       8.239  -3.709   4.490  1.00 52.28           H  
ATOM    923  HA  ILE A  60       6.684  -4.751   6.647  1.00 51.59           H  
ATOM    924  HB  ILE A  60       8.687  -6.023   4.742  1.00 40.84           H  
ATOM    925 HG13 ILE A  60       6.550  -5.268   3.796  1.00 38.39           H  
ATOM    926 HG12 ILE A  60       5.701  -6.160   5.010  1.00 38.39           H  
ATOM    927 HG21 ILE A  60       7.894  -8.208   5.664  1.00 31.95           H  
ATOM    928 HG22 ILE A  60       8.820  -7.365   6.840  1.00 31.95           H  
ATOM    929 HG23 ILE A  60       7.051  -7.322   6.934  1.00 31.95           H  
ATOM    930 HD11 ILE A  60       5.911  -7.260   2.728  1.00 26.95           H  
ATOM    931 HD12 ILE A  60       7.588  -7.549   3.102  1.00 26.95           H  
ATOM    932 HD13 ILE A  60       6.312  -8.287   4.090  1.00 26.95           H  
ATOM    933  N   PRO A  61       9.956  -4.537   7.264  1.00 45.85           N  
ANISOU  933  N   PRO A  61     5693   6422   5305    -24    132   -158
ATOM    934  CA  PRO A  61      10.804  -4.375   8.458  1.00 46.84           C  
ANISOU  934  CA  PRO A  61     5829   6577   5390     57    179   -150
ATOM    935  C   PRO A  61      10.318  -3.284   9.395  1.00 50.09           C  
ANISOU  935  C   PRO A  61     6259   6946   5826    102    199   -150
ATOM    936  O   PRO A  61      10.499  -3.401  10.613  1.00 49.03           O  
ANISOU  936  O   PRO A  61     6171   6789   5668    164    234   -153
ATOM    937  CB  PRO A  61      12.180  -4.042   7.868  1.00 44.36           C  
ANISOU  937  CB  PRO A  61     5445   6375   5036     68    194   -123
ATOM    938  CG  PRO A  61      12.174  -4.693   6.541  1.00 39.67           C  
ANISOU  938  CG  PRO A  61     4828   5800   4444     -9    157   -125
ATOM    939  CD  PRO A  61      10.769  -4.535   6.032  1.00 37.95           C  
ANISOU  939  CD  PRO A  61     4635   5498   4285    -62    119   -142
ATOM    940  HA  PRO A  61      10.852  -5.330   8.986  1.00 46.84           H  
ATOM    941  HB3 PRO A  61      13.001  -4.390   8.496  1.00 44.36           H  
ATOM    942  HB2 PRO A  61      12.301  -2.964   7.735  1.00 44.36           H  
ATOM    943  HG3 PRO A  61      12.372  -5.756   6.683  1.00 39.67           H  
ATOM    944  HG2 PRO A  61      12.946  -4.326   5.879  1.00 39.67           H  
ATOM    945  HD2 PRO A  61      10.642  -3.662   5.423  1.00 37.95           H  
ATOM    946  HD3 PRO A  61      10.547  -5.393   5.407  1.00 37.95           H  
ATOM    947  N   PHE A  62       9.703  -2.222   8.865  1.00 39.18           N  
ANISOU  947  N   PHE A  62     4847   5552   4489     73    179   -145
ATOM    948  CA  PHE A  62       9.116  -1.208   9.735  1.00 31.21           C  
ANISOU  948  CA  PHE A  62     3857   4496   3505    110    195   -145
ATOM    949  C   PHE A  62       7.915  -1.765  10.491  1.00 42.78           C  
ANISOU  949  C   PHE A  62     5397   5862   4993     96    184   -167
ATOM    950  O   PHE A  62       7.705  -1.435  11.664  1.00 44.22           O  
ANISOU  950  O   PHE A  62     5627   6002   5174    142    211   -170
ATOM    951  CB  PHE A  62       8.706   0.024   8.928  1.00 29.95           C  
ANISOU  951  CB  PHE A  62     3647   4347   3385     79    174   -135
ATOM    952  CG  PHE A  62       9.863   0.858   8.446  1.00 41.85           C  
ANISOU  952  CG  PHE A  62     5085   5949   4866     97    190   -110
ATOM    953  CD1 PHE A  62      11.171   0.508   8.748  1.00 53.90           C  
ANISOU  953  CD1 PHE A  62     6590   7553   6336    140    220    -95
ATOM    954  CD2 PHE A  62       9.637   2.005   7.700  1.00 48.25           C  
ANISOU  954  CD2 PHE A  62     5853   6778   5704     70    175   -101
ATOM    955  CE1 PHE A  62      12.233   1.282   8.302  1.00 42.65           C  
ANISOU  955  CE1 PHE A  62     5096   6228   4882    150    232    -68
ATOM    956  CE2 PHE A  62      10.693   2.785   7.254  1.00 35.99           C  
ANISOU  956  CE2 PHE A  62     4237   5315   4121     77    187    -79
ATOM    957  CZ  PHE A  62      11.993   2.421   7.555  1.00 45.58           C  
ANISOU  957  CZ  PHE A  62     5427   6613   5280    115    214    -61
ATOM    958  H   PHE A  62       9.612  -2.101   7.865  1.00 39.18           H  
ATOM    959  HA  PHE A  62       9.815  -0.914  10.520  1.00 31.21           H  
ATOM    960  HB3 PHE A  62       8.032   0.659   9.499  1.00 29.95           H  
ATOM    961  HB2 PHE A  62       8.134  -0.240   8.047  1.00 29.95           H  
ATOM    962  HD1 PHE A  62      11.441  -0.364   9.319  1.00 53.90           H  
ATOM    963  HD2 PHE A  62       8.625   2.296   7.463  1.00 48.25           H  
ATOM    964  HE1 PHE A  62      13.247   0.994   8.537  1.00 42.65           H  
ATOM    965  HE2 PHE A  62      10.499   3.673   6.672  1.00 35.99           H  
ATOM    966  HZ  PHE A  62      12.818   3.025   7.207  1.00 45.58           H  
ATOM    967  N   ALA A  63       7.113  -2.608   9.830  1.00 35.46           N  
ANISOU  967  N   ALA A  63     4486   4899   4087     30    146   -182
ATOM    968  CA  ALA A  63       5.948  -3.197  10.485  1.00 30.36           C  
ANISOU  968  CA  ALA A  63     3907   4170   3458      6    131   -201
ATOM    969  C   ALA A  63       6.366  -4.158  11.589  1.00 45.60           C  
ANISOU  969  C   ALA A  63     5906   6076   5343     42    159   -214
ATOM    970  O   ALA A  63       5.722  -4.218  12.644  1.00 32.18           O  
ANISOU  970  O   ALA A  63     4275   4309   3645     52    169   -227
ATOM    971  CB  ALA A  63       5.069  -3.906   9.455  1.00 40.32           C  
ANISOU  971  CB  ALA A  63     5161   5413   4746    -70     84   -207
ATOM    972  H   ALA A  63       7.292  -2.857   8.865  1.00 35.46           H  
ATOM    973  HA  ALA A  63       5.351  -2.397  10.922  1.00 30.36           H  
ATOM    974  HB1 ALA A  63       4.128  -4.241   9.888  1.00 40.32           H  
ATOM    975  HB2 ALA A  63       4.829  -3.245   8.628  1.00 40.32           H  
ATOM    976  HB3 ALA A  63       5.567  -4.781   9.036  1.00 40.32           H  
ATOM    977  N   ILE A  64       7.440  -4.918  11.364  1.00 52.64           N  
ANISOU  977  N   ILE A  64     6787   7023   6192     62    174   -212
ATOM    978  CA  ILE A  64       7.964  -5.799  12.404  1.00 51.33           C  
ANISOU  978  CA  ILE A  64     6686   6841   5975    109    207   -223
ATOM    979  C   ILE A  64       8.463  -4.981  13.588  1.00 48.36           C  
ANISOU  979  C   ILE A  64     6336   6458   5579    194    257   -214
ATOM    980  O   ILE A  64       8.255  -5.348  14.750  1.00 50.35           O  
ANISOU  980  O   ILE A  64     6674   6648   5809    226    281   -229
ATOM    981  CB  ILE A  64       9.072  -6.701  11.829  1.00 43.36           C  
ANISOU  981  CB  ILE A  64     5648   5906   4923    116    214   -217
ATOM    982  CG1 ILE A  64       8.499  -7.652  10.776  1.00 43.59           C  
ANISOU  982  CG1 ILE A  64     5667   5928   4969     34    166   -228
ATOM    983  CG2 ILE A  64       9.777  -7.473  12.938  1.00 33.14           C  
ANISOU  983  CG2 ILE A  64     4417   4606   3570    182    257   -225
ATOM    984  CD1 ILE A  64       9.547  -8.506  10.096  1.00 44.79           C  
ANISOU  984  CD1 ILE A  64     5785   6153   5080     31    169   -220
ATOM    985  H   ILE A  64       7.927  -4.885  10.477  1.00 52.64           H  
ATOM    986  HA  ILE A  64       7.151  -6.438  12.757  1.00 51.33           H  
ATOM    987  HB  ILE A  64       9.815  -6.074  11.331  1.00 43.36           H  
ATOM    988 HG13 ILE A  64       7.938  -7.117  10.013  1.00 43.59           H  
ATOM    989 HG12 ILE A  64       7.770  -8.313  11.249  1.00 43.59           H  
ATOM    990 HG21 ILE A  64      10.460  -8.246  12.602  1.00 33.14           H  
ATOM    991 HG22 ILE A  64      10.403  -6.812  13.538  1.00 33.14           H  
ATOM    992 HG23 ILE A  64       9.064  -7.924  13.624  1.00 33.14           H  
ATOM    993 HD11 ILE A  64       9.068  -9.206   9.411  1.00 44.79           H  
ATOM    994 HD12 ILE A  64      10.211  -7.883   9.497  1.00 44.79           H  
ATOM    995 HD13 ILE A  64      10.172  -9.095  10.755  1.00 44.79           H  
ATOM    996  N   THR A  65       9.120  -3.852  13.309  1.00 52.83           N  
ANISOU  996  N   THR A  65     6834   7088   6150    230    273   -189
ATOM    997  CA  THR A  65       9.703  -3.049  14.378  1.00 47.87           C  
ANISOU  997  CA  THR A  65     6222   6467   5498    318    322   -175
ATOM    998  C   THR A  65       8.627  -2.381  15.226  1.00 49.94           C  
ANISOU  998  C   THR A  65     6542   6638   5793    317    323   -184
ATOM    999  O   THR A  65       8.708  -2.389  16.460  1.00 57.68           O  
ANISOU  999  O   THR A  65     7597   7572   6748    377    362   -188
ATOM   1000  CB  THR A  65      10.648  -2.001  13.789  1.00 50.14           C  
ANISOU 1000  CB  THR A  65     6415   6855   5781    348    334   -143
ATOM   1001  OG1 THR A  65      11.671  -2.650  13.024  1.00 65.79           O  
ANISOU 1001  OG1 THR A  65     8345   8926   7726    341    333   -132
ATOM   1002  CG2 THR A  65      11.295  -1.192  14.894  1.00 50.98           C  
ANISOU 1002  CG2 THR A  65     6533   6978   5859    446    388   -123
ATOM   1003  H   THR A  65       9.272  -3.557  12.354  1.00 52.83           H  
ATOM   1004  HA  THR A  65      10.285  -3.707  15.028  1.00 47.87           H  
ATOM   1005  HB  THR A  65      10.111  -1.330  13.115  1.00 50.14           H  
ATOM   1006  HG1 THR A  65      11.274  -3.028  12.232  1.00 65.79           H  
ATOM   1007 HG21 THR A  65      12.102  -0.572  14.502  1.00 50.98           H  
ATOM   1008 HG22 THR A  65      10.573  -0.516  15.329  1.00 50.98           H  
ATOM   1009 HG23 THR A  65      11.710  -1.820  15.682  1.00 50.98           H  
ATOM   1010  N   ILE A  66       7.609  -1.800  14.585  1.00 59.24           N  
ANISOU 1010  N   ILE A  66     7690   7791   7027    252    283   -187
ATOM   1011  CA  ILE A  66       6.573  -1.082  15.326  1.00 48.92           C  
ANISOU 1011  CA  ILE A  66     6427   6407   5752    246    281   -192
ATOM   1012  C   ILE A  66       5.608  -2.012  16.045  1.00 49.22           C  
ANISOU 1012  C   ILE A  66     6562   6353   5788    207    269   -217
ATOM   1013  O   ILE A  66       4.836  -1.550  16.894  1.00 49.95           O  
ANISOU 1013  O   ILE A  66     6708   6377   5894    205    274   -222
ATOM   1014  CB  ILE A  66       5.795  -0.139  14.388  1.00 37.34           C  
ANISOU 1014  CB  ILE A  66     4894   4950   4342    192    244   -183
ATOM   1015  CG1 ILE A  66       5.158   1.000  15.186  1.00 44.21           C  
ANISOU 1015  CG1 ILE A  66     5786   5774   5238    214    257   -176
ATOM   1016  CG2 ILE A  66       4.739  -0.911  13.602  1.00 26.28           C  
ANISOU 1016  CG2 ILE A  66     3496   3517   2971    104    193   -198
ATOM   1017  CD1 ILE A  66       4.501   2.054  14.332  1.00 54.38           C  
ANISOU 1017  CD1 ILE A  66     7006   7078   6576    175    227   -164
ATOM   1018  H   ILE A  66       7.553  -1.797  13.574  1.00 59.24           H  
ATOM   1019  HA  ILE A  66       7.062  -0.474  16.091  1.00 48.92           H  
ATOM   1020  HB  ILE A  66       6.499   0.295  13.677  1.00 37.34           H  
ATOM   1021 HG13 ILE A  66       5.915   1.469  15.806  1.00 44.21           H  
ATOM   1022 HG12 ILE A  66       4.404   0.634  15.878  1.00 44.21           H  
ATOM   1023 HG21 ILE A  66       4.287  -0.280  12.842  1.00 26.28           H  
ATOM   1024 HG22 ILE A  66       5.172  -1.765  13.090  1.00 26.28           H  
ATOM   1025 HG23 ILE A  66       3.903  -1.261  14.209  1.00 26.28           H  
ATOM   1026 HD11 ILE A  66       4.316   2.955  14.917  1.00 54.38           H  
ATOM   1027 HD12 ILE A  66       5.133   2.329  13.487  1.00 54.38           H  
ATOM   1028 HD13 ILE A  66       3.540   1.716  13.943  1.00 54.38           H  
ATOM   1029  N   SER A  67       5.629  -3.309  15.738  1.00 57.89           N  
ANISOU 1029  N   SER A  67     7682   7448   6864    171    252   -234
ATOM   1030  CA  SER A  67       4.791  -4.260  16.457  1.00 50.85           C  
ANISOU 1030  CA  SER A  67     6886   6475   5961    130    241   -259
ATOM   1031  C   SER A  67       5.351  -4.620  17.824  1.00 51.21           C  
ANISOU 1031  C   SER A  67     7029   6476   5953    199    292   -269
ATOM   1032  O   SER A  67       4.638  -5.236  18.624  1.00 54.92           O  
ANISOU 1032  O   SER A  67     7594   6866   6408    169    289   -290
ATOM   1033  CB  SER A  67       4.604  -5.537  15.635  1.00 59.14           C  
ANISOU 1033  CB  SER A  67     7926   7539   7005     67    204   -272
ATOM   1034  OG  SER A  67       5.822  -6.250  15.521  1.00 63.20           O  
ANISOU 1034  OG  SER A  67     8434   8105   7472    113    230   -272
ATOM   1035  H   SER A  67       6.246  -3.665  15.021  1.00 57.89           H  
ATOM   1036  HA  SER A  67       3.798  -3.828  16.602  1.00 50.85           H  
ATOM   1037  HB3 SER A  67       4.225  -5.304  14.640  1.00 59.14           H  
ATOM   1038  HB2 SER A  67       3.871  -6.194  16.101  1.00 59.14           H  
ATOM   1039  HG  SER A  67       6.470  -5.717  15.050  1.00 63.20           H  
ATOM   1040  N   THR A  68       6.602  -4.258  18.110  1.00 53.90           N  
ANISOU 1040  N   THR A  68     7351   6870   6260    291    339   -252
ATOM   1041  CA  THR A  68       7.200  -4.537  19.408  1.00 59.76           C  
ANISOU 1041  CA  THR A  68     8186   7573   6946    373    395   -257
ATOM   1042  C   THR A  68       6.929  -3.445  20.434  1.00 66.34           C  
ANISOU 1042  C   THR A  68     9067   8353   7786    420    426   -248
ATOM   1043  O   THR A  68       7.100  -3.686  21.635  1.00 73.33           O  
ANISOU 1043  O   THR A  68    10057   9175   8628    475    468   -256
ATOM   1044  CB  THR A  68       8.715  -4.724  19.268  1.00 57.66           C  
ANISOU 1044  CB  THR A  68     7877   7398   6632    459    435   -238
ATOM   1045  OG1 THR A  68       9.328  -3.463  18.971  1.00 63.08           O  
ANISOU 1045  OG1 THR A  68     8476   8158   7334    508    451   -206
ATOM   1046  CG2 THR A  68       9.030  -5.701  18.147  1.00 52.18           C  
ANISOU 1046  CG2 THR A  68     7127   6767   5934    409    403   -243
ATOM   1047  H   THR A  68       7.165  -3.767  17.431  1.00 53.90           H  
ATOM   1048  HA  THR A  68       6.802  -5.469  19.816  1.00 59.76           H  
ATOM   1049  HB  THR A  68       9.131  -5.102  20.203  1.00 57.66           H  
ATOM   1050  HG1 THR A  68       9.133  -3.226  18.058  1.00 63.08           H  
ATOM   1051 HG21 THR A  68      10.092  -5.946  18.141  1.00 52.18           H  
ATOM   1052 HG22 THR A  68       8.479  -6.635  18.264  1.00 52.18           H  
ATOM   1053 HG23 THR A  68       8.796  -5.290  17.168  1.00 52.18           H  
ATOM   1054  N   GLY A  69       6.513  -2.260  19.993  1.00 60.32           N  
ANISOU 1054  N   GLY A  69     8234   7611   7074    401    407   -230
ATOM   1055  CA  GLY A  69       6.275  -1.162  20.911  1.00 59.23           C  
ANISOU 1055  CA  GLY A  69     8133   7428   6944    446    436   -218
ATOM   1056  C   GLY A  69       7.527  -0.584  21.529  1.00 65.89           C  
ANISOU 1056  C   GLY A  69     8971   8317   7746    567    498   -193
ATOM   1057  O   GLY A  69       7.484  -0.101  22.664  1.00 82.04           O  
ANISOU 1057  O   GLY A  69    11094  10304   9774    624    537   -188
ATOM   1058  H   GLY A  69       6.358  -2.101  19.008  1.00 60.32           H  
ATOM   1059  HA3 GLY A  69       5.600  -1.487  21.705  1.00 59.23           H  
ATOM   1060  HA2 GLY A  69       5.749  -0.371  20.397  1.00 59.23           H  
ATOM   1061  N   PHE A  70       8.646  -0.617  20.807  1.00 60.13           N  
ANISOU 1061  N   PHE A  70     8154   7695   6999    607    508   -174
ATOM   1062  CA  PHE A  70       9.915  -0.136  21.334  1.00 60.83           C  
ANISOU 1062  CA  PHE A  70     8225   7847   7041    724    567   -143
ATOM   1063  C   PHE A  70       9.857   1.365  21.613  1.00 57.64           C  
ANISOU 1063  C   PHE A  70     7785   7455   6662    763    582   -116
ATOM   1064  O   PHE A  70       9.045   2.103  21.049  1.00 60.27           O  
ANISOU 1064  O   PHE A  70     8070   7779   7050    696    543   -117
ATOM   1065  CB  PHE A  70      11.046  -0.441  20.350  1.00 62.09           C  
ANISOU 1065  CB  PHE A  70     8282   8133   7178    739    565   -125
ATOM   1066  CG  PHE A  70      11.042   0.442  19.132  1.00 67.36           C  
ANISOU 1066  CG  PHE A  70     8826   8879   7890    687    526   -107
ATOM   1067  CD1 PHE A  70      10.035   0.339  18.186  1.00 70.65           C  
ANISOU 1067  CD1 PHE A  70     9214   9268   8360    579    467   -127
ATOM   1068  CD2 PHE A  70      12.048   1.374  18.933  1.00 78.81           C  
ANISOU 1068  CD2 PHE A  70    10190  10433   9322    748    552    -70
ATOM   1069  CE1 PHE A  70      10.026   1.154  17.071  1.00 66.93           C  
ANISOU 1069  CE1 PHE A  70     8642   8862   7926    535    435   -113
ATOM   1070  CE2 PHE A  70      12.047   2.189  17.816  1.00 75.93           C  
ANISOU 1070  CE2 PHE A  70     9721  10137   8993    695    517    -56
ATOM   1071  CZ  PHE A  70      11.036   2.078  16.884  1.00 74.00           C  
ANISOU 1071  CZ  PHE A  70     9460   9855   8803    590    460    -79
ATOM   1072  H   PHE A  70       8.652  -1.033  19.887  1.00 60.13           H  
ATOM   1073  HA  PHE A  70      10.114  -0.669  22.267  1.00 60.83           H  
ATOM   1074  HB3 PHE A  70      10.996  -1.483  20.031  1.00 62.09           H  
ATOM   1075  HB2 PHE A  70      12.004  -0.339  20.861  1.00 62.09           H  
ATOM   1076  HD1 PHE A  70       9.245  -0.386  18.298  1.00 70.65           H  
ATOM   1077  HD2 PHE A  70      12.848   1.470  19.653  1.00 78.81           H  
ATOM   1078  HE1 PHE A  70       9.227   1.073  16.349  1.00 66.93           H  
ATOM   1079  HE2 PHE A  70      12.844   2.903  17.667  1.00 75.93           H  
ATOM   1080  HZ  PHE A  70      11.032   2.721  16.019  1.00 74.00           H  
ATOM   1081  N   CYS A  71      10.742   1.815  22.499  1.00 61.65           N  
ANISOU 1081  N   CYS A  71     8315   7986   7124    878    643    -90
ATOM   1082  CA  CYS A  71      10.811   3.225  22.856  1.00 57.18           C  
ANISOU 1082  CA  CYS A  71     7716   7437   6573    928    664    -60
ATOM   1083  C   CYS A  71      11.517   4.013  21.761  1.00 53.93           C  
ANISOU 1083  C   CYS A  71     7159   7158   6175    924    649    -30
ATOM   1084  O   CYS A  71      12.564   3.592  21.257  1.00 59.66           O  
ANISOU 1084  O   CYS A  71     7823   7983   6864    952    658    -14
ATOM   1085  CB  CYS A  71      11.539   3.403  24.187  1.00 62.02           C  
ANISOU 1085  CB  CYS A  71     8407   8032   7129   1058    737    -39
ATOM   1086  SG  CYS A  71      10.732   2.615  25.598  1.00 75.84           S  
ANISOU 1086  SG  CYS A  71    10349   9613   8854   1066    763    -74
ATOM   1087  H   CYS A  71      11.398   1.191  22.946  1.00 61.65           H  
ATOM   1088  HA  CYS A  71       9.798   3.574  23.001  1.00 57.18           H  
ATOM   1089  HB3 CYS A  71      11.645   4.463  24.421  1.00 62.02           H  
ATOM   1090  HB2 CYS A  71      12.551   3.001  24.116  1.00 62.02           H  
ATOM   1091  N   ALA A  72      10.951   5.161  21.400  1.00 45.32           N  
ANISOU 1091  N   ALA A  72     6016   6071   5134    887    624    -21
ATOM   1092  CA  ALA A  72      11.533   5.990  20.356  1.00 50.41           C  
ANISOU 1092  CA  ALA A  72     6530   6833   5790    874    607      5
ATOM   1093  C   ALA A  72      10.998   7.406  20.482  1.00 52.96           C  
ANISOU 1093  C   ALA A  72     6827   7144   6153    873    603     20
ATOM   1094  O   ALA A  72       9.950   7.643  21.089  1.00 56.06           O  
ANISOU 1094  O   ALA A  72     7290   7434   6577    851    597      4
ATOM   1095  CB  ALA A  72      11.233   5.430  18.962  1.00 51.81           C  
ANISOU 1095  CB  ALA A  72     6648   7040   5998    767    549    -15
ATOM   1096  H   ALA A  72      10.084   5.475  21.819  1.00 45.32           H  
ATOM   1097  HA  ALA A  72      12.615   6.042  20.499  1.00 50.41           H  
ATOM   1098  HB1 ALA A  72      11.664   6.049  18.174  1.00 51.81           H  
ATOM   1099  HB2 ALA A  72      11.656   4.440  18.859  1.00 51.81           H  
ATOM   1100  HB3 ALA A  72      10.161   5.355  18.780  1.00 51.81           H  
ATOM   1101  N   ALA A  73      11.741   8.348  19.904  1.00 49.77           N  
ANISOU 1101  N   ALA A  73     6319   6850   5743    893    606     52
ATOM   1102  CA  ALA A  73      11.228   9.700  19.747  1.00 51.16           C  
ANISOU 1102  CA  ALA A  73     6452   7028   5959    876    593     65
ATOM   1103  C   ALA A  73       9.993   9.671  18.855  1.00 58.18           C  
ANISOU 1103  C   ALA A  73     7333   7861   6911    761    533     34
ATOM   1104  O   ALA A  73       9.920   8.893  17.900  1.00 65.01           O  
ANISOU 1104  O   ALA A  73     8174   8742   7784    693    497     15
ATOM   1105  CB  ALA A  73      12.298  10.615  19.152  1.00 55.16           C  
ANISOU 1105  CB  ALA A  73     6844   7672   6441    906    603    104
ATOM   1106  H   ALA A  73      12.600   8.117  19.427  1.00 49.77           H  
ATOM   1107  HA  ALA A  73      10.956  10.090  20.730  1.00 51.16           H  
ATOM   1108  HB1 ALA A  73      11.931  11.636  19.043  1.00 55.16           H  
ATOM   1109  HB2 ALA A  73      13.179  10.652  19.795  1.00 55.16           H  
ATOM   1110  HB3 ALA A  73      12.620  10.270  18.168  1.00 55.16           H  
ATOM   1111  N   CYS A  74       9.018  10.524  19.170  1.00 49.20           N  
ANISOU 1111  N   CYS A  74     6217   6661   5816    742    524     32
ATOM   1112  CA  CYS A  74       7.701  10.389  18.553  1.00 50.12           C  
ANISOU 1112  CA  CYS A  74     6344   6711   5989    643    472      4
ATOM   1113  C   CYS A  74       7.745  10.654  17.052  1.00 54.82           C  
ANISOU 1113  C   CYS A  74     6845   7377   6607    576    431      2
ATOM   1114  O   CYS A  74       7.114   9.930  16.273  1.00 54.52           O  
ANISOU 1114  O   CYS A  74     6810   7312   6594    501    390    -22
ATOM   1115  CB  CYS A  74       6.703  11.323  19.234  1.00 55.58           C  
ANISOU 1115  CB  CYS A  74     7071   7332   6715    642    474      7
ATOM   1116  SG  CYS A  74       4.996  11.071  18.702  1.00 64.74           S  
ANISOU 1116  SG  CYS A  74     8254   8408   7936    529    416    -22
ATOM   1117  H   CYS A  74       9.111  11.162  19.948  1.00 49.20           H  
ATOM   1118  HA  CYS A  74       7.358   9.364  18.710  1.00 50.12           H  
ATOM   1119  HB3 CYS A  74       6.978  12.371  19.098  1.00 55.58           H  
ATOM   1120  HB2 CYS A  74       6.723  11.140  20.309  1.00 55.58           H  
ATOM   1121  N   HIS A  75       8.478  11.684  16.625  1.00 53.25           N  
ANISOU 1121  N   HIS A  75     6566   7268   6397    601    440     29
ATOM   1122  CA  HIS A  75       8.506  12.012  15.202  1.00 48.10           C  
ANISOU 1122  CA  HIS A  75     5837   6677   5764    534    402     26
ATOM   1123  C   HIS A  75       9.257  10.957  14.401  1.00 44.64           C  
ANISOU 1123  C   HIS A  75     5373   6292   5295    505    389     19
ATOM   1124  O   HIS A  75       8.887  10.658  13.260  1.00 54.08           O  
ANISOU 1124  O   HIS A  75     6545   7489   6513    430    349      3
ATOM   1125  CB  HIS A  75       9.116  13.393  14.991  1.00 58.24           C  
ANISOU 1125  CB  HIS A  75     7046   8044   7037    563    415     56
ATOM   1126  CG  HIS A  75       8.255  14.508  15.493  1.00 70.85           C  
ANISOU 1126  CG  HIS A  75     8656   9593   8671    573    418     63
ATOM   1127  ND1 HIS A  75       8.204  14.868  16.822  1.00 90.23           N  
ANISOU 1127  ND1 HIS A  75    11160  12007  11117    645    457     77
ATOM   1128  CD2 HIS A  75       7.398  15.334  14.847  1.00 71.38           C  
ANISOU 1128  CD2 HIS A  75     8697   9643   8782    522    389     57
ATOM   1129  CE1 HIS A  75       7.363  15.874  16.973  1.00 92.26           C  
ANISOU 1129  CE1 HIS A  75    11416  12228  11411    634    449     81
ATOM   1130  NE2 HIS A  75       6.859  16.176  15.790  1.00 89.64           N  
ANISOU 1130  NE2 HIS A  75    11036  11911  11111    561    408     69
ATOM   1131  H   HIS A  75       8.974  12.288  17.264  1.00 53.25           H  
ATOM   1132  HA  HIS A  75       7.482  12.046  14.825  1.00 48.10           H  
ATOM   1133  HB3 HIS A  75       9.288  13.569  13.928  1.00 58.24           H  
ATOM   1134  HB2 HIS A  75      10.092  13.460  15.474  1.00 58.24           H  
ATOM   1135  HD2 HIS A  75       7.126  15.398  13.803  1.00 71.38           H  
ATOM   1136  HE1 HIS A  75       7.120  16.360  17.906  1.00 92.26           H  
ATOM   1137  HE2 HIS A  75       6.188  16.909  15.607  1.00 89.64           H  
ATOM   1138  N   GLY A  76      10.317  10.383  14.974  1.00 41.24           N  
ANISOU 1138  N   GLY A  76     4951   5907   4813    567    424     32
ATOM   1139  CA  GLY A  76      10.943   9.233  14.344  1.00 43.26           C  
ANISOU 1139  CA  GLY A  76     5194   6203   5040    540    413     24
ATOM   1140  C   GLY A  76      10.019   8.030  14.302  1.00 49.43           C  
ANISOU 1140  C   GLY A  76     6046   6891   5846    490    387    -11
ATOM   1141  O   GLY A  76      10.021   7.266  13.334  1.00 61.42           O  
ANISOU 1141  O   GLY A  76     7546   8423   7366    428    355    -25
ATOM   1142  H   GLY A  76      10.611  10.647  15.903  1.00 41.24           H  
ATOM   1143  HA3 GLY A  76      11.832   8.966  14.916  1.00 43.26           H  
ATOM   1144  HA2 GLY A  76      11.281   9.483  13.336  1.00 43.26           H  
ATOM   1145  N   CYS A  77       9.215   7.848  15.351  1.00 47.47           N  
ANISOU 1145  N   CYS A  77     5878   6545   5613    511    399    -24
ATOM   1146  CA  CYS A  77       8.210   6.791  15.345  1.00 40.86           C  
ANISOU 1146  CA  CYS A  77     5107   5619   4801    454    370    -56
ATOM   1147  C   CYS A  77       7.158   7.044  14.273  1.00 46.48           C  
ANISOU 1147  C   CYS A  77     5787   6307   5565    367    320    -69
ATOM   1148  O   CYS A  77       6.632   6.100  13.671  1.00 37.98           O  
ANISOU 1148  O   CYS A  77     4726   5202   4502    306    287    -89
ATOM   1149  CB  CYS A  77       7.565   6.684  16.726  1.00 43.59           C  
ANISOU 1149  CB  CYS A  77     5547   5869   5147    489    394    -65
ATOM   1150  SG  CYS A  77       6.216   5.490  16.842  1.00 57.14           S  
ANISOU 1150  SG  CYS A  77     7345   7475   6888    410    358   -101
ATOM   1151  H   CYS A  77       9.253   8.459  16.157  1.00 47.47           H  
ATOM   1152  HA  CYS A  77       8.701   5.840  15.124  1.00 40.86           H  
ATOM   1153  HB3 CYS A  77       7.148   7.636  17.039  1.00 43.59           H  
ATOM   1154  HB2 CYS A  77       8.315   6.426  17.473  1.00 43.59           H  
ATOM   1155  N   LEU A  78       6.845   8.318  14.015  1.00 39.08           N  
ANISOU 1155  N   LEU A  78     4807   5385   4656    363    314    -56
ATOM   1156  CA  LEU A  78       5.857   8.649  12.995  1.00 38.71           C  
ANISOU 1156  CA  LEU A  78     4733   5319   4657    291    271    -65
ATOM   1157  C   LEU A  78       6.305   8.185  11.617  1.00 48.10           C  
ANISOU 1157  C   LEU A  78     5873   6564   5838    241    244    -70
ATOM   1158  O   LEU A  78       5.486   7.714  10.818  1.00 44.51           O  
ANISOU 1158  O   LEU A  78     5423   6076   5411    180    208    -84
ATOM   1159  CB  LEU A  78       5.592  10.153  12.979  1.00 46.81           C  
ANISOU 1159  CB  LEU A  78     5719   6360   5706    305    276    -48
ATOM   1160  CG  LEU A  78       4.436  10.662  13.834  1.00 44.54           C  
ANISOU 1160  CG  LEU A  78     5476   5993   5452    308    277    -49
ATOM   1161  CD1 LEU A  78       4.412  12.181  13.812  1.00 34.16           C  
ANISOU 1161  CD1 LEU A  78     4116   4710   4154    331    287    -29
ATOM   1162  CD2 LEU A  78       3.121  10.090  13.331  1.00 43.64           C  
ANISOU 1162  CD2 LEU A  78     5385   5820   5378    235    235    -68
ATOM   1163  H   LEU A  78       7.252   9.076  14.548  1.00 39.08           H  
ATOM   1164  HA  LEU A  78       4.932   8.117  13.229  1.00 38.71           H  
ATOM   1165  HB3 LEU A  78       5.351  10.453  11.961  1.00 46.81           H  
ATOM   1166  HB2 LEU A  78       6.496  10.695  13.226  1.00 46.81           H  
ATOM   1167  HG  LEU A  78       4.600  10.341  14.864  1.00 44.54           H  
ATOM   1168 HD11 LEU A  78       4.078  12.577  14.765  1.00 34.16           H  
ATOM   1169 HD12 LEU A  78       5.391  12.617  13.612  1.00 34.16           H  
ATOM   1170 HD13 LEU A  78       3.740  12.561  13.047  1.00 34.16           H  
ATOM   1171 HD21 LEU A  78       2.323  10.831  13.306  1.00 43.64           H  
ATOM   1172 HD22 LEU A  78       3.196   9.667  12.329  1.00 43.64           H  
ATOM   1173 HD23 LEU A  78       2.776   9.294  13.988  1.00 43.64           H  
ATOM   1174  N   PHE A  79       7.599   8.317  11.315  1.00 42.71           N  
ANISOU 1174  N   PHE A  79     5143   5969   5115    267    262    -54
ATOM   1175  CA  PHE A  79       8.088   7.936   9.995  1.00 31.54           C  
ANISOU 1175  CA  PHE A  79     3686   4610   3689    214    236    -56
ATOM   1176  C   PHE A  79       7.945   6.436   9.770  1.00 38.28           C  
ANISOU 1176  C   PHE A  79     4577   5433   4534    182    220    -75
ATOM   1177  O   PHE A  79       7.442   5.999   8.728  1.00 46.82           O  
ANISOU 1177  O   PHE A  79     5655   6499   5636    119    185    -87
ATOM   1178  CB  PHE A  79       9.543   8.367   9.820  1.00 33.30           C  
ANISOU 1178  CB  PHE A  79     3849   4942   3862    245    260    -31
ATOM   1179  CG  PHE A  79      10.117   8.018   8.474  1.00 39.19           C  
ANISOU 1179  CG  PHE A  79     4554   5748   4589    183    234    -31
ATOM   1180  CD1 PHE A  79       9.863   8.818   7.371  1.00 44.65           C  
ANISOU 1180  CD1 PHE A  79     5212   6455   5299    129    209    -31
ATOM   1181  CD2 PHE A  79      10.903   6.891   8.312  1.00 33.78           C  
ANISOU 1181  CD2 PHE A  79     3868   5101   3864    178    237    -31
ATOM   1182  CE1 PHE A  79      10.384   8.501   6.131  1.00 33.75           C  
ANISOU 1182  CE1 PHE A  79     3804   5121   3897     69    186    -32
ATOM   1183  CE2 PHE A  79      11.426   6.570   7.076  1.00 35.23           C  
ANISOU 1183  CE2 PHE A  79     4019   5338   4029    116    214    -30
ATOM   1184  CZ  PHE A  79      11.167   7.377   5.983  1.00 34.87           C  
ANISOU 1184  CZ  PHE A  79     3946   5302   4002     60    188    -30
ATOM   1185  H   PHE A  79       8.256   8.708  11.977  1.00 42.71           H  
ATOM   1186  HA  PHE A  79       7.490   8.453   9.241  1.00 31.54           H  
ATOM   1187  HB3 PHE A  79      10.167   7.932  10.603  1.00 33.30           H  
ATOM   1188  HB2 PHE A  79       9.620   9.446   9.952  1.00 33.30           H  
ATOM   1189  HD1 PHE A  79       9.248   9.699   7.474  1.00 44.65           H  
ATOM   1190  HD2 PHE A  79      11.110   6.249   9.156  1.00 33.78           H  
ATOM   1191  HE1 PHE A  79      10.177   9.133   5.279  1.00 33.75           H  
ATOM   1192  HE2 PHE A  79      12.038   5.687   6.962  1.00 35.23           H  
ATOM   1193  HZ  PHE A  79      11.574   7.124   5.015  1.00 34.87           H  
ATOM   1194  N   ILE A  80       8.394   5.636  10.742  1.00 31.36           N  
ANISOU 1194  N   ILE A  80     3741   4548   3627    227    246    -77
ATOM   1195  CA  ILE A  80       8.278   4.183  10.659  1.00 35.13           C  
ANISOU 1195  CA  ILE A  80     4260   4996   4093    201    233    -96
ATOM   1196  C   ILE A  80       6.822   3.762  10.520  1.00 27.68           C  
ANISOU 1196  C   ILE A  80     3360   3963   3196    147    199   -117
ATOM   1197  O   ILE A  80       6.512   2.769   9.850  1.00 47.73           O  
ANISOU 1197  O   ILE A  80     5910   6487   5738     97    171   -130
ATOM   1198  CB  ILE A  80       8.949   3.540  11.892  1.00 40.37           C  
ANISOU 1198  CB  ILE A  80     4969   5657   4713    270    274    -94
ATOM   1199  CG1 ILE A  80      10.467   3.714  11.824  1.00 45.48           C  
ANISOU 1199  CG1 ILE A  80     5562   6412   5307    318    304    -68
ATOM   1200  CG2 ILE A  80       8.581   2.069  12.023  1.00 58.33           C  
ANISOU 1200  CG2 ILE A  80     7303   7880   6979    243    261   -118
ATOM   1201  CD1 ILE A  80      11.209   3.025  12.943  1.00 67.96           C  
ANISOU 1201  CD1 ILE A  80     8452   9266   8104    395    348    -63
ATOM   1202  H   ILE A  80       8.801   6.023  11.582  1.00 31.36           H  
ATOM   1203  HA  ILE A  80       8.801   3.854   9.759  1.00 35.13           H  
ATOM   1204  HB  ILE A  80       8.588   4.051  12.788  1.00 40.37           H  
ATOM   1205 HG13 ILE A  80      10.726   4.773  11.825  1.00 45.48           H  
ATOM   1206 HG12 ILE A  80      10.835   3.318  10.876  1.00 45.48           H  
ATOM   1207 HG21 ILE A  80       8.991   1.643  12.938  1.00 58.33           H  
ATOM   1208 HG22 ILE A  80       7.515   1.861  12.099  1.00 58.33           H  
ATOM   1209 HG23 ILE A  80       9.003   1.492  11.207  1.00 58.33           H  
ATOM   1210 HD11 ILE A  80      12.187   3.482  13.099  1.00 67.96           H  
ATOM   1211 HD12 ILE A  80      10.660   3.102  13.880  1.00 67.96           H  
ATOM   1212 HD13 ILE A  80      11.372   1.969  12.727  1.00 67.96           H  
ATOM   1213  N   ALA A  81       5.907   4.519  11.125  1.00 41.46           N  
ANISOU 1213  N   ALA A  81     5126   5653   4973    155    200   -117
ATOM   1214  CA  ALA A  81       4.492   4.174  11.077  1.00 40.51           C  
ANISOU 1214  CA  ALA A  81     5042   5457   4892    104    168   -132
ATOM   1215  C   ALA A  81       3.841   4.575   9.761  1.00 50.28           C  
ANISOU 1215  C   ALA A  81     6233   6704   6165     49    132   -130
ATOM   1216  O   ALA A  81       2.900   3.908   9.315  1.00 62.58           O  
ANISOU 1216  O   ALA A  81     7809   8224   7745     -1    100   -139
ATOM   1217  CB  ALA A  81       3.747   4.840  12.234  1.00 26.02           C  
ANISOU 1217  CB  ALA A  81     3247   3563   3075    129    183   -130
ATOM   1218  H   ALA A  81       6.176   5.323  11.677  1.00 41.46           H  
ATOM   1219  HA  ALA A  81       4.378   3.096  11.203  1.00 40.51           H  
ATOM   1220  HB1 ALA A  81       2.705   4.528  12.278  1.00 26.02           H  
ATOM   1221  HB2 ALA A  81       4.203   4.598  13.193  1.00 26.02           H  
ATOM   1222  HB3 ALA A  81       3.758   5.927  12.145  1.00 26.02           H  
ATOM   1223  N   CYS A  82       4.326   5.641   9.124  1.00 36.76           N  
ANISOU 1223  N   CYS A  82     4466   5044   4456     58    136   -116
ATOM   1224  CA  CYS A  82       3.631   6.253   8.000  1.00 41.84           C  
ANISOU 1224  CA  CYS A  82     5077   5686   5133     16    108   -113
ATOM   1225  C   CYS A  82       4.281   5.986   6.647  1.00 50.00           C  
ANISOU 1225  C   CYS A  82     6077   6769   6150    -19     92   -113
ATOM   1226  O   CYS A  82       3.662   6.283   5.620  1.00 39.72           O  
ANISOU 1226  O   CYS A  82     4762   5458   4873    -56     68   -112
ATOM   1227  CB  CYS A  82       3.527   7.770   8.206  1.00 23.19           C  
ANISOU 1227  CB  CYS A  82     2686   3337   2788     44    122    -99
ATOM   1228  SG  CYS A  82       2.519   8.275   9.614  1.00 48.72           S  
ANISOU 1228  SG  CYS A  82     5959   6505   6048     72    135    -97
ATOM   1229  H   CYS A  82       5.106   6.154   9.514  1.00 36.76           H  
ATOM   1230  HA  CYS A  82       2.608   5.883   7.927  1.00 41.84           H  
ATOM   1231  HB3 CYS A  82       3.094   8.216   7.327  1.00 23.19           H  
ATOM   1232  HB2 CYS A  82       4.518   8.211   8.317  1.00 23.19           H  
ATOM   1233  HG  CYS A  82       3.381   7.855  10.546  1.00 48.72           H  
ATOM   1234  N   PHE A  83       5.504   5.446   6.609  1.00 28.04           N  
ANISOU 1234  N   PHE A  83     3285   4042   3326     -9    106   -111
ATOM   1235  CA  PHE A  83       6.172   5.268   5.323  1.00 29.29           C  
ANISOU 1235  CA  PHE A  83     3414   4252   3465    -49     91   -108
ATOM   1236  C   PHE A  83       5.407   4.316   4.411  1.00 44.48           C  
ANISOU 1236  C   PHE A  83     5360   6134   5406   -102     57   -119
ATOM   1237  O   PHE A  83       5.427   4.483   3.186  1.00 40.21           O  
ANISOU 1237  O   PHE A  83     4804   5606   4866   -142     39   -117
ATOM   1238  CB  PHE A  83       7.600   4.766   5.524  1.00 26.89           C  
ANISOU 1238  CB  PHE A  83     3091   4018   3107    -30    112   -100
ATOM   1239  CG  PHE A  83       8.380   4.665   4.246  1.00 36.00           C  
ANISOU 1239  CG  PHE A  83     4213   5232   4235    -77     98    -94
ATOM   1240  CD1 PHE A  83       8.852   5.807   3.617  1.00 38.38           C  
ANISOU 1240  CD1 PHE A  83     4472   5583   4526    -91     99    -81
ATOM   1241  CD2 PHE A  83       8.628   3.434   3.662  1.00 45.10           C  
ANISOU 1241  CD2 PHE A  83     5378   6388   5368   -114     82   -101
ATOM   1242  CE1 PHE A  83       9.566   5.725   2.433  1.00 40.23           C  
ANISOU 1242  CE1 PHE A  83     4685   5870   4732   -145     85    -76
ATOM   1243  CE2 PHE A  83       9.343   3.343   2.477  1.00 43.82           C  
ANISOU 1243  CE2 PHE A  83     5192   6278   5179   -164     69    -94
ATOM   1244  CZ  PHE A  83       9.813   4.493   1.862  1.00 33.74           C  
ANISOU 1244  CZ  PHE A  83     3879   5048   3891   -182     70    -82
ATOM   1245  H   PHE A  83       6.017   5.225   7.452  1.00 28.04           H  
ATOM   1246  HA  PHE A  83       6.219   6.242   4.832  1.00 29.29           H  
ATOM   1247  HB3 PHE A  83       7.607   3.805   6.037  1.00 26.89           H  
ATOM   1248  HB2 PHE A  83       8.136   5.456   6.177  1.00 26.89           H  
ATOM   1249  HD1 PHE A  83       8.663   6.777   4.054  1.00 38.38           H  
ATOM   1250  HD2 PHE A  83       8.265   2.530   4.130  1.00 45.10           H  
ATOM   1251  HE1 PHE A  83       9.930   6.622   1.955  1.00 40.23           H  
ATOM   1252  HE2 PHE A  83       9.537   2.378   2.033  1.00 43.82           H  
ATOM   1253  HZ  PHE A  83      10.369   4.423   0.938  1.00 33.74           H  
ATOM   1254  N   VAL A  84       4.728   3.317   4.982  1.00 28.31           N  
ANISOU 1254  N   VAL A  84     3353   4036   3369   -104     50   -130
ATOM   1255  CA  VAL A  84       3.939   2.397   4.171  1.00 34.37           C  
ANISOU 1255  CA  VAL A  84     4139   4768   4152   -151     17   -137
ATOM   1256  C   VAL A  84       2.765   3.116   3.521  1.00 47.27           C  
ANISOU 1256  C   VAL A  84     5766   6367   5827   -169     -3   -132
ATOM   1257  O   VAL A  84       2.275   2.684   2.471  1.00 42.18           O  
ANISOU 1257  O   VAL A  84     5126   5709   5191   -205    -27   -131
ATOM   1258  CB  VAL A  84       3.469   1.195   5.024  1.00 29.43           C  
ANISOU 1258  CB  VAL A  84     3558   4102   3523   -151     13   -149
ATOM   1259  CG1 VAL A  84       2.441   1.630   6.057  1.00 32.64           C  
ANISOU 1259  CG1 VAL A  84     3987   4455   3957   -134     17   -150
ATOM   1260  CG2 VAL A  84       2.922   0.082   4.135  1.00 31.60           C  
ANISOU 1260  CG2 VAL A  84     3846   4358   3802   -199    -18   -153
ATOM   1261  H   VAL A  84       4.812   3.129   5.976  1.00 28.31           H  
ATOM   1262  HA  VAL A  84       4.579   2.015   3.372  1.00 34.37           H  
ATOM   1263  HB  VAL A  84       4.338   0.799   5.549  1.00 29.43           H  
ATOM   1264 HG11 VAL A  84       2.462   0.952   6.907  1.00 32.64           H  
ATOM   1265 HG12 VAL A  84       2.656   2.614   6.476  1.00 32.64           H  
ATOM   1266 HG13 VAL A  84       1.427   1.650   5.656  1.00 32.64           H  
ATOM   1267 HG21 VAL A  84       2.695  -0.808   4.720  1.00 31.60           H  
ATOM   1268 HG22 VAL A  84       2.003   0.368   3.626  1.00 31.60           H  
ATOM   1269 HG23 VAL A  84       3.645  -0.211   3.373  1.00 31.60           H  
ATOM   1270  N   LEU A  85       2.310   4.223   4.114  1.00 34.28           N  
ANISOU 1270  N   LEU A  85     4113   4709   4205   -142      9   -127
ATOM   1271  CA  LEU A  85       1.267   5.026   3.488  1.00 24.82           C  
ANISOU 1271  CA  LEU A  85     2903   3486   3042   -153     -6   -119
ATOM   1272  C   LEU A  85       1.788   5.749   2.252  1.00 38.72           C  
ANISOU 1272  C   LEU A  85     4639   5280   4794   -168     -8   -115
ATOM   1273  O   LEU A  85       1.031   5.972   1.300  1.00 40.19           O  
ANISOU 1273  O   LEU A  85     4827   5446   4999   -186    -25   -110
ATOM   1274  CB  LEU A  85       0.703   6.024   4.498  1.00 34.04           C  
ANISOU 1274  CB  LEU A  85     4068   4635   4233   -121      8   -114
ATOM   1275  CG  LEU A  85       0.298   5.435   5.853  1.00 36.32           C  
ANISOU 1275  CG  LEU A  85     4390   4887   4523   -109     15   -119
ATOM   1276  CD1 LEU A  85      -0.253   6.522   6.764  1.00 23.47           C  
ANISOU 1276  CD1 LEU A  85     2761   3239   2917    -82     29   -111
ATOM   1277  CD2 LEU A  85      -0.714   4.312   5.678  1.00 28.34           C  
ANISOU 1277  CD2 LEU A  85     3405   3840   3524   -147    -14   -122
ATOM   1278  H   LEU A  85       2.737   4.582   4.957  1.00 34.28           H  
ATOM   1279  HA  LEU A  85       0.456   4.368   3.169  1.00 24.82           H  
ATOM   1280  HB3 LEU A  85      -0.164   6.516   4.053  1.00 34.04           H  
ATOM   1281  HB2 LEU A  85       1.423   6.825   4.665  1.00 34.04           H  
ATOM   1282  HG  LEU A  85       1.179   5.021   6.341  1.00 36.32           H  
ATOM   1283 HD11 LEU A  85       0.117   6.404   7.783  1.00 23.47           H  
ATOM   1284 HD12 LEU A  85       0.034   7.521   6.434  1.00 23.47           H  
ATOM   1285 HD13 LEU A  85      -1.341   6.503   6.800  1.00 23.47           H  
ATOM   1286 HD21 LEU A  85      -1.375   4.224   6.540  1.00 28.34           H  
ATOM   1287 HD22 LEU A  85      -1.343   4.456   4.799  1.00 28.34           H  
ATOM   1288 HD23 LEU A  85      -0.213   3.350   5.571  1.00 28.34           H  
ATOM   1289  N   VAL A  86       3.072   6.118   2.249  1.00 31.42           N  
ANISOU 1289  N   VAL A  86     3693   4409   3836   -160     10   -114
ATOM   1290  CA  VAL A  86       3.675   6.722   1.063  1.00 31.49           C  
ANISOU 1290  CA  VAL A  86     3684   4452   3826   -186      7   -110
ATOM   1291  C   VAL A  86       3.706   5.719  -0.081  1.00 35.53           C  
ANISOU 1291  C   VAL A  86     4218   4956   4327   -230    -15   -114
ATOM   1292  O   VAL A  86       3.339   6.034  -1.220  1.00 38.22           O  
ANISOU 1292  O   VAL A  86     4568   5280   4673   -256    -28   -113
ATOM   1293  CB  VAL A  86       5.086   7.245   1.383  1.00 37.26           C  
ANISOU 1293  CB  VAL A  86     4384   5256   4518   -173     29   -104
ATOM   1294  CG1 VAL A  86       5.767   7.746   0.111  1.00 31.92           C  
ANISOU 1294  CG1 VAL A  86     3695   4619   3815   -215     22   -100
ATOM   1295  CG2 VAL A  86       5.016   8.338   2.430  1.00 29.33           C  
ANISOU 1295  CG2 VAL A  86     3360   4259   3526   -125     52    -96
ATOM   1296  H   VAL A  86       3.675   5.921   3.036  1.00 31.42           H  
ATOM   1297  HA  VAL A  86       3.054   7.564   0.751  1.00 31.49           H  
ATOM   1298  HB  VAL A  86       5.714   6.451   1.778  1.00 37.26           H  
ATOM   1299 HG11 VAL A  86       6.664   8.312   0.353  1.00 31.92           H  
ATOM   1300 HG12 VAL A  86       6.095   6.926  -0.528  1.00 31.92           H  
ATOM   1301 HG13 VAL A  86       5.121   8.383  -0.483  1.00 31.92           H  
ATOM   1302 HG21 VAL A  86       6.008   8.754   2.606  1.00 29.33           H  
ATOM   1303 HG22 VAL A  86       4.352   9.147   2.143  1.00 29.33           H  
ATOM   1304 HG23 VAL A  86       4.665   7.949   3.386  1.00 29.33           H  
ATOM   1305  N   LEU A  87       4.151   4.494   0.206  1.00 37.79           N  
ANISOU 1305  N   LEU A  87     4514   5251   4593   -238    -17   -119
ATOM   1306  CA  LEU A  87       4.202   3.464  -0.824  1.00 32.28           C  
ANISOU 1306  CA  LEU A  87     3837   4546   3882   -280    -38   -121
ATOM   1307  C   LEU A  87       2.807   3.128  -1.334  1.00 41.19           C  
ANISOU 1307  C   LEU A  87     4990   5614   5046   -289    -60   -120
ATOM   1308  O   LEU A  87       2.606   2.941  -2.540  1.00 48.07           O  
ANISOU 1308  O   LEU A  87     5878   6471   5914   -318    -74   -117
ATOM   1309  CB  LEU A  87       4.889   2.214  -0.278  1.00 27.24           C  
ANISOU 1309  CB  LEU A  87     3205   3930   3216   -281    -34   -126
ATOM   1310  CG  LEU A  87       6.273   2.440   0.325  1.00 33.54           C  
ANISOU 1310  CG  LEU A  87     3973   4796   3973   -262     -9   -121
ATOM   1311  CD1 LEU A  87       6.837   1.123   0.816  1.00 32.48           C  
ANISOU 1311  CD1 LEU A  87     3851   4679   3811   -259     -5   -125
ATOM   1312  CD2 LEU A  87       7.211   3.094  -0.684  1.00 24.84           C  
ANISOU 1312  CD2 LEU A  87     2849   3750   2841   -296     -9   -113
ATOM   1313  H   LEU A  87       4.458   4.252   1.139  1.00 37.79           H  
ATOM   1314  HA  LEU A  87       4.777   3.846  -1.670  1.00 32.28           H  
ATOM   1315  HB3 LEU A  87       4.964   1.472  -1.076  1.00 27.24           H  
ATOM   1316  HB2 LEU A  87       4.250   1.763   0.485  1.00 27.24           H  
ATOM   1317  HG  LEU A  87       6.188   3.094   1.191  1.00 33.54           H  
ATOM   1318 HD11 LEU A  87       7.503   1.276   1.663  1.00 32.48           H  
ATOM   1319 HD12 LEU A  87       6.053   0.443   1.145  1.00 32.48           H  
ATOM   1320 HD13 LEU A  87       7.402   0.616   0.035  1.00 32.48           H  
ATOM   1321 HD21 LEU A  87       8.240   2.766  -0.546  1.00 24.84           H  
ATOM   1322 HD22 LEU A  87       6.935   2.871  -1.715  1.00 24.84           H  
ATOM   1323 HD23 LEU A  87       7.209   4.178  -0.565  1.00 24.84           H  
ATOM   1324  N   ALA A  88       1.828   3.048  -0.430  1.00 32.29           N  
ANISOU 1324  N   ALA A  88     3868   4453   3949   -264    -61   -120
ATOM   1325  CA  ALA A  88       0.462   2.764  -0.854  1.00 29.63           C  
ANISOU 1325  CA  ALA A  88     3545   4071   3643   -271    -82   -113
ATOM   1326  C   ALA A  88      -0.095   3.897  -1.704  1.00 33.81           C  
ANISOU 1326  C   ALA A  88     4068   4587   4190   -265    -82   -104
ATOM   1327  O   ALA A  88      -0.836   3.656  -2.664  1.00 44.20           O  
ANISOU 1327  O   ALA A  88     5400   5879   5515   -275    -97    -96
ATOM   1328  CB  ALA A  88      -0.429   2.515   0.363  1.00 39.28           C  
ANISOU 1328  CB  ALA A  88     4771   5267   4887   -254    -84   -113
ATOM   1329  H   ALA A  88       2.005   3.171   0.559  1.00 32.29           H  
ATOM   1330  HA  ALA A  88       0.464   1.852  -1.456  1.00 29.63           H  
ATOM   1331  HB1 ALA A  88      -1.445   2.253   0.065  1.00 39.28           H  
ATOM   1332  HB2 ALA A  88      -0.044   1.692   0.964  1.00 39.28           H  
ATOM   1333  HB3 ALA A  88      -0.487   3.393   1.007  1.00 39.28           H  
ATOM   1334  N   GLN A  89       0.255   5.142  -1.371  1.00 38.20           N  
ANISOU 1334  N   GLN A  89     4605   5162   4748   -245    -64   -105
ATOM   1335  CA  GLN A  89      -0.208   6.270  -2.173  1.00 33.08           C  
ANISOU 1335  CA  GLN A  89     3954   4502   4112   -239    -63    -98
ATOM   1336  C   GLN A  89       0.433   6.257  -3.555  1.00 35.11           C  
ANISOU 1336  C   GLN A  89     4232   4767   4342   -270    -67   -100
ATOM   1337  O   GLN A  89      -0.237   6.529  -4.558  1.00 46.75           O  
ANISOU 1337  O   GLN A  89     5728   6212   5824   -272    -73    -94
ATOM   1338  CB  GLN A  89       0.085   7.587  -1.457  1.00 34.65           C  
ANISOU 1338  CB  GLN A  89     4127   4722   4316   -212    -42    -98
ATOM   1339  CG  GLN A  89      -0.738   8.752  -1.972  1.00 38.79           C  
ANISOU 1339  CG  GLN A  89     4648   5228   4862   -196    -40    -90
ATOM   1340  CD  GLN A  89      -2.229   8.508  -1.838  1.00 40.53           C  
ANISOU 1340  CD  GLN A  89     4872   5411   5118   -180    -53    -77
ATOM   1341  OE1 GLN A  89      -2.688   7.918  -0.859  1.00 32.64           O  
ANISOU 1341  OE1 GLN A  89     3867   4403   4133   -175    -58    -75
ATOM   1342  NE2 GLN A  89      -2.994   8.955  -2.828  1.00 35.72           N  
ANISOU 1342  NE2 GLN A  89     4273   4781   4518   -173    -57    -67
ATOM   1343  H   GLN A  89       0.848   5.333  -0.574  1.00 38.20           H  
ATOM   1344  HA  GLN A  89      -1.282   6.135  -2.309  1.00 33.08           H  
ATOM   1345  HB3 GLN A  89       1.145   7.827  -1.504  1.00 34.65           H  
ATOM   1346  HB2 GLN A  89      -0.126   7.480  -0.394  1.00 34.65           H  
ATOM   1347  HG3 GLN A  89      -0.482   8.964  -3.011  1.00 38.79           H  
ATOM   1348  HG2 GLN A  89      -0.487   9.644  -1.405  1.00 38.79           H  
ATOM   1349 HE22 GLN A  89      -3.992   8.791  -2.801  1.00 35.72           H  
ATOM   1350 HE21 GLN A  89      -2.587   9.425  -3.624  1.00 35.72           H  
ATOM   1351  N   SER A  90       1.730   5.946  -3.624  1.00 39.22           N  
ANISOU 1351  N   SER A  90     4749   5327   4825   -295    -62   -107
ATOM   1352  CA  SER A  90       2.398   5.810  -4.913  1.00 31.79           C  
ANISOU 1352  CA  SER A  90     3832   4394   3852   -337    -68   -109
ATOM   1353  C   SER A  90       1.744   4.724  -5.758  1.00 38.15           C  
ANISOU 1353  C   SER A  90     4674   5160   4662   -353    -86   -105
ATOM   1354  O   SER A  90       1.619   4.865  -6.980  1.00 35.69           O  
ANISOU 1354  O   SER A  90     4397   4824   4339   -373    -91   -102
ATOM   1355  CB  SER A  90       3.882   5.512  -4.701  1.00 29.81           C  
ANISOU 1355  CB  SER A  90     3563   4203   3558   -364    -60   -113
ATOM   1356  OG  SER A  90       4.561   5.374  -5.936  1.00 50.71           O  
ANISOU 1356  OG  SER A  90     6236   6862   6169   -414    -68   -113
ATOM   1357  H   SER A  90       2.271   5.763  -2.788  1.00 39.22           H  
ATOM   1358  HA  SER A  90       2.303   6.750  -5.458  1.00 31.79           H  
ATOM   1359  HB3 SER A  90       4.024   4.598  -4.123  1.00 29.81           H  
ATOM   1360  HB2 SER A  90       4.353   6.318  -4.138  1.00 29.81           H  
ATOM   1361  HG  SER A  90       4.310   4.537  -6.345  1.00 50.71           H  
ATOM   1362  N   SER A  91       1.314   3.633  -5.120  1.00 37.29           N  
ANISOU 1362  N   SER A  91     4561   5041   4566   -344    -96   -104
ATOM   1363  CA  SER A  91       0.597   2.586  -5.839  1.00 36.61           C  
ANISOU 1363  CA  SER A  91     4504   4921   4486   -355   -114    -96
ATOM   1364  C   SER A  91      -0.715   3.108  -6.413  1.00 44.52           C  
ANISOU 1364  C   SER A  91     5519   5882   5516   -329   -118    -83
ATOM   1365  O   SER A  91      -1.096   2.752  -7.535  1.00 42.47           O  
ANISOU 1365  O   SER A  91     5292   5594   5249   -336   -126    -73
ATOM   1366  CB  SER A  91       0.338   1.399  -4.911  1.00 27.04           C  
ANISOU 1366  CB  SER A  91     3282   3711   3281   -351   -123    -97
ATOM   1367  OG  SER A  91       1.551   0.814  -4.469  1.00 43.40           O  
ANISOU 1367  OG  SER A  91     5347   5821   5322   -370   -118   -108
ATOM   1368  H   SER A  91       1.438   3.527  -4.122  1.00 37.29           H  
ATOM   1369  HA  SER A  91       1.223   2.267  -6.667  1.00 36.61           H  
ATOM   1370  HB3 SER A  91      -0.235   0.630  -5.432  1.00 27.04           H  
ATOM   1371  HB2 SER A  91      -0.250   1.685  -4.043  1.00 27.04           H  
ATOM   1372  HG  SER A  91       1.986   1.428  -3.868  1.00 43.40           H  
ATOM   1373  N   ILE A  92      -1.420   3.951  -5.655  1.00 40.04           N  
ANISOU 1373  N   ILE A  92     4926   5311   4978   -295   -111    -79
ATOM   1374  CA  ILE A  92      -2.692   4.500  -6.124  1.00 36.47           C  
ANISOU 1374  CA  ILE A  92     4478   4828   4550   -265   -112    -62
ATOM   1375  C   ILE A  92      -2.475   5.368  -7.357  1.00 40.51           C  
ANISOU 1375  C   ILE A  92     5021   5324   5046   -267   -102    -62
ATOM   1376  O   ILE A  92      -3.212   5.271  -8.346  1.00 40.28           O  
ANISOU 1376  O   ILE A  92     5023   5264   5019   -253   -105    -49
ATOM   1377  CB  ILE A  92      -3.382   5.287  -4.996  1.00 45.69           C  
ANISOU 1377  CB  ILE A  92     5609   6001   5748   -234   -106    -58
ATOM   1378  CG1 ILE A  92      -3.972   4.333  -3.957  1.00 47.21           C  
ANISOU 1378  CG1 ILE A  92     5785   6195   5956   -236   -119    -53
ATOM   1379  CG2 ILE A  92      -4.470   6.178  -5.559  1.00 31.46           C  
ANISOU 1379  CG2 ILE A  92     3809   4180   3966   -202   -101    -41
ATOM   1380  CD1 ILE A  92      -5.229   3.641  -4.430  1.00 54.87           C  
ANISOU 1380  CD1 ILE A  92     6760   7150   6940   -229   -137    -31
ATOM   1381  H   ILE A  92      -1.099   4.226  -4.736  1.00 40.04           H  
ATOM   1382  HA  ILE A  92      -3.327   3.668  -6.432  1.00 36.47           H  
ATOM   1383  HB  ILE A  92      -2.663   5.922  -4.481  1.00 45.69           H  
ATOM   1384 HG13 ILE A  92      -4.206   4.895  -3.052  1.00 47.21           H  
ATOM   1385 HG12 ILE A  92      -3.238   3.587  -3.658  1.00 47.21           H  
ATOM   1386 HG21 ILE A  92      -5.099   6.563  -4.756  1.00 31.46           H  
ATOM   1387 HG22 ILE A  92      -4.062   7.063  -6.050  1.00 31.46           H  
ATOM   1388 HG23 ILE A  92      -5.115   5.673  -6.279  1.00 31.46           H  
ATOM   1389 HD11 ILE A  92      -5.685   3.116  -3.594  1.00 54.87           H  
ATOM   1390 HD12 ILE A  92      -6.008   4.312  -4.787  1.00 54.87           H  
ATOM   1391 HD13 ILE A  92      -5.029   2.898  -5.201  1.00 54.87           H  
ATOM   1392  N   PHE A  93      -1.459   6.233  -7.314  1.00 39.65           N  
ANISOU 1392  N   PHE A  93     4910   5239   4919   -282    -89    -77
ATOM   1393  CA  PHE A  93      -1.174   7.095  -8.457  1.00 38.40           C  
ANISOU 1393  CA  PHE A  93     4788   5065   4738   -293    -80    -80
ATOM   1394  C   PHE A  93      -0.772   6.280  -9.680  1.00 38.45           C  
ANISOU 1394  C   PHE A  93     4847   5050   4713   -329    -88    -80
ATOM   1395  O   PHE A  93      -1.140   6.623 -10.810  1.00 54.74           O  
ANISOU 1395  O   PHE A  93     6959   7075   6765   -325    -83    -75
ATOM   1396  CB  PHE A  93      -0.078   8.096  -8.095  1.00 38.38           C  
ANISOU 1396  CB  PHE A  93     4765   5102   4715   -312    -67    -93
ATOM   1397  CG  PHE A  93      -0.523   9.168  -7.144  1.00 53.00           C  
ANISOU 1397  CG  PHE A  93     6577   6967   6595   -274    -55    -91
ATOM   1398  CD1 PHE A  93      -1.797   9.704  -7.232  1.00 53.07           C  
ANISOU 1398  CD1 PHE A  93     6587   6944   6633   -232    -52    -79
ATOM   1399  CD2 PHE A  93       0.336   9.650  -6.168  1.00 47.52           C  
ANISOU 1399  CD2 PHE A  93     5844   6320   5894   -277    -46    -98
ATOM   1400  CE1 PHE A  93      -2.208  10.695  -6.363  1.00 46.88           C  
ANISOU 1400  CE1 PHE A  93     5767   6172   5874   -200    -42    -76
ATOM   1401  CE2 PHE A  93      -0.070  10.640  -5.294  1.00 38.36           C  
ANISOU 1401  CE2 PHE A  93     4650   5168   4757   -241    -34    -95
ATOM   1402  CZ  PHE A  93      -1.343  11.164  -5.392  1.00 44.70           C  
ANISOU 1402  CZ  PHE A  93     5455   5937   5591   -205    -33    -84
ATOM   1403  H   PHE A  93      -0.873   6.318  -6.493  1.00 39.65           H  
ATOM   1404  HA  PHE A  93      -2.091   7.591  -8.766  1.00 38.40           H  
ATOM   1405  HB3 PHE A  93       0.261   8.583  -9.005  1.00 38.38           H  
ATOM   1406  HB2 PHE A  93       0.787   7.573  -7.681  1.00 38.38           H  
ATOM   1407  HD1 PHE A  93      -2.502   9.407  -7.990  1.00 53.07           H  
ATOM   1408  HD2 PHE A  93       1.321   9.223  -6.092  1.00 47.52           H  
ATOM   1409  HE1 PHE A  93      -3.202  11.110  -6.447  1.00 46.88           H  
ATOM   1410  HE2 PHE A  93       0.606  10.996  -4.531  1.00 38.36           H  
ATOM   1411  HZ  PHE A  93      -1.662  11.940  -4.712  1.00 44.70           H  
ATOM   1412  N   SER A  94      -0.017   5.197  -9.476  1.00 36.12           N  
ANISOU 1412  N   SER A  94     4547   4778   4401   -363    -98    -85
ATOM   1413  CA  SER A  94       0.392   4.362 -10.600  1.00 34.29           C  
ANISOU 1413  CA  SER A  94     4364   4526   4137   -401   -107    -83
ATOM   1414  C   SER A  94      -0.778   3.570 -11.167  1.00 44.18           C  
ANISOU 1414  C   SER A  94     5644   5735   5408   -372   -116    -65
ATOM   1415  O   SER A  94      -0.828   3.323 -12.378  1.00 45.89           O  
ANISOU 1415  O   SER A  94     5918   5915   5602   -384   -116    -59
ATOM   1416  CB  SER A  94       1.516   3.420 -10.173  1.00 31.56           C  
ANISOU 1416  CB  SER A  94     4000   4225   3767   -442   -114    -91
ATOM   1417  OG  SER A  94       2.702   4.142  -9.887  1.00 48.34           O  
ANISOU 1417  OG  SER A  94     6103   6398   5865   -471   -105   -102
ATOM   1418  H   SER A  94       0.311   4.944  -8.553  1.00 36.12           H  
ATOM   1419  HA  SER A  94       0.776   4.996 -11.402  1.00 34.29           H  
ATOM   1420  HB3 SER A  94       1.746   2.709 -10.968  1.00 31.56           H  
ATOM   1421  HB2 SER A  94       1.232   2.837  -9.296  1.00 31.56           H  
ATOM   1422  HG  SER A  94       2.961   4.637 -10.668  1.00 48.34           H  
ATOM   1423  N   LEU A  95      -1.723   3.162 -10.318  1.00 42.46           N  
ANISOU 1423  N   LEU A  95     5388   5521   5225   -336   -123    -55
ATOM   1424  CA  LEU A  95      -2.901   2.454 -10.807  1.00 36.04           C  
ANISOU 1424  CA  LEU A  95     4590   4677   4425   -307   -132    -32
ATOM   1425  C   LEU A  95      -3.832   3.395 -11.560  1.00 37.38           C  
ANISOU 1425  C   LEU A  95     4785   4813   4604   -263   -120    -17
ATOM   1426  O   LEU A  95      -4.360   3.040 -12.621  1.00 41.03           O  
ANISOU 1426  O   LEU A  95     5292   5241   5056   -246   -119      0
ATOM   1427  CB  LEU A  95      -3.637   1.790  -9.645  1.00 31.65           C  
ANISOU 1427  CB  LEU A  95     3985   4143   3899   -290   -145    -23
ATOM   1428  CG  LEU A  95      -2.954   0.574  -9.023  1.00 31.22           C  
ANISOU 1428  CG  LEU A  95     3918   4113   3833   -325   -158    -34
ATOM   1429  CD1 LEU A  95      -3.654   0.166  -7.735  1.00 35.96           C  
ANISOU 1429  CD1 LEU A  95     4475   4730   4458   -312   -168    -30
ATOM   1430  CD2 LEU A  95      -2.942  -0.570 -10.017  1.00 24.50           C  
ANISOU 1430  CD2 LEU A  95     3104   3245   2960   -343   -170    -23
ATOM   1431  H   LEU A  95      -1.654   3.340  -9.324  1.00 42.46           H  
ATOM   1432  HA  LEU A  95      -2.578   1.696 -11.520  1.00 36.04           H  
ATOM   1433  HB3 LEU A  95      -4.631   1.481  -9.971  1.00 31.65           H  
ATOM   1434  HB2 LEU A  95      -3.798   2.540  -8.869  1.00 31.65           H  
ATOM   1435  HG  LEU A  95      -1.917   0.810  -8.795  1.00 31.22           H  
ATOM   1436 HD11 LEU A  95      -3.791  -0.911  -7.639  1.00 35.96           H  
ATOM   1437 HD12 LEU A  95      -3.066   0.479  -6.871  1.00 35.96           H  
ATOM   1438 HD13 LEU A  95      -4.638   0.626  -7.632  1.00 35.96           H  
ATOM   1439 HD21 LEU A  95      -1.955  -1.026 -10.069  1.00 24.50           H  
ATOM   1440 HD22 LEU A  95      -3.654  -1.351  -9.758  1.00 24.50           H  
ATOM   1441 HD23 LEU A  95      -3.202  -0.282 -11.031  1.00 24.50           H  
ATOM   1442  N   LEU A  96      -4.046   4.598 -11.024  1.00 35.20           N  
ANISOU 1442  N   LEU A  96     4482   4546   4345   -240   -108    -22
ATOM   1443  CA  LEU A  96      -4.881   5.572 -11.716  1.00 45.63           C  
ANISOU 1443  CA  LEU A  96     5827   5838   5672   -195    -93     -9
ATOM   1444  C   LEU A  96      -4.246   5.995 -13.035  1.00 55.53           C  
ANISOU 1444  C   LEU A  96     7155   7055   6887   -215    -80    -18
ATOM   1445  O   LEU A  96      -4.950   6.231 -14.024  1.00 65.62           O  
ANISOU 1445  O   LEU A  96     8482   8293   8158   -179    -69     -3
ATOM   1446  CB  LEU A  96      -5.122   6.786 -10.817  1.00 52.74           C  
ANISOU 1446  CB  LEU A  96     6682   6759   6595   -173    -82    -14
ATOM   1447  CG  LEU A  96      -6.056   7.881 -11.336  1.00 44.94           C  
ANISOU 1447  CG  LEU A  96     5709   5751   5617   -121    -65      1
ATOM   1448  CD1 LEU A  96      -7.444   7.325 -11.617  1.00 39.39           C  
ANISOU 1448  CD1 LEU A  96     4999   5038   4930    -71    -70     36
ATOM   1449  CD2 LEU A  96      -6.127   9.025 -10.337  1.00 39.34           C  
ANISOU 1449  CD2 LEU A  96     4951   5067   4929   -107    -57     -6
ATOM   1450  H   LEU A  96      -3.624   4.869 -10.144  1.00 35.20           H  
ATOM   1451  HA  LEU A  96      -5.835   5.101 -11.945  1.00 45.63           H  
ATOM   1452  HB3 LEU A  96      -4.154   7.235 -10.585  1.00 52.74           H  
ATOM   1453  HB2 LEU A  96      -5.513   6.454  -9.859  1.00 52.74           H  
ATOM   1454  HG  LEU A  96      -5.650   8.283 -12.263  1.00 44.94           H  
ATOM   1455 HD11 LEU A  96      -8.176   8.124 -11.740  1.00 39.39           H  
ATOM   1456 HD12 LEU A  96      -7.461   6.741 -12.537  1.00 39.39           H  
ATOM   1457 HD13 LEU A  96      -7.794   6.694 -10.802  1.00 39.39           H  
ATOM   1458 HD21 LEU A  96      -5.804   9.959 -10.798  1.00 39.34           H  
ATOM   1459 HD22 LEU A  96      -7.137   9.187  -9.957  1.00 39.34           H  
ATOM   1460 HD23 LEU A  96      -5.489   8.862  -9.467  1.00 39.34           H  
ATOM   1461  N   ALA A  97      -2.915   6.082 -13.075  1.00 47.00           N  
ANISOU 1461  N   ALA A  97     6088   5991   5780   -273    -81    -42
ATOM   1462  CA  ALA A  97      -2.238   6.481 -14.304  1.00 49.64           C  
ANISOU 1462  CA  ALA A  97     6497   6293   6071   -307    -71    -52
ATOM   1463  C   ALA A  97      -2.363   5.413 -15.382  1.00 46.45           C  
ANISOU 1463  C   ALA A  97     6155   5848   5646   -316    -77    -40
ATOM   1464  O   ALA A  97      -2.546   5.735 -16.563  1.00 61.00           O  
ANISOU 1464  O   ALA A  97     8075   7639   7463   -308    -65    -36
ATOM   1465  CB  ALA A  97      -0.768   6.785 -14.018  1.00 45.32           C  
ANISOU 1465  CB  ALA A  97     5938   5786   5495   -374    -74    -75
ATOM   1466  H   ALA A  97      -2.348   5.914 -12.254  1.00 47.00           H  
ATOM   1467  HA  ALA A  97      -2.698   7.398 -14.680  1.00 49.64           H  
ATOM   1468  HB1 ALA A  97      -0.247   7.069 -14.932  1.00 45.32           H  
ATOM   1469  HB2 ALA A  97      -0.666   7.613 -13.317  1.00 45.32           H  
ATOM   1470  HB3 ALA A  97      -0.252   5.922 -13.594  1.00 45.32           H  
ATOM   1471  N   ILE A  98      -2.260   4.139 -15.000  1.00 39.36           N  
ANISOU 1471  N   ILE A  98     5230   4970   4754   -331    -95    -33
ATOM   1472  CA  ILE A  98      -2.402   3.056 -15.970  1.00 36.19           C  
ANISOU 1472  CA  ILE A  98     4884   4534   4333   -337   -101    -19
ATOM   1473  C   ILE A  98      -3.807   3.048 -16.557  1.00 45.09           C  
ANISOU 1473  C   ILE A  98     6036   5621   5476   -265    -92     10
ATOM   1474  O   ILE A  98      -3.989   2.869 -17.768  1.00 42.25           O  
ANISOU 1474  O   ILE A  98     5753   5210   5089   -254    -83     22
ATOM   1475  CB  ILE A  98      -2.049   1.706 -15.317  1.00 27.43           C  
ANISOU 1475  CB  ILE A  98     3732   3461   3229   -365   -122    -17
ATOM   1476  CG1 ILE A  98      -0.550   1.632 -15.027  1.00 29.57           C  
ANISOU 1476  CG1 ILE A  98     3992   3770   3472   -436   -127    -41
ATOM   1477  CG2 ILE A  98      -2.482   0.546 -16.199  1.00 41.34           C  
ANISOU 1477  CG2 ILE A  98     5539   5190   4978   -357   -129      4
ATOM   1478  CD1 ILE A  98      -0.140   0.396 -14.264  1.00 29.00           C  
ANISOU 1478  CD1 ILE A  98     3877   3739   3403   -458   -143    -42
ATOM   1479  H   ILE A  98      -2.084   3.891 -14.036  1.00 39.36           H  
ATOM   1480  HA  ILE A  98      -1.700   3.233 -16.789  1.00 36.19           H  
ATOM   1481  HB  ILE A  98      -2.580   1.627 -14.367  1.00 27.43           H  
ATOM   1482 HG13 ILE A  98      -0.186   2.522 -14.524  1.00 29.57           H  
ATOM   1483 HG12 ILE A  98      -0.016   1.629 -15.979  1.00 29.57           H  
ATOM   1484 HG21 ILE A  98      -2.166  -0.412 -15.790  1.00 41.34           H  
ATOM   1485 HG22 ILE A  98      -3.565   0.464 -16.295  1.00 41.34           H  
ATOM   1486 HG23 ILE A  98      -2.058   0.625 -17.201  1.00 41.34           H  
ATOM   1487 HD11 ILE A  98       0.799   0.566 -13.736  1.00 29.00           H  
ATOM   1488 HD12 ILE A  98      -0.885   0.113 -13.520  1.00 29.00           H  
ATOM   1489 HD13 ILE A  98       0.013  -0.452 -14.931  1.00 29.00           H  
ATOM   1490  N   ALA A  99      -4.821   3.250 -15.712  1.00 43.33           N  
ANISOU 1490  N   ALA A  99     5749   5423   5292   -213    -94     25
ATOM   1491  CA  ALA A  99      -6.196   3.277 -16.198  1.00 40.70           C  
ANISOU 1491  CA  ALA A  99     5427   5067   4972   -140    -85     58
ATOM   1492  C   ALA A  99      -6.419   4.441 -17.155  1.00 47.22           C  
ANISOU 1492  C   ALA A  99     6318   5846   5779   -106    -58     58
ATOM   1493  O   ALA A  99      -7.093   4.292 -18.181  1.00 49.57           O  
ANISOU 1493  O   ALA A  99     6674   6101   6061    -59    -45     82
ATOM   1494  CB  ALA A  99      -7.171   3.355 -15.024  1.00 32.03           C  
ANISOU 1494  CB  ALA A  99     4242   4013   3915   -103    -93     74
ATOM   1495  H   ALA A  99      -4.663   3.395 -14.724  1.00 43.33           H  
ATOM   1496  HA  ALA A  99      -6.390   2.345 -16.733  1.00 40.70           H  
ATOM   1497  HB1 ALA A  99      -8.200   3.205 -15.352  1.00 32.03           H  
ATOM   1498  HB2 ALA A  99      -6.949   2.592 -14.278  1.00 32.03           H  
ATOM   1499  HB3 ALA A  99      -7.120   4.320 -14.517  1.00 32.03           H  
ATOM   1500  N   ILE A 100      -5.856   5.610 -16.838  1.00 45.54           N  
ANISOU 1500  N   ILE A 100     6100   5640   5565   -127    -49     33
ATOM   1501  CA  ILE A 100      -5.980   6.757 -17.731  1.00 48.47           C  
ANISOU 1501  CA  ILE A 100     6539   5964   5912   -102    -23     28
ATOM   1502  C   ILE A 100      -5.204   6.516 -19.020  1.00 49.15           C  
ANISOU 1502  C   ILE A 100     6731   5996   5949   -144    -16     17
ATOM   1503  O   ILE A 100      -5.673   6.851 -20.115  1.00 42.96           O  
ANISOU 1503  O   ILE A 100     6029   5153   5140   -104      5     28
ATOM   1504  CB  ILE A 100      -5.516   8.040 -17.019  1.00 36.64           C  
ANISOU 1504  CB  ILE A 100     5005   4494   4422   -120    -17      4
ATOM   1505  CG1 ILE A 100      -6.432   8.348 -15.834  1.00 31.74           C  
ANISOU 1505  CG1 ILE A 100     4292   3918   3849    -72    -20     19
ATOM   1506  CG2 ILE A 100      -5.486   9.211 -17.991  1.00 29.36           C  
ANISOU 1506  CG2 ILE A 100     4163   3524   3468   -107      9     -5
ATOM   1507  CD1 ILE A 100      -5.971   9.517 -15.001  1.00 43.79           C  
ANISOU 1507  CD1 ILE A 100     5776   5477   5386    -89    -16     -3
ATOM   1508  H   ILE A 100      -5.322   5.726 -15.987  1.00 45.54           H  
ATOM   1509  HA  ILE A 100      -7.033   6.881 -17.997  1.00 48.47           H  
ATOM   1510  HB  ILE A 100      -4.506   7.885 -16.636  1.00 36.64           H  
ATOM   1511 HG13 ILE A 100      -6.601   7.487 -15.195  1.00 31.74           H  
ATOM   1512 HG12 ILE A 100      -7.424   8.584 -16.221  1.00 31.74           H  
ATOM   1513 HG21 ILE A 100      -5.234  10.146 -17.493  1.00 29.36           H  
ATOM   1514 HG22 ILE A 100      -4.727   9.095 -18.764  1.00 29.36           H  
ATOM   1515 HG23 ILE A 100      -6.450   9.352 -18.481  1.00 29.36           H  
ATOM   1516 HD11 ILE A 100      -6.470   9.514 -14.032  1.00 43.79           H  
ATOM   1517 HD12 ILE A 100      -4.896   9.483 -14.819  1.00 43.79           H  
ATOM   1518 HD13 ILE A 100      -6.209  10.470 -15.472  1.00 43.79           H  
ATOM   1519  N   ASP A 101      -4.008   5.931 -18.912  1.00 58.51           N  
ANISOU 1519  N   ASP A 101     7918   7199   7116   -224    -33     -3
ATOM   1520  CA  ASP A 101      -3.225   5.620 -20.104  1.00 58.48           C  
ANISOU 1520  CA  ASP A 101     8013   7146   7061   -276    -29    -12
ATOM   1521  C   ASP A 101      -3.976   4.664 -21.022  1.00 59.58           C  
ANISOU 1521  C   ASP A 101     8210   7236   7191   -232    -25     18
ATOM   1522  O   ASP A 101      -3.915   4.793 -22.251  1.00 64.92           O  
ANISOU 1522  O   ASP A 101     8995   7846   7828   -232     -8     20
ATOM   1523  CB  ASP A 101      -1.872   5.031 -19.701  1.00 52.96           C  
ANISOU 1523  CB  ASP A 101     7288   6491   6345   -367    -50    -32
ATOM   1524  CG  ASP A 101      -1.053   4.584 -20.896  1.00 53.23           C  
ANISOU 1524  CG  ASP A 101     7420   6481   6325   -431    -50    -37
ATOM   1525  OD1 ASP A 101      -0.461   5.451 -21.573  1.00 67.06           O  
ANISOU 1525  OD1 ASP A 101     9239   8203   8036   -473    -39    -55
ATOM   1526  OD2 ASP A 101      -1.006   3.364 -21.157  1.00 46.61           O1-
ANISOU 1526  OD2 ASP A 101     6592   5636   5481   -442    -62    -24
ATOM   1527  H   ASP A 101      -3.614   5.690 -18.010  1.00 58.51           H  
ATOM   1528  HA  ASP A 101      -3.051   6.550 -20.649  1.00 58.48           H  
ATOM   1529  HB3 ASP A 101      -2.007   4.199 -19.009  1.00 52.96           H  
ATOM   1530  HB2 ASP A 101      -1.302   5.774 -19.141  1.00 52.96           H  
ATOM   1531  N   ARG A 102      -4.707   3.708 -20.445  1.00 56.16           N  
ANISOU 1531  N   ARG A 102     7711   6834   6791   -193    -39     42
ATOM   1532  CA  ARG A 102      -5.457   2.766 -21.265  1.00 52.31           C  
ANISOU 1532  CA  ARG A 102     7270   6312   6296   -146    -35     76
ATOM   1533  C   ARG A 102      -6.701   3.405 -21.867  1.00 52.80           C  
ANISOU 1533  C   ARG A 102     7366   6335   6359    -50     -8    104
ATOM   1534  O   ARG A 102      -7.108   3.040 -22.976  1.00 56.90           O  
ANISOU 1534  O   ARG A 102     7968   6799   6850    -10      8    127
ATOM   1535  CB  ARG A 102      -5.825   1.531 -20.441  1.00 41.38           C  
ANISOU 1535  CB  ARG A 102     5801   4980   4942   -141    -60     94
ATOM   1536  CG  ARG A 102      -4.649   0.606 -20.124  1.00 40.55           C  
ANISOU 1536  CG  ARG A 102     5681   4902   4824   -226    -83     74
ATOM   1537  CD  ARG A 102      -4.003   0.057 -21.395  1.00 58.26           C  
ANISOU 1537  CD  ARG A 102     8026   7090   7019   -265    -79     75
ATOM   1538  NE  ARG A 102      -3.004   0.970 -21.948  1.00 75.50           N  
ANISOU 1538  NE  ARG A 102    10277   9244   9167   -323    -67     46
ATOM   1539  CZ  ARG A 102      -2.626   0.985 -23.222  1.00 67.62           C  
ANISOU 1539  CZ  ARG A 102     9392   8179   8122   -348    -54     45
ATOM   1540  NH1 ARG A 102      -3.167   0.140 -24.087  1.00 74.08           N  
ANISOU 1540  NH1 ARG A 102    10271   8951   8926   -312    -48     74
ATOM   1541  NH2 ARG A 102      -1.712   1.854 -23.634  1.00 66.75           N1+
ANISOU 1541  NH2 ARG A 102     9338   8049   7976   -410    -46     18
ATOM   1542  H   ARG A 102      -4.731   3.597 -19.440  1.00 56.16           H  
ATOM   1543  HA  ARG A 102      -4.911   2.502 -22.163  1.00 52.31           H  
ATOM   1544  HB3 ARG A 102      -6.569   0.938 -20.977  1.00 41.38           H  
ATOM   1545  HB2 ARG A 102      -6.306   1.835 -19.510  1.00 41.38           H  
ATOM   1546  HG3 ARG A 102      -4.952  -0.212 -19.470  1.00 40.55           H  
ATOM   1547  HG2 ARG A 102      -3.909   1.170 -19.558  1.00 40.55           H  
ATOM   1548  HD3 ARG A 102      -4.805  -0.050 -22.125  1.00 58.26           H  
ATOM   1549  HD2 ARG A 102      -3.601  -0.945 -21.238  1.00 58.26           H  
ATOM   1550  HE  ARG A 102      -2.575   1.632 -21.313  1.00 75.50           H  
ATOM   1551 HH12 ARG A 102      -3.860  -0.523 -23.778  1.00 74.08           H  
ATOM   1552 HH11 ARG A 102      -2.918   0.176 -25.065  1.00 74.08           H  
ATOM   1553 HH22 ARG A 102      -1.421   1.892 -24.599  1.00 66.75           H  
ATOM   1554 HH21 ARG A 102      -1.298   2.496 -22.965  1.00 66.75           H  
ATOM   1555  N   TYR A 103      -7.315   4.358 -21.162  1.00 42.20           N  
ANISOU 1555  N   TYR A 103     5964   5023   5046     -7     -1    104
ATOM   1556  CA  TYR A 103      -8.472   5.044 -21.726  1.00 49.06           C  
ANISOU 1556  CA  TYR A 103     6864   5863   5913     87     28    132
ATOM   1557  C   TYR A 103      -8.075   5.904 -22.919  1.00 55.65           C  
ANISOU 1557  C   TYR A 103     7823   6619   6701     87     57    116
ATOM   1558  O   TYR A 103      -8.801   5.964 -23.917  1.00 57.90           O  
ANISOU 1558  O   TYR A 103     8185   6852   6963    159     83    142
ATOM   1559  CB  TYR A 103      -9.162   5.895 -20.660  1.00 49.99           C  
ANISOU 1559  CB  TYR A 103     6888   6035   6072    125     28    136
ATOM   1560  CG  TYR A 103     -10.314   6.701 -21.212  1.00 57.62           C  
ANISOU 1560  CG  TYR A 103     7881   6979   7033    223     59    165
ATOM   1561  CD1 TYR A 103     -11.487   6.076 -21.620  1.00 66.59           C  
ANISOU 1561  CD1 TYR A 103     9010   8119   8170    306     67    215
ATOM   1562  CD2 TYR A 103     -10.228   8.080 -21.337  1.00 56.52           C  
ANISOU 1562  CD2 TYR A 103     7772   6819   6885    236     81    146
ATOM   1563  CE1 TYR A 103     -12.543   6.805 -22.133  1.00 70.76           C  
ANISOU 1563  CE1 TYR A 103     9560   8634   8690    403     98    246
ATOM   1564  CE2 TYR A 103     -11.279   8.818 -21.849  1.00 63.36           C  
ANISOU 1564  CE2 TYR A 103     8664   7666   7744    330    112    173
ATOM   1565  CZ  TYR A 103     -12.435   8.175 -22.244  1.00 71.25           C  
ANISOU 1565  CZ  TYR A 103     9655   8673   8744    416    121    224
ATOM   1566  OH  TYR A 103     -13.485   8.904 -22.754  1.00 73.78           O  
ANISOU 1566  OH  TYR A 103     9999   8982   9054    518    155    256
ATOM   1567  H   TYR A 103      -6.988   4.636 -20.247  1.00 42.20           H  
ATOM   1568  HA  TYR A 103      -9.176   4.318 -22.108  1.00 49.06           H  
ATOM   1569  HB3 TYR A 103      -8.444   6.570 -20.193  1.00 49.99           H  
ATOM   1570  HB2 TYR A 103      -9.534   5.253 -19.863  1.00 49.99           H  
ATOM   1571  HD1 TYR A 103     -11.584   5.004 -21.540  1.00 66.59           H  
ATOM   1572  HD2 TYR A 103      -9.325   8.591 -21.036  1.00 56.52           H  
ATOM   1573  HE1 TYR A 103     -13.442   6.299 -22.454  1.00 70.76           H  
ATOM   1574  HE2 TYR A 103     -11.189   9.891 -21.938  1.00 63.36           H  
ATOM   1575  HH  TYR A 103     -13.260   9.823 -22.915  1.00 73.78           H  
ATOM   1576  N   ILE A 104      -6.924   6.576 -22.834  1.00 58.28           N  
ANISOU 1576  N   ILE A 104     8181   6947   7017      6     53     74
ATOM   1577  CA  ILE A 104      -6.466   7.411 -23.940  1.00 61.25           C  
ANISOU 1577  CA  ILE A 104     8681   7250   7343    -11     78     54
ATOM   1578  C   ILE A 104      -6.153   6.552 -25.157  1.00 62.92           C  
ANISOU 1578  C   ILE A 104     9004   7393   7509    -30     84     62
ATOM   1579  O   ILE A 104      -6.409   6.948 -26.301  1.00 58.54           O  
ANISOU 1579  O   ILE A 104     8569   6760   6914      5    114     68
ATOM   1580  CB  ILE A 104      -5.246   8.244 -23.509  1.00 49.87           C  
ANISOU 1580  CB  ILE A 104     7228   5831   5888   -104     69     11
ATOM   1581  CG1 ILE A 104      -5.612   9.162 -22.343  1.00 44.60           C  
ANISOU 1581  CG1 ILE A 104     6458   5226   5263    -77     67      6
ATOM   1582  CG2 ILE A 104      -4.702   9.050 -24.680  1.00 60.03           C  
ANISOU 1582  CG2 ILE A 104     8650   7043   7115   -138     91    -11
ATOM   1583  CD1 ILE A 104      -4.427   9.884 -21.746  1.00 41.63           C  
ANISOU 1583  CD1 ILE A 104     6050   4889   4878   -163     55    -31
ATOM   1584  H   ILE A 104      -6.346   6.527 -22.005  1.00 58.28           H  
ATOM   1585  HA  ILE A 104      -7.270   8.098 -24.214  1.00 61.25           H  
ATOM   1586  HB  ILE A 104      -4.466   7.554 -23.178  1.00 49.87           H  
ATOM   1587 HG13 ILE A 104      -6.156   8.655 -21.555  1.00 44.60           H  
ATOM   1588 HG12 ILE A 104      -6.318   9.913 -22.701  1.00 44.60           H  
ATOM   1589 HG21 ILE A 104      -3.714   9.444 -24.449  1.00 60.03           H  
ATOM   1590 HG22 ILE A 104      -4.615   8.554 -25.640  1.00 60.03           H  
ATOM   1591 HG23 ILE A 104      -5.341   9.911 -24.857  1.00 60.03           H  
ATOM   1592 HD11 ILE A 104      -4.718  10.417 -20.841  1.00 41.63           H  
ATOM   1593 HD12 ILE A 104      -3.637   9.182 -21.473  1.00 41.63           H  
ATOM   1594 HD13 ILE A 104      -4.002  10.616 -22.429  1.00 41.63           H  
ATOM   1595  N   ALA A 105      -5.603   5.358 -24.928  1.00 59.01           N  
ANISOU 1595  N   ALA A 105     8478   6924   7018    -85     57     64
ATOM   1596  CA  ALA A 105      -5.224   4.491 -26.036  1.00 60.74           C  
ANISOU 1596  CA  ALA A 105     8801   7082   7194   -112     60     72
ATOM   1597  C   ALA A 105      -6.444   3.990 -26.798  1.00 60.87           C  
ANISOU 1597  C   ALA A 105     8866   7055   7208     -5     83    117
ATOM   1598  O   ALA A 105      -6.392   3.827 -28.023  1.00 71.23           O  
ANISOU 1598  O   ALA A 105    10306   8285   8473      5    104    125
ATOM   1599  CB  ALA A 105      -4.396   3.315 -25.518  1.00 50.70           C  
ANISOU 1599  CB  ALA A 105     7473   5860   5932   -191     26     66
ATOM   1600  H   ALA A 105      -5.393   5.047 -23.989  1.00 59.01           H  
ATOM   1601  HA  ALA A 105      -4.600   5.058 -26.730  1.00 60.74           H  
ATOM   1602  HB1 ALA A 105      -4.089   2.655 -26.331  1.00 50.70           H  
ATOM   1603  HB2 ALA A 105      -3.491   3.674 -25.028  1.00 50.70           H  
ATOM   1604  HB3 ALA A 105      -4.952   2.717 -24.794  1.00 50.70           H  
ATOM   1605  N   ILE A 106      -7.553   3.750 -26.102  1.00 58.99           N  
ANISOU 1605  N   ILE A 106     8529   6870   7015     77     79    149
ATOM   1606  CA  ILE A 106      -8.707   3.139 -26.746  1.00 66.23           C  
ANISOU 1606  CA  ILE A 106     9474   7764   7927    179     97    199
ATOM   1607  C   ILE A 106      -9.722   4.173 -27.238  1.00 80.18           C  
ANISOU 1607  C   ILE A 106    11283   9498   9685    284    136    219
ATOM   1608  O   ILE A 106     -10.410   3.933 -28.235  1.00 86.26           O  
ANISOU 1608  O   ILE A 106    12135  10214  10426    366    165    255
ATOM   1609  CB  ILE A 106      -9.360   2.121 -25.792  1.00 67.60           C  
ANISOU 1609  CB  ILE A 106     9517   8022   8146    202     69    230
ATOM   1610  CG1 ILE A 106     -10.358   1.245 -26.545  1.00 74.87           C  
ANISOU 1610  CG1 ILE A 106    10469   8926   9054    292     83    285
ATOM   1611  CG2 ILE A 106     -10.040   2.820 -24.623  1.00 76.34           C  
ANISOU 1611  CG2 ILE A 106    10506   9200   9298    236     63    233
ATOM   1612  CD1 ILE A 106     -10.748   0.009 -25.790  1.00 81.92           C  
ANISOU 1612  CD1 ILE A 106    11255   9894   9976    289     51    312
ATOM   1613  H   ILE A 106      -7.581   3.880 -25.100  1.00 58.99           H  
ATOM   1614  HA  ILE A 106      -8.395   2.573 -27.627  1.00 66.23           H  
ATOM   1615  HB  ILE A 106      -8.565   1.484 -25.399  1.00 67.60           H  
ATOM   1616 HG13 ILE A 106      -9.932   0.926 -27.498  1.00 74.87           H  
ATOM   1617 HG12 ILE A 106     -11.261   1.805 -26.794  1.00 74.87           H  
ATOM   1618 HG21 ILE A 106     -10.342   2.114 -23.866  1.00 76.34           H  
ATOM   1619 HG22 ILE A 106      -9.368   3.518 -24.142  1.00 76.34           H  
ATOM   1620 HG23 ILE A 106     -10.939   3.365 -24.913  1.00 76.34           H  
ATOM   1621 HD11 ILE A 106     -11.204  -0.720 -26.460  1.00 81.92           H  
ATOM   1622 HD12 ILE A 106      -9.887  -0.471 -25.322  1.00 81.92           H  
ATOM   1623 HD13 ILE A 106     -11.463   0.250 -25.004  1.00 81.92           H  
ATOM   1624  N   ALA A 107      -9.819   5.327 -26.578  1.00 74.45           N  
ANISOU 1624  N   ALA A 107    10507   8801   8980    288    140    199
ATOM   1625  CA  ALA A 107     -10.787   6.347 -26.964  1.00 66.48           C  
ANISOU 1625  CA  ALA A 107     9529   7768   7962    389    177    219
ATOM   1626  C   ALA A 107     -10.262   7.264 -28.063  1.00 79.29           C  
ANISOU 1626  C   ALA A 107    11303   9293   9529    377    210    191
ATOM   1627  O   ALA A 107     -11.017   7.642 -28.965  1.00 90.84           O  
ANISOU 1627  O   ALA A 107    12854  10700  10962    472    250    216
ATOM   1628  CB  ALA A 107     -11.193   7.179 -25.747  1.00 63.72           C  
ANISOU 1628  CB  ALA A 107     9057   7496   7659    401    168    213
ATOM   1629  H   ALA A 107      -9.252   5.507 -25.759  1.00 74.45           H  
ATOM   1630  HA  ALA A 107     -11.699   5.870 -27.332  1.00 66.48           H  
ATOM   1631  HB1 ALA A 107     -11.958   7.913 -26.003  1.00 63.72           H  
ATOM   1632  HB2 ALA A 107     -11.601   6.543 -24.961  1.00 63.72           H  
ATOM   1633  HB3 ALA A 107     -10.344   7.720 -25.325  1.00 63.72           H  
ATOM   1634  N   ILE A 108      -8.986   7.631 -28.004  1.00 76.30           N  
ANISOU 1634  N   ILE A 108    10959   8899   9134    263    195    141
ATOM   1635  CA  ILE A 108      -8.395   8.522 -29.000  1.00 75.63           C  
ANISOU 1635  CA  ILE A 108    11020   8726   8991    231    222    110
ATOM   1636  C   ILE A 108      -7.078   7.934 -29.497  1.00 76.83           C  
ANISOU 1636  C   ILE A 108    11247   8840   9105    110    203     81
ATOM   1637  O   ILE A 108      -6.017   8.545 -29.305  1.00 76.40           O  
ANISOU 1637  O   ILE A 108    11204   8793   9034      8    190     40
ATOM   1638  CB  ILE A 108      -8.193   9.934 -28.425  1.00 74.13           C  
ANISOU 1638  CB  ILE A 108    10795   8561   8809    211    226     78
ATOM   1639  CG1 ILE A 108      -7.578   9.860 -27.025  1.00 79.29           C  
ANISOU 1639  CG1 ILE A 108    11303   9313   9512    134    185     58
ATOM   1640  CG2 ILE A 108      -9.513  10.686 -28.380  1.00 82.67           C  
ANISOU 1640  CG2 ILE A 108    11855   9649   9906    340    258    108
ATOM   1641  CD1 ILE A 108      -7.160  11.203 -26.468  1.00 76.60           C  
ANISOU 1641  CD1 ILE A 108    10932   8999   9174     98    186     24
ATOM   1642  H   ILE A 108      -8.380   7.293 -27.269  1.00 76.30           H  
ATOM   1643  HA  ILE A 108      -9.015   8.614 -29.893  1.00 75.63           H  
ATOM   1644  HB  ILE A 108      -7.532  10.502 -29.076  1.00 74.13           H  
ATOM   1645 HG13 ILE A 108      -6.681   9.249 -27.032  1.00 79.29           H  
ATOM   1646 HG12 ILE A 108      -8.260   9.393 -26.312  1.00 79.29           H  
ATOM   1647 HG21 ILE A 108      -9.402  11.731 -28.095  1.00 82.67           H  
ATOM   1648 HG22 ILE A 108      -9.997  10.683 -29.358  1.00 82.67           H  
ATOM   1649 HG23 ILE A 108     -10.209  10.232 -27.674  1.00 82.67           H  
ATOM   1650 HD11 ILE A 108      -7.423  11.287 -25.413  1.00 76.60           H  
ATOM   1651 HD12 ILE A 108      -6.081  11.328 -26.547  1.00 76.60           H  
ATOM   1652 HD13 ILE A 108      -7.599  12.055 -26.984  1.00 76.60           H  
ATOM   1653  N   PRO A 109      -7.092   6.771 -30.158  1.00 80.55           N  
ANISOU 1653  N   PRO A 109    11772   9274   9557    115    202    105
ATOM   1654  CA  PRO A 109      -5.821   6.143 -30.554  1.00 84.88           C  
ANISOU 1654  CA  PRO A 109    12381   9798  10071     -8    180     80
ATOM   1655  C   PRO A 109      -5.057   6.920 -31.611  1.00 94.73           C  
ANISOU 1655  C   PRO A 109    13790  10955  11250    -73    201     48
ATOM   1656  O   PRO A 109      -3.840   6.728 -31.732  1.00 96.49           O  
ANISOU 1656  O   PRO A 109    14042  11177  11443   -198    179     20
ATOM   1657  CB  PRO A 109      -6.259   4.771 -31.081  1.00 84.05           C  
ANISOU 1657  CB  PRO A 109    12302   9671   9964     36    180    120
ATOM   1658  CG  PRO A 109      -7.646   4.998 -31.575  1.00 87.28           C  
ANISOU 1658  CG  PRO A 109    12746  10045  10373    183    219    162
ATOM   1659  CD  PRO A 109      -8.257   6.011 -30.644  1.00 84.49           C  
ANISOU 1659  CD  PRO A 109    12287   9755  10062    232    221    158
ATOM   1660  HA  PRO A 109      -5.172   6.007 -29.686  1.00 84.88           H  
ATOM   1661  HB3 PRO A 109      -6.260   4.008 -30.315  1.00 84.05           H  
ATOM   1662  HB2 PRO A 109      -5.614   4.387 -31.873  1.00 84.05           H  
ATOM   1663  HG3 PRO A 109      -8.230   4.080 -31.645  1.00 87.28           H  
ATOM   1664  HG2 PRO A 109      -7.598   5.426 -32.578  1.00 87.28           H  
ATOM   1665  HD2 PRO A 109      -9.004   6.628 -31.143  1.00 84.49           H  
ATOM   1666  HD3 PRO A 109      -8.723   5.502 -29.801  1.00 84.49           H  
ATOM   1667  N   LEU A 110      -5.724   7.790 -32.374  1.00107.19           N  
ANISOU 1667  N   LEU A 110    15472  12458  12797      5    243     53
ATOM   1668  CA  LEU A 110      -5.036   8.523 -33.431  1.00115.52           C  
ANISOU 1668  CA  LEU A 110    16697  13418  13779    -58    264     21
ATOM   1669  C   LEU A 110      -4.051   9.540 -32.870  1.00111.90           C  
ANISOU 1669  C   LEU A 110    16202  13002  13312   -169    245    -26
ATOM   1670  O   LEU A 110      -3.052   9.857 -33.525  1.00118.26           O  
ANISOU 1670  O   LEU A 110    17116  13758  14057   -277    243    -56
ATOM   1671  CB  LEU A 110      -6.051   9.217 -34.340  1.00117.32           C  
ANISOU 1671  CB  LEU A 110    17047  13555  13974     64    317     39
ATOM   1672  CG  LEU A 110      -6.937   8.303 -35.188  1.00112.34           C  
ANISOU 1672  CG  LEU A 110    16493  12862  13331    174    345     87
ATOM   1673  CD1 LEU A 110      -7.850   9.121 -36.090  1.00113.23           C  
ANISOU 1673  CD1 LEU A 110    16734  12885  13403    296    402    102
ATOM   1674  CD2 LEU A 110      -6.084   7.347 -36.007  1.00103.53           C  
ANISOU 1674  CD2 LEU A 110    15485  11683  12168     85    335     83
ATOM   1675  H   LEU A 110      -6.719   7.925 -32.272  1.00107.19           H  
ATOM   1676  HA  LEU A 110      -4.445   7.820 -34.019  1.00115.52           H  
ATOM   1677  HB3 LEU A 110      -5.512   9.880 -35.021  1.00117.32           H  
ATOM   1678  HB2 LEU A 110      -6.684   9.871 -33.737  1.00117.32           H  
ATOM   1679  HG  LEU A 110      -7.567   7.711 -34.522  1.00112.34           H  
ATOM   1680 HD11 LEU A 110      -8.893   8.843 -35.932  1.00113.23           H  
ATOM   1681 HD12 LEU A 110      -7.775  10.191 -35.894  1.00113.23           H  
ATOM   1682 HD13 LEU A 110      -7.640   8.983 -37.150  1.00113.23           H  
ATOM   1683 HD21 LEU A 110      -6.568   7.051 -36.938  1.00103.53           H  
ATOM   1684 HD22 LEU A 110      -5.116   7.776 -36.271  1.00103.53           H  
ATOM   1685 HD23 LEU A 110      -5.900   6.426 -35.452  1.00103.53           H  
ATOM   1686  N   ARG A 111      -4.306  10.056 -31.667  1.00111.45           N  
ANISOU 1686  N   ARG A 111    15995  13039  13313   -146    230    -29
ATOM   1687  CA  ARG A 111      -3.448  11.065 -31.057  1.00112.51           C  
ANISOU 1687  CA  ARG A 111    16082  13223  13442   -237    213    -69
ATOM   1688  C   ARG A 111      -2.809  10.577 -29.762  1.00103.20           C  
ANISOU 1688  C   ARG A 111    14738  12161  12314   -302    170    -75
ATOM   1689  O   ARG A 111      -2.362  11.395 -28.953  1.00 92.15           O  
ANISOU 1689  O   ARG A 111    13258  10825  10928   -344    157    -97
ATOM   1690  CB  ARG A 111      -4.234  12.354 -30.808  1.00116.24           C  
ANISOU 1690  CB  ARG A 111    16541  13698  13928   -154    240    -72
ATOM   1691  CG  ARG A 111      -5.620  12.132 -30.230  1.00124.88           C  
ANISOU 1691  CG  ARG A 111    17535  14829  15083    -14    251    -32
ATOM   1692  CD  ARG A 111      -6.397  13.435 -30.152  1.00137.85           C  
ANISOU 1692  CD  ARG A 111    19183  16465  16729     69    282    -33
ATOM   1693  NE  ARG A 111      -7.837  13.218 -30.261  1.00147.24           N  
ANISOU 1693  NE  ARG A 111    20353  17647  17943    217    309     13
ATOM   1694  CZ  ARG A 111      -8.740  14.193 -30.286  1.00152.09           C  
ANISOU 1694  CZ  ARG A 111    20972  18255  18560    314    341     24
ATOM   1695  NH1 ARG A 111      -8.354  15.459 -30.205  1.00153.63           N  
ANISOU 1695  NH1 ARG A 111    21193  18444  18734    278    350    -11
ATOM   1696  NH2 ARG A 111     -10.030  13.902 -30.390  1.00151.73           N1+
ANISOU 1696  NH2 ARG A 111    20902  18215  18534    448    365     72
ATOM   1697  H   ARG A 111      -5.108   9.748 -31.135  1.00111.45           H  
ATOM   1698  HA  ARG A 111      -2.600  11.331 -31.691  1.00112.51           H  
ATOM   1699  HB3 ARG A 111      -4.365  12.827 -31.783  1.00116.24           H  
ATOM   1700  HB2 ARG A 111      -3.674  13.082 -30.220  1.00116.24           H  
ATOM   1701  HG3 ARG A 111      -5.492  11.738 -29.220  1.00124.88           H  
ATOM   1702  HG2 ARG A 111      -6.191  11.385 -30.783  1.00124.88           H  
ATOM   1703  HD3 ARG A 111      -6.031  14.172 -30.869  1.00137.85           H  
ATOM   1704  HD2 ARG A 111      -6.243  13.855 -29.157  1.00137.85           H  
ATOM   1705  HE  ARG A 111      -8.148  12.258 -30.311  1.00147.24           H  
ATOM   1706 HH12 ARG A 111      -9.032  16.207 -30.223  1.00153.63           H  
ATOM   1707 HH11 ARG A 111      -7.373  15.684 -30.125  1.00153.63           H  
ATOM   1708 HH22 ARG A 111     -10.722  14.638 -30.398  1.00151.73           H  
ATOM   1709 HH21 ARG A 111     -10.334  12.941 -30.465  1.00151.73           H  
ATOM   1710  N   TYR A 112      -2.750   9.261 -29.549  1.00101.26           N  
ANISOU 1710  N   TYR A 112    14441  11941  12091   -309    149    -54
ATOM   1711  CA  TYR A 112      -2.141   8.743 -28.327  1.00 96.01           C  
ANISOU 1711  CA  TYR A 112    13627  11382  11469   -365    111    -59
ATOM   1712  C   TYR A 112      -0.626   8.901 -28.349  1.00107.27           C  
ANISOU 1712  C   TYR A 112    15069  12835  12853   -509     88    -91
ATOM   1713  O   TYR A 112      -0.023   9.284 -27.339  1.00109.19           O  
ANISOU 1713  O   TYR A 112    15205  13164  13118   -557     68   -107
ATOM   1714  CB  TYR A 112      -2.522   7.275 -28.126  1.00 84.53           C  
ANISOU 1714  CB  TYR A 112    12121   9949  10048   -332     95    -28
ATOM   1715  CG  TYR A 112      -1.765   6.596 -27.002  1.00 74.60           C  
ANISOU 1715  CG  TYR A 112    10734   8788   8823   -399     58    -36
ATOM   1716  CD1 TYR A 112      -2.181   6.722 -25.684  1.00 69.47           C  
ANISOU 1716  CD1 TYR A 112     9942   8219   8233   -358     45    -32
ATOM   1717  CD2 TYR A 112      -0.634   5.828 -27.260  1.00 75.69           C  
ANISOU 1717  CD2 TYR A 112    10896   8935   8928   -502     37    -45
ATOM   1718  CE1 TYR A 112      -1.492   6.106 -24.655  1.00 68.17           C  
ANISOU 1718  CE1 TYR A 112     9670   8137   8095   -414     15    -39
ATOM   1719  CE2 TYR A 112       0.061   5.211 -26.238  1.00 71.11           C  
ANISOU 1719  CE2 TYR A 112    10200   8444   8374   -556      6    -51
ATOM   1720  CZ  TYR A 112      -0.372   5.353 -24.938  1.00 67.56           C  
ANISOU 1720  CZ  TYR A 112     9617   8069   7983   -509     -3    -48
ATOM   1721  OH  TYR A 112       0.317   4.739 -23.917  1.00 60.67           O  
ANISOU 1721  OH  TYR A 112     8640   7281   7132   -556    -30    -53
ATOM   1722  H   TYR A 112      -3.126   8.600 -30.215  1.00101.26           H  
ATOM   1723  HA  TYR A 112      -2.530   9.298 -27.470  1.00 96.01           H  
ATOM   1724  HB3 TYR A 112      -2.339   6.714 -29.045  1.00 84.53           H  
ATOM   1725  HB2 TYR A 112      -3.593   7.192 -27.937  1.00 84.53           H  
ATOM   1726  HD1 TYR A 112      -3.057   7.282 -25.445  1.00 69.47           H  
ATOM   1727  HD2 TYR A 112      -0.284   5.712 -28.276  1.00 75.69           H  
ATOM   1728  HE1 TYR A 112      -1.851   6.215 -23.644  1.00 68.17           H  
ATOM   1729  HE2 TYR A 112       0.940   4.624 -26.460  1.00 71.11           H  
ATOM   1730  HH  TYR A 112      -0.001   4.990 -23.034  1.00 60.67           H  
ATOM   1731  N   ASN A 113       0.009   8.607 -29.487  1.00119.80           N  
ANISOU 1731  N   ASN A 113    16790  14353  14376   -580     93    -98
ATOM   1732  CA  ASN A 113       1.468   8.629 -29.547  1.00125.09           C  
ANISOU 1732  CA  ASN A 113    17470  15058  15000   -726     69   -122
ATOM   1733  C   ASN A 113       2.015  10.042 -29.388  1.00124.67           C  
ANISOU 1733  C   ASN A 113    17423  15028  14919   -781     72   -152
ATOM   1734  O   ASN A 113       3.047  10.243 -28.737  1.00117.87           O  
ANISOU 1734  O   ASN A 113    16482  14252  14050   -872     47   -167
ATOM   1735  CB  ASN A 113       1.950   8.006 -30.858  1.00122.07           C  
ANISOU 1735  CB  ASN A 113    17240  14591  14552   -791     73   -120
ATOM   1736  CG  ASN A 113       1.859   6.492 -30.852  1.00118.66           C  
ANISOU 1736  CG  ASN A 113    16778  14166  14141   -778     59    -94
ATOM   1737  OD1 ASN A 113       2.044   5.852 -29.815  1.00116.39           O  
ANISOU 1737  OD1 ASN A 113    16353  13971  13901   -780     33    -86
ATOM   1738  ND2 ASN A 113       1.571   5.910 -32.010  1.00116.02           N  
ANISOU 1738  ND2 ASN A 113    16579  13734  13770   -761     76    -78
ATOM   1739  H   ASN A 113      -0.496   8.297 -30.304  1.00119.80           H  
ATOM   1740  HA  ASN A 113       1.820   8.035 -28.700  1.00125.09           H  
ATOM   1741  HB3 ASN A 113       3.008   8.233 -31.007  1.00122.07           H  
ATOM   1742  HB2 ASN A 113       1.421   8.433 -31.712  1.00122.07           H  
ATOM   1743 HD22 ASN A 113       1.498   4.905 -32.063  1.00116.02           H  
ATOM   1744 HD21 ASN A 113       1.430   6.462 -32.844  1.00116.02           H  
ATOM   1745  N   GLY A 114       1.342  11.035 -29.974  1.00131.15           N  
ANISOU 1745  N   GLY A 114    18334  15776  15720   -725    103   -160
ATOM   1746  CA  GLY A 114       1.772  12.411 -29.801  1.00134.31           C  
ANISOU 1746  CA  GLY A 114    18738  16200  16096   -771    107   -187
ATOM   1747  C   GLY A 114       1.442  13.002 -28.448  1.00127.46           C  
ANISOU 1747  C   GLY A 114    17712  15426  15292   -717     99   -187
ATOM   1748  O   GLY A 114       2.055  13.999 -28.053  1.00132.02           O  
ANISOU 1748  O   GLY A 114    18257  16054  15853   -774     93   -208
ATOM   1749  H   GLY A 114       0.504  10.852 -30.506  1.00131.15           H  
ATOM   1750  HA3 GLY A 114       1.271  13.013 -30.559  1.00134.31           H  
ATOM   1751  HA2 GLY A 114       2.842  12.510 -29.995  1.00134.31           H  
ATOM   1752  N   LEU A 115       0.494  12.407 -27.728  1.00111.78           N  
ANISOU 1752  N   LEU A 115    15629  13466  13376   -613    100   -162
ATOM   1753  CA  LEU A 115       0.053  12.925 -26.439  1.00101.65           C  
ANISOU 1753  CA  LEU A 115    14204  12264  12156   -555     94   -159
ATOM   1754  C   LEU A 115       0.785  12.267 -25.275  1.00 94.69           C  
ANISOU 1754  C   LEU A 115    13184  11487  11309   -605     61   -157
ATOM   1755  O   LEU A 115       1.270  12.957 -24.372  1.00 98.66           O  
ANISOU 1755  O   LEU A 115    13597  12065  11824   -633     51   -169
ATOM   1756  CB  LEU A 115      -1.462  12.732 -26.299  1.00 97.99           C  
ANISOU 1756  CB  LEU A 115    13717  11773  11744   -414    115   -130
ATOM   1757  CG  LEU A 115      -2.117  12.816 -24.919  1.00 91.57           C  
ANISOU 1757  CG  LEU A 115    12748  11040  11003   -346    105   -116
ATOM   1758  CD1 LEU A 115      -1.860  14.162 -24.272  1.00 91.58           C  
ANISOU 1758  CD1 LEU A 115    12701  11088  11008   -361    108   -137
ATOM   1759  CD2 LEU A 115      -3.612  12.553 -25.030  1.00 92.20           C  
ANISOU 1759  CD2 LEU A 115    12825  11089  11119   -217    126    -83
ATOM   1760  H   LEU A 115       0.026  11.583 -28.078  1.00111.78           H  
ATOM   1761  HA  LEU A 115       0.242  13.998 -26.375  1.00101.65           H  
ATOM   1762  HB3 LEU A 115      -1.677  11.722 -26.642  1.00 97.99           H  
ATOM   1763  HB2 LEU A 115      -1.970  13.404 -26.992  1.00 97.99           H  
ATOM   1764  HG  LEU A 115      -1.712  12.043 -24.269  1.00 91.57           H  
ATOM   1765 HD11 LEU A 115      -2.757  14.593 -23.828  1.00 91.58           H  
ATOM   1766 HD12 LEU A 115      -1.132  14.067 -23.467  1.00 91.58           H  
ATOM   1767 HD13 LEU A 115      -1.471  14.897 -24.977  1.00 91.58           H  
ATOM   1768 HD21 LEU A 115      -3.988  12.053 -24.140  1.00 92.20           H  
ATOM   1769 HD22 LEU A 115      -4.188  13.470 -25.156  1.00 92.20           H  
ATOM   1770 HD23 LEU A 115      -3.848  11.914 -25.881  1.00 92.20           H  
ATOM   1771  N   VAL A 116       0.877  10.941 -25.285  1.00 80.12           N  
ANISOU 1771  N   VAL A 116    11321   9646   9476   -612     46   -141
ATOM   1772  CA  VAL A 116       1.434  10.175 -24.177  1.00 70.20           C  
ANISOU 1772  CA  VAL A 116     9938   8482   8254   -643     18   -136
ATOM   1773  C   VAL A 116       2.838   9.737 -24.582  1.00 71.10           C  
ANISOU 1773  C   VAL A 116    10084   8618   8312   -768     -1   -148
ATOM   1774  O   VAL A 116       3.017   8.736 -25.281  1.00 77.52           O  
ANISOU 1774  O   VAL A 116    10958   9394   9103   -796     -7   -139
ATOM   1775  CB  VAL A 116       0.547   8.982 -23.818  1.00 63.28           C  
ANISOU 1775  CB  VAL A 116     9010   7604   7428   -565     13   -110
ATOM   1776  CG1 VAL A 116       1.078   8.281 -22.587  1.00 51.81           C  
ANISOU 1776  CG1 VAL A 116     7430   6244   6010   -591    -14   -108
ATOM   1777  CG2 VAL A 116      -0.886   9.444 -23.593  1.00 61.24           C  
ANISOU 1777  CG2 VAL A 116     8732   7322   7214   -446     33    -93
ATOM   1778  H   VAL A 116       0.506  10.404 -26.060  1.00 80.12           H  
ATOM   1779  HA  VAL A 116       1.518  10.795 -23.282  1.00 70.20           H  
ATOM   1780  HB  VAL A 116       0.520   8.262 -24.638  1.00 63.28           H  
ATOM   1781 HG11 VAL A 116       0.282   7.783 -22.045  1.00 51.81           H  
ATOM   1782 HG12 VAL A 116       1.815   7.529 -22.862  1.00 51.81           H  
ATOM   1783 HG13 VAL A 116       1.535   8.976 -21.881  1.00 51.81           H  
ATOM   1784 HG21 VAL A 116      -1.512   8.634 -23.218  1.00 61.24           H  
ATOM   1785 HG22 VAL A 116      -0.937  10.255 -22.866  1.00 61.24           H  
ATOM   1786 HG23 VAL A 116      -1.346   9.781 -24.521  1.00 61.24           H  
ATOM   1787  N   THR A 117       3.841  10.485 -24.132  1.00 68.56           N  
ANISOU 1787  N   THR A 117     9718   8365   7966   -844    -12   -165
ATOM   1788  CA  THR A 117       5.238  10.208 -24.432  1.00 70.94           C  
ANISOU 1788  CA  THR A 117    10035   8708   8209   -970    -30   -173
ATOM   1789  C   THR A 117       5.962   9.709 -23.187  1.00 66.67           C  
ANISOU 1789  C   THR A 117     9353   8282   7695   -992    -52   -167
ATOM   1790  O   THR A 117       5.439   9.751 -22.070  1.00 81.74           O  
ANISOU 1790  O   THR A 117    11159  10234   9663   -917    -52   -161
ATOM   1791  CB  THR A 117       5.932  11.459 -24.984  1.00 81.54           C  
ANISOU 1791  CB  THR A 117    11443  10048   9489  -1051    -25   -194
ATOM   1792  OG1 THR A 117       5.986  12.464 -23.965  1.00 78.67           O  
ANISOU 1792  OG1 THR A 117    10981   9758   9152  -1028    -25   -201
ATOM   1793  CG2 THR A 117       5.170  12.002 -26.183  1.00 89.59           C  
ANISOU 1793  CG2 THR A 117    12612  10948  10481  -1020      1   -202
ATOM   1794  H   THR A 117       3.659  11.294 -23.557  1.00 68.56           H  
ATOM   1795  HA  THR A 117       5.336   9.424 -25.186  1.00 70.94           H  
ATOM   1796  HB  THR A 117       6.951  11.223 -25.293  1.00 81.54           H  
ATOM   1797  HG1 THR A 117       6.260  13.289 -24.372  1.00 78.67           H  
ATOM   1798 HG21 THR A 117       5.711  12.829 -26.643  1.00 89.59           H  
ATOM   1799 HG22 THR A 117       5.040  11.235 -26.947  1.00 89.59           H  
ATOM   1800 HG23 THR A 117       4.180  12.378 -25.918  1.00 89.59           H  
ATOM   1801  N   GLY A 118       7.189   9.238 -23.398  1.00 67.75           N  
ANISOU 1801  N   GLY A 118     9490   8468   7783  -1097    -70   -167
ATOM   1802  CA  GLY A 118       7.996   8.695 -22.323  1.00 64.25           C  
ANISOU 1802  CA  GLY A 118     8924   8135   7353  -1122    -88   -159
ATOM   1803  C   GLY A 118       8.551   9.733 -21.370  1.00 73.61           C  
ANISOU 1803  C   GLY A 118    10016   9413   8540  -1132    -89   -165
ATOM   1804  O   GLY A 118       8.556   9.516 -20.155  1.00 87.34           O  
ANISOU 1804  O   GLY A 118    11643  11221  10323  -1084    -92   -158
ATOM   1805  H   GLY A 118       7.574   9.218 -24.331  1.00 67.75           H  
ATOM   1806  HA3 GLY A 118       8.837   8.163 -22.768  1.00 64.25           H  
ATOM   1807  HA2 GLY A 118       7.437   7.952 -21.755  1.00 64.25           H  
ATOM   1808  N   THR A 119       9.019  10.867 -21.898  1.00 78.04           N  
ANISOU 1808  N   THR A 119    10626   9975   9049  -1195    -85   -177
ATOM   1809  CA  THR A 119       9.593  11.901 -21.041  1.00 78.39           C  
ANISOU 1809  CA  THR A 119    10583  10114   9089  -1209    -86   -180
ATOM   1810  C   THR A 119       8.533  12.532 -20.146  1.00 68.76           C  
ANISOU 1810  C   THR A 119     9305   8883   7938  -1094    -70   -182
ATOM   1811  O   THR A 119       8.809  12.865 -18.986  1.00 67.73           O  
ANISOU 1811  O   THR A 119     9066   8837   7832  -1067    -72   -177
ATOM   1812  CB  THR A 119      10.284  12.963 -21.897  1.00 79.82           C  
ANISOU 1812  CB  THR A 119    10839  10296   9194  -1308    -86   -193
ATOM   1813  OG1 THR A 119      11.262  12.337 -22.736  1.00 81.58           O  
ANISOU 1813  OG1 THR A 119    11117  10529   9349  -1424   -102   -188
ATOM   1814  CG2 THR A 119      10.976  14.000 -21.025  1.00 86.30           C  
ANISOU 1814  CG2 THR A 119    11562  11226  10002  -1329    -89   -191
ATOM   1815  H   THR A 119       9.032  11.023 -22.895  1.00 78.04           H  
ATOM   1816  HA  THR A 119      10.344  11.437 -20.397  1.00 78.39           H  
ATOM   1817  HB  THR A 119       9.561  13.460 -22.546  1.00 79.82           H  
ATOM   1818  HG1 THR A 119      11.792  13.020 -23.155  1.00 81.58           H  
ATOM   1819 HG21 THR A 119      11.581  14.674 -21.633  1.00 86.30           H  
ATOM   1820 HG22 THR A 119      10.268  14.627 -20.483  1.00 86.30           H  
ATOM   1821 HG23 THR A 119      11.640  13.533 -20.297  1.00 86.30           H  
ATOM   1822  N   ARG A 120       7.316  12.715 -20.667  1.00 70.63           N  
ANISOU 1822  N   ARG A 120     9614   9018   8203  -1023    -55   -188
ATOM   1823  CA  ARG A 120       6.229  13.223 -19.839  1.00 73.84           C  
ANISOU 1823  CA  ARG A 120     9965   9415   8676   -914    -41   -186
ATOM   1824  C   ARG A 120       5.840  12.216 -18.765  1.00 74.52           C  
ANISOU 1824  C   ARG A 120     9956   9534   8824   -848    -48   -171
ATOM   1825  O   ARG A 120       5.505  12.598 -17.639  1.00 72.86           O  
ANISOU 1825  O   ARG A 120     9658   9367   8659   -789    -44   -168
ATOM   1826  CB  ARG A 120       5.017  13.564 -20.705  1.00 80.85           C  
ANISOU 1826  CB  ARG A 120    10952  10194   9575   -852    -21   -190
ATOM   1827  CG  ARG A 120       5.224  14.717 -21.668  1.00 87.64           C  
ANISOU 1827  CG  ARG A 120    11911  11011  10376   -900     -9   -208
ATOM   1828  CD  ARG A 120       3.963  14.964 -22.480  1.00 92.43           C  
ANISOU 1828  CD  ARG A 120    12617  11508  10995   -822     15   -208
ATOM   1829  NE  ARG A 120       4.155  15.973 -23.517  1.00107.32           N  
ANISOU 1829  NE  ARG A 120    14620  13340  12818   -870     29   -227
ATOM   1830  CZ  ARG A 120       3.229  16.308 -24.410  1.00112.97           C  
ANISOU 1830  CZ  ARG A 120    15445  13955  13525   -813     54   -230
ATOM   1831  NH1 ARG A 120       2.044  15.714 -24.396  1.00110.17           N  
ANISOU 1831  NH1 ARG A 120    15089  13552  13220   -705     67   -211
ATOM   1832  NH2 ARG A 120       3.488  17.238 -25.320  1.00115.56           N1+
ANISOU 1832  NH2 ARG A 120    15885  14233  13789   -863     67   -249
ATOM   1833  H   ARG A 120       7.101  12.438 -21.615  1.00 70.63           H  
ATOM   1834  HA  ARG A 120       6.555  14.136 -19.335  1.00 73.84           H  
ATOM   1835  HB3 ARG A 120       4.174  13.815 -20.058  1.00 80.85           H  
ATOM   1836  HB2 ARG A 120       4.711  12.675 -21.261  1.00 80.85           H  
ATOM   1837  HG3 ARG A 120       6.103  14.594 -22.302  1.00 87.64           H  
ATOM   1838  HG2 ARG A 120       5.417  15.597 -21.053  1.00 87.64           H  
ATOM   1839  HD3 ARG A 120       3.214  15.390 -21.810  1.00 92.43           H  
ATOM   1840  HD2 ARG A 120       3.550  14.029 -22.863  1.00 92.43           H  
ATOM   1841  HE  ARG A 120       5.049  16.442 -23.533  1.00107.32           H  
ATOM   1842 HH12 ARG A 120       1.336  15.968 -25.069  1.00110.17           H  
ATOM   1843 HH11 ARG A 120       1.865  14.944 -23.766  1.00110.17           H  
ATOM   1844 HH22 ARG A 120       2.796  17.481 -26.014  1.00115.56           H  
ATOM   1845 HH21 ARG A 120       4.383  17.706 -25.334  1.00115.56           H  
ATOM   1846  N   ALA A 121       5.876  10.924 -19.099  1.00 73.63           N  
ANISOU 1846  N   ALA A 121     9865   9399   8711   -860    -58   -163
ATOM   1847  CA  ALA A 121       5.528   9.897 -18.124  1.00 58.72           C  
ANISOU 1847  CA  ALA A 121     7896   7540   6875   -805    -66   -150
ATOM   1848  C   ALA A 121       6.497   9.891 -16.949  1.00 59.54           C  
ANISOU 1848  C   ALA A 121     7893   7750   6979   -829    -74   -148
ATOM   1849  O   ALA A 121       6.095   9.646 -15.806  1.00 73.52           O  
ANISOU 1849  O   ALA A 121     9584   9551   8798   -766    -73   -142
ATOM   1850  CB  ALA A 121       5.497   8.526 -18.795  1.00 52.17           C  
ANISOU 1850  CB  ALA A 121     7115   6672   6037   -823    -75   -141
ATOM   1851  H   ALA A 121       6.141  10.623 -20.027  1.00 73.63           H  
ATOM   1852  HA  ALA A 121       4.527  10.108 -17.742  1.00 58.72           H  
ATOM   1853  HB1 ALA A 121       5.131   7.761 -18.109  1.00 52.17           H  
ATOM   1854  HB2 ALA A 121       4.835   8.546 -19.659  1.00 52.17           H  
ATOM   1855  HB3 ALA A 121       6.481   8.215 -19.144  1.00 52.17           H  
ATOM   1856  N   ALA A 122       7.783  10.143 -17.210  1.00 53.60           N  
ANISOU 1856  N   ALA A 122     7139   7058   6167   -919    -81   -150
ATOM   1857  CA  ALA A 122       8.760  10.173 -16.127  1.00 53.39           C  
ANISOU 1857  CA  ALA A 122     7010   7141   6133   -936    -86   -143
ATOM   1858  C   ALA A 122       8.494  11.335 -15.178  1.00 58.29           C  
ANISOU 1858  C   ALA A 122     7568   7797   6783   -882    -74   -146
ATOM   1859  O   ALA A 122       8.619  11.190 -13.957  1.00 52.25           O  
ANISOU 1859  O   ALA A 122     6715   7090   6047   -838    -71   -138
ATOM   1860  CB  ALA A 122      10.175  10.253 -16.698  1.00 50.38           C  
ANISOU 1860  CB  ALA A 122     6641   6826   5676  -1048    -97   -140
ATOM   1861  H   ALA A 122       8.106  10.314 -18.153  1.00 53.60           H  
ATOM   1862  HA  ALA A 122       8.682   9.244 -15.558  1.00 53.39           H  
ATOM   1863  HB1 ALA A 122      10.923  10.260 -15.904  1.00 50.38           H  
ATOM   1864  HB2 ALA A 122      10.385   9.394 -17.336  1.00 50.38           H  
ATOM   1865  HB3 ALA A 122      10.318  11.151 -17.299  1.00 50.38           H  
ATOM   1866  N   GLY A 123       8.121  12.496 -15.722  1.00 58.97           N  
ANISOU 1866  N   GLY A 123     7703   7845   6858   -885    -65   -156
ATOM   1867  CA  GLY A 123       7.783  13.622 -14.870  1.00 55.33           C  
ANISOU 1867  CA  GLY A 123     7185   7411   6425   -831    -52   -157
ATOM   1868  C   GLY A 123       6.554  13.360 -14.023  1.00 52.19           C  
ANISOU 1868  C   GLY A 123     6751   6976   6102   -728    -44   -153
ATOM   1869  O   GLY A 123       6.495  13.758 -12.857  1.00 61.67           O  
ANISOU 1869  O   GLY A 123     7875   8224   7334   -681    -38   -148
ATOM   1870  H   GLY A 123       8.033  12.598 -16.724  1.00 58.97           H  
ATOM   1871  HA3 GLY A 123       7.589  14.488 -15.503  1.00 55.33           H  
ATOM   1872  HA2 GLY A 123       8.630  13.883 -14.232  1.00 55.33           H  
ATOM   1873  N   ILE A 124       5.557  12.681 -14.596  1.00 36.83           N  
ANISOU 1873  N   ILE A 124     4862   4947   4183   -693    -45   -153
ATOM   1874  CA  ILE A 124       4.358  12.338 -13.835  1.00 44.75           C  
ANISOU 1874  CA  ILE A 124     5830   5920   5252   -603    -40   -145
ATOM   1875  C   ILE A 124       4.708  11.396 -12.694  1.00 49.20           C  
ANISOU 1875  C   ILE A 124     6317   6538   5839   -589    -49   -137
ATOM   1876  O   ILE A 124       4.233  11.562 -11.563  1.00 46.47           O  
ANISOU 1876  O   ILE A 124     5910   6211   5536   -532    -43   -133
ATOM   1877  CB  ILE A 124       3.292  11.729 -14.765  1.00 35.98           C  
ANISOU 1877  CB  ILE A 124     4793   4720   4156   -572    -40   -142
ATOM   1878  CG1 ILE A 124       2.868  12.747 -15.822  1.00 43.67           C  
ANISOU 1878  CG1 ILE A 124     5849   5636   5107   -572    -26   -149
ATOM   1879  CG2 ILE A 124       2.090  11.256 -13.963  1.00 31.73           C  
ANISOU 1879  CG2 ILE A 124     4210   4164   3680   -490    -39   -129
ATOM   1880  CD1 ILE A 124       1.914  12.190 -16.851  1.00 55.08           C  
ANISOU 1880  CD1 ILE A 124     7377   6994   6556   -539    -21   -142
ATOM   1881  H   ILE A 124       5.612  12.377 -15.559  1.00 36.83           H  
ATOM   1882  HA  ILE A 124       3.952  13.255 -13.401  1.00 44.75           H  
ATOM   1883  HB  ILE A 124       3.721  10.866 -15.277  1.00 35.98           H  
ATOM   1884 HG13 ILE A 124       3.702  13.232 -16.311  1.00 43.67           H  
ATOM   1885 HG12 ILE A 124       2.361  13.568 -15.313  1.00 43.67           H  
ATOM   1886 HG21 ILE A 124       1.297  10.883 -14.610  1.00 31.73           H  
ATOM   1887 HG22 ILE A 124       2.323  10.428 -13.294  1.00 31.73           H  
ATOM   1888 HG23 ILE A 124       1.667  12.063 -13.362  1.00 31.73           H  
ATOM   1889 HD11 ILE A 124       2.010  12.728 -17.795  1.00 55.08           H  
ATOM   1890 HD12 ILE A 124       2.110  11.137 -17.058  1.00 55.08           H  
ATOM   1891 HD13 ILE A 124       0.878  12.283 -16.526  1.00 55.08           H  
ATOM   1892  N   ILE A 125       5.547  10.396 -12.970  1.00 47.68           N  
ANISOU 1892  N   ILE A 125     6131   6370   5616   -642    -60   -136
ATOM   1893  CA  ILE A 125       5.987   9.477 -11.925  1.00 49.82           C  
ANISOU 1893  CA  ILE A 125     6335   6695   5900   -631    -66   -129
ATOM   1894  C   ILE A 125       6.741  10.230 -10.837  1.00 53.25           C  
ANISOU 1894  C   ILE A 125     6694   7211   6328   -624    -57   -126
ATOM   1895  O   ILE A 125       6.542   9.987  -9.641  1.00 55.46           O  
ANISOU 1895  O   ILE A 125     6918   7514   6641   -572    -52   -122
ATOM   1896  CB  ILE A 125       6.841   8.349 -12.534  1.00 48.78           C  
ANISOU 1896  CB  ILE A 125     6227   6580   5728   -694    -79   -126
ATOM   1897  CG1 ILE A 125       5.984   7.485 -13.463  1.00 50.15           C  
ANISOU 1897  CG1 ILE A 125     6470   6669   5913   -687    -87   -125
ATOM   1898  CG2 ILE A 125       7.479   7.506 -11.439  1.00 51.42           C  
ANISOU 1898  CG2 ILE A 125     6491   6981   6066   -684    -82   -119
ATOM   1899  CD1 ILE A 125       6.762   6.432 -14.208  1.00 44.33           C  
ANISOU 1899  CD1 ILE A 125     5769   5940   5135   -753    -99   -121
ATOM   1900  H   ILE A 125       5.915  10.261 -13.904  1.00 47.68           H  
ATOM   1901  HA  ILE A 125       5.100   9.036 -11.468  1.00 49.82           H  
ATOM   1902  HB  ILE A 125       7.639   8.792 -13.130  1.00 48.78           H  
ATOM   1903 HG13 ILE A 125       5.403   8.074 -14.164  1.00 50.15           H  
ATOM   1904 HG12 ILE A 125       5.234   6.976 -12.857  1.00 50.15           H  
ATOM   1905 HG21 ILE A 125       7.979   6.628 -11.846  1.00 51.42           H  
ATOM   1906 HG22 ILE A 125       8.256   8.045 -10.898  1.00 51.42           H  
ATOM   1907 HG23 ILE A 125       6.733   7.154 -10.728  1.00 51.42           H  
ATOM   1908 HD11 ILE A 125       6.277   6.200 -15.157  1.00 44.33           H  
ATOM   1909 HD12 ILE A 125       7.777   6.760 -14.436  1.00 44.33           H  
ATOM   1910 HD13 ILE A 125       6.826   5.505 -13.647  1.00 44.33           H  
ATOM   1911  N   ALA A 126       7.607  11.165 -11.233  1.00 44.39           N  
ANISOU 1911  N   ALA A 126     5573   6134   5160   -675    -54   -128
ATOM   1912  CA  ALA A 126       8.331  11.966 -10.252  1.00 42.63           C  
ANISOU 1912  CA  ALA A 126     5277   5995   4926   -665    -44   -121
ATOM   1913  C   ALA A 126       7.374  12.812  -9.418  1.00 40.27           C  
ANISOU 1913  C   ALA A 126     4951   5672   4678   -589    -31   -122
ATOM   1914  O   ALA A 126       7.517  12.901  -8.193  1.00 37.58           O  
ANISOU 1914  O   ALA A 126     4546   5376   4357   -544    -22   -114
ATOM   1915  CB  ALA A 126       9.362  12.849 -10.955  1.00 41.29           C  
ANISOU 1915  CB  ALA A 126     5117   5879   4692   -743    -46   -120
ATOM   1916  H   ALA A 126       7.782  11.343 -12.215  1.00 44.39           H  
ATOM   1917  HA  ALA A 126       8.867  11.292  -9.580  1.00 42.63           H  
ATOM   1918  HB1 ALA A 126       9.937  13.434 -10.235  1.00 41.29           H  
ATOM   1919  HB2 ALA A 126      10.069  12.244 -11.523  1.00 41.29           H  
ATOM   1920  HB3 ALA A 126       8.895  13.547 -11.650  1.00 41.29           H  
ATOM   1921  N   ILE A 127       6.387  13.434 -10.066  1.00 41.44           N  
ANISOU 1921  N   ILE A 127     5149   5750   4846   -572    -28   -130
ATOM   1922  CA  ILE A 127       5.424  14.259  -9.344  1.00 43.50           C  
ANISOU 1922  CA  ILE A 127     5386   5990   5154   -503    -16   -129
ATOM   1923  C   ILE A 127       4.568  13.399  -8.421  1.00 44.92           C  
ANISOU 1923  C   ILE A 127     5538   6143   5388   -441    -17   -123
ATOM   1924  O   ILE A 127       4.296  13.774  -7.274  1.00 49.86           O  
ANISOU 1924  O   ILE A 127     6114   6788   6044   -393     -8   -117
ATOM   1925  CB  ILE A 127       4.561  15.061 -10.336  1.00 40.87           C  
ANISOU 1925  CB  ILE A 127     5116   5590   4824   -497    -12   -137
ATOM   1926  CG1 ILE A 127       5.411  16.101 -11.067  1.00 46.62           C  
ANISOU 1926  CG1 ILE A 127     5870   6349   5496   -559     -9   -144
ATOM   1927  CG2 ILE A 127       3.401  15.732  -9.618  1.00 30.79           C  
ANISOU 1927  CG2 ILE A 127     3814   4287   3599   -421     -1   -132
ATOM   1928  CD1 ILE A 127       4.678  16.804 -12.196  1.00 37.08           C  
ANISOU 1928  CD1 ILE A 127     4742   5068   4278   -560     -3   -154
ATOM   1929  H   ILE A 127       6.297  13.372 -11.073  1.00 41.44           H  
ATOM   1930  HA  ILE A 127       5.973  14.967  -8.719  1.00 43.50           H  
ATOM   1931  HB  ILE A 127       4.151  14.374 -11.078  1.00 40.87           H  
ATOM   1932 HG13 ILE A 127       6.344  15.689 -11.441  1.00 46.62           H  
ATOM   1933 HG12 ILE A 127       5.726  16.856 -10.346  1.00 46.62           H  
ATOM   1934 HG21 ILE A 127       2.846  16.393 -10.284  1.00 30.79           H  
ATOM   1935 HG22 ILE A 127       2.663  15.020  -9.249  1.00 30.79           H  
ATOM   1936 HG23 ILE A 127       3.743  16.335  -8.776  1.00 30.79           H  
ATOM   1937 HD11 ILE A 127       5.379  17.138 -12.961  1.00 37.08           H  
ATOM   1938 HD12 ILE A 127       3.957  16.146 -12.682  1.00 37.08           H  
ATOM   1939 HD13 ILE A 127       4.143  17.684 -11.837  1.00 37.08           H  
ATOM   1940  N   CYS A 128       4.141  12.228  -8.900  1.00 43.13           N  
ANISOU 1940  N   CYS A 128     5346   5870   5170   -446    -29   -124
ATOM   1941  CA  CYS A 128       3.279  11.371  -8.092  1.00 38.98           C  
ANISOU 1941  CA  CYS A 128     4799   5319   4691   -396    -32   -118
ATOM   1942  C   CYS A 128       4.009  10.810  -6.878  1.00 44.43           C  
ANISOU 1942  C   CYS A 128     5435   6065   5380   -388    -30   -115
ATOM   1943  O   CYS A 128       3.379  10.553  -5.845  1.00 40.62           O  
ANISOU 1943  O   CYS A 128     4926   5573   4935   -342    -27   -111
ATOM   1944  CB  CYS A 128       2.717  10.239  -8.950  1.00 46.06           C  
ANISOU 1944  CB  CYS A 128     5746   6162   5592   -406    -46   -117
ATOM   1945  SG  CYS A 128       1.500  10.770 -10.180  1.00 47.90           S  
ANISOU 1945  SG  CYS A 128     6045   6318   5836   -384    -43   -114
ATOM   1946  H   CYS A 128       4.354  11.934  -9.846  1.00 43.13           H  
ATOM   1947  HA  CYS A 128       2.437  11.962  -7.723  1.00 38.98           H  
ATOM   1948  HB3 CYS A 128       2.233   9.504  -8.314  1.00 46.06           H  
ATOM   1949  HB2 CYS A 128       3.524   9.718  -9.467  1.00 46.06           H  
ATOM   1950  HG  CYS A 128       2.375  11.415 -10.959  1.00 47.90           H  
ATOM   1951  N   TRP A 129       5.327  10.613  -6.975  1.00 48.15           N  
ANISOU 1951  N   TRP A 129     5892   6597   5807   -433    -30   -115
ATOM   1952  CA  TRP A 129       6.084  10.148  -5.817  1.00 44.09           C  
ANISOU 1952  CA  TRP A 129     5326   6141   5284   -417    -23   -109
ATOM   1953  C   TRP A 129       6.221  11.247  -4.770  1.00 47.51           C  
ANISOU 1953  C   TRP A 129     5712   6612   5727   -375     -5   -103
ATOM   1954  O   TRP A 129       6.098  10.984  -3.568  1.00 44.29           O  
ANISOU 1954  O   TRP A 129     5275   6213   5340   -329      4    -99
ATOM   1955  CB  TRP A 129       7.461   9.642  -6.248  1.00 36.19           C  
ANISOU 1955  CB  TRP A 129     4318   5204   4227   -474    -27   -105
ATOM   1956  CG  TRP A 129       7.471   8.196  -6.639  1.00 33.30           C  
ANISOU 1956  CG  TRP A 129     3979   4817   3858   -496    -41   -107
ATOM   1957  CD1 TRP A 129       7.404   7.688  -7.903  1.00 50.34           C  
ANISOU 1957  CD1 TRP A 129     6190   6938   5998   -546    -56   -111
ATOM   1958  CD2 TRP A 129       7.552   7.069  -5.758  1.00 36.27           C  
ANISOU 1958  CD2 TRP A 129     4335   5203   4243   -469    -40   -105
ATOM   1959  NE1 TRP A 129       7.439   6.315  -7.865  1.00 49.03           N  
ANISOU 1959  NE1 TRP A 129     6032   6764   5832   -551    -66   -110
ATOM   1960  CE2 TRP A 129       7.528   5.910  -6.560  1.00 39.02           C  
ANISOU 1960  CE2 TRP A 129     4720   5525   4580   -506    -57   -107
ATOM   1961  CE3 TRP A 129       7.639   6.928  -4.369  1.00 29.08           C  
ANISOU 1961  CE3 TRP A 129     3384   4317   3346   -417    -26   -102
ATOM   1962  CZ2 TRP A 129       7.591   4.629  -6.020  1.00 34.54           C  
ANISOU 1962  CZ2 TRP A 129     4147   4961   4016   -494    -60   -107
ATOM   1963  CZ3 TRP A 129       7.702   5.654  -3.835  1.00 37.82           C  
ANISOU 1963  CZ3 TRP A 129     4493   5423   4455   -404    -28   -103
ATOM   1964  CH2 TRP A 129       7.677   4.522  -4.659  1.00 39.50           C  
ANISOU 1964  CH2 TRP A 129     4739   5614   4657   -444    -46   -106
ATOM   1965  H   TRP A 129       5.831  10.805  -7.832  1.00 48.15           H  
ATOM   1966  HA  TRP A 129       5.562   9.324  -5.325  1.00 44.09           H  
ATOM   1967  HB3 TRP A 129       8.169   9.723  -5.421  1.00 36.19           H  
ATOM   1968  HB2 TRP A 129       7.876  10.253  -7.051  1.00 36.19           H  
ATOM   1969  HD1 TRP A 129       7.475   8.227  -8.810  1.00 50.34           H  
ATOM   1970  HE1 TRP A 129       7.397   5.720  -8.683  1.00 49.03           H  
ATOM   1971  HE3 TRP A 129       7.651   7.797  -3.727  1.00 29.08           H  
ATOM   1972  HZ2 TRP A 129       7.571   3.752  -6.650  1.00 34.54           H  
ATOM   1973  HZ3 TRP A 129       7.768   5.530  -2.764  1.00 37.82           H  
ATOM   1974  HH2 TRP A 129       7.731   3.546  -4.206  1.00 39.50           H  
ATOM   1975  N   VAL A 130       6.474  12.485  -5.206  1.00 47.63           N  
ANISOU 1975  N   VAL A 130     5724   6649   5724   -392      0   -102
ATOM   1976  CA  VAL A 130       6.576  13.598  -4.266  1.00 31.27           C  
ANISOU 1976  CA  VAL A 130     3606   4614   3659   -352     18    -95
ATOM   1977  C   VAL A 130       5.253  13.805  -3.539  1.00 38.73           C  
ANISOU 1977  C   VAL A 130     4553   5499   4663   -292     23    -95
ATOM   1978  O   VAL A 130       5.223  14.012  -2.320  1.00 50.23           O  
ANISOU 1978  O   VAL A 130     5975   6973   6136   -245     36    -88
ATOM   1979  CB  VAL A 130       7.027  14.877  -4.996  1.00 30.24           C  
ANISOU 1979  CB  VAL A 130     3478   4516   3496   -388     20    -94
ATOM   1980  CG1 VAL A 130       6.991  16.071  -4.052  1.00 28.70           C  
ANISOU 1980  CG1 VAL A 130     3238   4355   3313   -343     38    -85
ATOM   1981  CG2 VAL A 130       8.421  14.693  -5.570  1.00 30.62           C  
ANISOU 1981  CG2 VAL A 130     3517   4638   3481   -455     15    -89
ATOM   1982  H   VAL A 130       6.583  12.685  -6.192  1.00 47.63           H  
ATOM   1983  HA  VAL A 130       7.331  13.345  -3.518  1.00 31.27           H  
ATOM   1984  HB  VAL A 130       6.349  15.073  -5.829  1.00 30.24           H  
ATOM   1985 HG11 VAL A 130       7.461  16.939  -4.514  1.00 28.70           H  
ATOM   1986 HG12 VAL A 130       5.976  16.376  -3.798  1.00 28.70           H  
ATOM   1987 HG13 VAL A 130       7.529  15.868  -3.125  1.00 28.70           H  
ATOM   1988 HG21 VAL A 130       8.692  15.533  -6.210  1.00 30.62           H  
ATOM   1989 HG22 VAL A 130       9.163  14.636  -4.773  1.00 30.62           H  
ATOM   1990 HG23 VAL A 130       8.529  13.788  -6.159  1.00 30.62           H  
ATOM   1991  N   LEU A 131       4.139  13.746  -4.271  1.00 43.74           N  
ANISOU 1991  N   LEU A 131     5230   6065   5325   -291     12   -102
ATOM   1992  CA  LEU A 131       2.836  13.862  -3.628  1.00 43.97           C  
ANISOU 1992  CA  LEU A 131     5257   6045   5406   -240     14    -99
ATOM   1993  C   LEU A 131       2.588  12.702  -2.673  1.00 41.58           C  
ANISOU 1993  C   LEU A 131     4945   5730   5125   -218     11    -97
ATOM   1994  O   LEU A 131       1.955  12.876  -1.624  1.00 51.32           O  
ANISOU 1994  O   LEU A 131     6161   6950   6390   -178     18    -91
ATOM   1995  CB  LEU A 131       1.731  13.929  -4.680  1.00 41.18           C  
ANISOU 1995  CB  LEU A 131     4948   5629   5071   -241      5   -101
ATOM   1996  CG  LEU A 131       1.756  15.113  -5.644  1.00 42.65           C  
ANISOU 1996  CG  LEU A 131     5157   5812   5237   -256     11   -105
ATOM   1997  CD1 LEU A 131       0.535  15.075  -6.549  1.00 39.47           C  
ANISOU 1997  CD1 LEU A 131     4799   5343   4854   -240      6   -103
ATOM   1998  CD2 LEU A 131       1.830  16.428  -4.888  1.00 35.56           C  
ANISOU 1998  CD2 LEU A 131     4219   4947   4346   -229     26   -100
ATOM   1999  H   LEU A 131       4.169  13.601  -5.273  1.00 43.74           H  
ATOM   2000  HA  LEU A 131       2.819  14.776  -3.032  1.00 43.97           H  
ATOM   2001  HB3 LEU A 131       0.768  13.930  -4.164  1.00 41.18           H  
ATOM   2002  HB2 LEU A 131       1.749  13.010  -5.269  1.00 41.18           H  
ATOM   2003  HG  LEU A 131       2.635  15.073  -6.273  1.00 42.65           H  
ATOM   2004 HD11 LEU A 131       0.833  15.098  -7.597  1.00 39.47           H  
ATOM   2005 HD12 LEU A 131      -0.056  14.167  -6.412  1.00 39.47           H  
ATOM   2006 HD13 LEU A 131      -0.142  15.914  -6.387  1.00 39.47           H  
ATOM   2007 HD21 LEU A 131       1.381  17.252  -5.443  1.00 35.56           H  
ATOM   2008 HD22 LEU A 131       1.325  16.377  -3.922  1.00 35.56           H  
ATOM   2009 HD23 LEU A 131       2.868  16.707  -4.703  1.00 35.56           H  
ATOM   2010  N   SER A 132       3.076  11.507  -3.018  1.00 28.06           N  
ANISOU 2010  N   SER A 132     3248   4021   3392   -247      0   -101
ATOM   2011  CA  SER A 132       2.885  10.352  -2.148  1.00 30.35           C  
ANISOU 2011  CA  SER A 132     3535   4299   3697   -231     -3   -101
ATOM   2012  C   SER A 132       3.577  10.554  -0.807  1.00 28.76           C  
ANISOU 2012  C   SER A 132     3299   4140   3487   -199     16    -97
ATOM   2013  O   SER A 132       3.028  10.199   0.244  1.00 31.52           O  
ANISOU 2013  O   SER A 132     3650   4466   3862   -167     20    -96
ATOM   2014  CB  SER A 132       3.395   9.088  -2.838  1.00 27.08           C  
ANISOU 2014  CB  SER A 132     3143   3888   3257   -270    -17   -106
ATOM   2015  OG  SER A 132       2.762   8.910  -4.092  1.00 31.04           O  
ANISOU 2015  OG  SER A 132     3683   4346   3763   -294    -32   -107
ATOM   2016  H   SER A 132       3.587  11.376  -3.880  1.00 28.06           H  
ATOM   2017  HA  SER A 132       1.815  10.234  -1.966  1.00 30.35           H  
ATOM   2018  HB3 SER A 132       3.197   8.219  -2.223  1.00 27.08           H  
ATOM   2019  HB2 SER A 132       4.473   9.114  -2.991  1.00 27.08           H  
ATOM   2020  HG  SER A 132       3.064   9.593  -4.707  1.00 31.04           H  
ATOM   2021  N   PHE A 133       4.782  11.130  -0.820  1.00 28.50           N  
ANISOU 2021  N   PHE A 133     3239   4172   3416   -208     29    -93
ATOM   2022  CA  PHE A 133       5.450  11.476   0.430  1.00 24.85           C  
ANISOU 2022  CA  PHE A 133     2743   3756   2943   -167     52    -84
ATOM   2023  C   PHE A 133       4.661  12.531   1.196  1.00 36.78           C  
ANISOU 2023  C   PHE A 133     4244   5242   4488   -124     63    -78
ATOM   2024  O   PHE A 133       4.482  12.426   2.416  1.00 40.77           O  
ANISOU 2024  O   PHE A 133     4746   5737   5007    -81     78    -74
ATOM   2025  CB  PHE A 133       6.871  11.967   0.150  1.00 21.35           C  
ANISOU 2025  CB  PHE A 133     2266   3399   2448   -187     62    -74
ATOM   2026  CG  PHE A 133       7.876  10.861  -0.005  1.00 35.29           C  
ANISOU 2026  CG  PHE A 133     4027   5208   4173   -211     59    -72
ATOM   2027  CD1 PHE A 133       8.556  10.369   1.095  1.00 26.91           C  
ANISOU 2027  CD1 PHE A 133     2944   4186   3093   -170     79    -63
ATOM   2028  CD2 PHE A 133       8.143  10.315  -1.249  1.00 33.63           C  
ANISOU 2028  CD2 PHE A 133     3837   4999   3941   -273     40    -78
ATOM   2029  CE1 PHE A 133       9.483   9.351   0.958  1.00 26.09           C  
ANISOU 2029  CE1 PHE A 133     2835   4128   2951   -189     79    -59
ATOM   2030  CE2 PHE A 133       9.069   9.296  -1.391  1.00 39.44           C  
ANISOU 2030  CE2 PHE A 133     4568   5780   4640   -298     37    -74
ATOM   2031  CZ  PHE A 133       9.739   8.816  -0.286  1.00 26.75           C  
ANISOU 2031  CZ  PHE A 133     2932   4216   3014   -255     57    -65
ATOM   2032  H   PHE A 133       5.228  11.397  -1.688  1.00 28.50           H  
ATOM   2033  HA  PHE A 133       5.526  10.599   1.066  1.00 24.85           H  
ATOM   2034  HB3 PHE A 133       7.219  12.608   0.962  1.00 21.35           H  
ATOM   2035  HB2 PHE A 133       6.892  12.596  -0.742  1.00 21.35           H  
ATOM   2036  HD1 PHE A 133       8.366  10.786   2.071  1.00 26.91           H  
ATOM   2037  HD2 PHE A 133       7.718  10.742  -2.122  1.00 33.63           H  
ATOM   2038  HE1 PHE A 133      10.009   8.983   1.827  1.00 26.09           H  
ATOM   2039  HE2 PHE A 133       9.288   8.898  -2.371  1.00 39.44           H  
ATOM   2040  HZ  PHE A 133      10.467   8.025  -0.396  1.00 26.75           H  
ATOM   2041  N   ALA A 134       4.180  13.559   0.492  1.00 33.11           N  
ANISOU 2041  N   ALA A 134     3780   4767   4035   -135     59    -78
ATOM   2042  CA  ALA A 134       3.415  14.615   1.147  1.00 39.88           C  
ANISOU 2042  CA  ALA A 134     4625   5604   4923    -96     70    -72
ATOM   2043  C   ALA A 134       2.163  14.057   1.811  1.00 36.00           C  
ANISOU 2043  C   ALA A 134     4154   5049   4475    -74     63    -73
ATOM   2044  O   ALA A 134       1.829  14.434   2.940  1.00 34.71           O  
ANISOU 2044  O   ALA A 134     3982   4875   4330    -36     77    -65
ATOM   2045  CB  ALA A 134       3.048  15.700   0.136  1.00 37.52           C  
ANISOU 2045  CB  ALA A 134     4330   5301   4627   -114     65    -73
ATOM   2046  H   ALA A 134       4.342  13.638  -0.504  1.00 33.11           H  
ATOM   2047  HA  ALA A 134       4.042  15.065   1.919  1.00 39.88           H  
ATOM   2048  HB1 ALA A 134       2.540  16.534   0.621  1.00 37.52           H  
ATOM   2049  HB2 ALA A 134       3.940  16.100  -0.348  1.00 37.52           H  
ATOM   2050  HB3 ALA A 134       2.390  15.324  -0.648  1.00 37.52           H  
ATOM   2051  N   ILE A 135       1.466  13.149   1.132  1.00 32.76           N  
ANISOU 2051  N   ILE A 135     3772   4596   4079    -98     43    -80
ATOM   2052  CA  ILE A 135       0.226  12.601   1.670  1.00 30.72           C  
ANISOU 2052  CA  ILE A 135     3529   4285   3857    -86     33    -77
ATOM   2053  C   ILE A 135       0.512  11.603   2.782  1.00 34.59           C  
ANISOU 2053  C   ILE A 135     4029   4771   4342    -76     38    -81
ATOM   2054  O   ILE A 135      -0.115  11.641   3.848  1.00 35.37           O  
ANISOU 2054  O   ILE A 135     4135   4844   4462    -54     43    -76
ATOM   2055  CB  ILE A 135      -0.605  11.966   0.542  1.00 31.48           C  
ANISOU 2055  CB  ILE A 135     3650   4346   3965   -112     10    -79
ATOM   2056  CG1 ILE A 135      -1.102  13.048  -0.420  1.00 28.58           C  
ANISOU 2056  CG1 ILE A 135     3282   3973   3606   -110     10    -74
ATOM   2057  CG2 ILE A 135      -1.762  11.159   1.119  1.00 35.85           C  
ANISOU 2057  CG2 ILE A 135     4214   4858   4547   -108     -3    -74
ATOM   2058  CD1 ILE A 135      -1.848  12.507  -1.614  1.00 24.40           C  
ANISOU 2058  CD1 ILE A 135     2780   3409   3081   -127     -7    -73
ATOM   2059  H   ILE A 135       1.744  12.867   0.199  1.00 32.76           H  
ATOM   2060  HA  ILE A 135      -0.367  13.412   2.100  1.00 30.72           H  
ATOM   2061  HB  ILE A 135       0.046  11.289  -0.011  1.00 31.48           H  
ATOM   2062 HG13 ILE A 135      -0.284  13.671  -0.775  1.00 28.58           H  
ATOM   2063 HG12 ILE A 135      -1.764  13.726   0.120  1.00 28.58           H  
ATOM   2064 HG21 ILE A 135      -2.286  10.648   0.313  1.00 35.85           H  
ATOM   2065 HG22 ILE A 135      -1.478  10.349   1.789  1.00 35.85           H  
ATOM   2066 HG23 ILE A 135      -2.506  11.769   1.601  1.00 35.85           H  
ATOM   2067 HD11 ILE A 135      -1.984  13.288  -2.362  1.00 24.40           H  
ATOM   2068 HD12 ILE A 135      -1.300  11.697  -2.094  1.00 24.40           H  
ATOM   2069 HD13 ILE A 135      -2.839  12.140  -1.348  1.00 24.40           H  
ATOM   2070  N   GLY A 136       1.465  10.697   2.555  1.00 33.12           N  
ANISOU 2070  N   GLY A 136     3850   4610   4125    -93     36    -88
ATOM   2071  CA  GLY A 136       1.718   9.649   3.530  1.00 30.78           C  
ANISOU 2071  CA  GLY A 136     3570   4306   3820    -83     42    -93
ATOM   2072  C   GLY A 136       2.361  10.165   4.804  1.00 37.95           C  
ANISOU 2072  C   GLY A 136     4468   5236   4714    -38     71    -87
ATOM   2073  O   GLY A 136       2.071   9.674   5.898  1.00 48.84           O  
ANISOU 2073  O   GLY A 136     5872   6586   6100    -18     79    -89
ATOM   2074  H   GLY A 136       1.981  10.681   1.684  1.00 33.12           H  
ATOM   2075  HA3 GLY A 136       2.357   8.891   3.085  1.00 30.78           H  
ATOM   2076  HA2 GLY A 136       0.786   9.137   3.776  1.00 30.78           H  
ATOM   2077  N   LEU A 137       3.242  11.160   4.683  1.00 35.12           N  
ANISOU 2077  N   LEU A 137     4077   4932   4336    -23     87    -79
ATOM   2078  CA  LEU A 137       3.950  11.720   5.824  1.00 38.36           C  
ANISOU 2078  CA  LEU A 137     4473   5374   4729     27    118    -68
ATOM   2079  C   LEU A 137       3.291  12.987   6.355  1.00 38.18           C  
ANISOU 2079  C   LEU A 137     4440   5335   4733     54    128    -58
ATOM   2080  O   LEU A 137       3.932  13.751   7.086  1.00 46.55           O  
ANISOU 2080  O   LEU A 137     5480   6431   5777     96    154    -45
ATOM   2081  CB  LEU A 137       5.408  11.992   5.455  1.00 31.69           C  
ANISOU 2081  CB  LEU A 137     3590   4613   3836     28    131    -59
ATOM   2082  CG  LEU A 137       6.185  10.794   4.911  1.00 33.08           C  
ANISOU 2082  CG  LEU A 137     3772   4818   3981     -1    123    -65
ATOM   2083  CD1 LEU A 137       7.655  11.148   4.753  1.00 29.14           C  
ANISOU 2083  CD1 LEU A 137     3229   4414   3430      3    139    -50
ATOM   2084  CD2 LEU A 137       6.003   9.576   5.810  1.00 19.40           C  
ANISOU 2084  CD2 LEU A 137     2076   3046   2248     19    128    -73
ATOM   2085  H   LEU A 137       3.466  11.546   3.774  1.00 35.12           H  
ATOM   2086  HA  LEU A 137       3.941  11.029   6.668  1.00 38.36           H  
ATOM   2087  HB3 LEU A 137       5.930  12.343   6.347  1.00 31.69           H  
ATOM   2088  HB2 LEU A 137       5.469  12.817   4.744  1.00 31.69           H  
ATOM   2089  HG  LEU A 137       5.799  10.558   3.922  1.00 33.08           H  
ATOM   2090 HD11 LEU A 137       8.206  10.329   4.289  1.00 29.14           H  
ATOM   2091 HD12 LEU A 137       7.785  12.033   4.129  1.00 29.14           H  
ATOM   2092 HD13 LEU A 137       8.121  11.349   5.718  1.00 29.14           H  
ATOM   2093 HD21 LEU A 137       6.874   8.920   5.776  1.00 19.40           H  
ATOM   2094 HD22 LEU A 137       5.864   9.850   6.857  1.00 19.40           H  
ATOM   2095 HD23 LEU A 137       5.146   8.979   5.503  1.00 19.40           H  
ATOM   2096  N   THR A 138       2.031  13.228   5.993  1.00 38.87           N  
ANISOU 2096  N   THR A 138     4538   5373   4859     35    109    -61
ATOM   2097  CA  THR A 138       1.295  14.354   6.562  1.00 42.09           C  
ANISOU 2097  CA  THR A 138     4938   5762   5293     60    119    -50
ATOM   2098  C   THR A 138       1.253  14.341   8.088  1.00 37.75           C  
ANISOU 2098  C   THR A 138     4410   5190   4746    101    141    -44
ATOM   2099  O   THR A 138       1.359  15.428   8.684  1.00 52.43           O  
ANISOU 2099  O   THR A 138     6252   7062   6606    136    161    -31
ATOM   2100  CB  THR A 138      -0.122  14.397   5.970  1.00 42.21           C  
ANISOU 2100  CB  THR A 138     4961   5729   5346     34     94    -51
ATOM   2101  OG1 THR A 138      -0.064  14.892   4.628  1.00 52.43           O  
ANISOU 2101  OG1 THR A 138     6238   7045   6637     11     83    -53
ATOM   2102  CG2 THR A 138      -1.039  15.295   6.794  1.00 41.18           C  
ANISOU 2102  CG2 THR A 138     4829   5573   5245     57    102    -39
ATOM   2103  H   THR A 138       1.534  12.597   5.378  1.00 38.87           H  
ATOM   2104  HA  THR A 138       1.815  15.266   6.260  1.00 42.09           H  
ATOM   2105  HB  THR A 138      -0.549  13.398   5.920  1.00 42.21           H  
ATOM   2106  HG1 THR A 138       0.622  14.425   4.137  1.00 52.43           H  
ATOM   2107 HG21 THR A 138      -1.978  15.454   6.262  1.00 41.18           H  
ATOM   2108 HG22 THR A 138      -1.318  14.857   7.753  1.00 41.18           H  
ATOM   2109 HG23 THR A 138      -0.604  16.280   6.967  1.00 41.18           H  
ATOM   2110  N   PRO A 139       1.105  13.200   8.775  1.00 34.56           N  
ANISOU 2110  N   PRO A 139     4046   4748   4338    100    140    -52
ATOM   2111  CA  PRO A 139       1.206  13.228  10.245  1.00 31.55           C  
ANISOU 2111  CA  PRO A 139     3697   4343   3950    142    166    -47
ATOM   2112  C   PRO A 139       2.483  13.865  10.763  1.00 27.99           C  
ANISOU 2112  C   PRO A 139     3223   3946   3464    196    201    -34
ATOM   2113  O   PRO A 139       2.468  14.475  11.840  1.00 30.37           O  
ANISOU 2113  O   PRO A 139     3540   4234   3765    240    227    -22
ATOM   2114  CB  PRO A 139       1.124  11.745  10.620  1.00 25.48           C  
ANISOU 2114  CB  PRO A 139     2976   3536   3169    125    159    -62
ATOM   2115  CG  PRO A 139       0.270  11.162   9.557  1.00 23.18           C  
ANISOU 2115  CG  PRO A 139     2680   3227   2901     69    122    -71
ATOM   2116  CD  PRO A 139       0.646  11.882   8.297  1.00 22.20           C  
ANISOU 2116  CD  PRO A 139     2506   3152   2776     58    114    -66
ATOM   2117  HA  PRO A 139       0.350  13.794  10.588  1.00 31.55           H  
ATOM   2118  HB3 PRO A 139       0.706  11.585  11.615  1.00 25.48           H  
ATOM   2119  HB2 PRO A 139       2.109  11.277  10.593  1.00 25.48           H  
ATOM   2120  HG3 PRO A 139      -0.771  11.394   9.790  1.00 23.18           H  
ATOM   2121  HG2 PRO A 139       0.337  10.079   9.473  1.00 23.18           H  
ATOM   2122  HD2 PRO A 139       1.472  11.357   7.822  1.00 22.20           H  
ATOM   2123  HD3 PRO A 139      -0.180  11.949   7.597  1.00 22.20           H  
ATOM   2124  N   MET A 140       3.591  13.752  10.025  1.00 37.17           N  
ANISOU 2124  N   MET A 140     4351   5176   4595    194    203    -33
ATOM   2125  CA  MET A 140       4.836  14.379  10.451  1.00 32.39           C  
ANISOU 2125  CA  MET A 140     3714   4640   3952    244    235    -14
ATOM   2126  C   MET A 140       4.793  15.893  10.319  1.00 37.47           C  
ANISOU 2126  C   MET A 140     4315   5316   4604    258    243      2
ATOM   2127  O   MET A 140       5.631  16.579  10.917  1.00 37.32           O  
ANISOU 2127  O   MET A 140     4273   5350   4559    309    272     22
ATOM   2128  CB  MET A 140       6.011  13.817   9.653  1.00 38.23           C  
ANISOU 2128  CB  MET A 140     4422   5451   4651    228    232    -15
ATOM   2129  CG  MET A 140       6.184  12.318   9.800  1.00 41.99           C  
ANISOU 2129  CG  MET A 140     4937   5905   5113    219    228    -29
ATOM   2130  SD  MET A 140       7.755  11.746   9.137  1.00 50.14           S  
ANISOU 2130  SD  MET A 140     5928   7035   6087    212    234    -21
ATOM   2131  CE  MET A 140       8.898  12.498  10.292  1.00 48.70           C  
ANISOU 2131  CE  MET A 140     5718   6923   5862    300    283     10
ATOM   2132  H   MET A 140       3.588  13.277   9.133  1.00 37.17           H  
ATOM   2133  HA  MET A 140       5.010  14.148  11.505  1.00 32.39           H  
ATOM   2134  HB3 MET A 140       6.917  14.323   9.982  1.00 38.23           H  
ATOM   2135  HB2 MET A 140       5.914  14.068   8.597  1.00 38.23           H  
ATOM   2136  HG3 MET A 140       5.374  11.776   9.311  1.00 41.99           H  
ATOM   2137  HG2 MET A 140       6.162  12.064  10.856  1.00 41.99           H  
ATOM   2138  HE1 MET A 140       9.875  12.021  10.210  1.00 48.70           H  
ATOM   2139  HE2 MET A 140       9.024  13.559  10.084  1.00 48.70           H  
ATOM   2140  HE3 MET A 140       8.544  12.383  11.316  1.00 48.70           H  
ATOM   2141  N   LEU A 141       3.841  16.431   9.560  1.00 51.16           N  
ANISOU 2141  N   LEU A 141     6041   7024   6374    219    218     -4
ATOM   2142  CA  LEU A 141       3.677  17.873   9.444  1.00 42.70           C  
ANISOU 2142  CA  LEU A 141     4935   5977   5312    231    224      9
ATOM   2143  C   LEU A 141       2.852  18.469  10.578  1.00 44.27           C  
ANISOU 2143  C   LEU A 141     5156   6125   5538    266    239     20
ATOM   2144  O   LEU A 141       2.586  19.676  10.556  1.00 51.45           O  
ANISOU 2144  O   LEU A 141     6040   7050   6460    277    244     32
ATOM   2145  CB  LEU A 141       3.034  18.222   8.099  1.00 42.11           C  
ANISOU 2145  CB  LEU A 141     4845   5897   5258    178    195     -1
ATOM   2146  CG  LEU A 141       3.776  17.744   6.850  1.00 40.24           C  
ANISOU 2146  CG  LEU A 141     4594   5703   4994    134    178    -11
ATOM   2147  CD1 LEU A 141       3.171  18.365   5.601  1.00 39.21           C  
ANISOU 2147  CD1 LEU A 141     4456   5565   4879     94    157    -18
ATOM   2148  CD2 LEU A 141       5.260  18.059   6.950  1.00 44.10           C  
ANISOU 2148  CD2 LEU A 141     5044   6280   5432    152    198      3
ATOM   2149  H   LEU A 141       3.156  15.851   9.093  1.00 51.16           H  
ATOM   2150  HA  LEU A 141       4.647  18.368   9.500  1.00 42.70           H  
ATOM   2151  HB3 LEU A 141       2.957  19.310   8.036  1.00 42.11           H  
ATOM   2152  HB2 LEU A 141       2.007  17.858   8.065  1.00 42.11           H  
ATOM   2153  HG  LEU A 141       3.671  16.661   6.777  1.00 40.24           H  
ATOM   2154 HD11 LEU A 141       2.850  17.588   4.907  1.00 39.21           H  
ATOM   2155 HD12 LEU A 141       2.291  18.972   5.821  1.00 39.21           H  
ATOM   2156 HD13 LEU A 141       3.870  19.007   5.065  1.00 39.21           H  
ATOM   2157 HD21 LEU A 141       5.733  18.099   5.969  1.00 44.10           H  
ATOM   2158 HD22 LEU A 141       5.446  19.017   7.435  1.00 44.10           H  
ATOM   2159 HD23 LEU A 141       5.786  17.287   7.514  1.00 44.10           H  
ATOM   2160  N   GLY A 142       2.438  17.669  11.557  1.00 35.16           N  
ANISOU 2160  N   GLY A 142     4054   4914   4393    280    245     15
ATOM   2161  CA  GLY A 142       1.721  18.199  12.699  1.00 40.08           C  
ANISOU 2161  CA  GLY A 142     4706   5486   5035    309    261     26
ATOM   2162  C   GLY A 142       0.467  17.436  13.075  1.00 46.07           C  
ANISOU 2162  C   GLY A 142     5517   6163   5823    274    242     14
ATOM   2163  O   GLY A 142       0.042  17.470  14.234  1.00 60.14           O  
ANISOU 2163  O   GLY A 142     7344   7897   7610    294    257     20
ATOM   2164  H   GLY A 142       2.650  16.681  11.542  1.00 35.16           H  
ATOM   2165  HA3 GLY A 142       1.425  19.244  12.597  1.00 40.08           H  
ATOM   2166  HA2 GLY A 142       2.382  18.164  13.562  1.00 40.08           H  
ATOM   2167  N   TRP A 143      -0.136  16.743  12.107  1.00 42.73           N  
ANISOU 2167  N   TRP A 143     5091   5728   5417    219    208     -1
ATOM   2168  CA  TRP A 143      -1.380  16.005  12.329  1.00 41.80           C  
ANISOU 2168  CA  TRP A 143     5011   5545   5324    178    185     -8
ATOM   2169  C   TRP A 143      -1.061  14.651  12.967  1.00 43.65           C  
ANISOU 2169  C   TRP A 143     5300   5748   5536    175    189    -22
ATOM   2170  O   TRP A 143      -1.158  13.587  12.351  1.00 43.18           O  
ANISOU 2170  O   TRP A 143     5249   5683   5474    139    167    -37
ATOM   2171  CB  TRP A 143      -2.141  15.842  11.019  1.00 37.20           C  
ANISOU 2171  CB  TRP A 143     4400   4969   4764    130    151    -14
ATOM   2172  CG  TRP A 143      -3.567  15.419  11.194  1.00 28.59           C  
ANISOU 2172  CG  TRP A 143     3333   3829   3702     90    127    -11
ATOM   2173  CD1 TRP A 143      -4.175  15.053  12.358  1.00 26.05           C  
ANISOU 2173  CD1 TRP A 143     3058   3457   3383     82    129     -9
ATOM   2174  CD2 TRP A 143      -4.570  15.334  10.172  1.00 31.76           C  
ANISOU 2174  CD2 TRP A 143     3710   4230   4127     53     97     -8
ATOM   2175  NE1 TRP A 143      -5.493  14.737  12.125  1.00 39.71           N  
ANISOU 2175  NE1 TRP A 143     4788   5164   5136     35    100     -3
ATOM   2176  CE2 TRP A 143      -5.761  14.903  10.792  1.00 30.12           C  
ANISOU 2176  CE2 TRP A 143     3528   3982   3936     22     81     -1
ATOM   2177  CE3 TRP A 143      -4.578  15.578   8.795  1.00 36.13           C  
ANISOU 2177  CE3 TRP A 143     4227   4814   4685     44     83     -9
ATOM   2178  CZ2 TRP A 143      -6.946  14.710  10.082  1.00 22.31           C  
ANISOU 2178  CZ2 TRP A 143     2519   2991   2967    -13     53      9
ATOM   2179  CZ3 TRP A 143      -5.756  15.386   8.090  1.00 23.59           C  
ANISOU 2179  CZ3 TRP A 143     2628   3216   3119     15     58     -1
ATOM   2180  CH2 TRP A 143      -6.924  14.956   8.735  1.00 25.27           C  
ANISOU 2180  CH2 TRP A 143     2857   3396   3347    -11     43     10
ATOM   2181  H   TRP A 143       0.246  16.732  11.173  1.00 42.73           H  
ATOM   2182  HA  TRP A 143      -2.001  16.601  12.993  1.00 41.80           H  
ATOM   2183  HB3 TRP A 143      -1.636  15.160  10.334  1.00 37.20           H  
ATOM   2184  HB2 TRP A 143      -2.172  16.805  10.508  1.00 37.20           H  
ATOM   2185  HD1 TRP A 143      -3.711  15.039  13.330  1.00 26.05           H  
ATOM   2186  HE1 TRP A 143      -6.138  14.438  12.847  1.00 39.71           H  
ATOM   2187  HE3 TRP A 143      -3.684  15.915   8.291  1.00 36.13           H  
ATOM   2188  HZ2 TRP A 143      -7.850  14.382  10.572  1.00 22.31           H  
ATOM   2189  HZ3 TRP A 143      -5.770  15.597   7.037  1.00 23.59           H  
ATOM   2190  HH2 TRP A 143      -7.829  14.824   8.162  1.00 25.27           H  
ATOM   2191  N   ASN A 144      -0.682  14.706  14.243  1.00 33.01           N  
ANISOU 2191  N   ASN A 144     3996   4376   4170    218    220    -17
ATOM   2192  CA  ASN A 144      -0.257  13.519  14.970  1.00 41.66           C  
ANISOU 2192  CA  ASN A 144     5151   5440   5236    227    232    -30
ATOM   2193  C   ASN A 144      -0.668  13.648  16.432  1.00 45.33           C  
ANISOU 2193  C   ASN A 144     5687   5841   5697    248    254    -25
ATOM   2194  O   ASN A 144      -1.240  14.657  16.854  1.00 64.85           O  
ANISOU 2194  O   ASN A 144     8154   8298   8189    255    260     -9
ATOM   2195  CB  ASN A 144       1.252  13.311  14.847  1.00 39.21           C  
ANISOU 2195  CB  ASN A 144     4822   5188   4886    275    257    -30
ATOM   2196  CG  ASN A 144       2.036  14.545  15.230  1.00 41.26           C  
ANISOU 2196  CG  ASN A 144     5050   5496   5133    338    291     -7
ATOM   2197  OD1 ASN A 144       2.054  14.943  16.393  1.00 42.51           O  
ANISOU 2197  OD1 ASN A 144     5247   5623   5282    384    321      4
ATOM   2198  ND2 ASN A 144       2.689  15.161  14.252  1.00 52.49           N  
ANISOU 2198  ND2 ASN A 144     6400   6993   6549    339    286      1
ATOM   2199  H   ASN A 144      -0.637  15.591  14.733  1.00 33.01           H  
ATOM   2200  HA  ASN A 144      -0.746  12.656  14.585  1.00 41.66           H  
ATOM   2201  HB3 ASN A 144       1.476  13.050  13.814  1.00 39.21           H  
ATOM   2202  HB2 ASN A 144       1.600  12.464  15.438  1.00 39.21           H  
ATOM   2203 HD22 ASN A 144       3.226  15.993  14.448  1.00 52.49           H  
ATOM   2204 HD21 ASN A 144       2.626  14.821  13.294  1.00 52.49           H  
ATOM   2205  N   ASN A 145      -0.363  12.607  17.208  1.00 39.75           N  
ANISOU 2205  N   ASN A 145     5049   5094   4961    258    268    -38
ATOM   2206  CA  ASN A 145      -0.618  12.590  18.642  1.00 52.24           C  
ANISOU 2206  CA  ASN A 145     6715   6605   6527    280    294    -35
ATOM   2207  C   ASN A 145       0.662  12.762  19.453  1.00 47.32           C  
ANISOU 2207  C   ASN A 145     6118   5998   5863    370    345    -26
ATOM   2208  O   ASN A 145       0.692  12.412  20.637  1.00 40.66           O  
ANISOU 2208  O   ASN A 145     5363   5093   4993    397    373    -28
ATOM   2209  CB  ASN A 145      -1.329  11.296  19.043  1.00 45.11           C  
ANISOU 2209  CB  ASN A 145     5888   5636   5617    223    275    -56
ATOM   2210  CG  ASN A 145      -2.689  11.147  18.385  1.00 52.80           C  
ANISOU 2210  CG  ASN A 145     6837   6597   6628    138    226    -58
ATOM   2211  OD1 ASN A 145      -3.389  12.133  18.151  1.00 46.56           O  
ANISOU 2211  OD1 ASN A 145     6004   5817   5869    123    215    -41
ATOM   2212  ND2 ASN A 145      -3.068   9.911  18.082  1.00 59.66           N  
ANISOU 2212  ND2 ASN A 145     7729   7448   7491     84    199    -76
ATOM   2213  H   ASN A 145       0.076  11.787  16.811  1.00 39.75           H  
ATOM   2214  HA  ASN A 145      -1.254  13.424  18.941  1.00 52.24           H  
ATOM   2215  HB3 ASN A 145      -1.493  11.244  20.120  1.00 45.11           H  
ATOM   2216  HB2 ASN A 145      -0.700  10.458  18.760  1.00 45.11           H  
ATOM   2217 HD22 ASN A 145      -3.960   9.754  17.637  1.00 59.66           H  
ATOM   2218 HD21 ASN A 145      -2.471   9.124  18.292  1.00 59.66           H  
ATOM   2219  N   CYS A 146       1.722  13.295  18.839  1.00 48.32           N  
ANISOU 2219  N   CYS A 146     6173   6209   5978    416    359    -13
ATOM   2220  CA  CYS A 146       2.983  13.474  19.552  1.00 51.31           C  
ANISOU 2220  CA  CYS A 146     6564   6620   6312    506    409      2
ATOM   2221  C   CYS A 146       2.852  14.469  20.695  1.00 54.84           C  
ANISOU 2221  C   CYS A 146     7048   7031   6756    561    444     24
ATOM   2222  O   CYS A 146       3.599  14.386  21.677  1.00 63.70           O  
ANISOU 2222  O   CYS A 146     8222   8142   7838    637    489     35
ATOM   2223  CB  CYS A 146       4.076  13.927  18.584  1.00 60.62           C  
ANISOU 2223  CB  CYS A 146     7647   7908   7478    532    411     16
ATOM   2224  SG  CYS A 146       4.623  12.632  17.461  1.00 69.61           S  
ANISOU 2224  SG  CYS A 146     8755   9092   8600    489    385     -5
ATOM   2225  H   CYS A 146       1.677  13.600  17.875  1.00 48.32           H  
ATOM   2226  HA  CYS A 146       3.245  12.531  20.027  1.00 51.31           H  
ATOM   2227  HB3 CYS A 146       4.964  14.201  19.156  1.00 60.62           H  
ATOM   2228  HB2 CYS A 146       3.806  14.827  18.039  1.00 60.62           H  
ATOM   2229  N   GLY A 147       1.918  15.416  20.588  1.00 66.08           N  
ANISOU 2229  N   GLY A 147     8449   8438   8219    526    425     32
ATOM   2230  CA  GLY A 147       1.745  16.404  21.636  1.00 69.13           C  
ANISOU 2230  CA  GLY A 147     8871   8792   8605    573    457     54
ATOM   2231  C   GLY A 147       1.086  15.872  22.891  1.00 61.54           C  
ANISOU 2231  C   GLY A 147     8027   7722   7632    565    470     46
ATOM   2232  O   GLY A 147       1.152  16.527  23.936  1.00 69.26           O  
ANISOU 2232  O   GLY A 147     9055   8663   8596    618    507     65
ATOM   2233  H   GLY A 147       1.319  15.461  19.776  1.00 66.08           H  
ATOM   2234  HA3 GLY A 147       1.118  17.204  21.241  1.00 69.13           H  
ATOM   2235  HA2 GLY A 147       2.702  16.864  21.892  1.00 69.13           H  
ATOM   2236  N   GLN A 148       0.450  14.702  22.814  1.00 61.06           N  
ANISOU 2236  N   GLN A 148     8017   7608   7574    498    443     19
ATOM   2237  CA  GLN A 148      -0.262  14.105  23.945  1.00 68.04           C  
ANISOU 2237  CA  GLN A 148     9021   8388   8445    472    450      8
ATOM   2238  C   GLN A 148       0.175  12.653  24.106  1.00 64.48           C  
ANISOU 2238  C   GLN A 148     8633   7910   7957    469    454    -18
ATOM   2239  O   GLN A 148      -0.593  11.723  23.829  1.00 54.04           O  
ANISOU 2239  O   GLN A 148     7336   6553   6644    388    417    -40
ATOM   2240  CB  GLN A 148      -1.777  14.198  23.751  1.00 76.84           C  
ANISOU 2240  CB  GLN A 148    10136   9462   9599    371    404      3
ATOM   2241  CG  GLN A 148      -2.271  15.511  23.161  1.00 91.25           C  
ANISOU 2241  CG  GLN A 148    11871  11334  11466    360    387     25
ATOM   2242  CD  GLN A 148      -2.267  15.508  21.642  1.00106.69           C  
ANISOU 2242  CD  GLN A 148    13719  13369  13450    328    351     20
ATOM   2243  OE1 GLN A 148      -2.499  14.475  21.011  1.00107.28           O  
ANISOU 2243  OE1 GLN A 148    13790  13445  13527    277    320      0
ATOM   2244  NE2 GLN A 148      -1.997  16.664  21.047  1.00110.97           N  
ANISOU 2244  NE2 GLN A 148    14177  13975  14010    358    354     38
ATOM   2245  H   GLN A 148       0.437  14.184  21.946  1.00 61.06           H  
ATOM   2246  HA  GLN A 148      -0.035  14.619  24.880  1.00 68.04           H  
ATOM   2247  HB3 GLN A 148      -2.235  14.079  24.734  1.00 76.84           H  
ATOM   2248  HB2 GLN A 148      -2.185  13.371  23.168  1.00 76.84           H  
ATOM   2249  HG3 GLN A 148      -1.720  16.361  23.566  1.00 91.25           H  
ATOM   2250  HG2 GLN A 148      -3.308  15.659  23.462  1.00 91.25           H  
ATOM   2251 HE22 GLN A 148      -1.999  16.721  20.038  1.00110.97           H  
ATOM   2252 HE21 GLN A 148      -1.816  17.495  21.591  1.00110.97           H  
ATOM   2253  N   PRO A 149       1.401  12.422  24.571  1.00 68.13           N  
ANISOU 2253  N   PRO A 149     9121   8390   8374    560    500    -13
ATOM   2254  CA  PRO A 149       1.904  11.049  24.662  1.00 73.79           C  
ANISOU 2254  CA  PRO A 149     9892   9091   9054    565    507    -36
ATOM   2255  C   PRO A 149       1.271  10.290  25.816  1.00 72.12           C  
ANISOU 2255  C   PRO A 149     9822   8763   8816    538    517    -55
ATOM   2256  O   PRO A 149       0.861  10.871  26.824  1.00 80.80           O  
ANISOU 2256  O   PRO A 149    10996   9795   9910    553    540    -44
ATOM   2257  CB  PRO A 149       3.407  11.241  24.886  1.00 79.00           C  
ANISOU 2257  CB  PRO A 149    10532   9815   9671    681    559    -17
ATOM   2258  CG  PRO A 149       3.498  12.541  25.612  1.00 74.62           C  
ANISOU 2258  CG  PRO A 149     9982   9255   9117    744    594     14
ATOM   2259  CD  PRO A 149       2.388  13.404  25.060  1.00 67.40           C  
ANISOU 2259  CD  PRO A 149     9009   8339   8259    667    550     18
ATOM   2260  HA  PRO A 149       1.739  10.510  23.727  1.00 73.79           H  
ATOM   2261  HB3 PRO A 149       3.905  11.331  23.920  1.00 79.00           H  
ATOM   2262  HB2 PRO A 149       3.886  10.424  25.429  1.00 79.00           H  
ATOM   2263  HG3 PRO A 149       4.482  13.006  25.550  1.00 74.62           H  
ATOM   2264  HG2 PRO A 149       3.288  12.360  26.665  1.00 74.62           H  
ATOM   2265  HD2 PRO A 149       1.989  14.081  25.816  1.00 67.40           H  
ATOM   2266  HD3 PRO A 149       2.762  13.991  24.223  1.00 67.40           H  
ATOM   2267  N   LYS A 150       1.193   8.970  25.655  1.00 75.12           N  
ANISOU 2267  N   LYS A 150    10245   9119   9178    494    500    -83
ATOM   2268  CA  LYS A 150       0.760   8.081  26.732  1.00 70.30           C  
ANISOU 2268  CA  LYS A 150     9778   8401   8530    470    512   -105
ATOM   2269  C   LYS A 150       1.947   7.882  27.664  1.00 71.77           C  
ANISOU 2269  C   LYS A 150    10043   8570   8658    587    579    -99
ATOM   2270  O   LYS A 150       2.752   6.963  27.499  1.00 71.50           O  
ANISOU 2270  O   LYS A 150    10017   8562   8589    623    593   -111
ATOM   2271  CB  LYS A 150       0.248   6.755  26.183  1.00 64.78           C  
ANISOU 2271  CB  LYS A 150     9092   7691   7832    379    468   -135
ATOM   2272  CG  LYS A 150      -1.021   6.862  25.356  1.00 60.56           C  
ANISOU 2272  CG  LYS A 150     8491   7169   7349    266    404   -137
ATOM   2273  CD  LYS A 150      -1.670   5.497  25.168  1.00 71.40           C  
ANISOU 2273  CD  LYS A 150     9910   8509   8711    174    366   -165
ATOM   2274  CE  LYS A 150      -2.829   5.558  24.182  1.00 77.57           C  
ANISOU 2274  CE  LYS A 150    10608   9324   9542     73    303   -161
ATOM   2275  NZ  LYS A 150      -3.879   6.523  24.608  1.00 76.40           N1+
ANISOU 2275  NZ  LYS A 150    10466   9143   9421     30    291   -143
ATOM   2276  H   LYS A 150       1.536   8.535  24.804  1.00 75.12           H  
ATOM   2277  HA  LYS A 150      -0.055   8.542  27.296  1.00 70.30           H  
ATOM   2278  HB3 LYS A 150       0.045   6.098  27.031  1.00 64.78           H  
ATOM   2279  HB2 LYS A 150       1.020   6.254  25.595  1.00 64.78           H  
ATOM   2280  HG3 LYS A 150      -0.781   7.302  24.386  1.00 60.56           H  
ATOM   2281  HG2 LYS A 150      -1.704   7.552  25.853  1.00 60.56           H  
ATOM   2282  HD3 LYS A 150      -2.010   5.103  26.127  1.00 71.40           H  
ATOM   2283  HD2 LYS A 150      -0.925   4.798  24.791  1.00 71.40           H  
ATOM   2284  HE3 LYS A 150      -3.275   4.571  24.060  1.00 77.57           H  
ATOM   2285  HE2 LYS A 150      -2.469   5.872  23.203  1.00 77.57           H  
ATOM   2286  HZ1 LYS A 150      -3.476   7.446  24.683  1.00 76.40           H  
ATOM   2287  HZ2 LYS A 150      -4.620   6.536  23.922  1.00 76.40           H  
ATOM   2288  HZ3 LYS A 150      -4.254   6.245  25.504  1.00 76.40           H  
ATOM   2289  N   GLU A 151       2.057   8.763  28.661  1.00 86.04           N  
ANISOU 2289  N   GLU A 151    11908  10334  10451    652    622    -78
ATOM   2290  CA  GLU A 151       3.234   8.759  29.524  1.00 87.30           C  
ANISOU 2290  CA  GLU A 151    12131  10487  10554    782    692    -64
ATOM   2291  C   GLU A 151       3.276   7.515  30.404  1.00 83.62           C  
ANISOU 2291  C   GLU A 151    11815   9925  10031    786    716    -92
ATOM   2292  O   GLU A 151       4.357   6.979  30.674  1.00 87.97           O  
ANISOU 2292  O   GLU A 151    12395  10497  10532    879    761    -90
ATOM   2293  CB  GLU A 151       3.259  10.027  30.377  1.00 94.48           C  
ANISOU 2293  CB  GLU A 151    13068  11367  11461    849    731    -32
ATOM   2294  CG  GLU A 151       4.626  10.691  30.467  1.00101.56           C  
ANISOU 2294  CG  GLU A 151    13908  12349  12329    988    786      4
ATOM   2295  CD  GLU A 151       5.181  11.084  29.107  1.00 99.73           C  
ANISOU 2295  CD  GLU A 151    13505  12259  12130    985    757     18
ATOM   2296  OE1 GLU A 151       5.827  10.235  28.455  1.00 99.47           O  
ANISOU 2296  OE1 GLU A 151    13428  12286  12079    989    749      7
ATOM   2297  OE2 GLU A 151       4.966  12.241  28.689  1.00 94.64           O1-
ANISOU 2297  OE2 GLU A 151    12771  11664  11524    976    742     40
ATOM   2298  H   GLU A 151       1.406   9.530  28.753  1.00 86.04           H  
ATOM   2299  HA  GLU A 151       4.087   8.653  28.868  1.00 87.30           H  
ATOM   2300  HB3 GLU A 151       2.915   9.823  31.393  1.00 94.48           H  
ATOM   2301  HB2 GLU A 151       2.549  10.759  29.989  1.00 94.48           H  
ATOM   2302  HG3 GLU A 151       5.323   9.994  30.923  1.00101.56           H  
ATOM   2303  HG2 GLU A 151       4.583  11.563  31.121  1.00101.56           H  
ATOM   2304  N   GLY A 152       2.114   7.042  30.856  1.00 81.23           N  
ANISOU 2304  N   GLY A 152    11610   9522   9733    684    687   -117
ATOM   2305  CA  GLY A 152       2.091   5.839  31.674  1.00 86.84           C  
ANISOU 2305  CA  GLY A 152    12472  10137  10386    675    707   -148
ATOM   2306  C   GLY A 152       2.569   4.611  30.925  1.00 86.96           C  
ANISOU 2306  C   GLY A 152    12450  10203  10386    660    688   -171
ATOM   2307  O   GLY A 152       3.219   3.734  31.500  1.00 95.67           O  
ANISOU 2307  O   GLY A 152    13649  11270  11431    717    728   -186
ATOM   2308  H   GLY A 152       1.242   7.498  30.631  1.00 81.23           H  
ATOM   2309  HA3 GLY A 152       1.067   5.665  32.007  1.00 86.84           H  
ATOM   2310  HA2 GLY A 152       2.693   5.984  32.573  1.00 86.84           H  
ATOM   2311  N   LYS A 153       2.253   4.528  29.631  1.00 89.98           N  
ANISOU 2311  N   LYS A 153    12699  10670  10820    586    630   -174
ATOM   2312  CA  LYS A 153       2.732   3.409  28.828  1.00 75.04           C  
ANISOU 2312  CA  LYS A 153    10763   8834   8916    572    611   -193
ATOM   2313  C   LYS A 153       4.238   3.484  28.612  1.00 74.42           C  
ANISOU 2313  C   LYS A 153    10625   8845   8808    698    658   -173
ATOM   2314  O   LYS A 153       4.905   2.445  28.532  1.00 72.52           O  
ANISOU 2314  O   LYS A 153    10407   8620   8526    726    672   -187
ATOM   2315  CB  LYS A 153       1.995   3.376  27.487  1.00 66.93           C  
ANISOU 2315  CB  LYS A 153     9609   7871   7948    465    540   -197
ATOM   2316  CG  LYS A 153       2.329   2.173  26.623  1.00 63.62           C  
ANISOU 2316  CG  LYS A 153     9150   7502   7520    434    514   -217
ATOM   2317  CD  LYS A 153       1.497   2.149  25.352  1.00 73.75           C  
ANISOU 2317  CD  LYS A 153    10323   8837   8860    330    445   -219
ATOM   2318  CE  LYS A 153       0.014   2.011  25.658  1.00 72.42           C  
ANISOU 2318  CE  LYS A 153    10210   8594   8712    217    404   -231
ATOM   2319  NZ  LYS A 153      -0.789   1.868  24.412  1.00 74.70           N1+
ANISOU 2319  NZ  LYS A 153    10396   8938   9051    124    340   -230
ATOM   2320  H   LYS A 153       1.736   5.261  29.167  1.00 89.98           H  
ATOM   2321  HA  LYS A 153       2.501   2.479  29.351  1.00 75.04           H  
ATOM   2322  HB3 LYS A 153       2.187   4.293  26.928  1.00 66.93           H  
ATOM   2323  HB2 LYS A 153       0.936   3.384  27.733  1.00 66.93           H  
ATOM   2324  HG3 LYS A 153       2.178   1.250  27.186  1.00 63.62           H  
ATOM   2325  HG2 LYS A 153       3.380   2.185  26.337  1.00 63.62           H  
ATOM   2326  HD3 LYS A 153       1.829   1.293  24.771  1.00 73.75           H  
ATOM   2327  HD2 LYS A 153       1.695   3.041  24.756  1.00 73.75           H  
ATOM   2328  HE3 LYS A 153      -0.378   2.887  26.170  1.00 72.42           H  
ATOM   2329  HE2 LYS A 153      -0.172   1.145  26.295  1.00 72.42           H  
ATOM   2330  HZ1 LYS A 153      -0.602   2.646  23.790  1.00 74.70           H  
ATOM   2331  HZ2 LYS A 153      -0.526   1.016  23.938  1.00 74.70           H  
ATOM   2332  HZ3 LYS A 153      -1.774   1.837  24.632  1.00 74.70           H  
ATOM   2333  N   ALA A 154       4.790   4.696  28.528  1.00 72.38           N  
ANISOU 2333  N   ALA A 154    10288   8648   8564    773    683   -138
ATOM   2334  CA  ALA A 154       6.226   4.854  28.322  1.00 70.34           C  
ANISOU 2334  CA  ALA A 154     9964   8489   8274    890    726   -112
ATOM   2335  C   ALA A 154       7.012   4.571  29.597  1.00 76.72           C  
ANISOU 2335  C   ALA A 154    10896   9245   9011   1009    800   -105
ATOM   2336  O   ALA A 154       8.080   3.951  29.544  1.00 76.10           O  
ANISOU 2336  O   ALA A 154    10808   9222   8885   1087    833    -99
ATOM   2337  CB  ALA A 154       6.532   6.262  27.810  1.00 67.54           C  
ANISOU 2337  CB  ALA A 154     9484   8224   7956    925    726    -75
ATOM   2338  H   ALA A 154       4.230   5.534  28.596  1.00 72.38           H  
ATOM   2339  HA  ALA A 154       6.567   4.147  27.562  1.00 70.34           H  
ATOM   2340  HB1 ALA A 154       6.524   6.280  26.722  1.00 67.54           H  
ATOM   2341  HB2 ALA A 154       5.786   6.981  28.149  1.00 67.54           H  
ATOM   2342  HB3 ALA A 154       7.492   6.653  28.141  1.00 67.54           H  
ATOM   2343  N   HIS A 155       6.507   5.023  30.748  1.00 83.01           N  
ANISOU 2343  N   HIS A 155    11811   9934   9793   1029    830   -103
ATOM   2344  CA  HIS A 155       7.199   4.758  32.005  1.00 88.45           C  
ANISOU 2344  CA  HIS A 155    12635  10560  10411   1147    905    -97
ATOM   2345  C   HIS A 155       7.175   3.278  32.362  1.00 82.55           C  
ANISOU 2345  C   HIS A 155    12006   9743   9615   1124    910   -135
ATOM   2346  O   HIS A 155       8.095   2.789  33.029  1.00 81.67           O  
ANISOU 2346  O   HIS A 155    11972   9623   9438   1236    972   -130
ATOM   2347  CB  HIS A 155       6.583   5.585  33.134  1.00 94.72           C  
ANISOU 2347  CB  HIS A 155    13541  11247  11203   1162    932    -87
ATOM   2348  CG  HIS A 155       6.880   7.049  33.044  1.00101.66           C  
ANISOU 2348  CG  HIS A 155    14323  12192  12109   1224    948    -42
ATOM   2349  ND1 HIS A 155       6.060   8.121  32.929  1.00106.48           N  
ANISOU 2349  ND1 HIS A 155    14870  12900  12689   1363   1000     -2
ATOM   2350  CD2 HIS A 155       8.163   7.551  33.083  1.00105.20           C  
ANISOU 2350  CD2 HIS A 155    14729  12631  12612   1166    918    -30
ATOM   2351  CE1 HIS A 155       6.858   9.239  32.895  1.00109.36           C  
ANISOU 2351  CE1 HIS A 155    15156  13309  13087   1385   1001     32
ATOM   2352  NE2 HIS A 155       8.122   8.868  32.989  1.00108.11           N  
ANISOU 2352  NE2 HIS A 155    15011  13086  12981   1269    952     15
ATOM   2353  H   HIS A 155       5.655   5.568  30.776  1.00 83.01           H  
ATOM   2354  HA  HIS A 155       8.250   5.039  31.901  1.00 88.45           H  
ATOM   2355  HB3 HIS A 155       6.951   5.241  34.102  1.00 94.72           H  
ATOM   2356  HB2 HIS A 155       5.500   5.449  33.154  1.00 94.72           H  
ATOM   2357  HD1 HIS A 155       5.053   8.101  32.866  1.00106.48           H  
ATOM   2358  HD2 HIS A 155       9.104   7.028  33.173  1.00105.20           H  
ATOM   2359  HE1 HIS A 155       6.513  10.260  32.820  1.00109.36           H  
ATOM   2360  N   SER A 156       6.142   2.551  31.931  1.00 79.34           N  
ANISOU 2360  N   SER A 156    11616   9292   9237    984    849   -172
ATOM   2361  CA  SER A 156       6.070   1.125  32.226  1.00 80.35           C  
ANISOU 2361  CA  SER A 156    11854   9356   9319    952    849   -210
ATOM   2362  C   SER A 156       7.065   0.326  31.395  1.00 77.16           C  
ANISOU 2362  C   SER A 156    11361   9059   8896    992    850   -210
ATOM   2363  O   SER A 156       7.481  -0.764  31.806  1.00 77.85           O  
ANISOU 2363  O   SER A 156    11541   9112   8926   1024    877   -231
ATOM   2364  CB  SER A 156       4.650   0.611  31.993  1.00 82.55           C  
ANISOU 2364  CB  SER A 156    12167   9566   9631    787    781   -245
ATOM   2365  OG  SER A 156       4.228   0.863  30.664  1.00 93.84           O  
ANISOU 2365  OG  SER A 156    13437  11089  11129    703    715   -240
ATOM   2366  H   SER A 156       5.391   2.970  31.402  1.00 79.34           H  
ATOM   2367  HA  SER A 156       6.306   0.960  33.280  1.00 80.35           H  
ATOM   2368  HB3 SER A 156       3.955   1.100  32.676  1.00 82.55           H  
ATOM   2369  HB2 SER A 156       4.583  -0.460  32.191  1.00 82.55           H  
ATOM   2370  HG  SER A 156       4.059   1.803  30.567  1.00 93.84           H  
ATOM   2371  N   GLN A 157       7.457   0.844  30.231  1.00 81.06           N  
ANISOU 2371  N   GLN A 157    11683   9681   9435    989    821   -187
ATOM   2372  CA  GLN A 157       8.403   0.173  29.353  1.00 80.55           C  
ANISOU 2372  CA  GLN A 157    11522   9727   9355   1017    818   -183
ATOM   2373  C   GLN A 157       9.805   0.764  29.436  1.00 83.24           C  
ANISOU 2373  C   GLN A 157    11797  10171   9661   1162    876   -139
ATOM   2374  O   GLN A 157      10.652   0.445  28.597  1.00 84.41           O  
ANISOU 2374  O   GLN A 157    11838  10434   9801   1184    871   -126
ATOM   2375  CB  GLN A 157       7.901   0.214  27.910  1.00 81.05           C  
ANISOU 2375  CB  GLN A 157    11444   9867   9485    904    743   -188
ATOM   2376  CG  GLN A 157       6.554  -0.459  27.711  1.00 91.30           C  
ANISOU 2376  CG  GLN A 157    12791  11085  10814    762    683   -226
ATOM   2377  CD  GLN A 157       6.146  -0.514  26.256  1.00102.35           C  
ANISOU 2377  CD  GLN A 157    14054  12563  12271    666    615   -228
ATOM   2378  OE1 GLN A 157       5.024  -0.897  25.927  1.00105.84           O  
ANISOU 2378  OE1 GLN A 157    14507  12961  12745    551    562   -250
ATOM   2379  NE2 GLN A 157       7.061  -0.132  25.373  1.00101.05           N  
ANISOU 2379  NE2 GLN A 157    13761  12517  12116    711    617   -203
ATOM   2380  H   GLN A 157       7.093   1.733  29.920  1.00 81.06           H  
ATOM   2381  HA  GLN A 157       8.509  -0.881  29.615  1.00 80.55           H  
ATOM   2382  HB3 GLN A 157       8.649  -0.284  27.289  1.00 81.05           H  
ATOM   2383  HB2 GLN A 157       7.848   1.253  27.577  1.00 81.05           H  
ATOM   2384  HG3 GLN A 157       5.772   0.047  28.274  1.00 91.30           H  
ATOM   2385  HG2 GLN A 157       6.593  -1.482  28.087  1.00 91.30           H  
ATOM   2386 HE22 GLN A 157       6.872  -0.156  24.378  1.00101.05           H  
ATOM   2387 HE21 GLN A 157       7.966   0.185  25.687  1.00101.05           H  
ATOM   2388  N   GLY A 158      10.066   1.617  30.425  1.00 83.36           N  
ANISOU 2388  N   GLY A 158    11870  10151   9653   1259    931   -113
ATOM   2389  CA  GLY A 158      11.399   2.150  30.618  1.00 82.73           C  
ANISOU 2389  CA  GLY A 158    11733  10169   9531   1405    992    -67
ATOM   2390  C   GLY A 158      11.841   3.158  29.587  1.00 79.49           C  
ANISOU 2390  C   GLY A 158    11141   9899   9162   1404    967    -31
ATOM   2391  O   GLY A 158      13.043   3.407  29.458  1.00 90.50           O  
ANISOU 2391  O   GLY A 158    12458  11408  10520   1506   1006      8
ATOM   2392  H   GLY A 158       9.348   1.868  31.091  1.00 83.36           H  
ATOM   2393  HA3 GLY A 158      12.125   1.336  30.666  1.00 82.73           H  
ATOM   2394  HA2 GLY A 158      11.423   2.637  31.593  1.00 82.73           H  
ATOM   2395  N   CYS A 159      10.906   3.745  28.846  1.00 72.05           N  
ANISOU 2395  N   CYS A 159    10130   8955   8293   1290    905    -41
ATOM   2396  CA  CYS A 159      11.257   4.749  27.851  1.00 74.00           C  
ANISOU 2396  CA  CYS A 159    10213   9325   8578   1280    880    -10
ATOM   2397  C   CYS A 159      11.899   5.962  28.514  1.00 73.30           C  
ANISOU 2397  C   CYS A 159    10106   9276   8468   1398    934     37
ATOM   2398  O   CYS A 159      11.567   6.330  29.644  1.00 81.51           O  
ANISOU 2398  O   CYS A 159    11258  10220   9494   1448    972     41
ATOM   2399  CB  CYS A 159      10.017   5.185  27.068  1.00 72.77           C  
ANISOU 2399  CB  CYS A 159    10007   9141   8500   1144    808    -31
ATOM   2400  SG  CYS A 159       9.228   3.896  26.073  1.00 78.35           S  
ANISOU 2400  SG  CYS A 159    10707   9825   9238   1002    738    -78
ATOM   2401  H   CYS A 159       9.924   3.545  28.985  1.00 72.05           H  
ATOM   2402  HA  CYS A 159      12.007   4.337  27.175  1.00 74.00           H  
ATOM   2403  HB3 CYS A 159      10.285   5.986  26.378  1.00 72.77           H  
ATOM   2404  HB2 CYS A 159       9.283   5.604  27.748  1.00 72.77           H  
ATOM   2405  N   GLY A 160      12.833   6.584  27.799  1.00 71.33           N  
ANISOU 2405  N   GLY A 160     9716   9172   8215   1439    937     75
ATOM   2406  CA  GLY A 160      13.468   7.785  28.295  1.00 82.46           C  
ANISOU 2406  CA  GLY A 160    11082  10636   9614   1528    970    128
ATOM   2407  C   GLY A 160      12.615   9.019  28.079  1.00 87.29           C  
ANISOU 2407  C   GLY A 160    11657  11229  10280   1483    949    129
ATOM   2408  O   GLY A 160      11.584   8.991  27.407  1.00 83.77           O  
ANISOU 2408  O   GLY A 160    11193  10740   9894   1359    888     97
ATOM   2409  H   GLY A 160      13.082   6.262  26.873  1.00 71.33           H  
ATOM   2410  HA3 GLY A 160      14.403   7.917  27.749  1.00 82.46           H  
ATOM   2411  HA2 GLY A 160      13.737   7.686  29.349  1.00 82.46           H  
ATOM   2412  N   GLU A 161      13.062  10.124  28.672  1.00100.76           N  
ANISOU 2412  N   GLU A 161    13339  12963  11982   1549    969    178
ATOM   2413  CA  GLU A 161      12.358  11.388  28.507  1.00103.57           C  
ANISOU 2413  CA  GLU A 161    13655  13314  12385   1520    956    185
ATOM   2414  C   GLU A 161      12.377  11.817  27.046  1.00 91.79           C  
ANISOU 2414  C   GLU A 161    12010  11934  10931   1444    908    183
ATOM   2415  O   GLU A 161      13.381  11.658  26.345  1.00 78.83           O  
ANISOU 2415  O   GLU A 161    10269  10413   9270   1447    893    205
ATOM   2416  CB  GLU A 161      12.984  12.470  29.386  1.00115.44           C  
ANISOU 2416  CB  GLU A 161    15151  14839  13871   1597    977    244
ATOM   2417  CG  GLU A 161      12.533  12.430  30.837  1.00127.56           C  
ANISOU 2417  CG  GLU A 161    16846  16236  15386   1650   1020    243
ATOM   2418  CD  GLU A 161      13.026  13.623  31.631  1.00141.52           C  
ANISOU 2418  CD  GLU A 161    18604  18027  17140   1721   1039    303
ATOM   2419  OE1 GLU A 161      14.033  14.236  31.219  1.00147.90           O  
ANISOU 2419  OE1 GLU A 161    19293  18966  17938   1747   1025    350
ATOM   2420  OE2 GLU A 161      12.404  13.954  32.663  1.00141.98           O1-
ANISOU 2420  OE2 GLU A 161    18778  17973  17195   1745   1068    303
ATOM   2421  H   GLU A 161      13.907  10.126  29.224  1.00100.76           H  
ATOM   2422  HA  GLU A 161      11.317  11.250  28.809  1.00103.57           H  
ATOM   2423  HB3 GLU A 161      12.754  13.454  28.968  1.00115.44           H  
ATOM   2424  HB2 GLU A 161      14.071  12.374  29.335  1.00115.44           H  
ATOM   2425  HG3 GLU A 161      12.887  11.517  31.316  1.00127.56           H  
ATOM   2426  HG2 GLU A 161      11.442  12.405  30.881  1.00127.56           H  
ATOM   2427  N   GLY A 162      11.254  12.362  26.586  1.00 96.84           N  
ANISOU 2427  N   GLY A 162    12633  12525  11636   1342    857    163
ATOM   2428  CA  GLY A 162      11.093  12.724  25.196  1.00 88.91           C  
ANISOU 2428  CA  GLY A 162    11504  11603  10676   1249    799    157
ATOM   2429  C   GLY A 162      10.767  11.573  24.274  1.00 89.78           C  
ANISOU 2429  C   GLY A 162    11604  11704  10804   1151    751    118
ATOM   2430  O   GLY A 162      10.609  11.794  23.066  1.00 97.94           O  
ANISOU 2430  O   GLY A 162    12543  12798  11872   1072    703    111
ATOM   2431  H   GLY A 162      10.458  12.479  27.197  1.00 96.84           H  
ATOM   2432  HA3 GLY A 162      11.978  13.243  24.825  1.00 88.91           H  
ATOM   2433  HA2 GLY A 162      10.275  13.442  25.136  1.00 88.91           H  
ATOM   2434  N   GLN A 163      10.660  10.355  24.796  1.00 80.61           N  
ANISOU 2434  N   GLN A 163    10542  10469   9618   1155    762     92
ATOM   2435  CA  GLN A 163      10.349   9.176  24.004  1.00 72.30           C  
ANISOU 2435  CA  GLN A 163     9488   9404   8578   1067    719     55
ATOM   2436  C   GLN A 163       8.964   8.650  24.352  1.00 66.74           C  
ANISOU 2436  C   GLN A 163     8885   8564   7909    984    689     16
ATOM   2437  O   GLN A 163       8.379   8.992  25.384  1.00 73.31           O  
ANISOU 2437  O   GLN A 163     9809   9302   8742   1005    710     15
ATOM   2438  CB  GLN A 163      11.390   8.073  24.225  1.00 71.40           C  
ANISOU 2438  CB  GLN A 163     9400   9328   8402   1131    753     57
ATOM   2439  CG  GLN A 163      12.755   8.373  23.636  1.00 71.00           C  
ANISOU 2439  CG  GLN A 163     9231   9431   8313   1190    771     96
ATOM   2440  CD  GLN A 163      13.693   7.190  23.729  1.00 73.97           C  
ANISOU 2440  CD  GLN A 163     9626   9850   8631   1240    798     96
ATOM   2441  OE1 GLN A 163      13.530   6.318  24.583  1.00 75.22           O  
ANISOU 2441  OE1 GLN A 163     9900   9920   8761   1273    825     76
ATOM   2442  NE2 GLN A 163      14.681   7.146  22.842  1.00 82.43           N  
ANISOU 2442  NE2 GLN A 163    10584  11056   9678   1241    791    120
ATOM   2443  H   GLN A 163      10.789  10.210  25.788  1.00 80.61           H  
ATOM   2444  HA  GLN A 163      10.336   9.410  22.940  1.00 72.30           H  
ATOM   2445  HB3 GLN A 163      11.031   7.153  23.757  1.00 71.40           H  
ATOM   2446  HB2 GLN A 163      11.476   7.832  25.281  1.00 71.40           H  
ATOM   2447  HG3 GLN A 163      13.207   9.216  24.160  1.00 71.00           H  
ATOM   2448  HG2 GLN A 163      12.653   8.673  22.593  1.00 71.00           H  
ATOM   2449 HE22 GLN A 163      15.332   6.375  22.852  1.00 82.43           H  
ATOM   2450 HE21 GLN A 163      14.794   7.884  22.163  1.00 82.43           H  
ATOM   2451  N   VAL A 164       8.440   7.809  23.461  1.00 54.88           N  
ANISOU 2451  N   VAL A 164     7364   7055   6433    886    638    -15
ATOM   2452  CA  VAL A 164       7.149   7.163  23.642  1.00 55.69           C  
ANISOU 2452  CA  VAL A 164     7549   7047   6565    797    603    -50
ATOM   2453  C   VAL A 164       7.294   5.691  23.288  1.00 51.79           C  
ANISOU 2453  C   VAL A 164     7082   6548   6048    760    586    -78
ATOM   2454  O   VAL A 164       8.267   5.270  22.660  1.00 49.18           O  
ANISOU 2454  O   VAL A 164     6689   6306   5693    786    591    -70
ATOM   2455  CB  VAL A 164       6.038   7.803  22.779  1.00 56.66           C  
ANISOU 2455  CB  VAL A 164     7607   7167   6754    697    545    -57
ATOM   2456  CG1 VAL A 164       5.922   9.293  23.059  1.00 59.46           C  
ANISOU 2456  CG1 VAL A 164     7927   7535   7130    732    560    -28
ATOM   2457  CG2 VAL A 164       6.301   7.546  21.304  1.00 61.27           C  
ANISOU 2457  CG2 VAL A 164     8083   7839   7357    644    504    -60
ATOM   2458  H   VAL A 164       8.950   7.571  22.619  1.00 54.88           H  
ATOM   2459  HA  VAL A 164       6.838   7.205  24.687  1.00 55.69           H  
ATOM   2460  HB  VAL A 164       5.078   7.355  23.033  1.00 56.66           H  
ATOM   2461 HG11 VAL A 164       5.063   9.716  22.538  1.00 59.46           H  
ATOM   2462 HG12 VAL A 164       5.786   9.483  24.124  1.00 59.46           H  
ATOM   2463 HG13 VAL A 164       6.801   9.846  22.728  1.00 59.46           H  
ATOM   2464 HG21 VAL A 164       5.584   8.095  20.693  1.00 61.27           H  
ATOM   2465 HG22 VAL A 164       7.292   7.880  20.996  1.00 61.27           H  
ATOM   2466 HG23 VAL A 164       6.191   6.501  21.017  1.00 61.27           H  
ATOM   2467  N   ALA A 165       6.310   4.905  23.713  1.00 54.43           N  
ANISOU 2467  N   ALA A 165     7513   6781   6389    695    566   -109
ATOM   2468  CA  ALA A 165       6.162   3.545  23.209  1.00 50.26           C  
ANISOU 2468  CA  ALA A 165     7001   6244   5851    634    537   -138
ATOM   2469  C   ALA A 165       5.646   3.625  21.779  1.00 50.97           C  
ANISOU 2469  C   ALA A 165     6985   6389   5994    542    476   -142
ATOM   2470  O   ALA A 165       4.507   4.043  21.547  1.00 51.20           O  
ANISOU 2470  O   ALA A 165     7006   6380   6070    469    438   -147
ATOM   2471  CB  ALA A 165       5.214   2.745  24.095  1.00 49.46           C  
ANISOU 2471  CB  ALA A 165     7034   6021   5738    584    531   -168
ATOM   2472  H   ALA A 165       5.538   5.282  24.257  1.00 54.43           H  
ATOM   2473  HA  ALA A 165       7.130   3.038  23.224  1.00 50.26           H  
ATOM   2474  HB1 ALA A 165       5.112   1.720  23.737  1.00 49.46           H  
ATOM   2475  HB2 ALA A 165       5.587   2.697  25.119  1.00 49.46           H  
ATOM   2476  HB3 ALA A 165       4.216   3.184  24.128  1.00 49.46           H  
ATOM   2477  N   CYS A 166       6.483   3.245  20.817  1.00 52.03           N  
ANISOU 2477  N   CYS A 166     7038   6613   6117    548    467   -137
ATOM   2478  CA  CYS A 166       6.162   3.430  19.403  1.00 53.58           C  
ANISOU 2478  CA  CYS A 166     7133   6867   6358    474    416   -136
ATOM   2479  C   CYS A 166       5.088   2.429  18.998  1.00 60.40           C  
ANISOU 2479  C   CYS A 166     8030   7676   7244    376    368   -164
ATOM   2480  O   CYS A 166       5.376   1.262  18.727  1.00 54.93           O  
ANISOU 2480  O   CYS A 166     7354   6991   6527    358    360   -180
ATOM   2481  CB  CYS A 166       7.411   3.277  18.544  1.00 58.29           C  
ANISOU 2481  CB  CYS A 166     7644   7573   6929    504    423   -121
ATOM   2482  SG  CYS A 166       7.146   3.681  16.807  1.00 62.43           S  
ANISOU 2482  SG  CYS A 166     8053   8168   7502    421    368   -117
ATOM   2483  H   CYS A 166       7.405   2.888  21.037  1.00 52.03           H  
ATOM   2484  HA  CYS A 166       5.774   4.443  19.294  1.00 53.58           H  
ATOM   2485  HB3 CYS A 166       7.816   2.267  18.612  1.00 58.29           H  
ATOM   2486  HB2 CYS A 166       8.188   3.944  18.917  1.00 58.29           H  
ATOM   2487  N   LEU A 167       3.839   2.891  18.957  1.00 60.60           N  
ANISOU 2487  N   LEU A 167     8062   7650   7314    313    336   -168
ATOM   2488  CA  LEU A 167       2.709   2.090  18.512  1.00 52.10           C  
ANISOU 2488  CA  LEU A 167     7002   6533   6261    217    287   -188
ATOM   2489  C   LEU A 167       1.882   2.910  17.536  1.00 56.34           C  
ANISOU 2489  C   LEU A 167     7458   7095   6853    163    247   -176
ATOM   2490  O   LEU A 167       1.737   4.125  17.706  1.00 67.76           O  
ANISOU 2490  O   LEU A 167     8877   8547   8322    187    258   -159
ATOM   2491  CB  LEU A 167       1.849   1.632  19.695  1.00 42.39           C  
ANISOU 2491  CB  LEU A 167     5886   5202   5017    189    291   -204
ATOM   2492  CG  LEU A 167       2.533   0.644  20.642  1.00 45.03           C  
ANISOU 2492  CG  LEU A 167     6318   5498   5292    234    328   -221
ATOM   2493  CD1 LEU A 167       1.685   0.408  21.881  1.00 59.96           C  
ANISOU 2493  CD1 LEU A 167     8332   7283   7166    206    335   -235
ATOM   2494  CD2 LEU A 167       2.814  -0.665  19.923  1.00 32.26           C  
ANISOU 2494  CD2 LEU A 167     4689   3911   3657    200    306   -237
ATOM   2495  H   LEU A 167       3.640   3.850  19.201  1.00 60.60           H  
ATOM   2496  HA  LEU A 167       3.071   1.224  17.967  1.00 52.10           H  
ATOM   2497  HB3 LEU A 167       0.916   1.195  19.333  1.00 42.39           H  
ATOM   2498  HB2 LEU A 167       1.566   2.521  20.248  1.00 42.39           H  
ATOM   2499  HG  LEU A 167       3.484   1.059  20.978  1.00 45.03           H  
ATOM   2500 HD11 LEU A 167       1.542  -0.648  22.108  1.00 59.96           H  
ATOM   2501 HD12 LEU A 167       2.179   0.860  22.736  1.00 59.96           H  
ATOM   2502 HD13 LEU A 167       0.693   0.853  21.796  1.00 59.96           H  
ATOM   2503 HD21 LEU A 167       3.023  -1.475  20.623  1.00 32.26           H  
ATOM   2504 HD22 LEU A 167       1.967  -0.977  19.311  1.00 32.26           H  
ATOM   2505 HD23 LEU A 167       3.681  -0.595  19.271  1.00 32.26           H  
ATOM   2506  N   PHE A 168       1.342   2.240  16.514  1.00 51.17           N  
ANISOU 2506  N   PHE A 168     6768   6456   6219     94    203   -184
ATOM   2507  CA  PHE A 168       0.685   2.948  15.417  1.00 43.44           C  
ANISOU 2507  CA  PHE A 168     5708   5509   5286     53    168   -172
ATOM   2508  C   PHE A 168      -0.487   3.789  15.914  1.00 54.42           C  
ANISOU 2508  C   PHE A 168     7113   6854   6710     27    158   -163
ATOM   2509  O   PHE A 168      -0.609   4.969  15.568  1.00 49.33           O  
ANISOU 2509  O   PHE A 168     6414   6237   6094     42    158   -146
ATOM   2510  CB  PHE A 168       0.222   1.949  14.355  1.00 33.58           C  
ANISOU 2510  CB  PHE A 168     4435   4275   4047    -13    125   -181
ATOM   2511  CG  PHE A 168      -0.328   2.593  13.110  1.00 38.98           C  
ANISOU 2511  CG  PHE A 168     5041   4995   4773    -46     94   -167
ATOM   2512  CD1 PHE A 168      -1.660   2.984  13.040  1.00 38.40           C  
ANISOU 2512  CD1 PHE A 168     4962   4894   4735    -91     66   -159
ATOM   2513  CD2 PHE A 168       0.487   2.803  12.006  1.00 36.30           C  
ANISOU 2513  CD2 PHE A 168     4639   4720   4434    -32     93   -161
ATOM   2514  CE1 PHE A 168      -2.169   3.578  11.895  1.00 36.43           C  
ANISOU 2514  CE1 PHE A 168     4645   4677   4520   -112     42   -145
ATOM   2515  CE2 PHE A 168      -0.015   3.395  10.855  1.00 26.74           C  
ANISOU 2515  CE2 PHE A 168     3369   3535   3257    -59     67   -150
ATOM   2516  CZ  PHE A 168      -1.345   3.783  10.799  1.00 34.23           C  
ANISOU 2516  CZ  PHE A 168     4312   4452   4240    -95     43   -142
ATOM   2517  H   PHE A 168       1.479   1.240  16.417  1.00 51.17           H  
ATOM   2518  HA  PHE A 168       1.420   3.616  14.963  1.00 43.44           H  
ATOM   2519  HB3 PHE A 168      -0.527   1.269  14.766  1.00 33.58           H  
ATOM   2520  HB2 PHE A 168       1.062   1.315  14.068  1.00 33.58           H  
ATOM   2521  HD1 PHE A 168      -2.318   2.817  13.881  1.00 38.40           H  
ATOM   2522  HD2 PHE A 168       1.522   2.497  12.036  1.00 36.30           H  
ATOM   2523  HE1 PHE A 168      -3.208   3.870  11.857  1.00 36.43           H  
ATOM   2524  HE2 PHE A 168       0.611   3.544   9.992  1.00 26.74           H  
ATOM   2525  HZ  PHE A 168      -1.734   4.233   9.900  1.00 34.23           H  
ATOM   2526  N   GLU A 169      -1.365   3.196  16.725  1.00 55.61           N  
ANISOU 2526  N   GLU A 169     7338   6939   6854    -16    147   -173
ATOM   2527  CA  GLU A 169      -2.555   3.910  17.178  1.00 51.17           C  
ANISOU 2527  CA  GLU A 169     6787   6337   6319    -53    133   -162
ATOM   2528  C   GLU A 169      -2.226   5.063  18.111  1.00 50.24           C  
ANISOU 2528  C   GLU A 169     6691   6199   6199      7    173   -150
ATOM   2529  O   GLU A 169      -3.045   5.979  18.254  1.00 63.47           O  
ANISOU 2529  O   GLU A 169     8350   7863   7904    -12    164   -134
ATOM   2530  CB  GLU A 169      -3.518   2.954  17.877  1.00 71.94           C  
ANISOU 2530  CB  GLU A 169     9497   8905   8934   -122    112   -175
ATOM   2531  CG  GLU A 169      -2.932   2.224  19.074  1.00103.77           C  
ANISOU 2531  CG  GLU A 169    13634  12879  12915    -95    146   -195
ATOM   2532  CD  GLU A 169      -2.270   0.913  18.697  1.00115.75           C  
ANISOU 2532  CD  GLU A 169    15166  14413  14401    -96    143   -214
ATOM   2533  OE1 GLU A 169      -1.996   0.703  17.496  1.00111.24           O  
ANISOU 2533  OE1 GLU A 169    14516  13904  13846   -102    122   -210
ATOM   2534  OE2 GLU A 169      -2.029   0.090  19.605  1.00113.87           O1-
ANISOU 2534  OE2 GLU A 169    15022  14123  14119    -92    162   -233
ATOM   2535  H   GLU A 169      -1.292   2.215  16.981  1.00 55.61           H  
ATOM   2536  HA  GLU A 169      -3.065   4.325  16.305  1.00 51.17           H  
ATOM   2537  HB3 GLU A 169      -3.891   2.351  17.077  1.00 71.94           H  
ATOM   2538  HB2 GLU A 169      -4.391   3.512  18.218  1.00 71.94           H  
ATOM   2539  HG3 GLU A 169      -3.704   2.042  19.823  1.00103.77           H  
ATOM   2540  HG2 GLU A 169      -2.150   2.792  19.538  1.00103.77           H  
ATOM   2541  N   ASP A 170      -1.057   5.040  18.748  1.00 45.57           N  
ANISOU 2541  N   ASP A 170     6135   5608   5572     81    217   -154
ATOM   2542  CA  ASP A 170      -0.685   6.071  19.705  1.00 58.32           C  
ANISOU 2542  CA  ASP A 170     7778   7204   7178    147    259   -140
ATOM   2543  C   ASP A 170      -0.073   7.306  19.058  1.00 47.31           C  
ANISOU 2543  C   ASP A 170     6290   5882   5805    197    271   -118
ATOM   2544  O   ASP A 170      -0.029   8.361  19.700  1.00 58.97           O  
ANISOU 2544  O   ASP A 170     7773   7348   7286    239    297   -101
ATOM   2545  CB  ASP A 170       0.295   5.504  20.740  1.00 68.65           C  
ANISOU 2545  CB  ASP A 170     9171   8481   8433    214    307   -149
ATOM   2546  CG  ASP A 170      -0.284   4.332  21.518  1.00 73.48           C  
ANISOU 2546  CG  ASP A 170     9892   9012   9016    166    300   -173
ATOM   2547  OD1 ASP A 170      -1.504   4.091  21.411  1.00 74.14           O  
ANISOU 2547  OD1 ASP A 170     9987   9062   9122     78    259   -178
ATOM   2548  OD2 ASP A 170       0.480   3.658  22.244  1.00 75.36           O1-
ANISOU 2548  OD2 ASP A 170    10204   9222   9205    216    336   -185
ATOM   2549  H   ASP A 170      -0.406   4.281  18.602  1.00 45.57           H  
ATOM   2550  HA  ASP A 170      -1.571   6.428  20.236  1.00 58.32           H  
ATOM   2551  HB3 ASP A 170       0.566   6.279  21.458  1.00 68.65           H  
ATOM   2552  HB2 ASP A 170       1.213   5.172  20.251  1.00 68.65           H  
ATOM   2553  N   VAL A 171       0.388   7.213  17.812  1.00 38.26           N  
ANISOU 2553  N   VAL A 171     5061   4807   4669    190    252   -117
ATOM   2554  CA  VAL A 171       1.081   8.338  17.191  1.00 36.75           C  
ANISOU 2554  CA  VAL A 171     4788   4688   4489    233    264    -97
ATOM   2555  C   VAL A 171       0.307   8.870  15.988  1.00 43.07           C  
ANISOU 2555  C   VAL A 171     5515   5518   5334    178    224    -92
ATOM   2556  O   VAL A 171       0.310  10.078  15.725  1.00 36.47           O  
ANISOU 2556  O   VAL A 171     4628   4713   4517    197    229    -75
ATOM   2557  CB  VAL A 171       2.520   7.951  16.797  1.00 35.68           C  
ANISOU 2557  CB  VAL A 171     4620   4621   4316    281    286    -97
ATOM   2558  CG1 VAL A 171       3.347   7.666  18.041  1.00 35.01           C  
ANISOU 2558  CG1 VAL A 171     4603   4515   4184    356    335    -95
ATOM   2559  CG2 VAL A 171       2.526   6.746  15.872  1.00 34.82           C  
ANISOU 2559  CG2 VAL A 171     4499   4528   4204    229    254   -114
ATOM   2560  H   VAL A 171       0.342   6.341  17.303  1.00 38.26           H  
ATOM   2561  HA  VAL A 171       1.174   9.196  17.859  1.00 36.75           H  
ATOM   2562  HB  VAL A 171       2.997   8.792  16.291  1.00 35.68           H  
ATOM   2563 HG11 VAL A 171       4.403   7.565  17.793  1.00 35.01           H  
ATOM   2564 HG12 VAL A 171       3.268   8.477  18.765  1.00 35.01           H  
ATOM   2565 HG13 VAL A 171       3.034   6.747  18.538  1.00 35.01           H  
ATOM   2566 HG21 VAL A 171       3.489   6.236  15.893  1.00 34.82           H  
ATOM   2567 HG22 VAL A 171       1.765   6.002  16.079  1.00 34.82           H  
ATOM   2568 HG23 VAL A 171       2.401   7.079  14.846  1.00 34.82           H  
ATOM   2569  N   VAL A 172      -0.361   7.985  15.258  1.00 40.14           N  
ANISOU 2569  N   VAL A 172     5140   5137   4976    114    186   -105
ATOM   2570  CA  VAL A 172      -1.093   8.346  14.048  1.00 50.45           C  
ANISOU 2570  CA  VAL A 172     6381   6468   6318     67    149    -99
ATOM   2571  C   VAL A 172      -2.564   8.516  14.416  1.00 50.43           C  
ANISOU 2571  C   VAL A 172     6400   6416   6344     20    126    -93
ATOM   2572  O   VAL A 172      -3.187   7.549  14.883  1.00 40.22           O  
ANISOU 2572  O   VAL A 172     5160   5079   5043    -22    111   -103
ATOM   2573  CB  VAL A 172      -0.920   7.288  12.948  1.00 35.38           C  
ANISOU 2573  CB  VAL A 172     4452   4586   4404     31    123   -111
ATOM   2574  CG1 VAL A 172      -1.631   7.721  11.679  1.00 23.13           C  
ANISOU 2574  CG1 VAL A 172     2842   3060   2887     -6     91   -102
ATOM   2575  CG2 VAL A 172       0.560   7.040  12.685  1.00 36.90           C  
ANISOU 2575  CG2 VAL A 172     4627   4832   4562     72    146   -114
ATOM   2576  H   VAL A 172      -0.366   7.006  15.510  1.00 40.14           H  
ATOM   2577  HA  VAL A 172      -0.643   9.233  13.613  1.00 50.45           H  
ATOM   2578  HB  VAL A 172      -1.363   6.341  13.264  1.00 35.38           H  
ATOM   2579 HG11 VAL A 172      -1.484   6.991  10.882  1.00 23.13           H  
ATOM   2580 HG12 VAL A 172      -2.706   7.817  11.818  1.00 23.13           H  
ATOM   2581 HG13 VAL A 172      -1.256   8.679  11.317  1.00 23.13           H  
ATOM   2582 HG21 VAL A 172       0.707   6.516  11.739  1.00 36.90           H  
ATOM   2583 HG22 VAL A 172       1.139   7.962  12.642  1.00 36.90           H  
ATOM   2584 HG23 VAL A 172       0.976   6.387  13.448  1.00 36.90           H  
ATOM   2585  N   PRO A 173      -3.152   9.698  14.229  1.00 46.19           N  
ANISOU 2585  N   PRO A 173     5823   5889   5837     21    123    -76
ATOM   2586  CA  PRO A 173      -4.557   9.891  14.610  1.00 33.82           C  
ANISOU 2586  CA  PRO A 173     4272   4284   4295    -25    102    -66
ATOM   2587  C   PRO A 173      -5.487   9.143  13.670  1.00 40.22           C  
ANISOU 2587  C   PRO A 173     5057   5102   5121    -86     60    -66
ATOM   2588  O   PRO A 173      -5.243   9.052  12.464  1.00 59.01           O  
ANISOU 2588  O   PRO A 173     7389   7525   7509    -87     46    -66
ATOM   2589  CB  PRO A 173      -4.757  11.408  14.500  1.00 30.29           C  
ANISOU 2589  CB  PRO A 173     3777   3859   3872      3    112    -45
ATOM   2590  CG  PRO A 173      -3.381  11.992  14.350  1.00 24.94           C  
ANISOU 2590  CG  PRO A 173     3074   3224   3178     66    144    -46
ATOM   2591  CD  PRO A 173      -2.548  10.933  13.708  1.00 41.97           C  
ANISOU 2591  CD  PRO A 173     5228   5405   5312     64    139    -63
ATOM   2592  HA  PRO A 173      -4.671   9.586  15.646  1.00 33.82           H  
ATOM   2593  HB3 PRO A 173      -5.286  11.828  15.356  1.00 30.29           H  
ATOM   2594  HB2 PRO A 173      -5.333  11.666  13.611  1.00 30.29           H  
ATOM   2595  HG3 PRO A 173      -2.990  12.191  15.348  1.00 24.94           H  
ATOM   2596  HG2 PRO A 173      -3.372  12.931  13.808  1.00 24.94           H  
ATOM   2597  HD2 PRO A 173      -2.673  10.948  12.624  1.00 41.97           H  
ATOM   2598  HD3 PRO A 173      -1.499  11.010  13.921  1.00 41.97           H  
ATOM   2599  N   MET A 174      -6.576   8.617  14.234  1.00 29.12           N  
ANISOU 2599  N   MET A 174     3688   3658   3716   -140     39    -62
ATOM   2600  CA  MET A 174      -7.473   7.781  13.445  1.00 25.28           C  
ANISOU 2600  CA  MET A 174     3180   3185   3239   -197     -1    -58
ATOM   2601  C   MET A 174      -8.290   8.599  12.451  1.00 38.74           C  
ANISOU 2601  C   MET A 174     4814   4929   4978   -203    -20    -35
ATOM   2602  O   MET A 174      -8.664   8.083  11.392  1.00 53.26           O  
ANISOU 2602  O   MET A 174     6618   6795   6824   -224    -45    -30
ATOM   2603  CB  MET A 174      -8.389   6.983  14.371  1.00 27.97           C  
ANISOU 2603  CB  MET A 174     3579   3482   3565   -259    -19    -59
ATOM   2604  CG  MET A 174      -8.726   5.594  13.856  1.00 40.91           C  
ANISOU 2604  CG  MET A 174     5225   5127   5191   -309    -50    -66
ATOM   2605  SD  MET A 174      -7.264   4.661  13.352  1.00 56.38           S  
ANISOU 2605  SD  MET A 174     7198   7100   7125   -273    -35    -94
ATOM   2606  CE  MET A 174      -6.257   4.761  14.833  1.00 65.00           C  
ANISOU 2606  CE  MET A 174     8371   8142   8184   -228     10   -113
ATOM   2607  H   MET A 174      -6.750   8.706  15.227  1.00 29.12           H  
ATOM   2608  HA  MET A 174      -6.836   7.137  12.844  1.00 25.28           H  
ATOM   2609  HB3 MET A 174      -9.280   7.552  14.580  1.00 27.97           H  
ATOM   2610  HB2 MET A 174      -7.929   6.872  15.353  1.00 27.97           H  
ATOM   2611  HG3 MET A 174      -9.342   5.677  12.963  1.00 40.91           H  
ATOM   2612  HG2 MET A 174      -9.290   5.027  14.597  1.00 40.91           H  
ATOM   2613  HE1 MET A 174      -5.333   4.205  14.688  1.00 65.00           H  
ATOM   2614  HE2 MET A 174      -5.971   5.789  15.053  1.00 65.00           H  
ATOM   2615  HE3 MET A 174      -6.785   4.347  15.691  1.00 65.00           H  
ATOM   2616  N   ASN A 175      -8.571   9.868  12.764  1.00 43.71           N  
ANISOU 2616  N   ASN A 175     5423   5561   5626   -181     -6    -19
ATOM   2617  CA  ASN A 175      -9.322  10.698  11.825  1.00 43.53           C  
ANISOU 2617  CA  ASN A 175     5334   5575   5631   -179    -20      4
ATOM   2618  C   ASN A 175      -8.514  10.992  10.567  1.00 43.06           C  
ANISOU 2618  C   ASN A 175     5232   5553   5576   -141    -13     -3
ATOM   2619  O   ASN A 175      -9.095  11.175   9.490  1.00 40.81           O  
ANISOU 2619  O   ASN A 175     4904   5296   5307   -146    -30     10
ATOM   2620  CB  ASN A 175      -9.775  11.997  12.500  1.00 44.30           C  
ANISOU 2620  CB  ASN A 175     5421   5667   5745   -164     -5     22
ATOM   2621  CG  ASN A 175      -8.630  12.777  13.133  1.00 52.45           C  
ANISOU 2621  CG  ASN A 175     6472   6690   6768   -108     33     12
ATOM   2622  OD1 ASN A 175      -7.500  12.768  12.644  1.00 76.84           O  
ANISOU 2622  OD1 ASN A 175     9550   9799   9846    -70     48     -2
ATOM   2623  ND2 ASN A 175      -8.927  13.464  14.230  1.00 42.55           N  
ANISOU 2623  ND2 ASN A 175     5244   5408   5516   -104     49     23
ATOM   2624  H   ASN A 175      -8.268  10.279  13.637  1.00 43.71           H  
ATOM   2625  HA  ASN A 175     -10.223  10.147  11.546  1.00 43.53           H  
ATOM   2626  HB3 ASN A 175     -10.501  11.776  13.278  1.00 44.30           H  
ATOM   2627  HB2 ASN A 175     -10.288  12.641  11.785  1.00 44.30           H  
ATOM   2628 HD22 ASN A 175      -8.211  14.020  14.683  1.00 42.55           H  
ATOM   2629 HD21 ASN A 175      -9.863  13.459  14.608  1.00 42.55           H  
ATOM   2630  N   TYR A 176      -7.185  11.044  10.677  1.00 45.55           N  
ANISOU 2630  N   TYR A 176     5561   5873   5874   -104     11    -22
ATOM   2631  CA  TYR A 176      -6.353  11.126   9.481  1.00 34.96           C  
ANISOU 2631  CA  TYR A 176     4187   4569   4528    -82     14    -30
ATOM   2632  C   TYR A 176      -6.486   9.861   8.645  1.00 30.43           C  
ANISOU 2632  C   TYR A 176     3618   3999   3947   -115    -11    -38
ATOM   2633  O   TYR A 176      -6.673   9.923   7.425  1.00 46.73           O  
ANISOU 2633  O   TYR A 176     5650   6086   6020   -119    -25    -32
ATOM   2634  CB  TYR A 176      -4.888  11.357   9.862  1.00 27.45           C  
ANISOU 2634  CB  TYR A 176     3247   3631   3553    -41     45    -44
ATOM   2635  CG  TYR A 176      -3.921  11.032   8.739  1.00 35.17           C  
ANISOU 2635  CG  TYR A 176     4203   4646   4515    -36     43    -55
ATOM   2636  CD1 TYR A 176      -3.669  11.948   7.725  1.00 46.90           C  
ANISOU 2636  CD1 TYR A 176     5646   6166   6006    -23     45    -49
ATOM   2637  CD2 TYR A 176      -3.272   9.802   8.688  1.00 25.10           C  
ANISOU 2637  CD2 TYR A 176     2952   3369   3214    -48     40    -70
ATOM   2638  CE1 TYR A 176      -2.795  11.652   6.698  1.00 38.03           C  
ANISOU 2638  CE1 TYR A 176     4511   5075   4865    -28     43    -59
ATOM   2639  CE2 TYR A 176      -2.399   9.497   7.663  1.00 30.94           C  
ANISOU 2639  CE2 TYR A 176     3673   4145   3938    -50     37    -78
ATOM   2640  CZ  TYR A 176      -2.165  10.427   6.670  1.00 39.05           C  
ANISOU 2640  CZ  TYR A 176     4663   5205   4971    -42     38    -72
ATOM   2641  OH  TYR A 176      -1.296  10.133   5.646  1.00 33.52           O  
ANISOU 2641  OH  TYR A 176     3949   4538   4249    -53     35    -79
ATOM   2642  H   TYR A 176      -6.728  10.945  11.572  1.00 45.55           H  
ATOM   2643  HA  TYR A 176      -6.681  11.974   8.877  1.00 34.96           H  
ATOM   2644  HB3 TYR A 176      -4.614  10.736  10.712  1.00 27.45           H  
ATOM   2645  HB2 TYR A 176      -4.736  12.384  10.193  1.00 27.45           H  
ATOM   2646  HD1 TYR A 176      -4.161  12.909   7.738  1.00 46.90           H  
ATOM   2647  HD2 TYR A 176      -3.446   9.070   9.463  1.00 25.10           H  
ATOM   2648  HE1 TYR A 176      -2.607  12.382   5.926  1.00 38.03           H  
ATOM   2649  HE2 TYR A 176      -1.902   8.541   7.650  1.00 30.94           H  
ATOM   2650  HH  TYR A 176      -1.101  10.868   5.053  1.00 33.52           H  
ATOM   2651  N   MET A 177      -6.392   8.698   9.294  1.00 35.70           N  
ANISOU 2651  N   MET A 177     4328   4642   4596   -139    -17    -50
ATOM   2652  CA  MET A 177      -6.440   7.434   8.568  1.00 46.65           C  
ANISOU 2652  CA  MET A 177     5720   6033   5972   -170    -40    -57
ATOM   2653  C   MET A 177      -7.785   7.219   7.889  1.00 43.50           C  
ANISOU 2653  C   MET A 177     5295   5641   5592   -204    -71    -37
ATOM   2654  O   MET A 177      -7.847   6.591   6.827  1.00 49.96           O  
ANISOU 2654  O   MET A 177     6098   6475   6408   -215    -88    -35
ATOM   2655  CB  MET A 177      -6.137   6.274   9.518  1.00 40.22           C  
ANISOU 2655  CB  MET A 177     4962   5189   5131   -190    -39    -74
ATOM   2656  CG  MET A 177      -4.686   6.183   9.959  1.00 28.75           C  
ANISOU 2656  CG  MET A 177     3533   3741   3652   -150     -8    -93
ATOM   2657  SD  MET A 177      -3.576   5.901   8.568  1.00 49.91           S  
ANISOU 2657  SD  MET A 177     6178   6468   6319   -137     -9   -101
ATOM   2658  CE  MET A 177      -4.345   4.475   7.800  1.00 36.06           C  
ANISOU 2658  CE  MET A 177     4430   4707   4564   -191    -47   -101
ATOM   2659  H   MET A 177      -6.247   8.666  10.294  1.00 35.70           H  
ATOM   2660  HA  MET A 177      -5.685   7.468   7.787  1.00 46.65           H  
ATOM   2661  HB3 MET A 177      -6.456   5.324   9.091  1.00 40.22           H  
ATOM   2662  HB2 MET A 177      -6.755   6.376  10.412  1.00 40.22           H  
ATOM   2663  HG3 MET A 177      -4.569   5.365  10.670  1.00 28.75           H  
ATOM   2664  HG2 MET A 177      -4.390   7.094  10.475  1.00 28.75           H  
ATOM   2665  HE1 MET A 177      -3.659   4.019   7.087  1.00 36.06           H  
ATOM   2666  HE2 MET A 177      -4.601   3.729   8.551  1.00 36.06           H  
ATOM   2667  HE3 MET A 177      -5.243   4.763   7.255  1.00 36.06           H  
ATOM   2668  N   VAL A 178      -8.866   7.729   8.475  1.00 33.35           N  
ANISOU 2668  N   VAL A 178     4003   4345   4322   -220    -78    -18
ATOM   2669  CA  VAL A 178     -10.209   7.477   7.964  1.00 33.44           C  
ANISOU 2669  CA  VAL A 178     3986   4372   4346   -252   -108      8
ATOM   2670  C   VAL A 178     -10.624   8.573   6.992  1.00 38.51           C  
ANISOU 2670  C   VAL A 178     4577   5044   5011   -220   -105     28
ATOM   2671  O   VAL A 178     -10.970   8.294   5.838  1.00 28.68           O  
ANISOU 2671  O   VAL A 178     3307   3819   3769   -217   -118     39
ATOM   2672  CB  VAL A 178     -11.223   7.353   9.114  1.00 29.79           C  
ANISOU 2672  CB  VAL A 178     3543   3893   3883   -295   -120     22
ATOM   2673  CG1 VAL A 178     -12.634   7.235   8.564  1.00 28.27           C  
ANISOU 2673  CG1 VAL A 178     3307   3732   3701   -325   -149     56
ATOM   2674  CG2 VAL A 178     -10.884   6.155   9.982  1.00 20.05           C  
ANISOU 2674  CG2 VAL A 178     2370   2627   2622   -331   -125      1
ATOM   2675  H   VAL A 178      -8.788   8.222   9.355  1.00 33.35           H  
ATOM   2676  HA  VAL A 178     -10.235   6.529   7.422  1.00 33.44           H  
ATOM   2677  HB  VAL A 178     -11.172   8.242   9.747  1.00 29.79           H  
ATOM   2678 HG11 VAL A 178     -13.331   6.971   9.359  1.00 28.27           H  
ATOM   2679 HG12 VAL A 178     -13.005   8.167   8.138  1.00 28.27           H  
ATOM   2680 HG13 VAL A 178     -12.709   6.458   7.801  1.00 28.27           H  
ATOM   2681 HG21 VAL A 178     -11.565   6.090  10.825  1.00 20.05           H  
ATOM   2682 HG22 VAL A 178     -10.981   5.225   9.421  1.00 20.05           H  
ATOM   2683 HG23 VAL A 178      -9.873   6.179  10.382  1.00 20.05           H  
ATOM   2684  N   TYR A 179     -10.594   9.827   7.447  1.00 33.57           N  
ANISOU 2684  N   TYR A 179     3940   4417   4399   -193    -85     34
ATOM   2685  CA  TYR A 179     -11.079  10.931   6.624  1.00 35.57           C  
ANISOU 2685  CA  TYR A 179     4148   4695   4671   -163    -81     53
ATOM   2686  C   TYR A 179     -10.073  11.319   5.545  1.00 34.32           C  
ANISOU 2686  C   TYR A 179     3982   4549   4508   -127    -66     38
ATOM   2687  O   TYR A 179     -10.439  11.480   4.375  1.00 33.07           O  
ANISOU 2687  O   TYR A 179     3803   4407   4354   -114    -72     49
ATOM   2688  CB  TYR A 179     -11.405  12.138   7.507  1.00 29.30           C  
ANISOU 2688  CB  TYR A 179     3345   3898   3891   -150    -65     65
ATOM   2689  CG  TYR A 179     -12.650  11.971   8.349  1.00 39.45           C  
ANISOU 2689  CG  TYR A 179     4628   5180   5181   -191    -82     90
ATOM   2690  CD1 TYR A 179     -13.761  11.298   7.856  1.00 51.08           C  
ANISOU 2690  CD1 TYR A 179     6078   6677   6654   -222   -111    114
ATOM   2691  CD2 TYR A 179     -12.719  12.498   9.632  1.00 42.70           C  
ANISOU 2691  CD2 TYR A 179     5063   5568   5593   -200    -70     91
ATOM   2692  CE1 TYR A 179     -14.903  11.148   8.622  1.00 51.42           C  
ANISOU 2692  CE1 TYR A 179     6115   6726   6697   -268   -129    140
ATOM   2693  CE2 TYR A 179     -13.854  12.352  10.405  1.00 38.50           C  
ANISOU 2693  CE2 TYR A 179     4534   5034   5061   -247    -88    115
ATOM   2694  CZ  TYR A 179     -14.943  11.678   9.895  1.00 53.11           C  
ANISOU 2694  CZ  TYR A 179     6356   6914   6911   -285   -118    139
ATOM   2695  OH  TYR A 179     -16.076  11.532  10.664  1.00 68.02           O  
ANISOU 2695  OH  TYR A 179     8242   8809   8793   -340   -137    165
ATOM   2696  H   TYR A 179     -10.273  10.047   8.381  1.00 33.57           H  
ATOM   2697  HA  TYR A 179     -11.957  10.610   6.069  1.00 35.57           H  
ATOM   2698  HB3 TYR A 179     -11.620  12.991   6.861  1.00 29.30           H  
ATOM   2699  HB2 TYR A 179     -10.560  12.459   8.109  1.00 29.30           H  
ATOM   2700  HD1 TYR A 179     -13.793  10.897   6.860  1.00 51.08           H  
ATOM   2701  HD2 TYR A 179     -11.872  13.031  10.038  1.00 42.70           H  
ATOM   2702  HE1 TYR A 179     -15.760  10.627   8.220  1.00 51.42           H  
ATOM   2703  HE2 TYR A 179     -13.884  12.770  11.400  1.00 38.50           H  
ATOM   2704  HH  TYR A 179     -16.024  11.990  11.506  1.00 68.02           H  
ATOM   2705  N   PHE A 180      -8.802  11.475   5.916  1.00 33.82           N  
ANISOU 2705  N   PHE A 180     3940   4479   4432   -111    -46     14
ATOM   2706  CA  PHE A 180      -7.807  11.962   4.967  1.00 41.50           C  
ANISOU 2706  CA  PHE A 180     4903   5470   5395    -86    -32      1
ATOM   2707  C   PHE A 180      -7.259  10.829   4.107  1.00 39.86           C  
ANISOU 2707  C   PHE A 180     4712   5265   5170   -103    -44    -12
ATOM   2708  O   PHE A 180      -7.316  10.888   2.874  1.00 44.33           O  
ANISOU 2708  O   PHE A 180     5269   5839   5734    -99    -50     -9
ATOM   2709  CB  PHE A 180      -6.673  12.672   5.715  1.00 47.11           C  
ANISOU 2709  CB  PHE A 180     5619   6186   6094    -61     -5    -12
ATOM   2710  CG  PHE A 180      -5.745  13.451   4.820  1.00 56.09           C  
ANISOU 2710  CG  PHE A 180     6740   7350   7220    -40      9    -20
ATOM   2711  CD1 PHE A 180      -4.672  12.829   4.197  1.00 53.61           C  
ANISOU 2711  CD1 PHE A 180     6437   7051   6881    -48      9    -36
ATOM   2712  CD2 PHE A 180      -5.946  14.804   4.604  1.00 41.67           C  
ANISOU 2712  CD2 PHE A 180     4890   5539   5405    -16     21    -10
ATOM   2713  CE1 PHE A 180      -3.816  13.541   3.376  1.00 27.67           C  
ANISOU 2713  CE1 PHE A 180     3138   3794   3579    -40     20    -42
ATOM   2714  CE2 PHE A 180      -5.094  15.523   3.783  1.00 35.28           C  
ANISOU 2714  CE2 PHE A 180     4070   4756   4580     -4     32    -17
ATOM   2715  CZ  PHE A 180      -4.026  14.890   3.169  1.00 34.23           C  
ANISOU 2715  CZ  PHE A 180     3949   4638   4420    -19     31    -34
ATOM   2716  H   PHE A 180      -8.507  11.305   6.868  1.00 33.82           H  
ATOM   2717  HA  PHE A 180      -8.264  12.704   4.308  1.00 41.50           H  
ATOM   2718  HB3 PHE A 180      -6.072  11.981   6.298  1.00 47.11           H  
ATOM   2719  HB2 PHE A 180      -7.107  13.362   6.436  1.00 47.11           H  
ATOM   2720  HD1 PHE A 180      -4.483  11.779   4.366  1.00 53.61           H  
ATOM   2721  HD2 PHE A 180      -6.784  15.306   5.063  1.00 41.67           H  
ATOM   2722  HE1 PHE A 180      -2.931  13.089   2.978  1.00 27.67           H  
ATOM   2723  HE2 PHE A 180      -5.260  16.578   3.624  1.00 35.28           H  
ATOM   2724  HZ  PHE A 180      -3.346  15.454   2.548  1.00 34.23           H  
ATOM   2725  N   ASN A 181      -6.724   9.786   4.740  1.00 32.82           N  
ANISOU 2725  N   ASN A 181     3847   4361   4261   -121    -47    -27
ATOM   2726  CA  ASN A 181      -6.030   8.744   3.989  1.00 47.05           C  
ANISOU 2726  CA  ASN A 181     5665   6170   6044   -137    -55    -41
ATOM   2727  C   ASN A 181      -7.012   7.846   3.244  1.00 49.76           C  
ANISOU 2727  C   ASN A 181     6007   6507   6392   -162    -82    -28
ATOM   2728  O   ASN A 181      -6.942   7.712   2.017  1.00 57.76           O  
ANISOU 2728  O   ASN A 181     7016   7528   7401   -160    -88    -25
ATOM   2729  CB  ASN A 181      -5.144   7.923   4.929  1.00 37.23           C  
ANISOU 2729  CB  ASN A 181     4450   4918   4777   -143    -47    -59
ATOM   2730  CG  ASN A 181      -4.225   6.970   4.181  1.00 41.98           C  
ANISOU 2730  CG  ASN A 181     5063   5534   5354   -156    -51    -73
ATOM   2731  OD1 ASN A 181      -4.572   5.812   3.947  1.00 47.83           O  
ANISOU 2731  OD1 ASN A 181     5819   6265   6089   -183    -71    -74
ATOM   2732  ND2 ASN A 181      -3.045   7.455   3.802  1.00 27.76           N  
ANISOU 2732  ND2 ASN A 181     3253   3760   3535   -140    -34    -82
ATOM   2733  H   ASN A 181      -6.696   9.745   5.753  1.00 32.82           H  
ATOM   2734  HA  ASN A 181      -5.382   9.204   3.239  1.00 47.05           H  
ATOM   2735  HB3 ASN A 181      -5.745   7.339   5.618  1.00 37.23           H  
ATOM   2736  HB2 ASN A 181      -4.532   8.587   5.542  1.00 37.23           H  
ATOM   2737 HD22 ASN A 181      -2.421   6.895   3.232  1.00 27.76           H  
ATOM   2738 HD21 ASN A 181      -2.777   8.400   4.039  1.00 27.76           H  
ATOM   2739  N   PHE A 182      -7.941   7.223   3.970  1.00 32.42           N  
ANISOU 2739  N   PHE A 182     3817   4299   4202   -186    -98    -18
ATOM   2740  CA  PHE A 182      -8.822   6.234   3.354  1.00 39.25           C  
ANISOU 2740  CA  PHE A 182     4679   5168   5068   -211   -125     -2
ATOM   2741  C   PHE A 182      -9.840   6.893   2.430  1.00 41.08           C  
ANISOU 2741  C   PHE A 182     4878   5415   5317   -193   -131     26
ATOM   2742  O   PHE A 182      -9.877   6.613   1.226  1.00 41.63           O  
ANISOU 2742  O   PHE A 182     4944   5491   5381   -184   -137     32
ATOM   2743  CB  PHE A 182      -9.524   5.409   4.434  1.00 33.61           C  
ANISOU 2743  CB  PHE A 182     3980   4442   4349   -250   -142      2
ATOM   2744  CG  PHE A 182     -10.478   4.385   3.892  1.00 45.01           C  
ANISOU 2744  CG  PHE A 182     5414   5899   5788   -279   -171     22
ATOM   2745  CD1 PHE A 182     -10.147   3.632   2.775  1.00 41.49           C  
ANISOU 2745  CD1 PHE A 182     4971   5462   5333   -277   -180     20
ATOM   2746  CD2 PHE A 182     -11.699   4.162   4.509  1.00 44.95           C  
ANISOU 2746  CD2 PHE A 182     5395   5899   5785   -312   -191     46
ATOM   2747  CE1 PHE A 182     -11.020   2.685   2.276  1.00 42.35           C  
ANISOU 2747  CE1 PHE A 182     5069   5586   5435   -300   -206     42
ATOM   2748  CE2 PHE A 182     -12.579   3.215   4.015  1.00 45.84           C  
ANISOU 2748  CE2 PHE A 182     5492   6035   5889   -339   -219     69
ATOM   2749  CZ  PHE A 182     -12.238   2.475   2.897  1.00 42.17           C  
ANISOU 2749  CZ  PHE A 182     5029   5578   5415   -330   -225     67
ATOM   2750  H   PHE A 182      -7.989   7.336   4.974  1.00 32.42           H  
ATOM   2751  HA  PHE A 182      -8.179   5.560   2.796  1.00 39.25           H  
ATOM   2752  HB3 PHE A 182     -10.049   6.056   5.132  1.00 33.61           H  
ATOM   2753  HB2 PHE A 182      -8.773   4.892   5.016  1.00 33.61           H  
ATOM   2754  HD1 PHE A 182      -9.197   3.752   2.279  1.00 41.49           H  
ATOM   2755  HD2 PHE A 182     -11.974   4.731   5.385  1.00 44.95           H  
ATOM   2756  HE1 PHE A 182     -10.747   2.108   1.405  1.00 42.35           H  
ATOM   2757  HE2 PHE A 182     -13.525   3.044   4.506  1.00 45.84           H  
ATOM   2758  HZ  PHE A 182     -12.921   1.733   2.510  1.00 42.17           H  
ATOM   2759  N   PHE A 183     -10.683   7.773   2.977  1.00 30.18           N  
ANISOU 2759  N   PHE A 183     3473   4039   3953   -185   -129     45
ATOM   2760  CA  PHE A 183     -11.775   8.344   2.192  1.00 31.41           C  
ANISOU 2760  CA  PHE A 183     3595   4215   4123   -164   -134     76
ATOM   2761  C   PHE A 183     -11.250   9.191   1.037  1.00 40.44           C  
ANISOU 2761  C   PHE A 183     4738   5360   5267   -123   -116     71
ATOM   2762  O   PHE A 183     -11.610   8.969  -0.124  1.00 35.82           O  
ANISOU 2762  O   PHE A 183     4151   4781   4677   -107   -121     85
ATOM   2763  CB  PHE A 183     -12.696   9.177   3.086  1.00 34.28           C  
ANISOU 2763  CB  PHE A 183     3934   4589   4503   -165   -133     98
ATOM   2764  CG  PHE A 183     -13.619   8.358   3.943  1.00 26.34           C  
ANISOU 2764  CG  PHE A 183     2925   3591   3494   -212   -156    115
ATOM   2765  CD1 PHE A 183     -13.658   6.978   3.830  1.00 34.34           C  
ANISOU 2765  CD1 PHE A 183     3954   4603   4490   -247   -178    112
ATOM   2766  CD2 PHE A 183     -14.458   8.970   4.858  1.00 36.60           C  
ANISOU 2766  CD2 PHE A 183     4206   4898   4803   -228   -159    135
ATOM   2767  CE1 PHE A 183     -14.508   6.224   4.620  1.00 37.30           C  
ANISOU 2767  CE1 PHE A 183     4329   4988   4857   -298   -201    128
ATOM   2768  CE2 PHE A 183     -15.311   8.221   5.648  1.00 29.98           C  
ANISOU 2768  CE2 PHE A 183     3368   4067   3955   -282   -182    152
ATOM   2769  CZ  PHE A 183     -15.335   6.846   5.528  1.00 26.27           C  
ANISOU 2769  CZ  PHE A 183     2916   3599   3467   -318   -204    148
ATOM   2770  H   PHE A 183     -10.650   7.993   3.965  1.00 30.18           H  
ATOM   2771  HA  PHE A 183     -12.337   7.565   1.684  1.00 31.41           H  
ATOM   2772  HB3 PHE A 183     -13.321   9.836   2.481  1.00 34.28           H  
ATOM   2773  HB2 PHE A 183     -12.118   9.822   3.740  1.00 34.28           H  
ATOM   2774  HD1 PHE A 183     -13.033   6.406   3.167  1.00 34.34           H  
ATOM   2775  HD2 PHE A 183     -14.457  10.045   4.945  1.00 36.60           H  
ATOM   2776  HE1 PHE A 183     -14.532   5.150   4.523  1.00 37.30           H  
ATOM   2777  HE2 PHE A 183     -15.963   8.714   6.353  1.00 29.98           H  
ATOM   2778  HZ  PHE A 183     -16.005   6.260   6.139  1.00 26.27           H  
ATOM   2779  N   ALA A 184     -10.395  10.170   1.339  1.00 25.52           N  
ANISOU 2779  N   ALA A 184     2853   3464   3378   -106    -94     52
ATOM   2780  CA  ALA A 184      -9.982  11.137   0.328  1.00 34.12           C  
ANISOU 2780  CA  ALA A 184     3943   4557   4466    -73    -76     48
ATOM   2781  C   ALA A 184      -8.916  10.571  -0.606  1.00 35.23           C  
ANISOU 2781  C   ALA A 184     4114   4690   4584    -82    -75     27
ATOM   2782  O   ALA A 184      -9.035  10.678  -1.832  1.00 38.00           O  
ANISOU 2782  O   ALA A 184     4476   5036   4927    -67    -74     32
ATOM   2783  CB  ALA A 184      -9.478  12.415   1.003  1.00 33.91           C  
ANISOU 2783  CB  ALA A 184     3905   4533   4445    -56    -55     39
ATOM   2784  H   ALA A 184     -10.101  10.334   2.293  1.00 25.52           H  
ATOM   2785  HA  ALA A 184     -10.853  11.414  -0.270  1.00 34.12           H  
ATOM   2786  HB1 ALA A 184      -9.535  13.253   0.308  1.00 33.91           H  
ATOM   2787  HB2 ALA A 184     -10.086  12.679   1.869  1.00 33.91           H  
ATOM   2788  HB3 ALA A 184      -8.442  12.357   1.324  1.00 33.91           H  
ATOM   2789  N   CYS A 185      -7.868   9.964  -0.051  1.00 32.79           N  
ANISOU 2789  N   CYS A 185     3821   4379   4261   -104    -74      4
ATOM   2790  CA  CYS A 185      -6.691   9.608  -0.832  1.00 35.42           C  
ANISOU 2790  CA  CYS A 185     4177   4712   4568   -116    -70    -17
ATOM   2791  C   CYS A 185      -6.679   8.162  -1.315  1.00 39.29           C  
ANISOU 2791  C   CYS A 185     4687   5195   5046   -141    -89    -18
ATOM   2792  O   CYS A 185      -5.813   7.807  -2.122  1.00 34.55           O  
ANISOU 2792  O   CYS A 185     4109   4596   4424   -154    -88    -30
ATOM   2793  CB  CYS A 185      -5.418   9.879  -0.019  1.00 29.80           C  
ANISOU 2793  CB  CYS A 185     3466   4015   3843   -120    -55    -37
ATOM   2794  SG  CYS A 185      -5.204  11.612   0.453  1.00 47.94           S  
ANISOU 2794  SG  CYS A 185     5739   6326   6148    -90    -31    -36
ATOM   2795  H   CYS A 185      -7.799   9.872   0.954  1.00 32.79           H  
ATOM   2796  HA  CYS A 185      -6.621  10.231  -1.726  1.00 35.42           H  
ATOM   2797  HB3 CYS A 185      -4.543   9.624  -0.607  1.00 29.80           H  
ATOM   2798  HB2 CYS A 185      -5.369   9.269   0.879  1.00 29.80           H  
ATOM   2799  HG  CYS A 185      -6.192  11.629   1.355  1.00 47.94           H  
ATOM   2800  N   VAL A 186      -7.605   7.320  -0.850  1.00 32.51           N  
ANISOU 2800  N   VAL A 186     3823   4333   4198   -153   -107     -3
ATOM   2801  CA  VAL A 186      -7.685   5.925  -1.264  1.00 32.38           C  
ANISOU 2801  CA  VAL A 186     3822   4313   4168   -177   -126     -2
ATOM   2802  C   VAL A 186      -9.042   5.599  -1.879  1.00 41.78           C  
ANISOU 2802  C   VAL A 186     5000   5506   5369   -168   -142     30
ATOM   2803  O   VAL A 186      -9.121   5.098  -3.004  1.00 39.89           O  
ANISOU 2803  O   VAL A 186     4776   5262   5118   -164   -148     38
ATOM   2804  CB  VAL A 186      -7.373   4.968  -0.089  1.00 39.93           C  
ANISOU 2804  CB  VAL A 186     4788   5268   5117   -206   -134    -15
ATOM   2805  CG1 VAL A 186      -7.675   3.526  -0.478  1.00 41.94           C  
ANISOU 2805  CG1 VAL A 186     5054   5522   5359   -232   -157     -9
ATOM   2806  CG2 VAL A 186      -5.917   5.110   0.334  1.00 45.32           C  
ANISOU 2806  CG2 VAL A 186     5484   5955   5782   -206   -116    -42
ATOM   2807  H   VAL A 186      -8.283   7.636  -0.171  1.00 32.51           H  
ATOM   2808  HA  VAL A 186      -6.960   5.707  -2.052  1.00 32.38           H  
ATOM   2809  HB  VAL A 186      -7.988   5.213   0.760  1.00 39.93           H  
ATOM   2810 HG11 VAL A 186      -7.280   2.840   0.271  1.00 41.94           H  
ATOM   2811 HG12 VAL A 186      -8.744   3.318  -0.536  1.00 41.94           H  
ATOM   2812 HG13 VAL A 186      -7.218   3.257  -1.432  1.00 41.94           H  
ATOM   2813 HG21 VAL A 186      -5.743   4.569   1.263  1.00 45.32           H  
ATOM   2814 HG22 VAL A 186      -5.240   4.713  -0.423  1.00 45.32           H  
ATOM   2815 HG23 VAL A 186      -5.623   6.141   0.518  1.00 45.32           H  
ATOM   2816  N   LEU A 187     -10.127   5.897  -1.159  1.00 46.24           N  
ANISOU 2816  N   LEU A 187     6344   5136   6090    883    301    347
ATOM   2817  CA  LEU A 187     -11.460   5.525  -1.625  1.00 38.89           C  
ANISOU 2817  CA  LEU A 187     5356   4125   5296    859    218    328
ATOM   2818  C   LEU A 187     -11.852   6.298  -2.882  1.00 44.94           C  
ANISOU 2818  C   LEU A 187     6047   4805   6225    845    111    287
ATOM   2819  O   LEU A 187     -12.343   5.713  -3.855  1.00 56.19           O  
ANISOU 2819  O   LEU A 187     7434   6150   7767    837      7    260
ATOM   2820  CB  LEU A 187     -12.483   5.752  -0.511  1.00 51.57           C  
ANISOU 2820  CB  LEU A 187     7016   5784   6793    867    276    333
ATOM   2821  CG  LEU A 187     -13.779   4.949  -0.610  1.00 58.64           C  
ANISOU 2821  CG  LEU A 187     7878   6622   7781    847    218    325
ATOM   2822  CD1 LEU A 187     -13.458   3.468  -0.683  1.00 58.65           C  
ANISOU 2822  CD1 LEU A 187     7875   6603   7804    841    202    341
ATOM   2823  CD2 LEU A 187     -14.703   5.239   0.568  1.00 55.35           C  
ANISOU 2823  CD2 LEU A 187     7524   6268   7240    859    285    331
ATOM   2824  H   LEU A 187     -10.046   6.289  -0.225  1.00 46.24           H  
ATOM   2825  HA  LEU A 187     -11.416   4.467  -1.887  1.00 38.89           H  
ATOM   2826  HB3 LEU A 187     -12.738   6.806  -0.444  1.00 51.57           H  
ATOM   2827  HB2 LEU A 187     -12.028   5.491   0.445  1.00 51.57           H  
ATOM   2828  HG  LEU A 187     -14.299   5.239  -1.524  1.00 58.64           H  
ATOM   2829 HD11 LEU A 187     -14.197   2.853  -0.170  1.00 58.65           H  
ATOM   2830 HD12 LEU A 187     -13.445   3.131  -1.720  1.00 58.65           H  
ATOM   2831 HD13 LEU A 187     -12.489   3.225  -0.247  1.00 58.65           H  
ATOM   2832 HD21 LEU A 187     -15.721   5.422   0.222  1.00 55.35           H  
ATOM   2833 HD22 LEU A 187     -14.745   4.424   1.291  1.00 55.35           H  
ATOM   2834 HD23 LEU A 187     -14.394   6.127   1.117  1.00 55.35           H  
ATOM   2835  N   VAL A 188     -11.649   7.617  -2.877  1.00 53.35           N  
ANISOU 2835  N   VAL A 188     7115   5894   7263    855    134    275
ATOM   2836  CA  VAL A 188     -12.017   8.429  -4.042  1.00 48.86           C  
ANISOU 2836  CA  VAL A 188     6489   5252   6822    853     34    226
ATOM   2837  C   VAL A 188     -11.208   8.059  -5.277  1.00 51.46           C  
ANISOU 2837  C   VAL A 188     6803   5532   7217    863    -38    206
ATOM   2838  O   VAL A 188     -11.810   7.880  -6.353  1.00 62.41           O  
ANISOU 2838  O   VAL A 188     8208   6872   8633    884    -88    184
ATOM   2839  CB  VAL A 188     -11.928   9.923  -3.693  1.00 39.59           C  
ANISOU 2839  CB  VAL A 188     5325   4119   5599    862     81    220
ATOM   2840  CG1 VAL A 188     -11.815  10.762  -4.955  1.00 22.19           C  
ANISOU 2840  CG1 VAL A 188     3080   1856   3496    872    -10    168
ATOM   2841  CG2 VAL A 188     -13.139  10.349  -2.875  1.00 20.63           C  
ANISOU 2841  CG2 VAL A 188     2946   1742   3150    860    114    222
ATOM   2842  H   VAL A 188     -11.271   8.090  -2.066  1.00 53.35           H  
ATOM   2843  HA  VAL A 188     -13.061   8.207  -4.276  1.00 48.86           H  
ATOM   2844  HB  VAL A 188     -11.064  10.116  -3.068  1.00 39.59           H  
ATOM   2845 HG11 VAL A 188     -11.923  11.820  -4.715  1.00 22.19           H  
ATOM   2846 HG12 VAL A 188     -10.843  10.673  -5.443  1.00 22.19           H  
ATOM   2847 HG13 VAL A 188     -12.595  10.524  -5.680  1.00 22.19           H  
ATOM   2848 HG21 VAL A 188     -13.047  11.386  -2.550  1.00 20.63           H  
ATOM   2849 HG22 VAL A 188     -14.059  10.265  -3.454  1.00 20.63           H  
ATOM   2850 HG23 VAL A 188     -13.259   9.739  -1.982  1.00 20.63           H  
ATOM   2851  N   PRO A 189      -9.874   7.932  -5.226  1.00 53.44           N  
ANISOU 2851  N   PRO A 189     7054   5813   7438    862      3    230
ATOM   2852  CA  PRO A 189      -9.149   7.517  -6.438  1.00 34.86           C  
ANISOU 2852  CA  PRO A 189     4696   3417   5132    876    -58    214
ATOM   2853  C   PRO A 189      -9.573   6.157  -6.965  1.00 32.92           C  
ANISOU 2853  C   PRO A 189     4469   3136   4905    879    -84    226
ATOM   2854  O   PRO A 189      -9.662   5.975  -8.186  1.00 39.85           O  
ANISOU 2854  O   PRO A 189     5325   3981   5835    881    -75    237
ATOM   2855  CB  PRO A 189      -7.684   7.520  -5.985  1.00 25.85           C  
ANISOU 2855  CB  PRO A 189     3552   2326   3944    871      9    248
ATOM   2856  CG  PRO A 189      -7.644   8.491  -4.868  1.00 28.59           C  
ANISOU 2856  CG  PRO A 189     3933   2751   4179    877    110    270
ATOM   2857  CD  PRO A 189      -8.938   8.302  -4.144  1.00 36.37           C  
ANISOU 2857  CD  PRO A 189     4937   3745   5138    870    125    273
ATOM   2858  HA  PRO A 189      -9.293   8.280  -7.206  1.00 34.86           H  
ATOM   2859  HB3 PRO A 189      -6.995   7.783  -6.789  1.00 25.85           H  
ATOM   2860  HB2 PRO A 189      -7.393   6.537  -5.610  1.00 25.85           H  
ATOM   2861  HG3 PRO A 189      -7.622   9.499  -5.286  1.00 28.59           H  
ATOM   2862  HG2 PRO A 189      -6.758   8.391  -4.253  1.00 28.59           H  
ATOM   2863  HD2 PRO A 189      -8.858   7.536  -3.405  1.00 36.37           H  
ATOM   2864  HD3 PRO A 189      -9.225   9.224  -3.666  1.00 36.37           H  
ATOM   2865  N   LEU A 190      -9.840   5.191  -6.081  1.00 37.18           N  
ANISOU 2865  N   LEU A 190     5013   3688   5427    860    -71    248
ATOM   2866  CA  LEU A 190     -10.283   3.878  -6.541  1.00 31.48           C  
ANISOU 2866  CA  LEU A 190     4308   2932   4722    861    -93    261
ATOM   2867  C   LEU A 190     -11.635   3.966  -7.240  1.00 42.30           C  
ANISOU 2867  C   LEU A 190     5663   4270   6140    858    -84    261
ATOM   2868  O   LEU A 190     -11.858   3.302  -8.259  1.00 37.31           O  
ANISOU 2868  O   LEU A 190     4963   3603   5609    824    -78    283
ATOM   2869  CB  LEU A 190     -10.346   2.899  -5.368  1.00 31.10           C  
ANISOU 2869  CB  LEU A 190     4262   2909   4645    840    -70    287
ATOM   2870  CG  LEU A 190      -9.001   2.423  -4.811  1.00 36.99           C  
ANISOU 2870  CG  LEU A 190     5009   3704   5343    835     -5    324
ATOM   2871  CD1 LEU A 190      -9.202   1.560  -3.576  1.00 33.10           C  
ANISOU 2871  CD1 LEU A 190     4549   3264   4761    832     74    359
ATOM   2872  CD2 LEU A 190      -8.213   1.668  -5.870  1.00 27.65           C  
ANISOU 2872  CD2 LEU A 190     3822   2478   4205    841    -60    322
ATOM   2873  H   LEU A 190      -9.751   5.340  -5.085  1.00 37.18           H  
ATOM   2874  HA  LEU A 190      -9.569   3.514  -7.281  1.00 31.48           H  
ATOM   2875  HB3 LEU A 190     -10.912   2.016  -5.669  1.00 31.10           H  
ATOM   2876  HB2 LEU A 190     -10.926   3.351  -4.561  1.00 31.10           H  
ATOM   2877  HG  LEU A 190      -8.401   3.285  -4.525  1.00 36.99           H  
ATOM   2878 HD11 LEU A 190      -8.317   0.969  -3.334  1.00 33.10           H  
ATOM   2879 HD12 LEU A 190      -9.413   2.182  -2.706  1.00 33.10           H  
ATOM   2880 HD13 LEU A 190     -10.039   0.871  -3.695  1.00 33.10           H  
ATOM   2881 HD21 LEU A 190      -7.852   0.701  -5.517  1.00 27.65           H  
ATOM   2882 HD22 LEU A 190      -8.795   1.461  -6.768  1.00 27.65           H  
ATOM   2883 HD23 LEU A 190      -7.335   2.236  -6.174  1.00 27.65           H  
ATOM   2884  N   LEU A 191     -12.550   4.781  -6.707  1.00 35.57           N  
ANISOU 2884  N   LEU A 191     4823   3426   5265    864    -87    240
ATOM   2885  CA  LEU A 191     -13.827   4.994  -7.380  1.00 34.46           C  
ANISOU 2885  CA  LEU A 191     4633   3257   5205    841    -71    243
ATOM   2886  C   LEU A 191     -13.626   5.650  -8.739  1.00 46.87           C  
ANISOU 2886  C   LEU A 191     6102   4801   6905    803    -74    239
ATOM   2887  O   LEU A 191     -14.360   5.361  -9.692  1.00 44.75           O  
ANISOU 2887  O   LEU A 191     5726   4494   6783    741   -105    235
ATOM   2888  CB  LEU A 191     -14.751   5.844  -6.509  1.00 43.94           C  
ANISOU 2888  CB  LEU A 191     5874   4475   6346    860    -75    218
ATOM   2889  CG  LEU A 191     -15.338   5.181  -5.262  1.00 44.70           C  
ANISOU 2889  CG  LEU A 191     6009   4585   6389    858    -99    215
ATOM   2890  CD1 LEU A 191     -16.122   6.191  -4.438  1.00 28.76           C  
ANISOU 2890  CD1 LEU A 191     3983   2589   4355    850   -101    193
ATOM   2891  CD2 LEU A 191     -16.219   4.006  -5.654  1.00 31.41           C  
ANISOU 2891  CD2 LEU A 191     4316   2872   4747    844    -86    240
ATOM   2892  H   LEU A 191     -12.367   5.300  -5.858  1.00 35.57           H  
ATOM   2893  HA  LEU A 191     -14.294   4.023  -7.557  1.00 34.46           H  
ATOM   2894  HB3 LEU A 191     -15.585   6.205  -7.115  1.00 43.94           H  
ATOM   2895  HB2 LEU A 191     -14.209   6.742  -6.212  1.00 43.94           H  
ATOM   2896  HG  LEU A 191     -14.527   4.800  -4.645  1.00 44.70           H  
ATOM   2897 HD11 LEU A 191     -15.935   6.044  -3.374  1.00 28.76           H  
ATOM   2898 HD12 LEU A 191     -15.839   7.219  -4.667  1.00 28.76           H  
ATOM   2899 HD13 LEU A 191     -17.199   6.121  -4.594  1.00 28.76           H  
ATOM   2900 HD21 LEU A 191     -17.131   3.945  -5.059  1.00 31.41           H  
ATOM   2901 HD22 LEU A 191     -16.524   4.040  -6.700  1.00 31.41           H  
ATOM   2902 HD23 LEU A 191     -15.687   3.066  -5.502  1.00 31.41           H  
ATOM   2903  N   LEU A 192     -12.637   6.540  -8.846  1.00 46.65           N  
ANISOU 2903  N   LEU A 192     6093   4793   6840    828    -65    227
ATOM   2904  CA  LEU A 192     -12.318   7.143 -10.136  1.00 31.74           C  
ANISOU 2904  CA  LEU A 192     4103   2878   5080    786    -81    216
ATOM   2905  C   LEU A 192     -11.817   6.093 -11.121  1.00 35.29           C  
ANISOU 2905  C   LEU A 192     4471   3297   5642    737   -114    230
ATOM   2906  O   LEU A 192     -12.214   6.090 -12.292  1.00 40.13           O  
ANISOU 2906  O   LEU A 192     4962   3871   6414    670   -165    213
ATOM   2907  CB  LEU A 192     -11.283   8.254  -9.960  1.00 39.06           C  
ANISOU 2907  CB  LEU A 192     5078   3836   5929    830    -62    204
ATOM   2908  CG  LEU A 192     -11.762   9.547  -9.296  1.00 46.38           C  
ANISOU 2908  CG  LEU A 192     6054   4787   6783    864    -49    179
ATOM   2909  CD1 LEU A 192     -10.655  10.586  -9.296  1.00 45.19           C  
ANISOU 2909  CD1 LEU A 192     5930   4661   6577    897    -45    162
ATOM   2910  CD2 LEU A 192     -13.002  10.087  -9.994  1.00 59.69           C  
ANISOU 2910  CD2 LEU A 192     7648   6440   8592    815    -62    162
ATOM   2911  H   LEU A 192     -12.066   6.790  -8.049  1.00 46.65           H  
ATOM   2912  HA  LEU A 192     -13.232   7.555 -10.564  1.00 31.74           H  
ATOM   2913  HB3 LEU A 192     -10.917   8.525 -10.952  1.00 39.06           H  
ATOM   2914  HB2 LEU A 192     -10.404   7.891  -9.436  1.00 39.06           H  
ATOM   2915  HG  LEU A 192     -12.034   9.349  -8.264  1.00 46.38           H  
ATOM   2916 HD11 LEU A 192     -10.449  10.922  -8.279  1.00 45.19           H  
ATOM   2917 HD12 LEU A 192      -9.717  10.193  -9.691  1.00 45.19           H  
ATOM   2918 HD13 LEU A 192     -10.893  11.471  -9.886  1.00 45.19           H  
ATOM   2919 HD21 LEU A 192     -13.088  11.171  -9.910  1.00 59.69           H  
ATOM   2920 HD22 LEU A 192     -13.016   9.845 -11.057  1.00 59.69           H  
ATOM   2921 HD23 LEU A 192     -13.905   9.672  -9.546  1.00 59.69           H  
ATOM   2922  N   MET A 193     -10.938   5.193 -10.666  1.00 38.29           N  
ANISOU 2922  N   MET A 193     4913   3693   5942    766    -97    256
ATOM   2923  CA  MET A 193     -10.476   4.111 -11.534  1.00 38.20           C  
ANISOU 2923  CA  MET A 193     4829   3653   6031    721   -129    272
ATOM   2924  C   MET A 193     -11.644   3.267 -12.023  1.00 36.77           C  
ANISOU 2924  C   MET A 193     4565   3437   5972    660   -174    271
ATOM   2925  O   MET A 193     -11.690   2.876 -13.196  1.00 46.66           O  
ANISOU 2925  O   MET A 193     5702   4654   7375    595   -233    262
ATOM   2926  CB  MET A 193      -9.464   3.226 -10.802  1.00 37.23           C  
ANISOU 2926  CB  MET A 193     4797   3557   5794    765   -103    299
ATOM   2927  CG  MET A 193      -8.264   3.953 -10.234  1.00 56.89           C  
ANISOU 2927  CG  MET A 193     7367   6085   8162    821    -78    293
ATOM   2928  SD  MET A 193      -7.163   2.815  -9.371  1.00 64.60           S  
ANISOU 2928  SD  MET A 193     8423   7088   9034    851    -78    311
ATOM   2929  CE  MET A 193      -6.311   3.938  -8.266  1.00 64.48           C  
ANISOU 2929  CE  MET A 193     8453   7122   8925    878    -81    284
ATOM   2930  H   MET A 193     -10.602   5.221  -9.712  1.00 38.29           H  
ATOM   2931  HA  MET A 193      -9.981   4.555 -12.400  1.00 38.20           H  
ATOM   2932  HB3 MET A 193      -9.108   2.456 -11.489  1.00 37.23           H  
ATOM   2933  HB2 MET A 193      -9.957   2.688  -9.991  1.00 37.23           H  
ATOM   2934  HG3 MET A 193      -8.492   4.777  -9.601  1.00 56.89           H  
ATOM   2935  HG2 MET A 193      -7.702   4.375 -11.063  1.00 56.89           H  
ATOM   2936  HE1 MET A 193      -5.661   3.379  -7.594  1.00 64.48           H  
ATOM   2937  HE2 MET A 193      -5.695   4.626  -8.830  1.00 64.48           H  
ATOM   2938  HE3 MET A 193      -7.020   4.506  -7.664  1.00 64.48           H  
ATOM   2939  N   LEU A 194     -12.599   2.978 -11.135  1.00 42.02           N  
ANISOU 2939  N   LEU A 194     5284   4110   6572    680   -156    276
ATOM   2940  CA  LEU A 194     -13.775   2.210 -11.528  1.00 47.73           C  
ANISOU 2940  CA  LEU A 194     5931   4802   7404    626   -201    274
ATOM   2941  C   LEU A 194     -14.535   2.902 -12.652  1.00 45.68           C  
ANISOU 2941  C   LEU A 194     5544   4509   7304    562   -259    238
ATOM   2942  O   LEU A 194     -14.989   2.248 -13.599  1.00 47.42           O  
ANISOU 2942  O   LEU A 194     5655   4696   7668    496   -325    229
ATOM   2943  CB  LEU A 194     -14.683   1.991 -10.319  1.00 48.97           C  
ANISOU 2943  CB  LEU A 194     6176   4977   7454    664   -167    282
ATOM   2944  CG  LEU A 194     -16.010   1.284 -10.599  1.00 43.41           C  
ANISOU 2944  CG  LEU A 194     5401   4242   6849    614   -209    278
ATOM   2945  CD1 LEU A 194     -15.767  -0.102 -11.174  1.00 36.60           C  
ANISOU 2945  CD1 LEU A 194     4485   3357   6066    574   -250    296
ATOM   2946  CD2 LEU A 194     -16.853   1.206  -9.340  1.00 36.49           C  
ANISOU 2946  CD2 LEU A 194     4622   3388   5856    657   -170    286
ATOM   2947  H   LEU A 194     -12.533   3.288 -10.174  1.00 42.02           H  
ATOM   2948  HA  LEU A 194     -13.432   1.241 -11.897  1.00 47.73           H  
ATOM   2949  HB3 LEU A 194     -14.908   2.953  -9.865  1.00 48.97           H  
ATOM   2950  HB2 LEU A 194     -14.131   1.436  -9.559  1.00 48.97           H  
ATOM   2951  HG  LEU A 194     -16.595   1.860 -11.318  1.00 43.41           H  
ATOM   2952 HD11 LEU A 194     -16.485  -0.841 -10.817  1.00 36.60           H  
ATOM   2953 HD12 LEU A 194     -15.858  -0.086 -12.260  1.00 36.60           H  
ATOM   2954 HD13 LEU A 194     -14.773  -0.483 -10.937  1.00 36.60           H  
ATOM   2955 HD21 LEU A 194     -17.873   1.537  -9.538  1.00 36.49           H  
ATOM   2956 HD22 LEU A 194     -16.914   0.199  -8.927  1.00 36.49           H  
ATOM   2957 HD23 LEU A 194     -16.465   1.842  -8.544  1.00 36.49           H  
ATOM   2958  N   GLY A 195     -14.676   4.226 -12.569  1.00 43.58           N  
ANISOU 2958  N   GLY A 195     5288   4254   7016    579   -241    215
ATOM   2959  CA  GLY A 195     -15.348   4.958 -13.627  1.00 38.01           C  
ANISOU 2959  CA  GLY A 195     4462   3519   6459    519   -298    176
ATOM   2960  C   GLY A 195     -14.544   5.016 -14.911  1.00 46.20           C  
ANISOU 2960  C   GLY A 195     5402   4534   7620    472   -349    161
ATOM   2961  O   GLY A 195     -15.115   5.005 -16.005  1.00 47.65           O  
ANISOU 2961  O   GLY A 195     5459   4684   7961    403   -421    132
ATOM   2962  H   GLY A 195     -14.307   4.740 -11.780  1.00 43.58           H  
ATOM   2963  HA3 GLY A 195     -15.511   5.979 -13.282  1.00 38.01           H  
ATOM   2964  HA2 GLY A 195     -16.335   4.534 -13.819  1.00 38.01           H  
ATOM   2965  N   VAL A 196     -13.215   5.077 -14.800  1.00 43.06           N  
ANISOU 2965  N   VAL A 196     5056   4154   7150    507   -315    178
ATOM   2966  CA  VAL A 196     -12.377   5.088 -15.995  1.00 48.44           C  
ANISOU 2966  CA  VAL A 196     5650   4815   7942    464   -361    166
ATOM   2967  C   VAL A 196     -12.477   3.755 -16.724  1.00 60.35           C  
ANISOU 2967  C   VAL A 196     7075   6294   9560    408   -421    176
ATOM   2968  O   VAL A 196     -12.620   3.714 -17.953  1.00 64.92           O  
ANISOU 2968  O   VAL A 196     7530   6842  10296    341   -495    149
ATOM   2969  CB  VAL A 196     -10.920   5.427 -15.629  1.00 52.36           C  
ANISOU 2969  CB  VAL A 196     6228   5340   8326    520   -308    185
ATOM   2970  CG1 VAL A 196     -10.008   5.214 -16.826  1.00 38.45           C  
ANISOU 2970  CG1 VAL A 196     4379   3555   6674    475   -355    178
ATOM   2971  CG2 VAL A 196     -10.817   6.859 -15.133  1.00 52.96           C  
ANISOU 2971  CG2 VAL A 196     6364   5442   8318    566   -263    168
ATOM   2972  H   VAL A 196     -12.761   5.114 -13.896  1.00 43.06           H  
ATOM   2973  HA  VAL A 196     -12.744   5.864 -16.671  1.00 48.44           H  
ATOM   2974  HB  VAL A 196     -10.588   4.771 -14.823  1.00 52.36           H  
ATOM   2975 HG11 VAL A 196      -9.023   5.637 -16.628  1.00 38.45           H  
ATOM   2976 HG12 VAL A 196      -9.849   4.161 -17.058  1.00 38.45           H  
ATOM   2977 HG13 VAL A 196     -10.395   5.710 -17.717  1.00 38.45           H  
ATOM   2978 HG21 VAL A 196      -9.832   7.054 -14.707  1.00 52.96           H  
ATOM   2979 HG22 VAL A 196     -10.961   7.563 -15.954  1.00 52.96           H  
ATOM   2980 HG23 VAL A 196     -11.556   7.113 -14.380  1.00 52.96           H  
ATOM   2981  N   TYR A 197     -12.414   2.645 -15.983  1.00 52.94           N  
ANISOU 2981  N   TYR A 197     6205   5367   8544    434   -394    212
ATOM   2982  CA  TYR A 197     -12.528   1.337 -16.619  1.00 46.00           C  
ANISOU 2982  CA  TYR A 197     5252   4462   7763    383   -452    223
ATOM   2983  C   TYR A 197     -13.928   1.097 -17.162  1.00 50.93           C  
ANISOU 2983  C   TYR A 197     5778   5059   8516    324   -518    199
ATOM   2984  O   TYR A 197     -14.086   0.390 -18.164  1.00 51.66           O  
ANISOU 2984  O   TYR A 197     5762   5123   8744    262   -592    191
ATOM   2985  CB  TYR A 197     -12.135   0.231 -15.642  1.00 42.43           C  
ANISOU 2985  CB  TYR A 197     4901   4030   7192    428   -405    266
ATOM   2986  CG  TYR A 197     -10.643   0.122 -15.441  1.00 50.75           C  
ANISOU 2986  CG  TYR A 197     6018   5104   8159    469   -363    290
ATOM   2987  CD1 TYR A 197      -9.816  -0.297 -16.475  1.00 36.68           C  
ANISOU 2987  CD1 TYR A 197     4160   3303   6475    428   -409    291
ATOM   2988  CD2 TYR A 197     -10.060   0.437 -14.220  1.00 45.89           C  
ANISOU 2988  CD2 TYR A 197     5540   4529   7368    548   -283    309
ATOM   2989  CE1 TYR A 197      -8.451  -0.394 -16.302  1.00 44.24           C  
ANISOU 2989  CE1 TYR A 197     5174   4279   7355    465   -371    313
ATOM   2990  CE2 TYR A 197      -8.695   0.341 -14.037  1.00 47.98           C  
ANISOU 2990  CE2 TYR A 197     5861   4814   7554    586   -249    328
ATOM   2991  CZ  TYR A 197      -7.896  -0.074 -15.081  1.00 45.00           C  
ANISOU 2991  CZ  TYR A 197     5406   4416   7276    544   -291    331
ATOM   2992  OH  TYR A 197      -6.534  -0.171 -14.902  1.00 52.12           O  
ANISOU 2992  OH  TYR A 197     6363   5339   8101    582   -257    351
ATOM   2993  H   TYR A 197     -12.279   2.682 -14.980  1.00 52.94           H  
ATOM   2994  HA  TYR A 197     -11.841   1.306 -17.466  1.00 46.00           H  
ATOM   2995  HB3 TYR A 197     -12.457  -0.739 -16.027  1.00 42.43           H  
ATOM   2996  HB2 TYR A 197     -12.647   0.358 -14.686  1.00 42.43           H  
ATOM   2997  HD1 TYR A 197     -10.244  -0.559 -17.432  1.00 36.68           H  
ATOM   2998  HD2 TYR A 197     -10.675   0.716 -13.382  1.00 45.89           H  
ATOM   2999  HE1 TYR A 197      -7.825  -0.723 -17.118  1.00 44.24           H  
ATOM   3000  HE2 TYR A 197      -8.261   0.580 -13.077  1.00 47.98           H  
ATOM   3001  HH  TYR A 197      -6.221   0.066 -14.020  1.00 52.12           H  
ATOM   3002  N   LEU A 198     -14.953   1.666 -16.523  1.00 44.06           N  
ANISOU 3002  N   LEU A 198     4940   4196   7603    342   -495    187
ATOM   3003  CA  LEU A 198     -16.293   1.592 -17.095  1.00 48.81           C  
ANISOU 3003  CA  LEU A 198     5442   4773   8332    286   -560    160
ATOM   3004  C   LEU A 198     -16.347   2.299 -18.442  1.00 51.55           C  
ANISOU 3004  C   LEU A 198     5656   5094   8836    225   -630    117
ATOM   3005  O   LEU A 198     -17.025   1.837 -19.367  1.00 50.80           O  
ANISOU 3005  O   LEU A 198     5442   4972   8886    162   -710     97
ATOM   3006  CB  LEU A 198     -17.317   2.192 -16.133  1.00 47.45           C  
ANISOU 3006  CB  LEU A 198     5335   4616   8079    321   -517    155
ATOM   3007  CG  LEU A 198     -17.722   1.309 -14.955  1.00 61.63           C  
ANISOU 3007  CG  LEU A 198     7230   6428   9759    362   -472    189
ATOM   3008  CD1 LEU A 198     -18.748   2.021 -14.091  1.00 73.00           C  
ANISOU 3008  CD1 LEU A 198     8727   7883  11129    392   -434    180
ATOM   3009  CD2 LEU A 198     -18.257  -0.028 -15.447  1.00 57.35           C  
ANISOU 3009  CD2 LEU A 198     6615   5861   9314    313   -534    197
ATOM   3010  H   LEU A 198     -14.822   2.204 -15.676  1.00 44.06           H  
ATOM   3011  HA  LEU A 198     -16.530   0.545 -17.288  1.00 48.81           H  
ATOM   3012  HB3 LEU A 198     -18.228   2.429 -16.687  1.00 47.45           H  
ATOM   3013  HB2 LEU A 198     -16.952   3.150 -15.763  1.00 47.45           H  
ATOM   3014  HG  LEU A 198     -16.862   1.073 -14.340  1.00 61.63           H  
ATOM   3015 HD11 LEU A 198     -18.423   2.041 -13.051  1.00 73.00           H  
ATOM   3016 HD12 LEU A 198     -18.896   3.058 -14.393  1.00 73.00           H  
ATOM   3017 HD13 LEU A 198     -19.731   1.549 -14.113  1.00 73.00           H  
ATOM   3018 HD21 LEU A 198     -19.041  -0.428 -14.804  1.00 57.35           H  
ATOM   3019 HD22 LEU A 198     -18.671   0.034 -16.454  1.00 57.35           H  
ATOM   3020 HD23 LEU A 198     -17.463  -0.777 -15.463  1.00 57.35           H  
ATOM   3021  N   ARG A 199     -15.630   3.415 -18.574  1.00 53.14           N  
ANISOU 3021  N   ARG A 199     5875   5305   9010    245   -604    101
ATOM   3022  CA  ARG A 199     -15.589   4.123 -19.849  1.00 52.62           C  
ANISOU 3022  CA  ARG A 199     5687   5216   9089    188   -669     58
ATOM   3023  C   ARG A 199     -14.775   3.355 -20.884  1.00 60.74           C  
ANISOU 3023  C   ARG A 199     6636   6224  10217    143   -725     62
ATOM   3024  O   ARG A 199     -15.119   3.354 -22.072  1.00 66.86           O  
ANISOU 3024  O   ARG A 199     7280   6973  11151     77   -808     29
ATOM   3025  CB  ARG A 199     -15.018   5.526 -19.649  1.00 53.54           C  
ANISOU 3025  CB  ARG A 199     5852   5349   9141    225   -622     41
ATOM   3026  CG  ARG A 199     -15.942   6.468 -18.893  1.00 63.78           C  
ANISOU 3026  CG  ARG A 199     7198   6661  10376    255   -584     26
ATOM   3027  CD  ARG A 199     -15.369   7.874 -18.830  1.00 82.53           C  
ANISOU 3027  CD  ARG A 199     9606   9049  12701    285   -548      6
ATOM   3028  NE  ARG A 199     -16.371   8.849 -18.410  1.00 96.33           N  
ANISOU 3028  NE  ARG A 199    11366  10804  14430    297   -533    -18
ATOM   3029  CZ  ARG A 199     -17.175   9.496 -19.247  1.00105.48           C  
ANISOU 3029  CZ  ARG A 199    12418  11941  15720    244   -591    -65
ATOM   3030  NH1 ARG A 199     -17.092   9.275 -20.552  1.00109.28           N  
ANISOU 3030  NH1 ARG A 199    12771  12392  16359    177   -669    -93
ATOM   3031  NH2 ARG A 199     -18.060  10.367 -18.781  1.00107.14           N1+
ANISOU 3031  NH2 ARG A 199    12647  12159  15902    259   -572    -84
ATOM   3032  H   ARG A 199     -15.088   3.787 -17.804  1.00 53.14           H  
ATOM   3033  HA  ARG A 199     -16.602   4.226 -20.242  1.00 52.62           H  
ATOM   3034  HB3 ARG A 199     -14.852   5.967 -20.632  1.00 53.54           H  
ATOM   3035  HB2 ARG A 199     -14.040   5.490 -19.170  1.00 53.54           H  
ATOM   3036  HG3 ARG A 199     -16.054   6.092 -17.883  1.00 63.78           H  
ATOM   3037  HG2 ARG A 199     -16.949   6.464 -19.313  1.00 63.78           H  
ATOM   3038  HD3 ARG A 199     -14.788   8.158 -19.710  1.00 82.53           H  
ATOM   3039  HD2 ARG A 199     -14.652   7.889 -18.008  1.00 82.53           H  
ATOM   3040  HE  ARG A 199     -16.468   8.997 -17.416  1.00 96.33           H  
ATOM   3041 HH12 ARG A 199     -17.704   9.754 -21.198  1.00109.28           H  
ATOM   3042 HH11 ARG A 199     -16.402   8.629 -20.910  1.00109.28           H  
ATOM   3043 HH22 ARG A 199     -18.672  10.864 -19.412  1.00107.14           H  
ATOM   3044 HH21 ARG A 199     -18.129  10.544 -17.789  1.00107.14           H  
ATOM   3045  N   ILE A 200     -13.693   2.701 -20.456  1.00 51.15           N  
ANISOU 3045  N   ILE A 200     5497   5025   8913    179   -684    101
ATOM   3046  CA  ILE A 200     -12.865   1.930 -21.383  1.00 48.01           C  
ANISOU 3046  CA  ILE A 200     5030   4609   8602    139   -735    108
ATOM   3047  C   ILE A 200     -13.681   0.808 -22.012  1.00 54.91           C  
ANISOU 3047  C   ILE A 200     5805   5459   9598     79   -814    107
ATOM   3048  O   ILE A 200     -13.781   0.697 -23.239  1.00 61.08           O  
ANISOU 3048  O   ILE A 200     6459   6215  10532     14   -897     80
ATOM   3049  CB  ILE A 200     -11.621   1.379 -20.666  1.00 53.33           C  
ANISOU 3049  CB  ILE A 200     5814   5306   9144    194   -670    153
ATOM   3050  CG1 ILE A 200     -10.659   2.511 -20.304  1.00 58.68           C  
ANISOU 3050  CG1 ILE A 200     6566   6006   9722    245   -607    151
ATOM   3051  CG2 ILE A 200     -10.924   0.341 -21.530  1.00 54.78           C  
ANISOU 3051  CG2 ILE A 200     5928   5472   9415    151   -725    167
ATOM   3052  CD1 ILE A 200      -9.399   2.031 -19.622  1.00 51.84           C  
ANISOU 3052  CD1 ILE A 200     5804   5165   8726    302   -545    193
ATOM   3053  H   ILE A 200     -13.409   2.739 -19.485  1.00 51.15           H  
ATOM   3054  HA  ILE A 200     -12.540   2.595 -22.187  1.00 48.01           H  
ATOM   3055  HB  ILE A 200     -11.924   0.891 -19.740  1.00 53.33           H  
ATOM   3056 HG13 ILE A 200     -11.125   3.300 -19.728  1.00 58.68           H  
ATOM   3057 HG12 ILE A 200     -10.388   2.966 -21.245  1.00 58.68           H  
ATOM   3058 HG21 ILE A 200      -9.937   0.069 -21.162  1.00 54.78           H  
ATOM   3059 HG22 ILE A 200     -11.472  -0.602 -21.541  1.00 54.78           H  
ATOM   3060 HG23 ILE A 200     -10.808   0.643 -22.562  1.00 54.78           H  
ATOM   3061 HD11 ILE A 200      -9.009   2.799 -18.958  1.00 51.84           H  
ATOM   3062 HD12 ILE A 200      -9.573   1.142 -19.017  1.00 51.84           H  
ATOM   3063 HD13 ILE A 200      -8.627   1.798 -20.351  1.00 51.84           H  
ATOM   3064  N   PHE A 201     -14.277  -0.041 -21.174  1.00 53.71           N  
ANISOU 3064  N   PHE A 201     5712   5316   9380    102   -790    135
ATOM   3065  CA  PHE A 201     -15.047  -1.171 -21.683  1.00 52.20           C  
ANISOU 3065  CA  PHE A 201     5435   5104   9294     51   -863    136
ATOM   3066  C   PHE A 201     -16.274  -0.712 -22.456  1.00 63.34           C  
ANISOU 3066  C   PHE A 201     6728   6495  10843     -3   -934     93
ATOM   3067  O   PHE A 201     -16.673  -1.364 -23.427  1.00 77.89           O  
ANISOU 3067  O   PHE A 201     8529   8331  12733    -28   -982     85
ATOM   3068  CB  PHE A 201     -15.441  -2.091 -20.528  1.00 43.71           C  
ANISOU 3068  CB  PHE A 201     4457   4043   8106     92   -816    174
ATOM   3069  CG  PHE A 201     -14.267  -2.732 -19.840  1.00 48.16           C  
ANISOU 3069  CG  PHE A 201     5126   4625   8547    140   -755    217
ATOM   3070  CD1 PHE A 201     -13.270  -3.348 -20.576  1.00 52.71           C  
ANISOU 3070  CD1 PHE A 201     5657   5191   9178    114   -789    228
ATOM   3071  CD2 PHE A 201     -14.165  -2.724 -18.458  1.00 50.22           C  
ANISOU 3071  CD2 PHE A 201     5529   4915   8639    211   -666    244
ATOM   3072  CE1 PHE A 201     -12.190  -3.940 -19.949  1.00 51.15           C  
ANISOU 3072  CE1 PHE A 201     5553   5012   8869    159   -734    267
ATOM   3073  CE2 PHE A 201     -13.086  -3.312 -17.826  1.00 41.32           C  
ANISOU 3073  CE2 PHE A 201     4495   3807   7399    256   -613    281
ATOM   3074  CZ  PHE A 201     -12.100  -3.922 -18.572  1.00 42.39           C  
ANISOU 3074  CZ  PHE A 201     4583   3931   7592    230   -646    293
ATOM   3075  H   PHE A 201     -14.190   0.060 -20.170  1.00 53.71           H  
ATOM   3076  HA  PHE A 201     -14.432  -1.717 -22.399  1.00 52.20           H  
ATOM   3077  HB3 PHE A 201     -16.090  -2.890 -20.889  1.00 43.71           H  
ATOM   3078  HB2 PHE A 201     -16.028  -1.531 -19.796  1.00 43.71           H  
ATOM   3079  HD1 PHE A 201     -13.322  -3.395 -21.653  1.00 52.71           H  
ATOM   3080  HD2 PHE A 201     -14.930  -2.251 -17.860  1.00 50.22           H  
ATOM   3081  HE1 PHE A 201     -11.424  -4.424 -20.535  1.00 51.15           H  
ATOM   3082  HE2 PHE A 201     -13.014  -3.294 -16.749  1.00 41.32           H  
ATOM   3083  HZ  PHE A 201     -11.255  -4.375 -18.079  1.00 42.39           H  
ATOM   3084  N   ALA A 202     -16.881   0.407 -22.052  1.00 65.24           N  
ANISOU 3084  N   ALA A 202     6995   6744  11048     17   -902     69
ATOM   3085  CA  ALA A 202     -18.002   0.939 -22.817  1.00 68.00           C  
ANISOU 3085  CA  ALA A 202     7278   7086  11475    -12   -945     29
ATOM   3086  C   ALA A 202     -17.541   1.473 -24.166  1.00 66.50           C  
ANISOU 3086  C   ALA A 202     7070   6897  11299    -18   -961      2
ATOM   3087  O   ALA A 202     -18.257   1.349 -25.166  1.00 65.65           O  
ANISOU 3087  O   ALA A 202     6947   6791  11205    -28   -987    -17
ATOM   3088  CB  ALA A 202     -18.718   2.033 -22.026  1.00 62.19           C  
ANISOU 3088  CB  ALA A 202     6556   6354  10718      3   -914      9
ATOM   3089  H   ALA A 202     -16.564   0.926 -21.244  1.00 65.24           H  
ATOM   3090  HA  ALA A 202     -18.715   0.135 -23.001  1.00 68.00           H  
ATOM   3091  HB1 ALA A 202     -19.544   2.461 -22.595  1.00 62.19           H  
ATOM   3092  HB2 ALA A 202     -19.131   1.637 -21.098  1.00 62.19           H  
ATOM   3093  HB3 ALA A 202     -18.041   2.848 -21.768  1.00 62.19           H  
ATOM   3094  N   ALA A 203     -16.347   2.072 -24.212  1.00 60.46           N  
ANISOU 3094  N   ALA A 203     6308   6132  10531    -13   -944      0
ATOM   3095  CA  ALA A 203     -15.803   2.538 -25.484  1.00 54.49           C  
ANISOU 3095  CA  ALA A 203     5538   5377   9789    -20   -958    -23
ATOM   3096  C   ALA A 203     -15.390   1.369 -26.369  1.00 63.54           C  
ANISOU 3096  C   ALA A 203     6676   6522  10944    -33   -988     -5
ATOM   3097  O   ALA A 203     -15.545   1.428 -27.594  1.00 66.78           O  
ANISOU 3097  O   ALA A 203     7070   6935  11369    -42  -1011    -25
ATOM   3098  CB  ALA A 203     -14.616   3.471 -25.242  1.00 47.48           C  
ANISOU 3098  CB  ALA A 203     4655   4489   8895    -10   -932    -29
ATOM   3099  H   ALA A 203     -15.784   2.202 -23.381  1.00 60.46           H  
ATOM   3100  HA  ALA A 203     -16.567   3.111 -26.013  1.00 54.49           H  
ATOM   3101  HB1 ALA A 203     -14.193   3.826 -26.183  1.00 47.48           H  
ATOM   3102  HB2 ALA A 203     -14.920   4.350 -24.672  1.00 47.48           H  
ATOM   3103  HB3 ALA A 203     -13.816   2.979 -24.688  1.00 47.48           H  
ATOM   3104  N   ALA A 204     -14.855   0.303 -25.770  1.00 68.62           N  
ANISOU 3104  N   ALA A 204     7330   7161  11581    -34   -988     33
ATOM   3105  CA  ALA A 204     -14.484  -0.872 -26.552  1.00 56.71           C  
ANISOU 3105  CA  ALA A 204     5815   5651  10081    -46  -1018     52
ATOM   3106  C   ALA A 204     -15.711  -1.546 -27.149  1.00 66.24           C  
ANISOU 3106  C   ALA A 204     7010   6859  11298    -56  -1047     45
ATOM   3107  O   ALA A 204     -15.701  -1.949 -28.318  1.00 72.15           O  
ANISOU 3107  O   ALA A 204     7744   7610  12059    -67  -1074     38
ATOM   3108  CB  ALA A 204     -13.709  -1.855 -25.679  1.00 51.64           C  
ANISOU 3108  CB  ALA A 204     5188   5005   9429    -44  -1010     95
ATOM   3109  H   ALA A 204     -14.684   0.291 -24.772  1.00 68.62           H  
ATOM   3110  HA  ALA A 204     -13.826  -0.551 -27.363  1.00 56.71           H  
ATOM   3111  HB1 ALA A 204     -13.158  -2.546 -26.315  1.00 51.64           H  
ATOM   3112  HB2 ALA A 204     -12.997  -1.359 -25.025  1.00 51.64           H  
ATOM   3113  HB3 ALA A 204     -14.367  -2.439 -25.034  1.00 51.64           H  
ATOM   3114  N   ARG A 205     -16.776  -1.679 -26.355  1.00 71.36           N  
ANISOU 3114  N   ARG A 205     7665   7507  11941    -52  -1043     48
ATOM   3115  CA  ARG A 205     -18.001  -2.310 -26.836  1.00 77.96           C  
ANISOU 3115  CA  ARG A 205     8490   8344  12786    -60  -1070     42
ATOM   3116  C   ARG A 205     -18.656  -1.481 -27.935  1.00 86.41           C  
ANISOU 3116  C   ARG A 205     9542   9421  13871    -64  -1080      4
ATOM   3117  O   ARG A 205     -19.202  -2.037 -28.896  1.00 92.34           O  
ANISOU 3117  O   ARG A 205    10277  10174  14634    -74  -1107     -2
ATOM   3118  CB  ARG A 205     -18.960  -2.519 -25.663  1.00 83.04           C  
ANISOU 3118  CB  ARG A 205     9145   8985  13420    -54  -1060     53
ATOM   3119  CG  ARG A 205     -20.375  -2.907 -26.047  1.00 95.11           C  
ANISOU 3119  CG  ARG A 205    10663  10515  14960    -60  -1082     42
ATOM   3120  CD  ARG A 205     -21.285  -2.798 -24.838  1.00103.35           C  
ANISOU 3120  CD  ARG A 205    11719  11556  15992    -51  -1067     47
ATOM   3121  NE  ARG A 205     -21.154  -1.491 -24.196  1.00111.84           N  
ANISOU 3121  NE  ARG A 205    12802  12635  17057    -39  -1033     29
ATOM   3122  CZ  ARG A 205     -21.680  -1.175 -23.018  1.00113.31           C  
ANISOU 3122  CZ  ARG A 205    13002  12820  17230    -30  -1011     34
ATOM   3123  NH1 ARG A 205     -22.378  -2.072 -22.336  1.00112.30           N  
ANISOU 3123  NH1 ARG A 205    12882  12689  17099    -31  -1019     55
ATOM   3124  NH2 ARG A 205     -21.505   0.041 -22.517  1.00112.39           N1+
ANISOU 3124  NH2 ARG A 205    12892  12707  17105    -20   -981     17
ATOM   3125  H   ARG A 205     -16.752  -1.365 -25.393  1.00 71.36           H  
ATOM   3126  HA  ARG A 205     -17.760  -3.288 -27.258  1.00 77.96           H  
ATOM   3127  HB3 ARG A 205     -18.904  -1.570 -25.133  1.00 83.04           H  
ATOM   3128  HB2 ARG A 205     -18.546  -3.258 -24.976  1.00 83.04           H  
ATOM   3129  HG3 ARG A 205     -20.335  -3.951 -26.363  1.00 95.11           H  
ATOM   3130  HG2 ARG A 205     -20.831  -2.360 -26.871  1.00 95.11           H  
ATOM   3131  HD3 ARG A 205     -21.149  -3.648 -24.168  1.00103.35           H  
ATOM   3132  HD2 ARG A 205     -22.318  -2.831 -25.190  1.00103.35           H  
ATOM   3133  HE  ARG A 205     -20.642  -0.789 -24.711  1.00111.84           H  
ATOM   3134 HH12 ARG A 205     -22.781  -1.842 -21.440  1.00112.30           H  
ATOM   3135 HH11 ARG A 205     -22.512  -2.999 -22.714  1.00112.30           H  
ATOM   3136 HH22 ARG A 205     -20.977   0.734 -23.030  1.00112.39           H  
ATOM   3137 HH21 ARG A 205     -21.910   0.291 -21.626  1.00112.39           H  
ATOM   3138  N   ARG A 206     -18.603  -0.153 -27.816  1.00 89.04           N  
ANISOU 3138  N   ARG A 206     9875   9757  14201    -56  -1057    -23
ATOM   3139  CA  ARG A 206     -19.210   0.706 -28.827  1.00 89.91           C  
ANISOU 3139  CA  ARG A 206     9966   9873  14323    -60  -1065    -60
ATOM   3140  C   ARG A 206     -18.458   0.642 -30.149  1.00 87.12           C  
ANISOU 3140  C   ARG A 206     9599   9522  13980    -69  -1083    -68
ATOM   3141  O   ARG A 206     -19.071   0.765 -31.215  1.00 97.80           O  
ANISOU 3141  O   ARG A 206    10933  10880  15345    -77  -1101    -88
ATOM   3142  CB  ARG A 206     -19.268   2.148 -28.322  1.00103.24           C  
ANISOU 3142  CB  ARG A 206    11659  11562  16004    -49  -1037    -85
ATOM   3143  CG  ARG A 206     -19.924   3.119 -29.293  1.00119.44           C  
ANISOU 3143  CG  ARG A 206    13693  13621  18069    -52  -1043   -124
ATOM   3144  CD  ARG A 206     -20.017   4.524 -28.716  1.00139.30           C  
ANISOU 3144  CD  ARG A 206    16213  16138  20577    -41  -1016   -149
ATOM   3145  NE  ARG A 206     -20.660   5.443 -29.651  1.00151.63           N  
ANISOU 3145  NE  ARG A 206    17757  17706  22151    -45  -1023   -186
ATOM   3146  CZ  ARG A 206     -20.938   6.715 -29.384  1.00155.44           C  
ANISOU 3146  CZ  ARG A 206    18239  18190  22631    -37  -1004   -214
ATOM   3147  NH1 ARG A 206     -20.631   7.232 -28.203  1.00154.91           N  
ANISOU 3147  NH1 ARG A 206    18189  18121  22550    -25   -977   -210
ATOM   3148  NH2 ARG A 206     -21.527   7.471 -30.302  1.00155.24           N1+
ANISOU 3148  NH2 ARG A 206    18196  18172  22618    -42  -1013   -245
ATOM   3149  H   ARG A 206     -18.155   0.289 -27.025  1.00 89.04           H  
ATOM   3150  HA  ARG A 206     -20.235   0.370 -29.004  1.00 89.91           H  
ATOM   3151  HB3 ARG A 206     -18.260   2.498 -28.090  1.00103.24           H  
ATOM   3152  HB2 ARG A 206     -19.817   2.167 -27.380  1.00103.24           H  
ATOM   3153  HG3 ARG A 206     -20.911   2.756 -29.585  1.00119.44           H  
ATOM   3154  HG2 ARG A 206     -19.336   3.181 -30.209  1.00119.44           H  
ATOM   3155  HD3 ARG A 206     -19.011   4.895 -28.511  1.00139.30           H  
ATOM   3156  HD2 ARG A 206     -20.555   4.500 -27.767  1.00139.30           H  
ATOM   3157  HE  ARG A 206     -20.878   5.069 -30.566  1.00151.63           H  
ATOM   3158 HH12 ARG A 206     -20.840   8.197 -27.993  1.00154.91           H  
ATOM   3159 HH11 ARG A 206     -20.181   6.658 -27.505  1.00154.91           H  
ATOM   3160 HH22 ARG A 206     -21.742   8.439 -30.112  1.00155.24           H  
ATOM   3161 HH21 ARG A 206     -21.760   7.083 -31.204  1.00155.24           H  
ATOM   3162  N   GLN A 207     -17.140   0.452 -30.105  1.00 78.98           N  
ANISOU 3162  N   GLN A 207     8576   8488  12944    -69  -1077    -51
ATOM   3163  CA  GLN A 207     -16.360   0.464 -31.336  1.00 68.68           C  
ANISOU 3163  CA  GLN A 207     7258   7186  11649    -78  -1092    -59
ATOM   3164  C   GLN A 207     -16.466  -0.859 -32.086  1.00 73.91           C  
ANISOU 3164  C   GLN A 207     7913   7850  12321    -90  -1123    -41
ATOM   3165  O   GLN A 207     -16.472  -0.874 -33.323  1.00 78.55           O  
ANISOU 3165  O   GLN A 207     8483   8443  12918   -100  -1142    -56
ATOM   3166  CB  GLN A 207     -14.897   0.787 -31.026  1.00 53.77           C  
ANISOU 3166  CB  GLN A 207     5382   5294   9755    -72  -1075    -49
ATOM   3167  CG  GLN A 207     -14.660   2.202 -30.523  1.00 60.01           C  
ANISOU 3167  CG  GLN A 207     6178   6085  10540    -60  -1046    -72
ATOM   3168  CD  GLN A 207     -13.206   2.454 -30.171  1.00 75.36           C  
ANISOU 3168  CD  GLN A 207     8133   8024  12478    -54  -1028    -59
ATOM   3169  OE1 GLN A 207     -12.309   1.788 -30.686  1.00 79.53           O  
ANISOU 3169  OE1 GLN A 207     8658   8550  13008    -61  -1040    -42
ATOM   3170  NE2 GLN A 207     -12.967   3.414 -29.282  1.00 77.08           N  
ANISOU 3170  NE2 GLN A 207     8361   8240  12686    -41   -999    -67
ATOM   3171  H   GLN A 207     -16.646   0.361 -29.228  1.00 78.98           H  
ATOM   3172  HA  GLN A 207     -16.728   1.250 -32.000  1.00 68.68           H  
ATOM   3173  HB3 GLN A 207     -14.302   0.632 -31.928  1.00 53.77           H  
ATOM   3174  HB2 GLN A 207     -14.525   0.073 -30.288  1.00 53.77           H  
ATOM   3175  HG3 GLN A 207     -15.314   2.467 -29.699  1.00 60.01           H  
ATOM   3176  HG2 GLN A 207     -14.922   2.899 -31.320  1.00 60.01           H  
ATOM   3177 HE22 GLN A 207     -12.014   3.614 -28.999  1.00 77.08           H  
ATOM   3178 HE21 GLN A 207     -13.727   3.940 -28.878  1.00 77.08           H  
ATOM   3179  N   LEU A 208     -16.550  -1.970 -31.360  1.00 72.00           N  
ANISOU 3179  N   LEU A 208     7681   7603  12073    -91  -1129    -10
ATOM   3180  CA  LEU A 208     -16.578  -3.299 -31.968  1.00 76.75           C  
ANISOU 3180  CA  LEU A 208     8275   8204  12681   -102  -1158     10
ATOM   3181  C   LEU A 208     -17.799  -3.504 -32.857  1.00 86.62           C  
ANISOU 3181  C   LEU A 208     9507   9461  13944   -109  -1181     -7
ATOM   3182  O   LEU A 208     -17.740  -4.236 -33.845  1.00 92.22           O  
ANISOU 3182  O   LEU A 208    10203  10173  14662   -120  -1207     -4
ATOM   3183  CB  LEU A 208     -16.541  -4.378 -30.885  1.00 77.95           C  
ANISOU 3183  CB  LEU A 208     8444   8350  12825   -100  -1158     46
ATOM   3184  CG  LEU A 208     -15.150  -4.776 -30.389  1.00 88.41           C  
ANISOU 3184  CG  LEU A 208     9782   9669  14141    -98  -1148     75
ATOM   3185  CD1 LEU A 208     -15.244  -5.687 -29.173  1.00 94.11           C  
ANISOU 3185  CD1 LEU A 208    10521  10385  14853    -94  -1144    109
ATOM   3186  CD2 LEU A 208     -14.375  -5.454 -31.507  1.00 87.24           C  
ANISOU 3186  CD2 LEU A 208     9624   9523  14002   -109  -1171     82
ATOM   3187  H   LEU A 208     -16.477  -1.924 -30.352  1.00 72.00           H  
ATOM   3188  HA  LEU A 208     -15.690  -3.399 -32.596  1.00 76.75           H  
ATOM   3189  HXT LEU A 208     -18.620  -2.876 -32.748  1.00 86.62           H  
ATOM   3190  HB3 LEU A 208     -17.040  -5.295 -31.209  1.00 77.95           H  
ATOM   3191  HB2 LEU A 208     -17.135  -4.037 -30.033  1.00 77.95           H  
ATOM   3192  HG  LEU A 208     -14.625  -3.875 -30.076  1.00 88.41           H  
ATOM   3193 HD11 LEU A 208     -14.365  -5.570 -28.538  1.00 94.11           H  
ATOM   3194 HD12 LEU A 208     -16.113  -5.455 -28.557  1.00 94.11           H  
ATOM   3195 HD13 LEU A 208     -15.317  -6.740 -29.447  1.00 94.11           H  
ATOM   3196 HD21 LEU A 208     -13.948  -6.410 -31.201  1.00 87.24           H  
ATOM   3197 HD22 LEU A 208     -14.990  -5.649 -32.386  1.00 87.24           H  
ATOM   3198 HD23 LEU A 208     -13.542  -4.844 -31.836  1.00 87.24           H  
ATOM   3199  N   GLU A 219     -10.663  -8.831 -40.102  1.00112.89           N  
ANISOU 3199  N   GLU A 219    15017  13744  14132    735   -872   1871
ATOM   3200  CA  GLU A 219     -10.735  -9.298 -38.724  1.00107.87           C  
ANISOU 3200  CA  GLU A 219    14333  13152  13502    658   -896   1890
ATOM   3201  C   GLU A 219      -9.608  -8.694 -37.891  1.00 98.87           C  
ANISOU 3201  C   GLU A 219    13190  12005  12370    629   -834   1837
ATOM   3202  O   GLU A 219      -9.517  -8.942 -36.690  1.00101.43           O  
ANISOU 3202  O   GLU A 219    13479  12363  12698    567   -846   1841
ATOM   3203  CB  GLU A 219     -10.677 -10.828 -38.671  1.00120.25           C  
ANISOU 3203  CB  GLU A 219    15953  14738  14999    558   -954   1960
ATOM   3204  CG  GLU A 219     -11.892 -11.524 -39.272  1.00130.88           C  
ANISOU 3204  CG  GLU A 219    17291  16099  16339    580  -1026   2016
ATOM   3205  CD  GLU A 219     -11.545 -12.394 -40.469  1.00140.39           C  
ANISOU 3205  CD  GLU A 219    18590  17275  17475    562  -1039   2057
ATOM   3206  OE1 GLU A 219     -10.342 -12.621 -40.718  1.00143.58           O  
ANISOU 3206  OE1 GLU A 219    19068  17654  17833    510   -998   2048
ATOM   3207  OE2 GLU A 219     -12.478 -12.850 -41.164  1.00144.20           O1-
ANISOU 3207  OE2 GLU A 219    19075  17763  17951    597  -1088   2098
ATOM   3208  H1  GLU A 219      -9.910  -9.292 -40.595  1.00112.89           H  
ATOM   3209  H2  GLU A 219     -11.501  -9.066 -40.620  1.00112.89           H  
ATOM   3210  HA  GLU A 219     -11.664  -9.047 -38.215  1.00107.87           H  
ATOM   3211  HB3 GLU A 219     -10.674 -11.132 -37.621  1.00120.25           H  
ATOM   3212  HB2 GLU A 219      -9.689 -11.150 -39.002  1.00120.25           H  
ATOM   3213  HG3 GLU A 219     -12.650 -10.797 -39.570  1.00130.88           H  
ATOM   3214  HG2 GLU A 219     -12.364 -12.159 -38.521  1.00130.88           H  
ATOM   3215  N   ARG A 220      -8.755  -7.891 -38.533  1.00 92.55           N  
ANISOU 3215  N   ARG A 220    12431  11161  11574    674   -772   1785
ATOM   3216  CA  ARG A 220      -7.611  -7.323 -37.824  1.00 89.54           C  
ANISOU 3216  CA  ARG A 220    12053  10769  11197    648   -711   1733
ATOM   3217  C   ARG A 220      -8.032  -6.187 -36.900  1.00 87.74           C  
ANISOU 3217  C   ARG A 220    11722  10561  11053    694   -694   1675
ATOM   3218  O   ARG A 220      -7.544  -6.090 -35.769  1.00 94.50           O  
ANISOU 3218  O   ARG A 220    12553  11438  11916    654   -670   1658
ATOM   3219  CB  ARG A 220      -6.556  -6.841 -38.816  1.00 92.01           C  
ANISOU 3219  CB  ARG A 220    12443  11027  11491    673   -657   1694
ATOM   3220  CG  ARG A 220      -5.784  -7.960 -39.485  1.00105.21           C  
ANISOU 3220  CG  ARG A 220    14216  12685  13075    608   -646   1748
ATOM   3221  CD  ARG A 220      -4.725  -7.399 -40.415  1.00121.34           C  
ANISOU 3221  CD  ARG A 220    16332  14672  15101    635   -585   1706
ATOM   3222  NE  ARG A 220      -4.073  -8.442 -41.200  1.00129.81           N  
ANISOU 3222  NE  ARG A 220    17477  15743  16104    577   -562   1768
ATOM   3223  CZ  ARG A 220      -3.267  -8.207 -42.230  1.00133.86           C  
ANISOU 3223  CZ  ARG A 220    18033  16223  16606    593   -501   1755
ATOM   3224  NH1 ARG A 220      -3.012  -6.960 -42.607  1.00134.85           N  
ANISOU 3224  NH1 ARG A 220    18172  16294  16772    640   -496   1645
ATOM   3225  NH2 ARG A 220      -2.719  -9.218 -42.887  1.00135.89           N1+
ANISOU 3225  NH2 ARG A 220    18336  16482  16812    511   -503   1822
ATOM   3226  H   ARG A 220      -8.868  -7.697 -39.519  1.00 92.55           H  
ATOM   3227  HA  ARG A 220      -7.149  -8.091 -37.200  1.00 89.54           H  
ATOM   3228  HB3 ARG A 220      -5.831  -6.214 -38.293  1.00 92.01           H  
ATOM   3229  HB2 ARG A 220      -7.021  -6.199 -39.567  1.00 92.01           H  
ATOM   3230  HG3 ARG A 220      -6.437  -8.673 -39.992  1.00105.21           H  
ATOM   3231  HG2 ARG A 220      -5.285  -8.514 -38.688  1.00105.21           H  
ATOM   3232  HD3 ARG A 220      -3.929  -6.971 -39.805  1.00121.34           H  
ATOM   3233  HD2 ARG A 220      -5.134  -6.587 -41.019  1.00121.34           H  
ATOM   3234  HE  ARG A 220      -4.259  -9.396 -40.925  1.00129.81           H  
ATOM   3235 HH12 ARG A 220      -2.404  -6.772 -43.390  1.00134.85           H  
ATOM   3236 HH11 ARG A 220      -3.425  -6.187 -42.106  1.00134.85           H  
ATOM   3237 HH22 ARG A 220      -2.105  -9.047 -43.670  1.00135.89           H  
ATOM   3238 HH21 ARG A 220      -2.906 -10.171 -42.608  1.00135.89           H  
ATOM   3239  N   ALA A 221      -8.924  -5.308 -37.365  1.00 85.70           N  
ANISOU 3239  N   ALA A 221    11406  10299  10857    772   -704   1640
ATOM   3240  CA  ALA A 221      -9.426  -4.247 -36.498  1.00 78.45           C  
ANISOU 3240  CA  ALA A 221    10382   9407  10017    809   -684   1585
ATOM   3241  C   ALA A 221     -10.182  -4.827 -35.309  1.00 82.13           C  
ANISOU 3241  C   ALA A 221    10791   9925  10490    770   -719   1631
ATOM   3242  O   ALA A 221     -10.078  -4.316 -34.188  1.00 87.08           O  
ANISOU 3242  O   ALA A 221    11357  10574  11154    763   -690   1599
ATOM   3243  CB  ALA A 221     -10.316  -3.291 -37.294  1.00 72.64           C  
ANISOU 3243  CB  ALA A 221     9598   8664   9336    884   -693   1543
ATOM   3244  H   ALA A 221      -9.303  -5.375 -38.302  1.00 85.70           H  
ATOM   3245  HA  ALA A 221      -8.578  -3.674 -36.115  1.00 78.45           H  
ATOM   3246  HB1 ALA A 221     -10.736  -2.516 -36.652  1.00 72.64           H  
ATOM   3247  HB2 ALA A 221      -9.735  -2.784 -38.065  1.00 72.64           H  
ATOM   3248  HB3 ALA A 221     -11.142  -3.782 -37.797  1.00 72.64           H  
ATOM   3249  N   ARG A 222     -10.946  -5.897 -35.536  1.00 80.05           N  
ANISOU 3249  N   ARG A 222    10544   9681  10193    741   -783   1704
ATOM   3250  CA  ARG A 222     -11.616  -6.577 -34.434  1.00 82.82           C  
ANISOU 3250  CA  ARG A 222    10842  10078  10546    685   -831   1751
ATOM   3251  C   ARG A 222     -10.614  -7.267 -33.518  1.00 87.73           C  
ANISOU 3251  C   ARG A 222    11504  10710  11119    591   -826   1767
ATOM   3252  O   ARG A 222     -10.832  -7.344 -32.303  1.00 82.73           O  
ANISOU 3252  O   ARG A 222    10819  10112  10504    551   -841   1771
ATOM   3253  CB  ARG A 222     -12.621  -7.588 -34.984  1.00 85.43           C  
ANISOU 3253  CB  ARG A 222    11183  10425  10851    671   -907   1823
ATOM   3254  CG  ARG A 222     -13.486  -8.270 -33.939  1.00 96.16           C  
ANISOU 3254  CG  ARG A 222    12483  11833  12220    614   -968   1869
ATOM   3255  CD  ARG A 222     -14.323  -9.366 -34.580  1.00109.31           C  
ANISOU 3255  CD  ARG A 222    14172  13511  13851    594  -1045   1938
ATOM   3256  NE  ARG A 222     -15.085  -8.867 -35.721  1.00120.05           N  
ANISOU 3256  NE  ARG A 222    15524  14855  15236    686  -1045   1931
ATOM   3257  CZ  ARG A 222     -15.741  -9.640 -36.581  1.00127.30           C  
ANISOU 3257  CZ  ARG A 222    16473  15772  16122    695  -1100   1981
ATOM   3258  NH1 ARG A 222     -15.727 -10.958 -36.438  1.00129.97           N  
ANISOU 3258  NH1 ARG A 222    16852  16126  16406    614  -1160   2041
ATOM   3259  NH2 ARG A 222     -16.409  -9.095 -37.589  1.00127.97           N1+
ANISOU 3259  NH2 ARG A 222    16553  15842  16227    781  -1098   1967
ATOM   3260  H   ARG A 222     -11.062  -6.270 -36.469  1.00 80.05           H  
ATOM   3261  HA  ARG A 222     -12.168  -5.837 -33.850  1.00 82.82           H  
ATOM   3262  HB3 ARG A 222     -12.096  -8.340 -35.578  1.00 85.43           H  
ATOM   3263  HB2 ARG A 222     -13.249  -7.034 -35.682  1.00 85.43           H  
ATOM   3264  HG3 ARG A 222     -14.096  -7.579 -33.360  1.00 96.16           H  
ATOM   3265  HG2 ARG A 222     -12.833  -8.770 -33.226  1.00 96.16           H  
ATOM   3266  HD3 ARG A 222     -15.075  -9.678 -33.855  1.00109.31           H  
ATOM   3267  HD2 ARG A 222     -13.710 -10.242 -34.797  1.00109.31           H  
ATOM   3268  HE  ARG A 222     -15.132  -7.864 -35.831  1.00120.05           H  
ATOM   3269 HH12 ARG A 222     -16.229 -11.549 -37.084  1.00129.97           H  
ATOM   3270 HH11 ARG A 222     -15.226 -11.378 -35.669  1.00129.97           H  
ATOM   3271 HH22 ARG A 222     -16.464  -8.091 -37.686  1.00127.97           H  
ATOM   3272 HH21 ARG A 222     -16.949  -9.671 -38.219  1.00127.97           H  
ATOM   3273  N   SER A 223      -9.508  -7.762 -34.078  1.00 96.67           N  
ANISOU 3273  N   SER A 223    12732  11814  12186    550   -808   1772
ATOM   3274  CA  SER A 223      -8.500  -8.435 -33.265  1.00 90.79           C  
ANISOU 3274  CA  SER A 223    12036  11079  11380    447   -806   1779
ATOM   3275  C   SER A 223      -7.740  -7.444 -32.393  1.00 76.30           C  
ANISOU 3275  C   SER A 223    10169   9241   9579    466   -737   1716
ATOM   3276  O   SER A 223      -7.387  -7.759 -31.251  1.00 79.46           O  
ANISOU 3276  O   SER A 223    10566   9669   9956    394   -746   1716
ATOM   3277  CB  SER A 223      -7.535  -9.210 -34.162  1.00 92.64           C  
ANISOU 3277  CB  SER A 223    12384  11283  11531    391   -800   1797
ATOM   3278  OG  SER A 223      -6.509  -9.826 -33.402  1.00 95.48           O  
ANISOU 3278  OG  SER A 223    12803  11653  11820    276   -799   1788
ATOM   3279  H   SER A 223      -9.356  -7.714 -35.077  1.00 96.67           H  
ATOM   3280  HA  SER A 223      -8.995  -9.153 -32.608  1.00 90.79           H  
ATOM   3281  HB3 SER A 223      -7.067  -8.555 -34.895  1.00 92.64           H  
ATOM   3282  HB2 SER A 223      -8.066  -9.985 -34.714  1.00 92.64           H  
ATOM   3283  HG  SER A 223      -6.895 -10.551 -32.904  1.00 95.48           H  
ATOM   3284  N   THR A 224      -7.473  -6.244 -32.914  1.00 68.11           N  
ANISOU 3284  N   THR A 224     9112   8172   8593    560   -672   1656
ATOM   3285  CA  THR A 224      -6.749  -5.248 -32.132  1.00 65.52           C  
ANISOU 3285  CA  THR A 224     8749   7841   8304    587   -602   1589
ATOM   3286  C   THR A 224      -7.586  -4.745 -30.961  1.00 69.06           C  
ANISOU 3286  C   THR A 224     9096   8329   8816    607   -610   1574
ATOM   3287  O   THR A 224      -7.067  -4.564 -29.853  1.00 72.25           O  
ANISOU 3287  O   THR A 224     9482   8749   9221    581   -581   1552
ATOM   3288  CB  THR A 224      -6.324  -4.085 -33.029  1.00 65.10           C  
ANISOU 3288  CB  THR A 224     8691   7747   8296    670   -543   1519
ATOM   3289  OG1 THR A 224      -5.544  -4.587 -34.122  1.00 77.18           O  
ANISOU 3289  OG1 THR A 224    10321   9238   9766    646   -538   1537
ATOM   3290  CG2 THR A 224      -5.493  -3.080 -32.246  1.00 61.30           C  
ANISOU 3290  CG2 THR A 224     8169   7267   7856    697   -463   1443
ATOM   3291  H   THR A 224      -7.759  -6.004 -33.855  1.00 68.11           H  
ATOM   3292  HA  THR A 224      -5.847  -5.713 -31.726  1.00 65.52           H  
ATOM   3293  HB  THR A 224      -7.199  -3.586 -33.450  1.00 65.10           H  
ATOM   3294  HG1 THR A 224      -6.109  -5.134 -34.677  1.00 77.18           H  
ATOM   3295 HG21 THR A 224      -5.074  -2.327 -32.915  1.00 61.30           H  
ATOM   3296 HG22 THR A 224      -6.080  -2.539 -31.504  1.00 61.30           H  
ATOM   3297 HG23 THR A 224      -4.658  -3.560 -31.733  1.00 61.30           H  
ATOM   3298  N   LEU A 225      -8.884  -4.520 -31.184  1.00 70.98           N  
ANISOU 3298  N   LEU A 225     9274   8587   9107    652   -646   1586
ATOM   3299  CA  LEU A 225      -9.748  -4.058 -30.102  1.00 66.23           C  
ANISOU 3299  CA  LEU A 225     8579   8023   8564    666   -651   1574
ATOM   3300  C   LEU A 225      -9.829  -5.085 -28.981  1.00 79.12           C  
ANISOU 3300  C   LEU A 225    10212   9691  10158    573   -704   1631
ATOM   3301  O   LEU A 225      -9.748  -4.732 -27.799  1.00 87.10           O  
ANISOU 3301  O   LEU A 225    11178  10724  11194    561   -684   1608
ATOM   3302  CB  LEU A 225     -11.142  -3.741 -30.640  1.00 65.43           C  
ANISOU 3302  CB  LEU A 225     8418   7933   8509    718   -684   1583
ATOM   3303  CG  LEU A 225     -11.365  -2.300 -31.096  1.00 62.27           C  
ANISOU 3303  CG  LEU A 225     7972   7518   8171    802   -630   1501
ATOM   3304  CD1 LEU A 225     -12.712  -2.158 -31.781  1.00 65.46           C  
ANISOU 3304  CD1 LEU A 225     8338   7932   8602    842   -670   1519
ATOM   3305  CD2 LEU A 225     -11.264  -1.352 -29.911  1.00 68.91           C  
ANISOU 3305  CD2 LEU A 225     8745   8376   9060    816   -576   1441
ATOM   3306  H   LEU A 225      -9.296  -4.656 -32.097  1.00 70.98           H  
ATOM   3307  HA  LEU A 225      -9.305  -3.155 -29.678  1.00 66.23           H  
ATOM   3308  HB3 LEU A 225     -11.903  -3.963 -29.888  1.00 65.43           H  
ATOM   3309  HB2 LEU A 225     -11.355  -4.424 -31.464  1.00 65.43           H  
ATOM   3310  HG  LEU A 225     -10.591  -2.046 -31.822  1.00 62.27           H  
ATOM   3311 HD11 LEU A 225     -12.781  -1.190 -32.277  1.00 65.46           H  
ATOM   3312 HD12 LEU A 225     -12.851  -2.908 -32.558  1.00 65.46           H  
ATOM   3313 HD13 LEU A 225     -13.541  -2.221 -31.078  1.00 65.46           H  
ATOM   3314 HD21 LEU A 225     -12.155  -0.736 -29.798  1.00 68.91           H  
ATOM   3315 HD22 LEU A 225     -11.127  -1.868 -28.960  1.00 68.91           H  
ATOM   3316 HD23 LEU A 225     -10.420  -0.671 -30.032  1.00 68.91           H  
ATOM   3317  N   GLN A 226      -9.985  -6.365 -29.332  1.00 81.02           N  
ANISOU 3317  N   GLN A 226    10508   9940  10336    499   -774   1699
ATOM   3318  CA  GLN A 226     -10.048  -7.407 -28.313  1.00 83.75           C  
ANISOU 3318  CA  GLN A 226    10864  10323  10636    391   -837   1743
ATOM   3319  C   GLN A 226      -8.747  -7.504 -27.528  1.00 84.28           C  
ANISOU 3319  C   GLN A 226    10985  10388  10649    323   -806   1713
ATOM   3320  O   GLN A 226      -8.765  -7.841 -26.338  1.00 87.04           O  
ANISOU 3320  O   GLN A 226    11321  10770  10981    253   -837   1718
ATOM   3321  CB  GLN A 226     -10.388  -8.749 -28.956  1.00 91.07           C  
ANISOU 3321  CB  GLN A 226    11849  11256  11499    321   -917   1807
ATOM   3322  CG  GLN A 226     -11.780  -8.800 -29.560  1.00107.72           C  
ANISOU 3322  CG  GLN A 226    13901  13374  13653    376   -960   1843
ATOM   3323  CD  GLN A 226     -11.998 -10.027 -30.421  1.00121.57           C  
ANISOU 3323  CD  GLN A 226    15721  15125  15344    326  -1026   1900
ATOM   3324  OE1 GLN A 226     -13.223 -10.205 -30.899  1.00123.37           O  
ANISOU 3324  OE1 GLN A 226    16041  15340  15493    251  -1035   1907
ATOM   3325  NE2 GLN A 226     -11.073 -10.805 -30.656  1.00122.89           N  
ANISOU 3325  NE2 GLN A 226    15845  15305  15542    366  -1072   1936
ATOM   3326  H   GLN A 226     -10.059  -6.641 -30.302  1.00 81.02           H  
ATOM   3327  HA  GLN A 226     -10.844  -7.156 -27.608  1.00 83.75           H  
ATOM   3328  HB3 GLN A 226     -10.287  -9.552 -28.223  1.00 91.07           H  
ATOM   3329  HB2 GLN A 226      -9.630  -8.931 -29.722  1.00 91.07           H  
ATOM   3330  HG3 GLN A 226     -11.989  -7.920 -30.164  1.00107.72           H  
ATOM   3331  HG2 GLN A 226     -12.524  -8.797 -28.763  1.00107.72           H  
ATOM   3332 HE22 GLN A 226     -11.234 -11.620 -31.230  1.00122.89           H  
ATOM   3333 HE21 GLN A 226     -10.154 -10.641 -30.272  1.00122.89           H  
ATOM   3334  N   LYS A 227      -7.612  -7.215 -28.171  1.00 74.82           N  
ANISOU 3334  N   LYS A 227     9853   9154   9421    338   -748   1680
ATOM   3335  CA  LYS A 227      -6.349  -7.169 -27.443  1.00 69.95           C  
ANISOU 3335  CA  LYS A 227     9289   8536   8752    279   -709   1643
ATOM   3336  C   LYS A 227      -6.289  -5.971 -26.505  1.00 77.90           C  
ANISOU 3336  C   LYS A 227    10216   9550   9834    354   -642   1590
ATOM   3337  O   LYS A 227      -5.686  -6.057 -25.428  1.00 74.07           O  
ANISOU 3337  O   LYS A 227     9747   9092   9304    292   -603   1490
ATOM   3338  CB  LYS A 227      -5.173  -7.142 -28.419  1.00 66.08           C  
ANISOU 3338  CB  LYS A 227     8889   8007   8211    277   -654   1610
ATOM   3339  CG  LYS A 227      -4.965  -8.450 -29.167  1.00 79.89           C  
ANISOU 3339  CG  LYS A 227    10742   9749   9863    175   -717   1656
ATOM   3340  CD  LYS A 227      -3.802  -8.360 -30.143  1.00 91.92           C  
ANISOU 3340  CD  LYS A 227    12352  11234  11337    173   -647   1601
ATOM   3341  CE  LYS A 227      -3.614  -9.670 -30.894  1.00101.27           C  
ANISOU 3341  CE  LYS A 227    13645  12410  12423     70   -709   1649
ATOM   3342  NZ  LYS A 227      -2.526  -9.592 -31.909  1.00106.54           N1+
ANISOU 3342  NZ  LYS A 227    14399  13037  13043     67   -644   1603
ATOM   3343  H   LYS A 227      -7.608  -6.957 -29.149  1.00 74.82           H  
ATOM   3344  HA  LYS A 227      -6.255  -8.072 -26.835  1.00 69.95           H  
ATOM   3345  HB3 LYS A 227      -4.255  -6.928 -27.869  1.00 66.08           H  
ATOM   3346  HB2 LYS A 227      -5.292  -6.323 -29.129  1.00 66.08           H  
ATOM   3347  HG3 LYS A 227      -5.872  -8.766 -29.675  1.00 79.89           H  
ATOM   3348  HG2 LYS A 227      -4.756  -9.236 -28.441  1.00 79.89           H  
ATOM   3349  HD3 LYS A 227      -2.889  -8.103 -29.602  1.00 91.92           H  
ATOM   3350  HD2 LYS A 227      -3.987  -7.547 -30.848  1.00 91.92           H  
ATOM   3351  HE3 LYS A 227      -4.537  -9.945 -31.405  1.00101.27           H  
ATOM   3352  HE2 LYS A 227      -3.383 -10.476 -30.196  1.00101.27           H  
ATOM   3353  HZ1 LYS A 227      -1.652  -9.367 -31.455  1.00106.54           H  
ATOM   3354  HZ2 LYS A 227      -2.441 -10.479 -32.383  1.00106.54           H  
ATOM   3355  HZ3 LYS A 227      -2.749  -8.873 -32.584  1.00106.54           H  
ATOM   3356  N   GLU A 228      -6.905  -4.849 -26.888  1.00 77.75           N  
ANISOU 3356  N   GLU A 228    10117   9516   9909    477   -595   1556
ATOM   3357  CA  GLU A 228      -6.988  -3.714 -25.976  1.00 69.69           C  
ANISOU 3357  CA  GLU A 228     9017   8503   8958    546   -534   1495
ATOM   3358  C   GLU A 228      -7.946  -3.989 -24.825  1.00 64.92           C  
ANISOU 3358  C   GLU A 228     8350   7940   8376    507   -589   1527
ATOM   3359  O   GLU A 228      -7.726  -3.507 -23.708  1.00 65.63           O  
ANISOU 3359  O   GLU A 228     8406   8044   8487    514   -556   1494
ATOM   3360  CB  GLU A 228      -7.405  -2.455 -26.735  1.00 71.63           C  
ANISOU 3360  CB  GLU A 228     9207   8727   9283    658   -480   1430
ATOM   3361  CG  GLU A 228      -6.248  -1.717 -27.387  1.00 83.24           C  
ANISOU 3361  CG  GLU A 228    10714  10161  10754    708   -397   1359
ATOM   3362  CD  GLU A 228      -6.676  -0.412 -28.027  1.00 97.07           C  
ANISOU 3362  CD  GLU A 228    12404  11900  12578    790   -356   1280
ATOM   3363  OE1 GLU A 228      -7.403  -0.456 -29.043  1.00104.63           O  
ANISOU 3363  OE1 GLU A 228    13360  12848  13545    805   -397   1302
ATOM   3364  OE2 GLU A 228      -6.293   0.659 -27.508  1.00 97.95           O1-
ANISOU 3364  OE2 GLU A 228    12472  12014  12729    833   -285   1193
ATOM   3365  H   GLU A 228      -7.367  -4.775 -27.784  1.00 77.75           H  
ATOM   3366  HA  GLU A 228      -6.007  -3.530 -25.531  1.00 69.69           H  
ATOM   3367  HB3 GLU A 228      -7.922  -1.764 -26.065  1.00 71.63           H  
ATOM   3368  HB2 GLU A 228      -8.137  -2.710 -27.501  1.00 71.63           H  
ATOM   3369  HG3 GLU A 228      -5.790  -2.349 -28.150  1.00 83.24           H  
ATOM   3370  HG2 GLU A 228      -5.470  -1.522 -26.647  1.00 83.24           H  
ATOM   3371  N   VAL A 229      -9.013  -4.753 -25.073  1.00 67.16           N  
ANISOU 3371  N   VAL A 229     8619   8244   8656    469   -671   1588
ATOM   3372  CA  VAL A 229      -9.897  -5.165 -23.986  1.00 60.43           C  
ANISOU 3372  CA  VAL A 229     7713   7433   7816    418   -731   1624
ATOM   3373  C   VAL A 229      -9.169  -6.117 -23.047  1.00 67.11           C  
ANISOU 3373  C   VAL A 229     8622   8300   8576    295   -776   1644
ATOM   3374  O   VAL A 229      -9.290  -6.015 -21.820  1.00 79.93           O  
ANISOU 3374  O   VAL A 229    10213   9950  10207    263   -779   1622
ATOM   3375  CB  VAL A 229     -11.180  -5.806 -24.546  1.00 60.88           C  
ANISOU 3375  CB  VAL A 229     7742   7507   7885    407   -805   1684
ATOM   3376  CG1 VAL A 229     -12.103  -6.226 -23.411  1.00 55.67           C  
ANISOU 3376  CG1 VAL A 229     7022   6888   7240    352   -866   1720
ATOM   3377  CG2 VAL A 229     -11.888  -4.851 -25.481  1.00 63.57           C  
ANISOU 3377  CG2 VAL A 229     8033   7829   8293    515   -765   1656
ATOM   3378  H   VAL A 229      -9.210  -5.091 -26.007  1.00 67.16           H  
ATOM   3379  HA  VAL A 229     -10.184  -4.279 -23.416  1.00 60.43           H  
ATOM   3380  HB  VAL A 229     -10.909  -6.691 -25.124  1.00 60.88           H  
ATOM   3381 HG11 VAL A 229     -13.067  -6.553 -23.800  1.00 55.67           H  
ATOM   3382 HG12 VAL A 229     -11.704  -7.063 -22.836  1.00 55.67           H  
ATOM   3383 HG13 VAL A 229     -12.292  -5.404 -22.720  1.00 55.67           H  
ATOM   3384 HG21 VAL A 229     -12.568  -5.381 -26.147  1.00 63.57           H  
ATOM   3385 HG22 VAL A 229     -12.490  -4.166 -24.886  1.00 63.57           H  
ATOM   3386 HG23 VAL A 229     -11.251  -4.215 -26.082  1.00 63.57           H  
ATOM   3387  N   HIS A 230      -8.403  -7.057 -23.609  1.00 70.87           N  
ANISOU 3387  N   HIS A 230     9200   8769   8959    213   -801   1653
ATOM   3388  CA  HIS A 230      -7.671  -8.013 -22.785  1.00 73.57           C  
ANISOU 3388  CA  HIS A 230     9618   9140   9193     78   -806   1573
ATOM   3389  C   HIS A 230      -6.642  -7.312 -21.910  1.00 68.32           C  
ANISOU 3389  C   HIS A 230     8965   8480   8513     83   -702   1432
ATOM   3390  O   HIS A 230      -6.495  -7.640 -20.726  1.00 63.43           O  
ANISOU 3390  O   HIS A 230     8353   7895   7854      9   -705   1371
ATOM   3391  CB  HIS A 230      -6.998  -9.060 -23.676  1.00 89.86           C  
ANISOU 3391  CB  HIS A 230    11792  11193  11159     -3   -831   1580
ATOM   3392  CG  HIS A 230      -6.453 -10.234 -22.925  1.00107.08           C  
ANISOU 3392  CG  HIS A 230    14050  13410  13227   -149   -859   1524
ATOM   3393  ND1 HIS A 230      -7.008 -11.429 -22.614  1.00112.86           N  
ANISOU 3393  ND1 HIS A 230    14846  14150  13885   -205   -783   1393
ATOM   3394  CD2 HIS A 230      -5.177 -10.257 -22.403  1.00113.60           C  
ANISOU 3394  CD2 HIS A 230    14898  14265  13999   -248   -956   1579
ATOM   3395  CE1 HIS A 230      -6.066 -12.144 -21.915  1.00116.04           C  
ANISOU 3395  CE1 HIS A 230    15308  14588  14195   -333   -832   1371
ATOM   3396  NE2 HIS A 230      -4.971 -11.414 -21.800  1.00115.24           N  
ANISOU 3396  NE2 HIS A 230    15184  14499  14105   -362   -937   1483
ATOM   3397  H   HIS A 230      -8.336  -7.148 -24.615  1.00 70.87           H  
ATOM   3398  HA  HIS A 230      -8.392  -8.522 -22.141  1.00 73.57           H  
ATOM   3399  HB3 HIS A 230      -6.203  -8.612 -24.274  1.00 89.86           H  
ATOM   3400  HB2 HIS A 230      -7.724  -9.451 -24.389  1.00 89.86           H  
ATOM   3401  HD2 HIS A 230      -4.402  -9.504 -22.431  1.00113.60           H  
ATOM   3402  HE1 HIS A 230      -6.200 -13.141 -21.520  1.00116.04           H  
ATOM   3403  HE2 HIS A 230      -4.117 -11.692 -21.335  1.00115.24           H  
ATOM   3404  N   ALA A 231      -5.917  -6.341 -22.472  1.00 59.18           N  
ANISOU 3404  N   ALA A 231     7810   7290   7386    172   -611   1377
ATOM   3405  CA  ALA A 231      -4.969  -5.577 -21.670  1.00 54.67           C  
ANISOU 3405  CA  ALA A 231     7243   6721   6806    192   -510   1242
ATOM   3406  C   ALA A 231      -5.679  -4.716 -20.635  1.00 56.08           C  
ANISOU 3406  C   ALA A 231     7328   6913   7068    254   -496   1237
ATOM   3407  O   ALA A 231      -5.107  -4.422 -19.580  1.00 54.64           O  
ANISOU 3407  O   ALA A 231     7153   6747   6861    234   -442   1131
ATOM   3408  CB  ALA A 231      -4.095  -4.702 -22.569  1.00 48.22           C  
ANISOU 3408  CB  ALA A 231     6446   5866   6011    281   -418   1189
ATOM   3409  H   ALA A 231      -6.023  -6.096 -23.449  1.00 59.18           H  
ATOM   3410  HA  ALA A 231      -4.311  -6.270 -21.142  1.00 54.67           H  
ATOM   3411  HB1 ALA A 231      -3.371  -4.129 -21.988  1.00 48.22           H  
ATOM   3412  HB2 ALA A 231      -3.535  -5.311 -23.279  1.00 48.22           H  
ATOM   3413  HB3 ALA A 231      -4.695  -3.995 -23.144  1.00 48.22           H  
ATOM   3414  N   ALA A 232      -6.919  -4.302 -20.913  1.00 58.56           N  
ANISOU 3414  N   ALA A 232     7554   7219   7478    330   -544   1348
ATOM   3415  CA  ALA A 232      -7.635  -3.459 -19.962  1.00 61.41           C  
ANISOU 3415  CA  ALA A 232     7824   7590   7920    390   -529   1348
ATOM   3416  C   ALA A 232      -8.128  -4.269 -18.769  1.00 67.88           C  
ANISOU 3416  C   ALA A 232     8640   8452   8700    283   -593   1350
ATOM   3417  O   ALA A 232      -8.103  -3.784 -17.632  1.00 55.86           O  
ANISOU 3417  O   ALA A 232     7089   6943   7193    286   -556   1286
ATOM   3418  CB  ALA A 232      -8.798  -2.752 -20.656  1.00 48.47           C  
ANISOU 3418  CB  ALA A 232     6089   5932   6395    505   -558   1464
ATOM   3419  H   ALA A 232      -7.373  -4.528 -21.788  1.00 58.56           H  
ATOM   3420  HA  ALA A 232      -6.967  -2.681 -19.586  1.00 61.41           H  
ATOM   3421  HB1 ALA A 232      -9.401  -2.183 -19.947  1.00 48.47           H  
ATOM   3422  HB2 ALA A 232      -8.431  -2.048 -21.404  1.00 48.47           H  
ATOM   3423  HB3 ALA A 232      -9.456  -3.453 -21.166  1.00 48.47           H  
ATOM   3424  N   LYS A 233      -8.579  -5.505 -19.005  1.00 62.68           N  
ANISOU 3424  N   LYS A 233     8013   7814   7989    188   -689   1423
ATOM   3425  CA  LYS A 233      -8.994  -6.361 -17.896  1.00 55.73           C  
ANISOU 3425  CA  LYS A 233     7136   6974   7064     80   -753   1423
ATOM   3426  C   LYS A 233      -7.810  -6.727 -17.010  1.00 54.37           C  
ANISOU 3426  C   LYS A 233     7044   6820   6795     -8   -705   1290
ATOM   3427  O   LYS A 233      -7.951  -6.811 -15.785  1.00 61.75           O  
ANISOU 3427  O   LYS A 233     7965   7781   7716    -56   -711   1246
ATOM   3428  CB  LYS A 233      -9.681  -7.620 -18.424  1.00 58.43           C  
ANISOU 3428  CB  LYS A 233     7498   7333   7368      2   -866   1528
ATOM   3429  CG  LYS A 233     -11.106  -7.395 -18.898  1.00 73.99           C  
ANISOU 3429  CG  LYS A 233     9376   9303   9434     70   -934   1660
ATOM   3430  CD  LYS A 233     -11.743  -8.696 -19.356  1.00 84.35           C  
ANISOU 3430  CD  LYS A 233    10715  10635  10700    -11  -1048   1755
ATOM   3431  CE  LYS A 233     -13.141  -8.466 -19.905  1.00 86.62           C  
ANISOU 3431  CE  LYS A 233    10912  10926  11075     61  -1074   1811
ATOM   3432  NZ  LYS A 233     -13.746  -9.716 -20.444  1.00 90.14           N1+
ANISOU 3432  NZ  LYS A 233    11385  11389  11476     -7  -1161   1868
ATOM   3433  H   LYS A 233      -8.623  -5.878 -19.945  1.00 62.68           H  
ATOM   3434  HA  LYS A 233      -9.709  -5.818 -17.276  1.00 55.73           H  
ATOM   3435  HB3 LYS A 233      -9.726  -8.361 -17.623  1.00 58.43           H  
ATOM   3436  HB2 LYS A 233      -9.079  -8.072 -19.215  1.00 58.43           H  
ATOM   3437  HG3 LYS A 233     -11.105  -6.680 -19.721  1.00 73.99           H  
ATOM   3438  HG2 LYS A 233     -11.701  -6.954 -18.098  1.00 73.99           H  
ATOM   3439  HD3 LYS A 233     -11.782  -9.398 -18.521  1.00 84.35           H  
ATOM   3440  HD2 LYS A 233     -11.113  -9.156 -20.120  1.00 84.35           H  
ATOM   3441  HE3 LYS A 233     -13.113  -7.729 -20.709  1.00 86.62           H  
ATOM   3442  HE2 LYS A 233     -13.792  -8.066 -19.127  1.00 86.62           H  
ATOM   3443  HZ1 LYS A 233     -13.813 -10.405 -19.708  1.00 90.14           H
[truncated: 315,037 more chars]
