# Supplementary material for: Anti-Inflammatory Activities of 8-Benzylaminoxanthines Showing High Adenosine A2A and Dual A1/A2A Receptor Affinity
Source: Int J Mol Sci. 2023 Sep 5;24(18):13707. doi: 10.3390/ijms241813707 (PMC10531311; doi:10.3390/ijms241813707)
Supplement: Supplementary file 1 [file ijms-24-13707-s001.zip › SI(apo)protein-ligand-complexes/5N2R_-clean_-_prepared_MZ-1490.pdb]

HEADER    MEMBRANE PROTEIN                        08-FEB-17   5N2R
TITLE     CRYSTAL STRUCTURE OF STABILIZED A2A ADENOSINE RECEPTOR
TITLE    2 A2AR-STAR2-BRIL IN COMPLEX WITH PSB36 AT 2.8A RESOLUTION
EXPDTA    X-RAY DIFFRACTION
REMARK   2 RESOLUTION.    2.80 ANGSTROMS
REMARK   3  R VALUE : 0.188000
REMARK   3  FREE R VALUE : 0.229000
REMARK   4 5N2R COMPLIES WITH FORMAT V. 3.30,
REMARK 200  TEMPERATURE           (KELVIN) : 100.00
REMARK 200  PH                             : 5.50
REMARK 350 BIOMOLECULE: 1
REMARK 350 APPLY THE FOLLOWING TO CHAINS: A
REMARK 350   BIOMT1  1   1.000000 0.000000 0.000000   0.000000
REMARK 350   BIOMT2  1   0.000000 1.000000 0.000000   0.000000
REMARK 350   BIOMT3  1   0.000000 0.000000 1.000000   0.000000
REMARK 888
REMARK 888 WRITTEN BY MAESTRO (A PRODUCT OF SCHRODINGER, LLC)
CRYST1   39.254  180.739  140.641  90.00  90.00  90.00 C 2 2 21      8
ATOM      1  N   GLY A  -1      -2.066 -17.737  33.708  1.00134.68           N  
ANISOU    1  N   GLY A  -1    19324  15925  15924   -496    270   -637
ATOM      2  CA  GLY A  -1      -1.551 -16.768  32.757  1.00132.27           C  
ANISOU    2  CA  GLY A  -1    18841  15728  15687   -416    268   -605
ATOM      3  C   GLY A  -1      -0.065 -16.912  32.498  1.00135.39           C  
ANISOU    3  C   GLY A  -1    19204  16180  16059   -311    304   -610
ATOM      4  O   GLY A  -1       0.757 -16.558  33.345  1.00137.46           O  
ANISOU    4  O   GLY A  -1    19539  16410  16281   -193    372   -616
ATOM      5  H1  GLY A  -1      -2.993 -17.479  34.014  1.00134.68           H  
ATOM      6  H2  GLY A  -1      -2.155 -18.648  33.280  1.00134.68           H  
ATOM      7  HA3 GLY A  -1      -1.731 -15.762  33.139  1.00132.27           H  
ATOM      8  HA2 GLY A  -1      -2.118 -16.819  31.826  1.00132.27           H  
ATOM      9  N   ALA A   0       0.273 -17.431  31.319  1.00133.55           N  
ANISOU    9  N   ALA A   0    18860  16033  15849   -353    260   -604
ATOM     10  CA  ALA A   0       1.664 -17.632  30.949  1.00125.93           C  
ANISOU   10  CA  ALA A   0    17852  15132  14863   -269    287   -607
ATOM     11  C   ALA A   0       2.416 -16.300  30.950  1.00125.17           C  
ANISOU   11  C   ALA A   0    17671  15092  14796   -134    334   -579
ATOM     12  O   ALA A   0       1.810 -15.241  30.758  1.00127.39           O  
ANISOU   12  O   ALA A   0    17876  15391  15134   -127    326   -553
ATOM     13  CB  ALA A   0       1.756 -18.285  29.571  1.00123.66           C  
ANISOU   13  CB  ALA A   0    17447  14931  14606   -345    225   -599
ATOM     14  H   ALA A   0      -0.431 -17.702  30.650  1.00133.55           H  
ATOM     15  HA  ALA A   0       2.076 -18.320  31.686  1.00125.93           H  
ATOM     16  HB1 ALA A   0       2.789 -18.480  29.282  1.00123.66           H  
ATOM     17  HB2 ALA A   0       1.231 -19.240  29.557  1.00123.66           H  
ATOM     18  HB3 ALA A   0       1.313 -17.654  28.799  1.00123.66           H  
ATOM     19  N   PRO A   1       3.729 -16.326  31.175  1.00123.65           N  
ANISOU   19  N   PRO A   1    17488  14932  14563    -27    384   -581
ATOM     20  CA  PRO A   1       4.514 -15.084  31.193  1.00120.83           C  
ANISOU   20  CA  PRO A   1    17045  14640  14224    100    430   -551
ATOM     21  C   PRO A   1       4.302 -14.279  29.925  1.00121.27           C  
ANISOU   21  C   PRO A   1    16923  14793  14360     71    384   -519
ATOM     22  O   PRO A   1       4.392 -14.820  28.812  1.00118.86           O  
ANISOU   22  O   PRO A   1    16536  14547  14079      2    335   -518
ATOM     23  CB  PRO A   1       5.961 -15.585  31.303  1.00118.42           C  
ANISOU   23  CB  PRO A   1    16757  14378  13860    185    471   -557
ATOM     24  CG  PRO A   1       5.839 -16.892  32.011  1.00119.30           C  
ANISOU   24  CG  PRO A   1    17031  14396  13903    140    477   -597
ATOM     25  CD  PRO A   1       4.554 -17.501  31.511  1.00121.40           C  
ANISOU   25  CD  PRO A   1    17300  14625  14204    -16    405   -610
ATOM     26  HA  PRO A   1       4.258 -14.579  32.121  1.00120.83           H  
ATOM     27  HB3 PRO A   1       6.602 -14.887  31.842  1.00118.42           H  
ATOM     28  HB2 PRO A   1       6.407 -15.738  30.329  1.00118.42           H  
ATOM     29  HG3 PRO A   1       5.748 -16.703  33.082  1.00119.30           H  
ATOM     30  HG2 PRO A   1       6.703 -17.541  31.867  1.00119.30           H  
ATOM     31  HD2 PRO A   1       4.714 -18.096  30.616  1.00121.40           H  
ATOM     32  HD3 PRO A   1       4.123 -18.139  32.282  1.00121.40           H  
ATOM     33  N   PRO A   2       4.002 -12.983  30.053  1.00117.96           N  
ANISOU   33  N   PRO A   2    16446  14390  13981    121    401   -493
ATOM     34  CA  PRO A   2       3.657 -12.191  28.861  1.00112.22           C  
ANISOU   34  CA  PRO A   2    15563  13744  13330     85    356   -465
ATOM     35  C   PRO A   2       4.765 -12.122  27.827  1.00100.48           C  
ANISOU   35  C   PRO A   2    13958  12368  11852    114    349   -450
ATOM     36  O   PRO A   2       4.469 -12.020  26.631  1.00101.56           O  
ANISOU   36  O   PRO A   2    13988  12561  12041     49    298   -437
ATOM     37  CB  PRO A   2       3.345 -10.805  29.443  1.00111.82           C  
ANISOU   37  CB  PRO A   2    15494  13687  13304    157    391   -442
ATOM     38  CG  PRO A   2       2.992 -11.061  30.873  1.00108.08           C  
ANISOU   38  CG  PRO A   2    15182  13102  12780    185    433   -461
ATOM     39  CD  PRO A   2       3.858 -12.207  31.295  1.00111.83           C  
ANISOU   39  CD  PRO A   2    15754  13552  13184    207    458   -488
ATOM     40  HA  PRO A   2       2.754 -12.614  28.415  1.00112.22           H  
ATOM     41  HB3 PRO A   2       2.545 -10.296  28.906  1.00111.82           H  
ATOM     42  HB2 PRO A   2       4.224 -10.157  29.406  1.00111.82           H  
ATOM     43  HG3 PRO A   2       1.947 -11.369  30.925  1.00108.08           H  
ATOM     44  HG2 PRO A   2       3.105 -10.181  31.508  1.00108.08           H  
ATOM     45  HD2 PRO A   2       4.841 -11.867  31.624  1.00111.83           H  
ATOM     46  HD3 PRO A   2       3.365 -12.726  32.116  1.00111.83           H  
ATOM     47  N   ILE A   3       6.033 -12.185  28.246  1.00100.71           N  
ANISOU   47  N   ILE A   3    14006  12430  11828    209    399   -448
ATOM     48  CA  ILE A   3       7.139 -12.055  27.304  1.00106.06           C  
ANISOU   48  CA  ILE A   3    14570  13218  12508    236    395   -430
ATOM     49  C   ILE A   3       7.210 -13.235  26.341  1.00102.61           C  
ANISOU   49  C   ILE A   3    14114  12800  12074    143    343   -445
ATOM     50  O   ILE A   3       7.806 -13.115  25.264  1.00102.72           O  
ANISOU   50  O   ILE A   3    14019  12901  12108    130    320   -429
ATOM     51  CB  ILE A   3       8.472 -11.890  28.060  1.00104.36           C  
ANISOU   51  CB  ILE A   3    14383  13040  12229    362    463   -421
ATOM     52  CG1 ILE A   3       9.562 -11.357  27.126  1.00105.02           C  
ANISOU   52  CG1 ILE A   3    14328  13253  12321    395    462   -391
ATOM     53  CG2 ILE A   3       8.898 -13.207  28.677  1.00103.48           C  
ANISOU   53  CG2 ILE A   3    14395  12874  12048    366    483   -453
ATOM     54  CD1 ILE A   3      10.944 -11.333  27.744  1.00104.14           C  
ANISOU   54  CD1 ILE A   3    14231  13197  12140    511    525   -378
ATOM     55  H   ILE A   3       6.258 -12.271  29.226  1.00100.71           H  
ATOM     56  HA  ILE A   3       6.979 -11.131  26.761  1.00106.06           H  
ATOM     57  HB  ILE A   3       8.325 -11.167  28.864  1.00104.36           H  
ATOM     58 HG13 ILE A   3       9.297 -10.355  26.788  1.00105.02           H  
ATOM     59 HG12 ILE A   3       9.662 -11.954  26.225  1.00105.02           H  
ATOM     60 HG21 ILE A   3       9.701 -13.059  29.399  1.00103.48           H  
ATOM     61 HG22 ILE A   3       8.085 -13.680  29.228  1.00103.48           H  
ATOM     62 HG23 ILE A   3       9.268 -13.924  27.943  1.00103.48           H  
ATOM     63 HD11 ILE A   3      11.597 -10.655  27.194  1.00104.14           H  
ATOM     64 HD12 ILE A   3      10.916 -10.990  28.779  1.00104.14           H  
ATOM     65 HD13 ILE A   3      11.409 -12.319  27.724  1.00104.14           H  
ATOM     66  N   MET A   4       6.609 -14.373  26.694  1.00 91.56           N  
ANISOU   66  N   MET A   4    12819  11321  10650     74    324   -476
ATOM     67  CA  MET A   4       6.625 -15.528  25.804  1.00 83.49           C  
ANISOU   67  CA  MET A   4    11778  10318   9626    -16    274   -488
ATOM     68  C   MET A   4       5.761 -15.281  24.573  1.00 78.56           C  
ANISOU   68  C   MET A   4    11048   9728   9075   -105    210   -471
ATOM     69  O   MET A   4       6.243 -15.350  23.435  1.00 79.81           O  
ANISOU   69  O   MET A   4    11109   9962   9254   -126    182   -457
ATOM     70  CB  MET A   4       6.161 -16.773  26.560  1.00 86.81           C  
ANISOU   70  CB  MET A   4    12341  10645   9996    -71    270   -524
ATOM     71  CG  MET A   4       7.036 -17.114  27.751  1.00 89.99           C  
ANISOU   71  CG  MET A   4    12863  11007  10321     19    336   -543
ATOM     72  SD  MET A   4       6.541 -18.647  28.554  1.00 90.61           S  
ANISOU   72  SD  MET A   4    13117  10976  10334    -56    329   -589
ATOM     73  CE  MET A   4       6.716 -19.804  27.196  1.00 92.48           C  
ANISOU   73  CE  MET A   4    13278  11278  10581   -160    262   -592
ATOM     74  H   MET A   4       6.103 -14.454  27.565  1.00 91.56           H  
ATOM     75  HA  MET A   4       7.650 -15.706  25.467  1.00 83.49           H  
ATOM     76  HB3 MET A   4       6.149 -17.600  25.852  1.00 86.81           H  
ATOM     77  HB2 MET A   4       5.132 -16.653  26.900  1.00 86.81           H  
ATOM     78  HG3 MET A   4       7.046 -16.302  28.467  1.00 89.99           H  
ATOM     79  HG2 MET A   4       8.069 -17.233  27.423  1.00 89.99           H  
ATOM     80  HE1 MET A   4       6.700 -20.823  27.581  1.00 92.48           H  
ATOM     81  HE2 MET A   4       5.895 -19.707  26.487  1.00 92.48           H  
ATOM     82  HE3 MET A   4       7.661 -19.650  26.675  1.00 92.48           H  
ATOM     83  N   GLY A   5       4.475 -14.992  24.781  1.00 72.09           N  
ANISOU   83  N   GLY A   5    10248   8855   8290   -158    187   -471
ATOM     84  CA  GLY A   5       3.634 -14.582  23.670  1.00 75.53           C  
ANISOU   84  CA  GLY A   5    10579   9327   8794   -224    135   -450
ATOM     85  C   GLY A   5       4.110 -13.297  23.024  1.00 69.65           C  
ANISOU   85  C   GLY A   5     9718   8657   8090   -165    146   -421
ATOM     86  O   GLY A   5       3.885 -13.074  21.832  1.00 62.51           O  
ANISOU   86  O   GLY A   5     8715   7803   7231   -207    106   -403
ATOM     87  H   GLY A   5       4.074 -14.979  25.710  1.00 72.09           H  
ATOM     88  HA3 GLY A   5       2.620 -14.429  24.037  1.00 75.53           H  
ATOM     89  HA2 GLY A   5       3.582 -15.377  22.923  1.00 75.53           H  
ATOM     90  N   SER A   6       4.772 -12.434  23.799  1.00 61.45           N  
ANISOU   90  N   SER A   6     8691   7626   7032    -66    201   -414
ATOM     91  CA  SER A   6       5.333 -11.211  23.236  1.00 57.85           C  
ANISOU   91  CA  SER A   6     8126   7250   6606    -11    213   -386
ATOM     92  C   SER A   6       6.472 -11.520  22.275  1.00 58.42           C  
ANISOU   92  C   SER A   6     8126   7405   6665     -9    204   -377
ATOM     93  O   SER A   6       6.615 -10.860  21.239  1.00 66.02           O  
ANISOU   93  O   SER A   6     8986   8433   7666    -22    182   -356
ATOM     94  CB  SER A   6       5.815 -10.290  24.356  1.00 60.12           C  
ANISOU   94  CB  SER A   6     8444   7533   6867     96    276   -378
ATOM     95  OG  SER A   6       4.812 -10.106  25.339  1.00 80.00           O  
ANISOU   95  OG  SER A   6    11045   9964   9387     95    288   -387
ATOM     96  H   SER A   6       4.914 -12.614  24.784  1.00 61.45           H  
ATOM     97  HA  SER A   6       4.547 -10.688  22.686  1.00 57.85           H  
ATOM     98  HB3 SER A   6       6.057  -9.310  23.943  1.00 60.12           H  
ATOM     99  HB2 SER A   6       6.739 -10.659  24.786  1.00 60.12           H  
ATOM    100  HG  SER A   6       4.679 -10.934  25.826  1.00 80.00           H  
ATOM    101  N   SER A   7       7.291 -12.525  22.601  1.00 59.75           N  
ANISOU  101  N   SER A   7     8353   7573   6779      6    220   -394
ATOM    102  CA  SER A   7       8.439 -12.848  21.758  1.00 56.01           C  
ANISOU  102  CA  SER A   7     7815   7180   6287     10    215   -384
ATOM    103  C   SER A   7       8.005 -13.339  20.383  1.00 55.85           C  
ANISOU  103  C   SER A   7     7732   7181   6308    -85    153   -380
ATOM    104  O   SER A   7       8.634 -13.003  19.374  1.00 61.02           O  
ANISOU  104  O   SER A   7     8299   7910   6977    -90    139   -361
ATOM    105  CB  SER A   7       9.321 -13.889  22.445  1.00 58.60           C  
ANISOU  105  CB  SER A   7     8226   7497   6544     45    246   -404
ATOM    106  OG  SER A   7       9.930 -13.352  23.606  1.00 72.93           O  
ANISOU  106  OG  SER A   7    10086   9309   8316    151    310   -401
ATOM    107  H   SER A   7       7.169 -13.050  23.457  1.00 59.75           H  
ATOM    108  HA  SER A   7       9.032 -11.942  21.613  1.00 56.01           H  
ATOM    109  HB3 SER A   7      10.117 -14.219  21.776  1.00 58.60           H  
ATOM    110  HB2 SER A   7       8.750 -14.777  22.719  1.00 58.60           H  
ATOM    111  HG  SER A   7       9.246 -13.221  24.273  1.00 72.93           H  
ATOM    112  N   VAL A   8       6.936 -14.135  20.321  1.00 52.96           N  
ANISOU  112  N   VAL A   8     7413   6754   5957   -162    115   -396
ATOM    113  CA  VAL A   8       6.428 -14.591  19.028  1.00 56.54           C  
ANISOU  113  CA  VAL A   8     7806   7228   6448   -247     57   -387
ATOM    114  C   VAL A   8       5.929 -13.408  18.209  1.00 64.66           C  
ANISOU  114  C   VAL A   8     8741   8289   7537   -252     40   -361
ATOM    115  O   VAL A   8       6.222 -13.286  17.013  1.00 58.55           O  
ANISOU  115  O   VAL A   8     7891   7569   6787   -276     14   -344
ATOM    116  CB  VAL A   8       5.328 -15.649  19.225  1.00 53.65           C  
ANISOU  116  CB  VAL A   8     7506   6797   6080   -327     22   -405
ATOM    117  CG1 VAL A   8       4.562 -15.862  17.931  1.00 46.88           C  
ANISOU  117  CG1 VAL A   8     6578   5964   5270   -404    -35   -387
ATOM    118  CG2 VAL A   8       5.937 -16.955  19.701  1.00 56.86           C  
ANISOU  118  CG2 VAL A   8     7995   7184   6424   -337     30   -430
ATOM    119  H   VAL A   8       6.434 -14.410  21.154  1.00 52.96           H  
ATOM    120  HA  VAL A   8       7.252 -15.048  18.474  1.00 56.54           H  
ATOM    121  HB  VAL A   8       4.624 -15.309  19.986  1.00 53.65           H  
ATOM    122 HG11 VAL A   8       3.911 -16.733  18.013  1.00 46.88           H  
ATOM    123 HG12 VAL A   8       3.905 -15.028  17.681  1.00 46.88           H  
ATOM    124 HG13 VAL A   8       5.230 -16.042  17.087  1.00 46.88           H  
ATOM    125 HG21 VAL A   8       5.168 -17.713  19.858  1.00 56.86           H  
ATOM    126 HG22 VAL A   8       6.650 -17.353  18.978  1.00 56.86           H  
ATOM    127 HG23 VAL A   8       6.460 -16.829  20.649  1.00 56.86           H  
ATOM    128  N   TYR A   9       5.173 -12.511  18.845  1.00 55.42           N  
ANISOU  128  N   TYR A   9     7582   7085   6392   -228     54   -358
ATOM    129  CA  TYR A   9       4.677 -11.336  18.139  1.00 38.90           C  
ANISOU  129  CA  TYR A   9     5406   5020   4354   -228     41   -335
ATOM    130  C   TYR A   9       5.819 -10.428  17.697  1.00 39.24           C  
ANISOU  130  C   TYR A   9     5378   5140   4393   -174     64   -317
ATOM    131  O   TYR A   9       5.803  -9.898  16.580  1.00 37.18           O  
ANISOU  131  O   TYR A   9     5041   4921   4166   -198     40   -299
ATOM    132  CB  TYR A   9       3.690 -10.576  19.023  1.00 39.40           C  
ANISOU  132  CB  TYR A   9     5499   5031   4438   -210     56   -335
ATOM    133  CG  TYR A   9       3.381  -9.181  18.531  1.00 54.21           C  
ANISOU  133  CG  TYR A   9     7296   6941   6361   -189     56   -312
ATOM    134  CD1 TYR A   9       2.718  -8.980  17.326  1.00 46.08           C  
ANISOU  134  CD1 TYR A   9     6200   5932   5378   -241     14   -297
ATOM    135  CD2 TYR A   9       3.750  -8.065  19.271  1.00 38.91           C  
ANISOU  135  CD2 TYR A   9     5352   5015   4416   -114     99   -304
ATOM    136  CE1 TYR A   9       2.436  -7.706  16.870  1.00 42.71           C  
ANISOU  136  CE1 TYR A   9     5707   5532   4990   -222     15   -278
ATOM    137  CE2 TYR A   9       3.471  -6.787  18.822  1.00 41.36           C  
ANISOU  137  CE2 TYR A   9     5590   5358   4766    -98     98   -284
ATOM    138  CZ  TYR A   9       2.815  -6.612  17.622  1.00 39.24           C  
ANISOU  138  CZ  TYR A   9     5262   5105   4544   -154     56   -272
ATOM    139  OH  TYR A   9       2.534  -5.342  17.174  1.00 34.82           O  
ANISOU  139  OH  TYR A   9     4638   4575   4019   -138     57   -254
ATOM    140  H   TYR A   9       4.936 -12.616  19.822  1.00 55.42           H  
ATOM    141  HA  TYR A   9       4.142 -11.669  17.246  1.00 38.90           H  
ATOM    142  HB3 TYR A   9       4.093 -10.495  20.034  1.00 39.40           H  
ATOM    143  HB2 TYR A   9       2.760 -11.137  19.119  1.00 39.40           H  
ATOM    144  HD1 TYR A   9       2.423  -9.830  16.728  1.00 46.08           H  
ATOM    145  HD2 TYR A   9       4.269  -8.187  20.210  1.00 38.91           H  
ATOM    146  HE1 TYR A   9       1.919  -7.567  15.932  1.00 42.71           H  
ATOM    147  HE2 TYR A   9       3.772  -5.930  19.407  1.00 41.36           H  
ATOM    148  HH  TYR A   9       2.578  -5.294  16.210  1.00 34.82           H  
ATOM    149  N   ILE A  10       6.824 -10.240  18.556  1.00 43.32           N  
ANISOU  149  N   ILE A  10     5920   5676   4864   -102    112   -320
ATOM    150  CA  ILE A  10       7.927  -9.344  18.217  1.00 40.89           C  
ANISOU  150  CA  ILE A  10     5540   5450   4544    -52    135   -299
ATOM    151  C   ILE A  10       8.797  -9.950  17.121  1.00 44.73           C  
ANISOU  151  C   ILE A  10     5983   5995   5018    -89    112   -293
ATOM    152  O   ILE A  10       9.218  -9.251  16.190  1.00 51.22           O  
ANISOU  152  O   ILE A  10     6728   6878   5856   -100    101   -272
ATOM    153  CB  ILE A  10       8.747  -9.007  19.476  1.00 45.96           C  
ANISOU  153  CB  ILE A  10     6220   6106   5136     41    194   -298
ATOM    154  CG1 ILE A  10       7.951  -8.085  20.402  1.00 58.72           C  
ANISOU  154  CG1 ILE A  10     7862   7678   6771     83    218   -295
ATOM    155  CG2 ILE A  10      10.070  -8.358  19.102  1.00 41.63           C  
ANISOU  155  CG2 ILE A  10     5597   5660   4562     85    216   -273
ATOM    156  CD1 ILE A  10       8.622  -7.832  21.740  1.00 57.31           C  
ANISOU  156  CD1 ILE A  10     7736   7499   6541    182    280   -294
ATOM    157  H   ILE A  10       6.815 -10.653  19.481  1.00 43.32           H  
ATOM    158  HA  ILE A  10       7.514  -8.411  17.828  1.00 40.89           H  
ATOM    159  HB  ILE A  10       8.963  -9.930  20.017  1.00 45.96           H  
ATOM    160 HG13 ILE A  10       6.952  -8.477  20.583  1.00 58.72           H  
ATOM    161 HG12 ILE A  10       7.781  -7.146  19.882  1.00 58.72           H  
ATOM    162 HG21 ILE A  10      10.590  -7.950  19.968  1.00 41.63           H  
ATOM    163 HG22 ILE A  10      10.767  -9.071  18.662  1.00 41.63           H  
ATOM    164 HG23 ILE A  10       9.930  -7.549  18.393  1.00 41.63           H  
ATOM    165 HD11 ILE A  10       7.879  -7.604  22.505  1.00 57.31           H  
ATOM    166 HD12 ILE A  10       9.184  -8.702  22.082  1.00 57.31           H  
ATOM    167 HD13 ILE A  10       9.306  -6.985  21.690  1.00 57.31           H  
ATOM    168  N   THR A  11       9.075 -11.253  17.204  1.00 51.04           N  
ANISOU  168  N   THR A  11     6833   6775   5784   -113    104   -310
ATOM    169  CA  THR A  11       9.908 -11.896  16.191  1.00 53.65           C  
ANISOU  169  CA  THR A  11     7127   7159   6100   -148     83   -303
ATOM    170  C   THR A  11       9.238 -11.867  14.821  1.00 57.20           C  
ANISOU  170  C   THR A  11     7524   7610   6600   -221     32   -292
ATOM    171  O   THR A  11       9.898 -11.632  13.803  1.00 45.63           O  
ANISOU  171  O   THR A  11     5999   6202   5137   -239     19   -275
ATOM    172  CB  THR A  11      10.223 -13.336  16.605  1.00 49.37           C  
ANISOU  172  CB  THR A  11     6656   6589   5512   -161     83   -326
ATOM    173  OG1 THR A  11      10.813 -13.342  17.911  1.00 45.09           O  
ANISOU  173  OG1 THR A  11     6173   6039   4919    -85    136   -336
ATOM    174  CG2 THR A  11      11.190 -13.974  15.623  1.00 46.06           C  
ANISOU  174  CG2 THR A  11     6198   6231   5073   -191     66   -317
ATOM    175  H   THR A  11       8.725 -11.821  17.965  1.00 51.04           H  
ATOM    176  HA  THR A  11      10.848 -11.342  16.121  1.00 53.65           H  
ATOM    177  HB  THR A  11       9.308 -13.929  16.654  1.00 49.37           H  
ATOM    178  HG1 THR A  11      10.128 -13.122  18.552  1.00 45.09           H  
ATOM    179 HG21 THR A  11      11.517 -14.948  15.987  1.00 46.06           H  
ATOM    180 HG22 THR A  11      10.740 -14.145  14.645  1.00 46.06           H  
ATOM    181 HG23 THR A  11      12.082 -13.363  15.483  1.00 46.06           H  
ATOM    182  N   VAL A  12       7.924 -12.100  14.778  1.00 50.29           N  
ANISOU  182  N   VAL A  12     6673   6674   5762   -263      3   -300
ATOM    183  CA  VAL A  12       7.203 -12.039  13.510  1.00 39.98           C  
ANISOU  183  CA  VAL A  12     5319   5370   4503   -322    -41   -286
ATOM    184  C   VAL A  12       7.219 -10.619  12.954  1.00 49.00           C  
ANISOU  184  C   VAL A  12     6393   6546   5677   -303    -36   -265
ATOM    185  O   VAL A  12       7.393 -10.411  11.747  1.00 40.04           O  
ANISOU  185  O   VAL A  12     5209   5443   4560   -333    -58   -250
ATOM    186  CB  VAL A  12       5.768 -12.569  13.691  1.00 48.56           C  
ANISOU  186  CB  VAL A  12     6441   6392   5616   -366    -69   -294
ATOM    187  CG1 VAL A  12       4.916 -12.248  12.473  1.00 46.35           C  
ANISOU  187  CG1 VAL A  12     6106   6117   5387   -408   -107   -273
ATOM    188  CG2 VAL A  12       5.791 -14.070  13.945  1.00 35.25           C  
ANISOU  188  CG2 VAL A  12     4815   4682   3896   -404    -84   -311
ATOM    189  H   VAL A  12       7.392 -12.301  15.615  1.00 50.29           H  
ATOM    190  HA  VAL A  12       7.715 -12.680  12.789  1.00 39.98           H  
ATOM    191  HB  VAL A  12       5.315 -12.090  14.561  1.00 48.56           H  
ATOM    192 HG11 VAL A  12       3.967 -12.781  12.521  1.00 46.35           H  
ATOM    193 HG12 VAL A  12       4.662 -11.189  12.409  1.00 46.35           H  
ATOM    194 HG13 VAL A  12       5.405 -12.543  11.543  1.00 46.35           H  
ATOM    195 HG21 VAL A  12       4.798 -14.437  14.205  1.00 35.25           H  
ATOM    196 HG22 VAL A  12       6.119 -14.612  13.056  1.00 35.25           H  
ATOM    197 HG23 VAL A  12       6.464 -14.352  14.752  1.00 35.25           H  
ATOM    198  N   GLU A  13       7.059  -9.619  13.826  1.00 38.31           N  
ANISOU  198  N   GLU A  13     5041   5186   4328   -253     -5   -265
ATOM    199  CA  GLU A  13       7.055  -8.229  13.376  1.00 32.71           C  
ANISOU  199  CA  GLU A  13     4270   4511   3646   -235      1   -246
ATOM    200  C   GLU A  13       8.413  -7.817  12.822  1.00 39.38           C  
ANISOU  200  C   GLU A  13     5066   5434   4461   -223     14   -232
ATOM    201  O   GLU A  13       8.488  -7.071  11.838  1.00 43.61           O  
ANISOU  201  O   GLU A  13     5551   6003   5018   -246     -1   -216
ATOM    202  CB  GLU A  13       6.643  -7.308  14.523  1.00 33.81           C  
ANISOU  202  CB  GLU A  13     4425   4631   3791   -181     34   -248
ATOM    203  CG  GLU A  13       5.158  -7.342  14.840  1.00 44.08           C  
ANISOU  203  CG  GLU A  13     5756   5862   5131   -203     17   -255
ATOM    204  CD  GLU A  13       4.362  -6.319  14.050  1.00 56.03           C  
ANISOU  204  CD  GLU A  13     7215   7381   6694   -220     -1   -239
ATOM    205  OE1 GLU A  13       3.720  -5.449  14.677  1.00 40.85           O  
ANISOU  205  OE1 GLU A  13     5292   5438   4791   -192     14   -235
ATOM    206  OE2 GLU A  13       4.387  -6.376  12.802  1.00 67.89           O1-
ANISOU  206  OE2 GLU A  13     8677   8905   8213   -259    -30   -228
ATOM    207  H   GLU A  13       6.904  -9.795  14.810  1.00 38.31           H  
ATOM    208  HA  GLU A  13       6.338  -8.134  12.559  1.00 32.71           H  
ATOM    209  HB3 GLU A  13       6.990  -6.293  14.371  1.00 33.81           H  
ATOM    210  HB2 GLU A  13       7.172  -7.625  15.423  1.00 33.81           H  
ATOM    211  HG3 GLU A  13       5.038  -7.147  15.906  1.00 44.08           H  
ATOM    212  HG2 GLU A  13       4.736  -8.333  14.667  1.00 44.08           H  
ATOM    213  N   LEU A  14       9.498  -8.287  13.440  1.00 39.57           N  
ANISOU  213  N   LEU A  14     5108   5491   4434   -189     41   -236
ATOM    214  CA  LEU A  14      10.825  -7.975  12.921  1.00 38.77           C  
ANISOU  214  CA  LEU A  14     4957   5473   4299   -184     52   -218
ATOM    215  C   LEU A  14      11.077  -8.668  11.588  1.00 47.69           C  
ANISOU  215  C   LEU A  14     6070   6616   5433   -250     14   -214
ATOM    216  O   LEU A  14      11.745  -8.109  10.711  1.00 43.71           O  
ANISOU  216  O   LEU A  14     5516   6168   4923   -272      7   -195
ATOM    217  CB  LEU A  14      11.891  -8.365  13.943  1.00 40.75           C  
ANISOU  217  CB  LEU A  14     5232   5760   4490   -125     92   -221
ATOM    218  CG  LEU A  14      11.867  -7.540  15.229  1.00 40.04           C  
ANISOU  218  CG  LEU A  14     5154   5672   4387    -46    137   -218
ATOM    219  CD1 LEU A  14      12.926  -8.024  16.209  1.00 53.36           C  
ANISOU  219  CD1 LEU A  14     6871   7393   6009     20    181   -219
ATOM    220  CD2 LEU A  14      12.055  -6.065  14.911  1.00 28.48           C  
ANISOU  220  CD2 LEU A  14     3618   4267   2935    -33    145   -193
ATOM    221  H   LEU A  14       9.427  -8.869  14.264  1.00 39.57           H  
ATOM    222  HA  LEU A  14      10.888  -6.903  12.727  1.00 38.77           H  
ATOM    223  HB3 LEU A  14      12.880  -8.273  13.490  1.00 40.75           H  
ATOM    224  HB2 LEU A  14      11.776  -9.422  14.191  1.00 40.75           H  
ATOM    225  HG  LEU A  14      10.901  -7.631  15.715  1.00 40.04           H  
ATOM    226 HD11 LEU A  14      12.489  -8.200  17.191  1.00 53.36           H  
ATOM    227 HD12 LEU A  14      13.380  -8.964  15.892  1.00 53.36           H  
ATOM    228 HD13 LEU A  14      13.741  -7.312  16.340  1.00 53.36           H  
ATOM    229 HD21 LEU A  14      12.559  -5.527  15.714  1.00 28.48           H  
ATOM    230 HD22 LEU A  14      12.639  -5.907  14.003  1.00 28.48           H  
ATOM    231 HD23 LEU A  14      11.091  -5.575  14.769  1.00 28.48           H  
ATOM    232  N   ALA A  15      10.557  -9.886  11.418  1.00 47.33           N  
ANISOU  232  N   ALA A  15     6068   6521   5395   -285    -11   -228
ATOM    233  CA  ALA A  15      10.689 -10.567  10.134  1.00 36.83           C  
ANISOU  233  CA  ALA A  15     4724   5198   4071   -346    -47   -221
ATOM    234  C   ALA A  15       9.939  -9.819   9.039  1.00 44.96           C  
ANISOU  234  C   ALA A  15     5719   6215   5148   -380    -74   -207
ATOM    235  O   ALA A  15      10.384  -9.777   7.885  1.00 51.94           O  
ANISOU  235  O   ALA A  15     6576   7126   6031   -417    -92   -193
ATOM    236  CB  ALA A  15      10.186 -12.004  10.251  1.00 34.04           C  
ANISOU  236  CB  ALA A  15     4423   4797   3715   -374    -69   -238
ATOM    237  H   ALA A  15      10.034 -10.346  12.151  1.00 47.33           H  
ATOM    238  HA  ALA A  15      11.746 -10.602   9.861  1.00 36.83           H  
ATOM    239  HB1 ALA A  15      10.311 -12.544   9.312  1.00 34.04           H  
ATOM    240  HB2 ALA A  15      10.738 -12.549  11.017  1.00 34.04           H  
ATOM    241  HB3 ALA A  15       9.129 -12.044  10.517  1.00 34.04           H  
ATOM    242  N   ILE A  16       8.802  -9.213   9.385  1.00 40.54           N  
ANISOU  242  N   ILE A  16     5163   5612   4628   -368    -75   -211
ATOM    243  CA  ILE A  16       8.040  -8.443   8.408  1.00 39.09           C  
ANISOU  243  CA  ILE A  16     4950   5415   4487   -392    -97   -198
ATOM    244  C   ILE A  16       8.765  -7.148   8.066  1.00 41.18           C  
ANISOU  244  C   ILE A  16     5170   5733   4745   -381    -80   -184
ATOM    245  O   ILE A  16       8.786  -6.721   6.905  1.00 41.22           O  
ANISOU  245  O   ILE A  16     5153   5747   4762   -414    -98   -171
ATOM    246  CB  ILE A  16       6.619  -8.178   8.938  1.00 30.26           C  
ANISOU  246  CB  ILE A  16     3847   4241   3410   -381   -101   -204
ATOM    247  CG1 ILE A  16       5.838  -9.488   9.024  1.00 21.49           C  
ANISOU  247  CG1 ILE A  16     2774   3085   2305   -411   -126   -212
ATOM    248  CG2 ILE A  16       5.893  -7.164   8.063  1.00 22.29           C  
ANISOU  248  CG2 ILE A  16     2804   3224   2440   -392   -114   -189
ATOM    249  CD1 ILE A  16       4.481  -9.327   9.642  1.00 45.06           C  
ANISOU  249  CD1 ILE A  16     5776   6022   5322   -407   -131   -216
ATOM    250  H   ILE A  16       8.438  -9.277  10.326  1.00 40.54           H  
ATOM    251  HA  ILE A  16       7.953  -9.024   7.486  1.00 39.09           H  
ATOM    252  HB  ILE A  16       6.690  -7.763   9.945  1.00 30.26           H  
ATOM    253 HG13 ILE A  16       6.391 -10.260   9.550  1.00 21.49           H  
ATOM    254 HG12 ILE A  16       5.708  -9.883   8.015  1.00 21.49           H  
ATOM    255 HG21 ILE A  16       4.858  -7.038   8.376  1.00 22.29           H  
ATOM    256 HG22 ILE A  16       6.328  -6.168   8.098  1.00 22.29           H  
ATOM    257 HG23 ILE A  16       5.870  -7.483   7.022  1.00 22.29           H  
ATOM    258 HD11 ILE A  16       4.292 -10.209  10.250  1.00 45.06           H  
ATOM    259 HD12 ILE A  16       4.416  -8.460  10.301  1.00 45.06           H  
ATOM    260 HD13 ILE A  16       3.702  -9.244   8.887  1.00 45.06           H  
ATOM    261  N   ALA A  17       9.372  -6.505   9.065  1.00 44.84           N  
ANISOU  261  N   ALA A  17     5622   6232   5182   -334    -45   -185
ATOM    262  CA  ALA A  17      10.096  -5.266   8.811  1.00 49.35           C  
ANISOU  262  CA  ALA A  17     6146   6865   5739   -327    -30   -168
ATOM    263  C   ALA A  17      11.264  -5.498   7.860  1.00 55.37           C  
ANISOU  263  C   ALA A  17     6886   7683   6467   -367    -40   -155
ATOM    264  O   ALA A  17      11.481  -4.721   6.923  1.00 63.48           O  
ANISOU  264  O   ALA A  17     7886   8736   7497   -401    -50   -142
ATOM    265  CB  ALA A  17      10.581  -4.663  10.129  1.00 25.60           C  
ANISOU  265  CB  ALA A  17     3129   3894   2703   -263     11   -167
ATOM    266  H   ALA A  17       9.328  -6.847  10.016  1.00 44.84           H  
ATOM    267  HA  ALA A  17       9.419  -4.555   8.333  1.00 49.35           H  
ATOM    268  HB1 ALA A  17      11.070  -3.703   9.964  1.00 25.60           H  
ATOM    269  HB2 ALA A  17       9.774  -4.503  10.840  1.00 25.60           H  
ATOM    270  HB3 ALA A  17      11.305  -5.314  10.620  1.00 25.60           H  
ATOM    271  N   VAL A  18      12.024  -6.574   8.083  1.00 46.38           N  
ANISOU  271  N   VAL A  18     5765   6563   5293   -367    -36   -159
ATOM    272  CA  VAL A  18      13.157  -6.882   7.214  1.00 35.31           C  
ANISOU  272  CA  VAL A  18     4345   5217   3855   -408    -45   -146
ATOM    273  C   VAL A  18      12.685  -7.114   5.785  1.00 43.58           C  
ANISOU  273  C   VAL A  18     5401   6226   4931   -469    -82   -141
ATOM    274  O   VAL A  18      13.294  -6.623   4.826  1.00 41.71           O  
ANISOU  274  O   VAL A  18     5143   6025   4680   -510    -91   -125
ATOM    275  CB  VAL A  18      13.932  -8.097   7.757  1.00 36.20           C  
ANISOU  275  CB  VAL A  18     4479   5349   3926   -393    -35   -152
ATOM    276  CG1 VAL A  18      15.015  -8.519   6.775  1.00 42.37           C  
ANISOU  276  CG1 VAL A  18     5243   6183   4673   -442    -48   -137
ATOM    277  CG2 VAL A  18      14.535  -7.775   9.114  1.00 45.48           C  
ANISOU  277  CG2 VAL A  18     5647   6569   5065   -324      8   -152
ATOM    278  H   VAL A  18      11.839  -7.195   8.860  1.00 46.38           H  
ATOM    279  HA  VAL A  18      13.825  -6.017   7.208  1.00 35.31           H  
ATOM    280  HB  VAL A  18      13.239  -8.930   7.892  1.00 36.20           H  
ATOM    281 HG11 VAL A  18      15.672  -9.263   7.225  1.00 42.37           H  
ATOM    282 HG12 VAL A  18      14.607  -8.982   5.876  1.00 42.37           H  
ATOM    283 HG13 VAL A  18      15.638  -7.676   6.474  1.00 42.37           H  
ATOM    284 HG21 VAL A  18      14.916  -8.676   9.594  1.00 45.48           H  
ATOM    285 HG22 VAL A  18      15.372  -7.083   9.009  1.00 45.48           H  
ATOM    286 HG23 VAL A  18      13.839  -7.306   9.803  1.00 45.48           H  
ATOM    287  N   LEU A  19      11.586  -7.856   5.618  1.00 41.85           N  
ANISOU  287  N   LEU A  19     5216   5936   4749   -476   -104   -152
ATOM    288  CA  LEU A  19      11.082  -8.144   4.279  1.00 35.14           C  
ANISOU  288  CA  LEU A  19     4378   5051   3924   -523   -136   -144
ATOM    289  C   LEU A  19      10.495  -6.901   3.621  1.00 40.04           C  
ANISOU  289  C   LEU A  19     4983   5656   4575   -532   -141   -135
ATOM    290  O   LEU A  19      10.616  -6.721   2.404  1.00 39.83           O  
ANISOU  290  O   LEU A  19     4960   5625   4549   -572   -157   -123
ATOM    291  CB  LEU A  19      10.041  -9.262   4.340  1.00 32.91           C  
ANISOU  291  CB  LEU A  19     4128   4708   3668   -525   -157   -153
ATOM    292  CG  LEU A  19      10.557 -10.647   4.737  1.00 43.13           C  
ANISOU  292  CG  LEU A  19     5446   6010   4931   -530   -160   -162
ATOM    293  CD1 LEU A  19       9.418 -11.654   4.781  1.00 39.51           C  
ANISOU  293  CD1 LEU A  19     5018   5497   4499   -540   -184   -169
ATOM    294  CD2 LEU A  19      11.645 -11.105   3.780  1.00 44.04           C  
ANISOU  294  CD2 LEU A  19     5555   6163   5013   -568   -170   -148
ATOM    295  H   LEU A  19      11.094  -8.255   6.406  1.00 41.85           H  
ATOM    296  HA  LEU A  19      11.913  -8.467   3.650  1.00 35.14           H  
ATOM    297  HB3 LEU A  19       9.573  -9.356   3.361  1.00 32.91           H  
ATOM    298  HB2 LEU A  19       9.242  -8.966   5.023  1.00 32.91           H  
ATOM    299  HG  LEU A  19      11.010 -10.601   5.722  1.00 43.13           H  
ATOM    300 HD11 LEU A  19       9.417 -12.187   5.733  1.00 39.51           H  
ATOM    301 HD12 LEU A  19       8.442 -11.176   4.688  1.00 39.51           H  
ATOM    302 HD13 LEU A  19       9.475 -12.402   3.990  1.00 39.51           H  
ATOM    303 HD21 LEU A  19      11.650 -12.186   3.637  1.00 44.04           H  
ATOM    304 HD22 LEU A  19      11.548 -10.652   2.793  1.00 44.04           H  
ATOM    305 HD23 LEU A  19      12.630 -10.840   4.167  1.00 44.04           H  
ATOM    306  N   ALA A  20       9.853  -6.032   4.405  1.00 46.33           N  
ANISOU  306  N   ALA A  20     5767   6442   5393   -495   -125   -142
ATOM    307  CA  ALA A  20       9.272  -4.822   3.831  1.00 38.26           C  
ANISOU  307  CA  ALA A  20     4731   5407   4397   -501   -127   -134
ATOM    308  C   ALA A  20      10.353  -3.849   3.384  1.00 37.75           C  
ANISOU  308  C   ALA A  20     4641   5404   4299   -525   -117   -122
ATOM    309  O   ALA A  20      10.233  -3.222   2.324  1.00 46.75           O  
ANISOU  309  O   ALA A  20     5785   6533   5445   -559   -129   -114
ATOM    310  CB  ALA A  20       8.335  -4.159   4.840  1.00 28.84           C  
ANISOU  310  CB  ALA A  20     3532   4192   3235   -455   -112   -143
ATOM    311  H   ALA A  20       9.728  -6.199   5.396  1.00 46.33           H  
ATOM    312  HA  ALA A  20       8.677  -5.092   2.956  1.00 38.26           H  
ATOM    313  HB1 ALA A  20       7.951  -3.214   4.457  1.00 28.84           H  
ATOM    314  HB2 ALA A  20       7.479  -4.798   5.060  1.00 28.84           H  
ATOM    315  HB3 ALA A  20       8.842  -3.950   5.783  1.00 28.84           H  
ATOM    316  N   ILE A  21      11.418  -3.713   4.175  1.00 41.64           N  
ANISOU  316  N   ILE A  21     5107   5963   4750   -508    -95   -120
ATOM    317  CA  ILE A  21      12.492  -2.787   3.828  1.00 39.95           C  
ANISOU  317  CA  ILE A  21     4860   5822   4496   -536    -86   -104
ATOM    318  C   ILE A  21      13.232  -3.266   2.586  1.00 53.06           C  
ANISOU  318  C   ILE A  21     6535   7495   6132   -600   -106    -93
ATOM    319  O   ILE A  21      13.438  -2.502   1.636  1.00 58.63           O  
ANISOU  319  O   ILE A  21     7240   8209   6827   -647   -115    -83
ATOM    320  CB  ILE A  21      13.450  -2.608   5.020  1.00 36.42           C  
ANISOU  320  CB  ILE A  21     4377   5453   4006   -495    -54    -98
ATOM    321  CG1 ILE A  21      12.732  -1.903   6.173  1.00 42.06           C  
ANISOU  321  CG1 ILE A  21     5081   6156   4744   -432    -32   -105
ATOM    322  CG2 ILE A  21      14.695  -1.835   4.600  1.00 26.21           C  
ANISOU  322  CG2 ILE A  21     3043   4252   2662   -533    -49    -76
ATOM    323  CD1 ILE A  21      13.515  -1.900   7.465  1.00 39.69           C  
ANISOU  323  CD1 ILE A  21     4758   5918   4404   -375      3    -99
ATOM    324  H   ILE A  21      11.496  -4.224   5.046  1.00 41.64           H  
ATOM    325  HA  ILE A  21      12.051  -1.813   3.599  1.00 39.95           H  
ATOM    326  HB  ILE A  21      13.761  -3.595   5.368  1.00 36.42           H  
ATOM    327 HG13 ILE A  21      11.754  -2.337   6.355  1.00 42.06           H  
ATOM    328 HG12 ILE A  21      12.525  -0.872   5.883  1.00 42.06           H  
ATOM    329 HG21 ILE A  21      15.329  -1.609   5.457  1.00 26.21           H  
ATOM    330 HG22 ILE A  21      15.332  -2.391   3.912  1.00 26.21           H  
ATOM    331 HG23 ILE A  21      14.436  -0.885   4.131  1.00 26.21           H  
ATOM    332 HD11 ILE A  21      12.856  -1.757   8.319  1.00 39.69           H  
ATOM    333 HD12 ILE A  21      14.039  -2.843   7.617  1.00 39.69           H  
ATOM    334 HD13 ILE A  21      14.253  -1.099   7.483  1.00 39.69           H  
ATOM    335  N   LEU A  22      13.636  -4.538   2.571  1.00 51.03           N  
ANISOU  335  N   LEU A  22     6295   7236   5860   -606   -113    -95
ATOM    336  CA  LEU A  22      14.415  -5.064   1.453  1.00 48.77           C  
ANISOU  336  CA  LEU A  22     6022   6964   5545   -666   -132    -83
ATOM    337  C   LEU A  22      13.631  -4.999   0.148  1.00 46.37           C  
ANISOU  337  C   LEU A  22     5756   6590   5273   -702   -156    -81
ATOM    338  O   LEU A  22      14.133  -4.507  -0.869  1.00 43.54           O  
ANISOU  338  O   LEU A  22     5407   6243   4892   -756   -165    -69
ATOM    339  CB  LEU A  22      14.849  -6.501   1.745  1.00 41.00           C  
ANISOU  339  CB  LEU A  22     5051   5984   4543   -659   -135    -87
ATOM    340  CG  LEU A  22      15.899  -6.702   2.839  1.00 43.33           C  
ANISOU  340  CG  LEU A  22     5315   6356   4792   -627   -108    -85
ATOM    341  CD1 LEU A  22      16.172  -8.183   3.052  1.00 37.76           C  
ANISOU  341  CD1 LEU A  22     4634   5642   4072   -620   -113    -92
ATOM    342  CD2 LEU A  22      17.182  -5.963   2.492  1.00 42.21           C  
ANISOU  342  CD2 LEU A  22     5134   6305   4598   -665   -100    -62
ATOM    343  H   LEU A  22      13.451  -5.158   3.349  1.00 51.03           H  
ATOM    344  HA  LEU A  22      15.299  -4.436   1.327  1.00 48.77           H  
ATOM    345  HB3 LEU A  22      15.237  -6.948   0.828  1.00 41.00           H  
ATOM    346  HB2 LEU A  22      13.961  -7.084   1.996  1.00 41.00           H  
ATOM    347  HG  LEU A  22      15.525  -6.291   3.775  1.00 43.33           H  
ATOM    348 HD11 LEU A  22      16.271  -8.407   4.113  1.00 37.76           H  
ATOM    349 HD12 LEU A  22      15.366  -8.810   2.669  1.00 37.76           H  
ATOM    350 HD13 LEU A  22      17.088  -8.516   2.563  1.00 37.76           H  
ATOM    351 HD21 LEU A  22      18.076  -6.513   2.788  1.00 42.21           H  
ATOM    352 HD22 LEU A  22      17.272  -5.760   1.424  1.00 42.21           H  
ATOM    353 HD23 LEU A  22      17.221  -5.004   3.011  1.00 42.21           H  
ATOM    354  N   GLY A  23      12.390  -5.491   0.160  1.00 43.37           N  
ANISOU  354  N   GLY A  23     5401   6138   4940   -674   -167    -91
ATOM    355  CA  GLY A  23      11.625  -5.562  -1.072  1.00 32.11           C  
ANISOU  355  CA  GLY A  23     4012   4649   3540   -697   -188    -85
ATOM    356  C   GLY A  23      11.359  -4.200  -1.684  1.00 37.11           C  
ANISOU  356  C   GLY A  23     4649   5271   4180   -713   -184    -81
ATOM    357  O   GLY A  23      11.475  -4.021  -2.899  1.00 40.75           O  
ANISOU  357  O   GLY A  23     5144   5708   4632   -754   -196    -71
ATOM    358  H   GLY A  23      11.983  -5.871   1.005  1.00 43.37           H  
ATOM    359  HA3 GLY A  23      10.684  -6.061  -0.895  1.00 32.11           H  
ATOM    360  HA2 GLY A  23      12.158  -6.182  -1.795  1.00 32.11           H  
ATOM    361  N   ASN A  24      11.007  -3.218  -0.851  1.00 45.43           N  
ANISOU  361  N   ASN A  24     5674   6341   5248   -681   -168    -89
ATOM    362  CA  ASN A  24      10.637  -1.907  -1.369  1.00 48.64           C  
ANISOU  362  CA  ASN A  24     6084   6734   5661   -694   -164    -86
ATOM    363  C   ASN A  24      11.851  -1.031  -1.655  1.00 45.23           C  
ANISOU  363  C   ASN A  24     5637   6369   5179   -744   -158    -77
ATOM    364  O   ASN A  24      11.769  -0.128  -2.496  1.00 40.01           O  
ANISOU  364  O   ASN A  24     4999   5693   4511   -780   -161    -73
ATOM    365  CB  ASN A  24       9.685  -1.212  -0.398  1.00 28.15           C  
ANISOU  365  CB  ASN A  24     3465   4129   3103   -640   -151    -96
ATOM    366  CG  ASN A  24       8.359  -1.932  -0.280  1.00 40.71           C  
ANISOU  366  CG  ASN A  24     5074   5654   4742   -602   -160   -102
ATOM    367  OD1 ASN A  24       7.500  -1.819  -1.156  1.00 50.01           O  
ANISOU  367  OD1 ASN A  24     6279   6779   5945   -603   -171    -97
ATOM    368  ND2 ASN A  24       8.187  -2.687   0.798  1.00 46.94           N  
ANISOU  368  ND2 ASN A  24     5849   6447   5540   -568   -156   -110
ATOM    369  H   ASN A  24      10.929  -3.376   0.145  1.00 45.43           H  
ATOM    370  HA  ASN A  24      10.093  -2.039  -2.308  1.00 48.64           H  
ATOM    371  HB3 ASN A  24       9.479  -0.192  -0.704  1.00 28.15           H  
ATOM    372  HB2 ASN A  24      10.150  -1.155   0.586  1.00 28.15           H  
ATOM    373 HD22 ASN A  24       7.323  -3.196   0.950  1.00 46.94           H  
ATOM    374 HD21 ASN A  24       8.937  -2.787   1.476  1.00 46.94           H  
ATOM    375  N   VAL A  25      12.975  -1.268  -0.973  1.00 37.86           N  
ANISOU  375  N   VAL A  25     4668   5512   4206   -750   -148    -72
ATOM    376  CA  VAL A  25      14.221  -0.629  -1.387  1.00 54.74           C  
ANISOU  376  CA  VAL A  25     6789   7722   6287   -811   -146    -56
ATOM    377  C   VAL A  25      14.599  -1.092  -2.787  1.00 52.41           C  
ANISOU  377  C   VAL A  25     6545   7396   5973   -877   -166    -48
ATOM    378  O   VAL A  25      15.118  -0.316  -3.599  1.00 52.36           O  
ANISOU  378  O   VAL A  25     6555   7407   5934   -940   -171    -38
ATOM    379  CB  VAL A  25      15.338  -0.912  -0.363  1.00 49.52           C  
ANISOU  379  CB  VAL A  25     6075   7156   5585   -795   -129    -48
ATOM    380  CG1 VAL A  25      16.713  -0.770  -1.000  1.00 43.23           C  
ANISOU  380  CG1 VAL A  25     5267   6434   4725   -869   -135    -27
ATOM    381  CG2 VAL A  25      15.214   0.029   0.827  1.00 33.11           C  
ANISOU  381  CG2 VAL A  25     3948   5125   3508   -744   -105    -48
ATOM    382  H   VAL A  25      13.023  -1.974  -0.250  1.00 37.86           H  
ATOM    383  HA  VAL A  25      14.062   0.450  -1.435  1.00 54.74           H  
ATOM    384  HB  VAL A  25      15.259  -1.939  -0.006  1.00 49.52           H  
ATOM    385 HG11 VAL A  25      17.489  -0.819  -0.235  1.00 43.23           H  
ATOM    386 HG12 VAL A  25      16.947  -1.574  -1.700  1.00 43.23           H  
ATOM    387 HG13 VAL A  25      16.834   0.188  -1.508  1.00 43.23           H  
ATOM    388 HG21 VAL A  25      15.972  -0.191   1.580  1.00 33.11           H  
ATOM    389 HG22 VAL A  25      15.339   1.070   0.529  1.00 33.11           H  
ATOM    390 HG23 VAL A  25      14.246  -0.070   1.315  1.00 33.11           H  
ATOM    391  N   LEU A  26      14.313  -2.358  -3.101  1.00 44.47           N  
ANISOU  391  N   LEU A  26     5569   6341   4985   -865   -179    -50
ATOM    392  CA  LEU A  26      14.572  -2.876  -4.439  1.00 41.45           C  
ANISOU  392  CA  LEU A  26     5241   5920   4589   -919   -197    -41
ATOM    393  C   LEU A  26      13.680  -2.203  -5.476  1.00 44.80           C  
ANISOU  393  C   LEU A  26     5718   6267   5035   -931   -203    -42
ATOM    394  O   LEU A  26      14.105  -1.976  -6.615  1.00 49.99           O  
ANISOU  394  O   LEU A  26     6425   6906   5664   -990   -212    -32
ATOM    395  CB  LEU A  26      14.369  -4.391  -4.452  1.00 46.36           C  
ANISOU  395  CB  LEU A  26     5878   6510   5226   -896   -208    -41
ATOM    396  CG  LEU A  26      14.817  -5.165  -5.690  1.00 63.03           C  
ANISOU  396  CG  LEU A  26     8039   8594   7316   -946   -225    -27
ATOM    397  CD1 LEU A  26      16.317  -5.025  -5.890  1.00 66.74           C  
ANISOU  397  CD1 LEU A  26     8496   9140   7724  -1012   -224    -13
ATOM    398  CD2 LEU A  26      14.424  -6.626  -5.555  1.00 68.81           C  
ANISOU  398  CD2 LEU A  26     8779   9296   8070   -913   -235    -28
ATOM    399  H   LEU A  26      13.901  -2.986  -2.424  1.00 44.47           H  
ATOM    400  HA  LEU A  26      15.611  -2.655  -4.690  1.00 41.45           H  
ATOM    401  HB3 LEU A  26      13.316  -4.613  -4.308  1.00 46.36           H  
ATOM    402  HB2 LEU A  26      14.874  -4.815  -3.582  1.00 46.36           H  
ATOM    403  HG  LEU A  26      14.323  -4.736  -6.549  1.00 63.03           H  
ATOM    404 HD11 LEU A  26      16.809  -5.969  -6.128  1.00 66.74           H  
ATOM    405 HD12 LEU A  26      16.527  -4.346  -6.714  1.00 66.74           H  
ATOM    406 HD13 LEU A  26      16.824  -4.625  -5.012  1.00 66.74           H  
ATOM    407 HD21 LEU A  26      15.046  -7.285  -6.161  1.00 68.81           H  
ATOM    408 HD22 LEU A  26      14.481  -6.974  -4.524  1.00 68.81           H  
ATOM    409 HD23 LEU A  26      13.397  -6.773  -5.892  1.00 68.81           H  
ATOM    410  N   VAL A  27      12.442  -1.875  -5.100  1.00 48.16           N  
ANISOU  410  N   VAL A  27     6142   6647   5511   -874   -198    -53
ATOM    411  CA  VAL A  27      11.546  -1.172  -6.013  1.00 43.28           C  
ANISOU  411  CA  VAL A  27     5572   5960   4913   -874   -200    -54
ATOM    412  C   VAL A  27      12.082   0.222  -6.319  1.00 44.51           C  
ANISOU  412  C   VAL A  27     5733   6145   5033   -925   -194    -53
ATOM    413  O   VAL A  27      12.162   0.632  -7.483  1.00 51.16           O  
ANISOU  413  O   VAL A  27     6636   6948   5855   -971   -199    -48
ATOM    414  CB  VAL A  27      10.122  -1.114  -5.432  1.00 36.02           C  
ANISOU  414  CB  VAL A  27     4638   4998   4051   -801   -196    -63
ATOM    415  CG1 VAL A  27       9.250  -0.177  -6.254  1.00 23.17           C  
ANISOU  415  CG1 VAL A  27     3053   3312   2440   -796   -193    -63
ATOM    416  CG2 VAL A  27       9.513  -2.505  -5.381  1.00 43.82           C  
ANISOU  416  CG2 VAL A  27     5632   5950   5068   -764   -207    -60
ATOM    417  H   VAL A  27      12.104  -2.086  -4.171  1.00 48.16           H  
ATOM    418  HA  VAL A  27      11.504  -1.723  -6.955  1.00 43.28           H  
ATOM    419  HB  VAL A  27      10.152  -0.730  -4.413  1.00 36.02           H  
ATOM    420 HG11 VAL A  27       8.205  -0.266  -5.951  1.00 23.17           H  
ATOM    421 HG12 VAL A  27       9.507   0.874  -6.119  1.00 23.17           H  
ATOM    422 HG13 VAL A  27       9.294  -0.409  -7.318  1.00 23.17           H  
ATOM    423 HG21 VAL A  27       8.526  -2.482  -4.918  1.00 43.82           H  
ATOM    424 HG22 VAL A  27       9.393  -2.915  -6.383  1.00 43.82           H  
ATOM    425 HG23 VAL A  27      10.122  -3.203  -4.815  1.00 43.82           H  
ATOM    426  N   CYS A  28      12.458   0.972  -5.277  1.00 42.77           N  
ANISOU  426  N   CYS A  28     5452   5997   4802   -917   -181    -57
ATOM    427  CA  CYS A  28      12.976   2.320  -5.490  1.00 46.51           C  
ANISOU  427  CA  CYS A  28     5922   6511   5237   -969   -176    -54
ATOM    428  C   CYS A  28      14.294   2.288  -6.252  1.00 52.03           C  
ANISOU  428  C   CYS A  28     6642   7254   5874  -1058   -185    -40
ATOM    429  O   CYS A  28      14.534   3.127  -7.128  1.00 61.84           O  
ANISOU  429  O   CYS A  28     7928   8485   7083  -1122   -189    -37
ATOM    430  CB  CYS A  28      13.153   3.038  -4.152  1.00 41.13           C  
ANISOU  430  CB  CYS A  28     5164   5909   4554   -936   -159    -56
ATOM    431  SG  CYS A  28      11.621   3.284  -3.236  1.00 58.75           S  
ANISOU  431  SG  CYS A  28     7376   8093   6854   -841   -147    -71
ATOM    432  H   CYS A  28      12.385   0.630  -4.328  1.00 42.77           H  
ATOM    433  HA  CYS A  28      12.256   2.884  -6.085  1.00 46.51           H  
ATOM    434  HB3 CYS A  28      13.598   4.021  -4.310  1.00 41.13           H  
ATOM    435  HB2 CYS A  28      13.841   2.485  -3.511  1.00 41.13           H  
ATOM    436  HG  CYS A  28      11.432   1.996  -2.928  1.00 58.75           H  
ATOM    437  N   TRP A  29      15.159   1.326  -5.930  1.00 55.78           N  
ANISOU  437  N   TRP A  29     7089   7778   6327  -1067   -188    -31
ATOM    438  CA  TRP A  29      16.427   1.198  -6.637  1.00 63.10           C  
ANISOU  438  CA  TRP A  29     8032   8750   7192  -1154   -198    -14
ATOM    439  C   TRP A  29      16.201   0.901  -8.117  1.00 64.64           C  
ANISOU  439  C   TRP A  29     8321   8855   7384  -1199   -212    -12
ATOM    440  O   TRP A  29      16.939   1.395  -8.978  1.00 61.68           O  
ANISOU  440  O   TRP A  29     7987   8491   6958  -1285   -219     -2
ATOM    441  CB  TRP A  29      17.270   0.105  -5.977  1.00 73.65           C  
ANISOU  441  CB  TRP A  29     9322  10151   8512  -1142   -197     -5
ATOM    442  CG  TRP A  29      18.738   0.194  -6.251  1.00 94.27           C  
ANISOU  442  CG  TRP A  29    11914  12851  11052  -1224   -202     17
ATOM    443  CD1 TRP A  29      19.370   1.088  -7.065  1.00104.52           C  
ANISOU  443  CD1 TRP A  29    13239  14175  12300  -1316   -209     29
ATOM    444  CD2 TRP A  29      19.763  -0.646  -5.704  1.00105.95           C  
ANISOU  444  CD2 TRP A  29    13346  14412  12499  -1226   -199     31
ATOM    445  NE1 TRP A  29      20.725   0.854  -7.063  1.00110.80           N  
ANISOU  445  NE1 TRP A  29    14000  15066  13032  -1379   -213     52
ATOM    446  CE2 TRP A  29      20.992  -0.204  -6.236  1.00108.70           C  
ANISOU  446  CE2 TRP A  29    13688  14837  12778  -1321   -206     54
ATOM    447  CE3 TRP A  29      19.762  -1.729  -4.819  1.00110.35           C  
ANISOU  447  CE3 TRP A  29    13869  14984  13076  -1158   -191     27
ATOM    448  CZ2 TRP A  29      22.206  -0.808  -5.911  1.00106.88           C  
ANISOU  448  CZ2 TRP A  29    13410  14703  12498  -1345   -204     75
ATOM    449  CZ3 TRP A  29      20.969  -2.327  -4.497  1.00108.66           C  
ANISOU  449  CZ3 TRP A  29    13615  14860  12813  -1179   -188     45
ATOM    450  CH2 TRP A  29      22.174  -1.865  -5.042  1.00107.73           C  
ANISOU  450  CH2 TRP A  29    13484  14822  12627  -1270   -194     70
ATOM    451  H   TRP A  29      14.960   0.659  -5.194  1.00 55.78           H  
ATOM    452  HA  TRP A  29      16.930   2.160  -6.525  1.00 63.10           H  
ATOM    453  HB3 TRP A  29      16.902  -0.893  -6.219  1.00 73.65           H  
ATOM    454  HB2 TRP A  29      17.197   0.204  -4.895  1.00 73.65           H  
ATOM    455  HD1 TRP A  29      18.899   1.892  -7.604  1.00104.52           H  
ATOM    456  HE1 TRP A  29      21.393   1.397  -7.592  1.00110.80           H  
ATOM    457  HE3 TRP A  29      18.836  -2.092  -4.396  1.00110.35           H  
ATOM    458  HZ2 TRP A  29      23.138  -0.456  -6.328  1.00106.88           H  
ATOM    459  HZ3 TRP A  29      20.981  -3.165  -3.816  1.00108.66           H  
ATOM    460  HH2 TRP A  29      23.098  -2.354  -4.771  1.00107.73           H  
ATOM    461  N   ALA A  30      15.173   0.108  -8.433  1.00 56.09           N  
ANISOU  461  N   ALA A  30     7278   7684   6352  -1142   -215    -19
ATOM    462  CA  ALA A  30      14.879  -0.207  -9.829  1.00 50.13           C  
ANISOU  462  CA  ALA A  30     6614   6839   5593  -1169   -225    -14
ATOM    463  C   ALA A  30      14.401   1.027 -10.583  1.00 50.40           C  
ANISOU  463  C   ALA A  30     6708   6822   5621  -1195   -220    -20
ATOM    464  O   ALA A  30      14.845   1.292 -11.707  1.00 45.93           O  
ANISOU  464  O   ALA A  30     6218   6222   5013  -1264   -225    -13
ATOM    465  CB  ALA A  30      13.838  -1.325  -9.906  1.00 40.35           C  
ANISOU  465  CB  ALA A  30     5392   5530   4409  -1093   -228    -16
ATOM    466  H   ALA A  30      14.585  -0.302  -7.720  1.00 56.09           H  
ATOM    467  HA  ALA A  30      15.788  -0.554 -10.320  1.00 50.13           H  
ATOM    468  HB1 ALA A  30      13.587  -1.563 -10.940  1.00 40.35           H  
ATOM    469  HB2 ALA A  30      14.220  -2.239  -9.450  1.00 40.35           H  
ATOM    470  HB3 ALA A  30      12.913  -1.061  -9.394  1.00 40.35           H  
ATOM    471  N   VAL A  31      13.493   1.797  -9.979  1.00 61.37           N  
ANISOU  471  N   VAL A  31     8069   8203   7046  -1141   -209    -33
ATOM    472  CA  VAL A  31      12.992   3.001 -10.631  1.00 59.13           C  
ANISOU  472  CA  VAL A  31     7840   7872   6754  -1161   -203    -41
ATOM    473  C   VAL A  31      14.102   4.033 -10.788  1.00 58.71           C  
ANISOU  473  C   VAL A  31     7787   7884   6635  -1258   -205    -37
ATOM    474  O   VAL A  31      14.128   4.785 -11.769  1.00 55.23           O  
ANISOU  474  O   VAL A  31     7424   7398   6161  -1314   -206    -39
ATOM    475  CB  VAL A  31      11.794   3.564  -9.845  1.00 54.89           C  
ANISOU  475  CB  VAL A  31     7263   7322   6270  -1080   -191    -54
ATOM    476  CG1 VAL A  31      11.278   4.846 -10.480  1.00 41.94           C  
ANISOU  476  CG1 VAL A  31     5679   5637   4619  -1098   -183    -63
ATOM    477  CG2 VAL A  31      10.685   2.525  -9.765  1.00 44.48           C  
ANISOU  477  CG2 VAL A  31     5946   5943   5010   -995   -191    -54
ATOM    478  H   VAL A  31      13.131   1.566  -9.063  1.00 61.37           H  
ATOM    479  HA  VAL A  31      12.646   2.733 -11.632  1.00 59.13           H  
ATOM    480  HB  VAL A  31      12.108   3.788  -8.824  1.00 54.89           H  
ATOM    481 HG11 VAL A  31      10.312   5.135 -10.066  1.00 41.94           H  
ATOM    482 HG12 VAL A  31      11.951   5.689 -10.317  1.00 41.94           H  
ATOM    483 HG13 VAL A  31      11.139   4.731 -11.556  1.00 41.94           H  
ATOM    484 HG21 VAL A  31       9.851   2.869  -9.157  1.00 44.48           H  
ATOM    485 HG22 VAL A  31      10.287   2.314 -10.758  1.00 44.48           H  
ATOM    486 HG23 VAL A  31      11.004   1.575  -9.354  1.00 44.48           H  
ATOM    487  N   TRP A  32      15.045   4.080  -9.845  1.00 63.90           N  
ANISOU  487  N   TRP A  32     8361   8652   7267  -1280   -206    -30
ATOM    488  CA  TRP A  32      16.123   5.058  -9.936  1.00 68.41           C  
ANISOU  488  CA  TRP A  32     8919   9303   7771  -1375   -209    -21
ATOM    489  C   TRP A  32      17.084   4.725 -11.073  1.00 67.20           C  
ANISOU  489  C   TRP A  32     8835   9139   7560  -1474   -223     -7
ATOM    490  O   TRP A  32      17.610   5.630 -11.730  1.00 71.50           O  
ANISOU  490  O   TRP A  32     9423   9695   8049  -1566   -228     -3
ATOM    491  CB  TRP A  32      16.871   5.137  -8.606  1.00 69.29           C  
ANISOU  491  CB  TRP A  32     8917   9543   7868  -1362   -203    -11
ATOM    492  CG  TRP A  32      18.093   6.008  -8.643  1.00 88.75           C  
ANISOU  492  CG  TRP A  32    11353  12112  10257  -1461   -208      6
ATOM    493  CD1 TRP A  32      19.346   5.650  -9.053  1.00 99.64           C  
ANISOU  493  CD1 TRP A  32    12732  13552  11574  -1546   -219     27
ATOM    494  CD2 TRP A  32      18.181   7.382  -8.243  1.00 98.66           C  
ANISOU  494  CD2 TRP A  32    12571  13432  11485  -1488   -202      8
ATOM    495  NE1 TRP A  32      20.206   6.715  -8.939  1.00103.10           N  
ANISOU  495  NE1 TRP A  32    13134  14076  11965  -1600   -205     52
ATOM    496  CE2 TRP A  32      19.515   7.791  -8.444  1.00110.51           C  
ANISOU  496  CE2 TRP A  32    14049  15023  12919  -1572   -199     38
ATOM    497  CE3 TRP A  32      17.262   8.308  -7.738  1.00 93.40           C  
ANISOU  497  CE3 TRP A  32    11886  12750  10852  -1435   -191     -6
ATOM    498  CZ2 TRP A  32      19.953   9.085  -8.156  1.00113.37           C  
ANISOU  498  CZ2 TRP A  32    14369  15461  13245  -1606   -185     56
ATOM    499  CZ3 TRP A  32      17.698   9.591  -7.454  1.00 92.82           C  
ANISOU  499  CZ3 TRP A  32    11773  12763  10732  -1486   -189      3
ATOM    500  CH2 TRP A  32      19.030   9.967  -7.662  1.00101.05           C  
ANISOU  500  CH2 TRP A  32    12792  13892  11711  -1564   -182     36
ATOM    501  H   TRP A  32      15.012   3.477  -9.033  1.00 63.90           H  
ATOM    502  HA  TRP A  32      15.703   6.046 -10.138  1.00 68.41           H  
ATOM    503  HB3 TRP A  32      17.185   4.140  -8.293  1.00 69.29           H  
ATOM    504  HB2 TRP A  32      16.201   5.500  -7.825  1.00 69.29           H  
ATOM    505  HD1 TRP A  32      19.599   4.658  -9.385  1.00 99.64           H  
ATOM    506  HE1 TRP A  32      21.185   6.680  -9.183  1.00103.10           H  
ATOM    507  HE3 TRP A  32      16.232   8.028  -7.575  1.00 93.40           H  
ATOM    508  HZ2 TRP A  32      20.979   9.380  -8.316  1.00113.37           H  
ATOM    509  HZ3 TRP A  32      16.997  10.315  -7.063  1.00 92.82           H  
ATOM    510  HH2 TRP A  32      19.337  10.977  -7.429  1.00101.05           H  
ATOM    511  N   LEU A  33      17.327   3.436 -11.321  1.00 70.41           N  
ANISOU  511  N   LEU A  33     9254   9523   7975  -1462   -230      1
ATOM    512  CA  LEU A  33      18.326   3.020 -12.301  1.00 71.99           C  
ANISOU  512  CA  LEU A  33     9512   9723   8119  -1555   -242     17
ATOM    513  C   LEU A  33      17.757   2.894 -13.710  1.00 67.74           C  
ANISOU  513  C   LEU A  33     9102   9055   7582  -1571   -245     13
ATOM    514  O   LEU A  33      18.410   3.295 -14.680  1.00 76.81           O  
ANISOU  514  O   LEU A  33    10326  10185   8672  -1669   -252     21
ATOM    515  CB  LEU A  33      18.955   1.689 -11.879  1.00 79.62           C  
ANISOU  515  CB  LEU A  33    10429  10736   9088  -1536   -248     30
ATOM    516  CG  LEU A  33      19.888   1.705 -10.667  1.00 85.83           C  
ANISOU  516  CG  LEU A  33    11102  11660   9849  -1539   -244     42
ATOM    517  CD1 LEU A  33      20.415   0.306 -10.385  1.00 87.02           C  
ANISOU  517  CD1 LEU A  33    11222  11839  10003  -1516   -248     53
ATOM    518  CD2 LEU A  33      21.037   2.679 -10.885  1.00 86.29           C  
ANISOU  518  CD2 LEU A  33    11146  11802   9838  -1637   -242     64
ATOM    519  H   LEU A  33      16.882   2.712 -10.773  1.00 70.41           H  
ATOM    520  HA  LEU A  33      19.115   3.768 -12.375  1.00 71.99           H  
ATOM    521  HB3 LEU A  33      19.524   1.292 -12.722  1.00 79.62           H  
ATOM    522  HB2 LEU A  33      18.159   0.963 -11.701  1.00 79.62           H  
ATOM    523  HG  LEU A  33      19.329   2.051  -9.800  1.00 85.83           H  
ATOM    524 HD11 LEU A  33      21.484   0.295 -10.167  1.00 87.02           H  
ATOM    525 HD12 LEU A  33      19.905  -0.136  -9.530  1.00 87.02           H  
ATOM    526 HD13 LEU A  33      20.256  -0.373 -11.223  1.00 87.02           H  
ATOM    527 HD21 LEU A  33      21.776   2.601 -10.086  1.00 86.29           H  
ATOM    528 HD22 LEU A  33      21.551   2.475 -11.825  1.00 86.29           H  
ATOM    529 HD23 LEU A  33      20.719   3.717 -10.911  1.00 86.29           H  
ATOM    530  N   ASN A  34      16.553   2.348 -13.845  1.00 63.11           N  
ANISOU  530  N   ASN A  34     8543   8377   7057  -1476   -238      4
ATOM    531  CA  ASN A  34      15.971   2.075 -15.151  1.00 66.72           C  
ANISOU  531  CA  ASN A  34     9119   8713   7517  -1472   -236      5
ATOM    532  C   ASN A  34      15.155   3.277 -15.613  1.00 72.32           C  
ANISOU  532  C   ASN A  34     9891   9357   8229  -1466   -225     -9
ATOM    533  O   ASN A  34      14.168   3.649 -14.970  1.00 76.66           O  
ANISOU  533  O   ASN A  34    10399   9900   8828  -1387   -215    -22
ATOM    534  CB  ASN A  34      15.100   0.821 -15.096  1.00 70.45           C  
ANISOU  534  CB  ASN A  34     9585   9132   8050  -1372   -235      9
ATOM    535  CG  ASN A  34      14.785   0.269 -16.474  1.00 70.00           C  
ANISOU  535  CG  ASN A  34     9645   8968   7986  -1371   -234     21
ATOM    536  OD1 ASN A  34      15.015   0.927 -17.490  1.00 70.85           O  
ANISOU  536  OD1 ASN A  34     9851   9021   8049  -1433   -231     22
ATOM    537  ND2 ASN A  34      14.251  -0.946 -16.515  1.00 63.92           N  
ANISOU  537  ND2 ASN A  34     8866   8165   7254  -1299   -236     31
ATOM    538  H   ASN A  34      16.020   2.061 -13.034  1.00 63.11           H  
ATOM    539  HA  ASN A  34      16.755   1.908 -15.894  1.00 66.72           H  
ATOM    540  HB3 ASN A  34      14.181   0.990 -14.535  1.00 70.45           H  
ATOM    541  HB2 ASN A  34      15.645   0.041 -14.564  1.00 70.45           H  
ATOM    542 HD22 ASN A  34      13.995  -1.365 -17.405  1.00 63.92           H  
ATOM    543 HD21 ASN A  34      14.124  -1.488 -15.669  1.00 63.92           H  
ATOM    544  N   SER A  35      15.564   3.876 -16.735  1.00 81.35           N  
ANISOU  544  N   SER A  35    11142  10451   9317  -1551   -225     -8
ATOM    545  CA  SER A  35      14.818   5.000 -17.288  1.00 82.49           C  
ANISOU  545  CA  SER A  35    11363  10524   9456  -1549   -212    -23
ATOM    546  C   SER A  35      13.492   4.565 -17.898  1.00 79.99           C  
ANISOU  546  C   SER A  35    11113  10090   9187  -1445   -197    -25
ATOM    547  O   SER A  35      12.576   5.387 -18.009  1.00 81.71           O  
ANISOU  547  O   SER A  35    11363  10261   9423  -1403   -183    -38
ATOM    548  CB  SER A  35      15.659   5.730 -18.335  1.00 77.15           C  
ANISOU  548  CB  SER A  35    10794   9822   8698  -1676   -217    -21
ATOM    549  OG  SER A  35      15.967   4.878 -19.423  1.00 82.82           O  
ANISOU  549  OG  SER A  35    11610  10466   9392  -1701   -219     -7
ATOM    550  H   SER A  35      16.373   3.554 -17.246  1.00 81.35           H  
ATOM    551  HA  SER A  35      14.594   5.699 -16.493  1.00 82.49           H  
ATOM    552  HB3 SER A  35      16.589   6.088 -17.891  1.00 77.15           H  
ATOM    553  HB2 SER A  35      15.133   6.609 -18.710  1.00 77.15           H  
ATOM    554  HG  SER A  35      15.164   4.712 -19.924  1.00 82.82           H  
ATOM    555  N   ASN A  36      13.369   3.296 -18.298  1.00 76.15           N  
ANISOU  555  N   ASN A  36    10648   9564   8723  -1402   -200     -9
ATOM    556  CA  ASN A  36      12.098   2.795 -18.806  1.00 77.36           C  
ANISOU  556  CA  ASN A  36    10849   9623   8922  -1296   -186     -4
ATOM    557  C   ASN A  36      11.049   2.678 -17.710  1.00 80.16           C  
ANISOU  557  C   ASN A  36    11099  10010   9346  -1192   -182    -11
ATOM    558  O   ASN A  36       9.851   2.663 -18.010  1.00 78.55           O  
ANISOU  558  O   ASN A  36    10925   9741   9179  -1105   -168     -9
ATOM    559  CB  ASN A  36      12.298   1.439 -19.482  1.00 82.00           C  
ANISOU  559  CB  ASN A  36    11478  10171   9509  -1280   -191     19
ATOM    560  CG  ASN A  36      13.308   1.498 -20.605  1.00 88.47           C  
ANISOU  560  CG  ASN A  36    12409  10950  10258  -1383   -195     29
ATOM    561  OD1 ASN A  36      13.491   2.540 -21.235  1.00103.27           O  
ANISOU  561  OD1 ASN A  36    14370  12783  12086  -1446   -187     18
ATOM    562  ND2 ASN A  36      13.972   0.377 -20.864  1.00 88.07           N  
ANISOU  562  ND2 ASN A  36    12359  10909  10194  -1405   -207     48
ATOM    563  H   ASN A  36      14.130   2.637 -18.200  1.00 76.15           H  
ATOM    564  HA  ASN A  36      11.697   3.493 -19.546  1.00 77.36           H  
ATOM    565  HB3 ASN A  36      11.355   1.083 -19.901  1.00 82.00           H  
ATOM    566  HB2 ASN A  36      12.610   0.695 -18.748  1.00 82.00           H  
ATOM    567 HD22 ASN A  36      14.661   0.354 -21.600  1.00 88.07           H  
ATOM    568 HD21 ASN A  36      13.793  -0.460 -20.323  1.00 88.07           H  
ATOM    569  N   LEU A  37      11.473   2.588 -16.451  1.00 75.25           N  
ANISOU  569  N   LEU A  37    10360   9491   8742  -1198   -192    -17
ATOM    570  CA  LEU A  37      10.566   2.574 -15.315  1.00 68.15           C  
ANISOU  570  CA  LEU A  37     9364   8625   7903  -1112   -189    -25
ATOM    571  C   LEU A  37      10.303   3.965 -14.755  1.00 67.89           C  
ANISOU  571  C   LEU A  37     9303   8622   7870  -1119   -180    -43
ATOM    572  O   LEU A  37       9.558   4.093 -13.779  1.00 67.24           O  
ANISOU  572  O   LEU A  37     9144   8569   7836  -1053   -175    -50
ATOM    573  CB  LEU A  37      11.121   1.670 -14.210  1.00 60.63           C  
ANISOU  573  CB  LEU A  37     8308   7761   6969  -1106   -201    -21
ATOM    574  CG  LEU A  37      11.163   0.169 -14.500  1.00 52.83           C  
ANISOU  574  CG  LEU A  37     7326   6754   5995  -1079   -211     -4
ATOM    575  CD1 LEU A  37      11.905  -0.563 -13.394  1.00 53.33           C  
ANISOU  575  CD1 LEU A  37     7294   6908   6061  -1087   -222     -4
ATOM    576  CD2 LEU A  37       9.755  -0.382 -14.655  1.00 38.51           C  
ANISOU  576  CD2 LEU A  37     5520   4879   4234   -979   -205      3
ATOM    577  H   LEU A  37      12.462   2.604 -16.245  1.00 75.25           H  
ATOM    578  HA  LEU A  37       9.593   2.178 -15.610  1.00 68.15           H  
ATOM    579  HB3 LEU A  37      10.552   1.805 -13.288  1.00 60.63           H  
ATOM    580  HB2 LEU A  37      12.128   2.014 -13.969  1.00 60.63           H  
ATOM    581  HG  LEU A  37      11.704   0.005 -15.432  1.00 52.83           H  
ATOM    582 HD11 LEU A  37      12.821  -1.012 -13.777  1.00 53.33           H  
ATOM    583 HD12 LEU A  37      12.194   0.100 -12.578  1.00 53.33           H  
ATOM    584 HD13 LEU A  37      11.325  -1.367 -12.946  1.00 53.33           H  
ATOM    585 HD21 LEU A  37       9.683  -1.435 -14.384  1.00 38.51           H  
ATOM    586 HD22 LEU A  37       9.032   0.161 -14.047  1.00 38.51           H  
ATOM    587 HD23 LEU A  37       9.429  -0.306 -15.692  1.00 38.51           H  
ATOM    588  N   GLN A  38      10.892   5.006 -15.342  1.00 59.21           N  
ANISOU  588  N   GLN A  38     8265   7516   6716  -1202   -178    -50
ATOM    589  CA  GLN A  38      10.730   6.372 -14.847  1.00 56.48           C  
ANISOU  589  CA  GLN A  38     7894   7205   6362  -1219   -170    -66
ATOM    590  C   GLN A  38       9.569   7.023 -15.586  1.00 60.36           C  
ANISOU  590  C   GLN A  38     8468   7600   6867  -1169   -153    -74
ATOM    591  O   GLN A  38       9.742   7.683 -16.609  1.00 82.27           O  
ANISOU  591  O   GLN A  38    11348  10316   9594  -1224   -147    -78
ATOM    592  CB  GLN A  38      12.020   7.164 -15.017  1.00 59.96           C  
ANISOU  592  CB  GLN A  38     8348   7703   6730  -1342   -179    -67
ATOM    593  CG  GLN A  38      13.151   6.695 -14.122  1.00 58.98           C  
ANISOU  593  CG  GLN A  38     8125   7694   6590  -1383   -193    -57
ATOM    594  CD  GLN A  38      14.474   7.358 -14.449  1.00 70.32           C  
ANISOU  594  CD  GLN A  38     9580   9192   7947  -1512   -204    -50
ATOM    595  OE1 GLN A  38      14.610   8.036 -15.469  1.00 84.54           O  
ANISOU  595  OE1 GLN A  38    11483  10939   9701  -1582   -203    -55
ATOM    596  NE2 GLN A  38      15.462   7.163 -13.584  1.00 72.03           N  
ANISOU  596  NE2 GLN A  38     9700   9526   8143  -1546   -213    -39
ATOM    597  H   GLN A  38      11.485   4.877 -16.151  1.00 59.21           H  
ATOM    598  HA  GLN A  38      10.497   6.379 -13.780  1.00 56.48           H  
ATOM    599  HB3 GLN A  38      11.835   8.220 -14.813  1.00 59.96           H  
ATOM    600  HB2 GLN A  38      12.323   7.111 -16.064  1.00 59.96           H  
ATOM    601  HG3 GLN A  38      13.256   5.623 -14.175  1.00 58.98           H  
ATOM    602  HG2 GLN A  38      12.897   6.917 -13.085  1.00 58.98           H  
ATOM    603 HE22 GLN A  38      16.371   7.572 -13.745  1.00 72.03           H  
ATOM    604 HE21 GLN A  38      15.321   6.574 -12.774  1.00 72.03           H  
ATOM    605  N   ASN A  39       8.364   6.831 -15.056  1.00 50.64           N  
ANISOU  605  N   ASN A  39     7190   6353   5698  -1065   -144    -75
ATOM    606  CA  ASN A  39       7.173   7.490 -15.570  1.00 51.62           C  
ANISOU  606  CA  ASN A  39     7373   6402   5840  -1005   -125    -80
ATOM    607  C   ASN A  39       6.333   7.947 -14.388  1.00 58.60           C  
ANISOU  607  C   ASN A  39     8158   7332   6774   -939   -120    -89
ATOM    608  O   ASN A  39       6.616   7.614 -13.235  1.00 71.04           O  
ANISOU  608  O   ASN A  39     9631   8987   8374   -932   -130    -89
ATOM    609  CB  ASN A  39       6.371   6.570 -16.499  1.00 56.26           C  
ANISOU  609  CB  ASN A  39     8030   6900   6448   -933   -116    -63
ATOM    610  CG  ASN A  39       6.165   5.190 -15.913  1.00 61.89           C  
ANISOU  610  CG  ASN A  39     8664   7643   7207   -877   -127    -47
ATOM    611  OD1 ASN A  39       5.215   4.956 -15.167  1.00 78.43           O  
ANISOU  611  OD1 ASN A  39    10688   9757   9356   -798   -125    -45
ATOM    612  ND2 ASN A  39       7.056   4.266 -16.250  1.00 59.01           N  
ANISOU  612  ND2 ASN A  39     8316   7286   6820   -921   -141    -36
ATOM    613  H   ASN A  39       8.253   6.289 -14.211  1.00 50.64           H  
ATOM    614  HA  ASN A  39       7.454   8.386 -16.127  1.00 51.62           H  
ATOM    615  HB3 ASN A  39       6.918   6.460 -17.437  1.00 56.26           H  
ATOM    616  HB2 ASN A  39       5.410   7.006 -16.774  1.00 56.26           H  
ATOM    617 HD22 ASN A  39       6.966   3.327 -15.890  1.00 59.01           H  
ATOM    618 HD21 ASN A  39       7.822   4.488 -16.870  1.00 59.01           H  
ATOM    619  N   VAL A  40       5.292   8.726 -14.686  1.00 63.51           N  
ANISOU  619  N   VAL A  40     8818   7903   7409   -889   -102    -95
ATOM    620  CA  VAL A  40       4.458   9.283 -13.623  1.00 52.01           C  
ANISOU  620  CA  VAL A  40     7276   6487   5997   -830    -96   -102
ATOM    621  C   VAL A  40       3.847   8.169 -12.784  1.00 52.57           C  
ANISOU  621  C   VAL A  40     7261   6584   6130   -754   -102    -89
ATOM    622  O   VAL A  40       3.764   8.272 -11.553  1.00 55.57           O  
ANISOU  622  O   VAL A  40     7546   7030   6539   -736   -106    -94
ATOM    623  CB  VAL A  40       3.374  10.200 -14.216  1.00 49.18           C  
ANISOU  623  CB  VAL A  40     6982   6063   5642   -783    -75   -107
ATOM    624  CG1 VAL A  40       2.401  10.625 -13.135  1.00 39.92           C  
ANISOU  624  CG1 VAL A  40     5719   4929   4521   -715    -69   -110
ATOM    625  CG2 VAL A  40       4.008  11.417 -14.873  1.00 60.76           C  
ANISOU  625  CG2 VAL A  40     8530   7512   7044   -868    -70   -124
ATOM    626  H   VAL A  40       5.075   8.983 -15.638  1.00 63.51           H  
ATOM    627  HA  VAL A  40       5.084   9.882 -12.969  1.00 52.01           H  
ATOM    628  HB  VAL A  40       2.813   9.666 -14.985  1.00 49.18           H  
ATOM    629 HG11 VAL A  40       1.877  11.543 -13.390  1.00 39.92           H  
ATOM    630 HG12 VAL A  40       1.640   9.862 -12.963  1.00 39.92           H  
ATOM    631 HG13 VAL A  40       2.906  10.807 -12.187  1.00 39.92           H  
ATOM    632 HG21 VAL A  40       3.254  12.084 -15.287  1.00 60.76           H  
ATOM    633 HG22 VAL A  40       4.588  11.982 -14.148  1.00 60.76           H  
ATOM    634 HG23 VAL A  40       4.672  11.141 -15.692  1.00 60.76           H  
ATOM    635  N   THR A  41       3.426   7.081 -13.433  1.00 44.26           N  
ANISOU  635  N   THR A  41     6243   5481   5093   -710   -103    -72
ATOM    636  CA  THR A  41       2.757   6.001 -12.714  1.00 42.38           C  
ANISOU  636  CA  THR A  41     5930   5265   4908   -642   -111    -59
ATOM    637  C   THR A  41       3.668   5.393 -11.655  1.00 45.93           C  
ANISOU  637  C   THR A  41     6297   5792   5361   -679   -128    -63
ATOM    638  O   THR A  41       3.225   5.096 -10.540  1.00 50.98           O  
ANISOU  638  O   THR A  41     6854   6474   6041   -639   -131    -64
ATOM    639  CB  THR A  41       2.292   4.929 -13.699  1.00 45.41           C  
ANISOU  639  CB  THR A  41     6368   5588   5297   -597   -110    -35
ATOM    640  OG1 THR A  41       1.781   5.555 -14.884  1.00 58.29           O  
ANISOU  640  OG1 THR A  41     8100   7142   6906   -576    -90    -31
ATOM    641  CG2 THR A  41       1.199   4.073 -13.076  1.00 49.90           C  
ANISOU  641  CG2 THR A  41     6865   6172   5921   -516   -114    -19
ATOM    642  H   THR A  41       3.492   6.996 -14.437  1.00 44.26           H  
ATOM    643  HA  THR A  41       1.886   6.427 -12.211  1.00 42.38           H  
ATOM    644  HB  THR A  41       3.112   4.275 -13.994  1.00 45.41           H  
ATOM    645  HG1 THR A  41       0.924   5.966 -14.681  1.00 58.29           H  
ATOM    646 HG21 THR A  41       0.813   3.352 -13.796  1.00 49.90           H  
ATOM    647 HG22 THR A  41       1.572   3.505 -12.223  1.00 49.90           H  
ATOM    648 HG23 THR A  41       0.358   4.673 -12.726  1.00 49.90           H  
ATOM    649  N   ASN A  42       4.949   5.214 -11.981  1.00 46.36           N  
ANISOU  649  N   ASN A  42     6377   5866   5372   -756   -137    -65
ATOM    650  CA  ASN A  42       5.892   4.610 -11.050  1.00 49.60           C  
ANISOU  650  CA  ASN A  42     6715   6352   5778   -789   -151    -67
ATOM    651  C   ASN A  42       6.376   5.580  -9.978  1.00 47.12           C  
ANISOU  651  C   ASN A  42     6335   6114   5455   -817   -148    -81
ATOM    652  O   ASN A  42       6.921   5.132  -8.963  1.00 56.72           O  
ANISOU  652  O   ASN A  42     7478   7396   6676   -819   -154    -82
ATOM    653  CB  ASN A  42       7.091   4.038 -11.812  1.00 60.33           C  
ANISOU  653  CB  ASN A  42     8123   7711   7090   -861   -162    -60
ATOM    654  CG  ASN A  42       6.730   2.811 -12.635  1.00 55.76           C  
ANISOU  654  CG  ASN A  42     7591   7073   6523   -827   -166    -42
ATOM    655  OD1 ASN A  42       5.729   2.146 -12.371  1.00 55.14           O  
ANISOU  655  OD1 ASN A  42     7484   6978   6490   -753   -166    -33
ATOM    656  ND2 ASN A  42       7.552   2.503 -13.633  1.00 63.17           N  
ANISOU  656  ND2 ASN A  42     8601   7983   7417   -885   -171    -34
ATOM    657  H   ASN A  42       5.290   5.470 -12.898  1.00 46.36           H  
ATOM    658  HA  ASN A  42       5.357   3.792 -10.582  1.00 49.60           H  
ATOM    659  HB3 ASN A  42       7.874   3.726 -11.118  1.00 60.33           H  
ATOM    660  HB2 ASN A  42       7.522   4.813 -12.447  1.00 60.33           H  
ATOM    661 HD22 ASN A  42       7.380   1.690 -14.205  1.00 63.17           H  
ATOM    662 HD21 ASN A  42       8.374   3.079 -13.794  1.00 63.17           H  
ATOM    663  N   TYR A  43       6.200   6.889 -10.173  1.00 40.94           N  
ANISOU  663  N   TYR A  43     5575   5324   4655   -835   -138    -91
ATOM    664  CA  TYR A  43       6.550   7.829  -9.112  1.00 41.42           C  
ANISOU  664  CA  TYR A  43     5566   5462   4709   -852   -134   -100
ATOM    665  C   TYR A  43       5.623   7.663  -7.916  1.00 41.89           C  
ANISOU  665  C   TYR A  43     5549   5541   4825   -771   -128   -101
ATOM    666  O   TYR A  43       6.061   7.764  -6.764  1.00 46.98           O  
ANISOU  666  O   TYR A  43     6120   6258   5473   -769   -128   -103
ATOM    667  CB  TYR A  43       6.509   9.266  -9.634  1.00 35.88           C  
ANISOU  667  CB  TYR A  43     4911   4748   3974   -891   -125   -109
ATOM    668  CG  TYR A  43       7.444   9.519 -10.795  1.00 58.01           C  
ANISOU  668  CG  TYR A  43     7799   7530   6713   -982   -131   -109
ATOM    669  CD1 TYR A  43       8.565   8.724 -10.997  1.00 67.87           C  
ANISOU  669  CD1 TYR A  43     9049   8808   7930  -1039   -144   -100
ATOM    670  CD2 TYR A  43       7.203  10.552 -11.694  1.00 66.68           C  
ANISOU  670  CD2 TYR A  43     8979   8576   7779  -1014   -122   -118
ATOM    671  CE1 TYR A  43       9.419   8.946 -12.062  1.00 77.22           C  
ANISOU  671  CE1 TYR A  43    10315   9972   9054  -1129   -150    -98
ATOM    672  CE2 TYR A  43       8.055  10.783 -12.763  1.00 74.22           C  
ANISOU  672  CE2 TYR A  43    10024   9507   8671  -1105   -128   -118
ATOM    673  CZ  TYR A  43       9.162   9.977 -12.941  1.00 81.54           C  
ANISOU  673  CZ  TYR A  43    10950  10465   9568  -1165   -142   -107
ATOM    674  OH  TYR A  43      10.017  10.197 -14.000  1.00 78.56           O  
ANISOU  674  OH  TYR A  43    10663  10062   9125  -1262   -148   -106
ATOM    675  H   TYR A  43       5.774   7.251 -11.016  1.00 40.94           H  
ATOM    676  HA  TYR A  43       7.548   7.613  -8.729  1.00 41.42           H  
ATOM    677  HB3 TYR A  43       6.778   9.959  -8.835  1.00 35.88           H  
ATOM    678  HB2 TYR A  43       5.495   9.528  -9.938  1.00 35.88           H  
ATOM    679  HD1 TYR A  43       8.823   7.911 -10.340  1.00 67.87           H  
ATOM    680  HD2 TYR A  43       6.345  11.193 -11.556  1.00 66.68           H  
ATOM    681  HE1 TYR A  43      10.285   8.315 -12.200  1.00 77.22           H  
ATOM    682  HE2 TYR A  43       7.848  11.592 -13.449  1.00 74.22           H  
ATOM    683  HH  TYR A  43       9.709  10.877 -14.605  1.00 78.56           H  
ATOM    684  N   PHE A  44       4.338   7.401  -8.168  1.00 25.72           N  
ANISOU  684  N   PHE A  44     3520   3432   2821   -703   -123    -98
ATOM    685  CA  PHE A  44       3.436   7.042  -7.079  1.00 29.88           C  
ANISOU  685  CA  PHE A  44     3979   3974   3401   -634   -121    -97
ATOM    686  C   PHE A  44       3.793   5.678  -6.506  1.00 40.66           C  
ANISOU  686  C   PHE A  44     5306   5363   4779   -625   -133    -91
ATOM    687  O   PHE A  44       3.646   5.447  -5.299  1.00 43.75           O  
ANISOU  687  O   PHE A  44     5633   5793   5195   -596   -132    -94
ATOM    688  CB  PHE A  44       1.987   7.064  -7.563  1.00 33.70           C  
ANISOU  688  CB  PHE A  44     4490   4394   3921   -569   -114    -89
ATOM    689  CG  PHE A  44       1.508   8.426  -7.975  1.00 48.04           C  
ANISOU  689  CG  PHE A  44     6339   6186   5726   -566    -99    -97
ATOM    690  CD1 PHE A  44       1.219   9.391  -7.020  1.00 45.45           C  
ANISOU  690  CD1 PHE A  44     5958   5899   5411   -552    -90   -105
ATOM    691  CD2 PHE A  44       1.360   8.748  -9.315  1.00 35.46           C  
ANISOU  691  CD2 PHE A  44     4835   4530   4107   -577    -92    -95
ATOM    692  CE1 PHE A  44       0.786  10.650  -7.393  1.00 52.78           C  
ANISOU  692  CE1 PHE A  44     6917   6809   6328   -552    -77   -112
ATOM    693  CE2 PHE A  44       0.926  10.005  -9.698  1.00 38.20           C  
ANISOU  693  CE2 PHE A  44     5220   4853   4440   -576    -77   -103
ATOM    694  CZ  PHE A  44       0.638  10.959  -8.736  1.00 51.83           C  
ANISOU  694  CZ  PHE A  44     6888   6625   6180   -565    -71   -112
ATOM    695  H   PHE A  44       3.987   7.344  -9.114  1.00 25.72           H  
ATOM    696  HA  PHE A  44       3.531   7.782  -6.283  1.00 29.88           H  
ATOM    697  HB3 PHE A  44       1.326   6.702  -6.773  1.00 33.70           H  
ATOM    698  HB2 PHE A  44       1.863   6.373  -8.398  1.00 33.70           H  
ATOM    699  HD1 PHE A  44       1.333   9.160  -5.971  1.00 45.45           H  
ATOM    700  HD2 PHE A  44       1.576   8.011 -10.075  1.00 35.46           H  
ATOM    701  HE1 PHE A  44       0.567  11.392  -6.639  1.00 52.78           H  
ATOM    702  HE2 PHE A  44       0.806  10.241 -10.744  1.00 38.20           H  
ATOM    703  HZ  PHE A  44       0.300  11.941  -9.031  1.00 51.83           H  
ATOM    704  N   VAL A  45       4.258   4.761  -7.358  1.00 36.98           N  
ANISOU  704  N   VAL A  45     4884   4871   4296   -650   -143    -82
ATOM    705  CA  VAL A  45       4.746   3.468  -6.883  1.00 35.72           C  
ANISOU  705  CA  VAL A  45     4694   4738   4141   -651   -155    -77
ATOM    706  C   VAL A  45       5.904   3.665  -5.915  1.00 44.87           C  
ANISOU  706  C   VAL A  45     5800   5975   5273   -687   -155    -85
ATOM    707  O   VAL A  45       5.966   3.024  -4.859  1.00 51.99           O  
ANISOU  707  O   VAL A  45     6650   6912   6192   -662   -156    -87
ATOM    708  CB  VAL A  45       5.150   2.580  -8.076  1.00 31.37           C  
ANISOU  708  CB  VAL A  45     4204   4147   3568   -678   -166    -65
ATOM    709  CG1 VAL A  45       5.876   1.332  -7.595  1.00 37.24           C  
ANISOU  709  CG1 VAL A  45     4916   4928   4306   -691   -178    -62
ATOM    710  CG2 VAL A  45       3.928   2.213  -8.901  1.00 36.68           C  
ANISOU  710  CG2 VAL A  45     4919   4751   4269   -624   -164    -51
ATOM    711  H   VAL A  45       4.344   4.961  -8.345  1.00 36.98           H  
ATOM    712  HA  VAL A  45       3.934   2.976  -6.343  1.00 35.72           H  
ATOM    713  HB  VAL A  45       5.863   3.076  -8.709  1.00 31.37           H  
ATOM    714 HG11 VAL A  45       5.928   0.578  -8.380  1.00 37.24           H  
ATOM    715 HG12 VAL A  45       6.907   1.546  -7.308  1.00 37.24           H  
ATOM    716 HG13 VAL A  45       5.383   0.886  -6.737  1.00 37.24           H  
ATOM    717 HG21 VAL A  45       4.214   1.688  -9.813  1.00 36.68           H  
ATOM    718 HG22 VAL A  45       3.266   1.554  -8.339  1.00 36.68           H  
ATOM    719 HG23 VAL A  45       3.339   3.077  -9.190  1.00 36.68           H  
ATOM    720  N   VAL A  46       6.837   4.557  -6.256  1.00 37.58           N  
ANISOU  720  N   VAL A  46     4891   5083   4304   -747   -151    -88
ATOM    721  CA  VAL A  46       7.944   4.855  -5.353  1.00 35.26           C  
ANISOU  721  CA  VAL A  46     4541   4876   3979   -779   -148    -90
ATOM    722  C   VAL A  46       7.431   5.532  -4.087  1.00 33.61           C  
ANISOU  722  C   VAL A  46     4270   4703   3796   -730   -135    -96
ATOM    723  O   VAL A  46       7.906   5.247  -2.981  1.00 43.91           O  
ANISOU  723  O   VAL A  46     5519   6066   5099   -712   -130    -96
ATOM    724  CB  VAL A  46       9.005   5.707  -6.073  1.00 31.29           C  
ANISOU  724  CB  VAL A  46     4067   4405   3417   -862   -150    -87
ATOM    725  CG1 VAL A  46      10.066   6.189  -5.093  1.00 34.07           C  
ANISOU  725  CG1 VAL A  46     4350   4862   3734   -888   -144    -83
ATOM    726  CG2 VAL A  46       9.644   4.901  -7.186  1.00 30.58           C  
ANISOU  726  CG2 VAL A  46     4037   4284   3297   -912   -163    -79
ATOM    727  H   VAL A  46       6.803   5.040  -7.146  1.00 37.58           H  
ATOM    728  HA  VAL A  46       8.414   3.914  -5.062  1.00 35.26           H  
ATOM    729  HB  VAL A  46       8.529   6.579  -6.523  1.00 31.29           H  
ATOM    730 HG11 VAL A  46      10.911   6.629  -5.623  1.00 34.07           H  
ATOM    731 HG12 VAL A  46       9.693   6.962  -4.421  1.00 34.07           H  
ATOM    732 HG13 VAL A  46      10.452   5.376  -4.488  1.00 34.07           H  
ATOM    733 HG21 VAL A  46      10.335   5.520  -7.757  1.00 30.58           H  
ATOM    734 HG22 VAL A  46      10.216   4.065  -6.782  1.00 30.58           H  
ATOM    735 HG23 VAL A  46       8.929   4.480  -7.880  1.00 30.58           H  
ATOM    736  N   SER A  47       6.453   6.431  -4.225  1.00 36.14           N  
ANISOU  736  N   SER A  47     4602   4988   4139   -703   -127   -101
ATOM    737  CA  SER A  47       5.809   7.002  -3.045  1.00 45.34           C  
ANISOU  737  CA  SER A  47     5713   6178   5335   -651   -115   -105
ATOM    738  C   SER A  47       5.146   5.916  -2.208  1.00 37.34           C  
ANISOU  738  C   SER A  47     4673   5149   4365   -593   -116   -106
ATOM    739  O   SER A  47       5.160   5.973  -0.973  1.00 50.02           O  
ANISOU  739  O   SER A  47     6229   6793   5981   -561   -106   -108
ATOM    740  CB  SER A  47       4.786   8.059  -3.459  1.00 42.61           C  
ANISOU  740  CB  SER A  47     5391   5791   5007   -632   -107   -109
ATOM    741  OG  SER A  47       4.160   8.631  -2.322  1.00 33.48           O  
ANISOU  741  OG  SER A  47     4184   4659   3880   -583    -95   -112
ATOM    742  H   SER A  47       6.098   6.691  -5.136  1.00 36.14           H  
ATOM    743  HA  SER A  47       6.574   7.488  -2.434  1.00 45.34           H  
ATOM    744  HB3 SER A  47       4.010   7.646  -4.097  1.00 42.61           H  
ATOM    745  HB2 SER A  47       5.282   8.852  -4.013  1.00 42.61           H  
ATOM    746  HG  SER A  47       3.415   9.166  -2.617  1.00 33.48           H  
ATOM    747  N   LEU A  48       4.567   4.911  -2.868  1.00 32.74           N  
ANISOU  747  N   LEU A  48     4126   4509   3805   -580   -128   -101
ATOM    748  CA  LEU A  48       3.961   3.796  -2.149  1.00 30.22           C  
ANISOU  748  CA  LEU A  48     3785   4177   3521   -537   -133   -100
ATOM    749  C   LEU A  48       5.024   2.915  -1.503  1.00 33.64           C  
ANISOU  749  C   LEU A  48     4196   4656   3931   -553   -136   -102
ATOM    750  O   LEU A  48       4.840   2.432  -0.380  1.00 49.34           O  
ANISOU  750  O   LEU A  48     6152   6659   5935   -520   -132   -107
ATOM    751  CB  LEU A  48       3.084   2.986  -3.103  1.00 34.20           C  
ANISOU  751  CB  LEU A  48     4328   4618   4048   -521   -146    -91
ATOM    752  CG  LEU A  48       2.279   1.832  -2.508  1.00 43.07           C  
ANISOU  752  CG  LEU A  48     5432   5726   5206   -483   -155    -86
ATOM    753  CD1 LEU A  48       1.461   2.313  -1.329  1.00 39.66           C  
ANISOU  753  CD1 LEU A  48     4960   5304   4805   -443   -145    -91
ATOM    754  CD2 LEU A  48       1.378   1.216  -3.566  1.00 54.20           C  
ANISOU  754  CD2 LEU A  48     6876   7085   6633   -466   -165    -69
ATOM    755  H   LEU A  48       4.515   4.907  -3.879  1.00 32.74           H  
ATOM    756  HA  LEU A  48       3.341   4.173  -1.344  1.00 30.22           H  
ATOM    757  HB3 LEU A  48       3.685   2.591  -3.919  1.00 34.20           H  
ATOM    758  HB2 LEU A  48       2.385   3.678  -3.575  1.00 34.20           H  
ATOM    759  HG  LEU A  48       2.959   1.054  -2.159  1.00 43.07           H  
ATOM    760 HD11 LEU A  48       0.492   1.818  -1.265  1.00 39.66           H  
ATOM    761 HD12 LEU A  48       1.982   2.131  -0.389  1.00 39.66           H  
ATOM    762 HD13 LEU A  48       1.262   3.379  -1.406  1.00 39.66           H  
ATOM    763 HD21 LEU A  48       0.705   0.474  -3.139  1.00 54.20           H  
ATOM    764 HD22 LEU A  48       0.767   1.972  -4.062  1.00 54.20           H  
ATOM    765 HD23 LEU A  48       1.965   0.712  -4.333  1.00 54.20           H  
ATOM    766  N   ALA A  49       6.142   2.694  -2.197  1.00 38.95           N  
ANISOU  766  N   ALA A  49     4887   5348   4562   -605   -142    -98
ATOM    767  CA  ALA A  49       7.236   1.942  -1.597  1.00 39.88           C  
ANISOU  767  CA  ALA A  49     4981   5518   4652   -620   -143    -98
ATOM    768  C   ALA A  49       7.908   2.729  -0.479  1.00 43.36           C  
ANISOU  768  C   ALA A  49     5371   6032   5072   -612   -125   -101
ATOM    769  O   ALA A  49       8.384   2.136   0.494  1.00 52.17           O  
ANISOU  769  O   ALA A  49     6458   7185   6179   -591   -117   -102
ATOM    770  CB  ALA A  49       8.259   1.556  -2.665  1.00 31.65           C  
ANISOU  770  CB  ALA A  49     3972   4484   3569   -681   -154    -91
ATOM    771  H   ALA A  49       6.261   3.053  -3.137  1.00 38.95           H  
ATOM    772  HA  ALA A  49       6.851   1.018  -1.162  1.00 39.88           H  
ATOM    773  HB1 ALA A  49       9.212   1.237  -2.250  1.00 31.65           H  
ATOM    774  HB2 ALA A  49       7.882   0.745  -3.289  1.00 31.65           H  
ATOM    775  HB3 ALA A  49       8.478   2.397  -3.320  1.00 31.65           H  
ATOM    776  N   ALA A  50       7.958   4.058  -0.601  1.00 47.96           N  
ANISOU  776  N   ALA A  50     5945   6637   5642   -626   -116    -99
ATOM    777  CA  ALA A  50       8.529   4.873   0.464  1.00 41.59           C  
ANISOU  777  CA  ALA A  50     5085   5905   4813   -613    -98    -97
ATOM    778  C   ALA A  50       7.738   4.719   1.757  1.00 52.57           C  
ANISOU  778  C   ALA A  50     6448   7285   6241   -542    -84   -103
ATOM    779  O   ALA A  50       8.321   4.615   2.843  1.00 46.08           O  
ANISOU  779  O   ALA A  50     5590   6516   5402   -515    -68   -100
ATOM    780  CB  ALA A  50       8.573   6.339   0.037  1.00 23.67           C  
ANISOU  780  CB  ALA A  50     2812   3657   2524   -643    -93    -94
ATOM    781  H   ALA A  50       7.624   4.527  -1.435  1.00 47.96           H  
ATOM    782  HA  ALA A  50       9.553   4.541   0.646  1.00 41.59           H  
ATOM    783  HB1 ALA A  50       9.007   6.964   0.818  1.00 23.67           H  
ATOM    784  HB2 ALA A  50       9.186   6.466  -0.856  1.00 23.67           H  
ATOM    785  HB3 ALA A  50       7.581   6.730  -0.185  1.00 23.67           H  
ATOM    786  N   ALA A  51       6.406   4.701   1.658  1.00 46.76           N  
ANISOU  786  N   ALA A  51     5731   6482   5553   -511    -88   -109
ATOM    787  CA  ALA A  51       5.580   4.505   2.843  1.00 39.60           C  
ANISOU  787  CA  ALA A  51     4806   5558   4681   -452    -78   -114
ATOM    788  C   ALA A  51       5.807   3.126   3.450  1.00 42.25           C  
ANISOU  788  C   ALA A  51     5148   5889   5018   -437    -81   -119
ATOM    789  O   ALA A  51       5.864   2.982   4.677  1.00 55.36           O  
ANISOU  789  O   ALA A  51     6790   7568   6678   -398    -65   -122
ATOM    790  CB  ALA A  51       4.104   4.700   2.492  1.00 28.07           C  
ANISOU  790  CB  ALA A  51     3365   4032   3268   -431    -85   -116
ATOM    791  H   ALA A  51       5.943   4.799   0.764  1.00 46.76           H  
ATOM    792  HA  ALA A  51       5.856   5.244   3.595  1.00 39.60           H  
ATOM    793  HB1 ALA A  51       3.467   4.576   3.369  1.00 28.07           H  
ATOM    794  HB2 ALA A  51       3.924   5.701   2.100  1.00 28.07           H  
ATOM    795  HB3 ALA A  51       3.770   3.988   1.735  1.00 28.07           H  
ATOM    796  N   ASP A  52       5.949   2.101   2.607  1.00 38.90           N  
ANISOU  796  N   ASP A  52     4753   5438   4591   -467   -100   -118
ATOM    797  CA  ASP A  52       6.142   0.748   3.119  1.00 41.01           C  
ANISOU  797  CA  ASP A  52     5028   5699   4856   -457   -105   -123
ATOM    798  C   ASP A  52       7.529   0.567   3.725  1.00 39.21           C  
ANISOU  798  C   ASP A  52     4779   5537   4580   -461    -91   -121
ATOM    799  O   ASP A  52       7.684  -0.186   4.694  1.00 24.92           O  
ANISOU  799  O   ASP A  52     2970   3734   2766   -432    -82   -128
ATOM    800  CB  ASP A  52       5.894  -0.272   2.008  1.00 31.00           C  
ANISOU  800  CB  ASP A  52     3795   4388   3596   -486   -129   -119
ATOM    801  CG  ASP A  52       4.434  -0.336   1.595  1.00 60.96           C  
ANISOU  801  CG  ASP A  52     7605   8122   7436   -468   -141   -116
ATOM    802  OD1 ASP A  52       3.564  -0.021   2.434  1.00 69.16           O  
ANISOU  802  OD1 ASP A  52     8629   9147   8501   -433   -133   -120
ATOM    803  OD2 ASP A  52       4.155  -0.702   0.433  1.00 67.62           O1-
ANISOU  803  OD2 ASP A  52     8475   8933   8284   -488   -157   -107
ATOM    804  H   ASP A  52       5.890   2.228   1.605  1.00 38.90           H  
ATOM    805  HA  ASP A  52       5.457   0.571   3.950  1.00 41.01           H  
ATOM    806  HB3 ASP A  52       6.229  -1.268   2.290  1.00 31.00           H  
ATOM    807  HB2 ASP A  52       6.481   0.007   1.131  1.00 31.00           H  
ATOM    808  N   ILE A  53       8.543   1.244   3.179  1.00 39.16           N  
ANISOU  808  N   ILE A  53     4758   5585   4536   -498    -88   -112
ATOM    809  CA  ILE A  53       9.858   1.233   3.816  1.00 33.94           C  
ANISOU  809  CA  ILE A  53     4066   5003   3826   -497    -71   -105
ATOM    810  C   ILE A  53       9.766   1.823   5.217  1.00 38.43           C  
ANISOU  810  C   ILE A  53     4603   5603   4395   -438    -44   -105
ATOM    811  O   ILE A  53      10.307   1.262   6.179  1.00 31.36           O  
ANISOU  811  O   ILE A  53     3700   4738   3479   -403    -26   -106
ATOM    812  CB  ILE A  53      10.888   1.985   2.951  1.00 38.91           C  
ANISOU  812  CB  ILE A  53     4681   5691   4412   -556    -75    -91
ATOM    813  CG1 ILE A  53      11.199   1.203   1.676  1.00 38.97           C  
ANISOU  813  CG1 ILE A  53     4727   5670   4410   -613    -99    -89
ATOM    814  CG2 ILE A  53      12.173   2.230   3.734  1.00 31.75           C  
ANISOU  814  CG2 ILE A  53     3727   4884   3452   -548    -54    -77
ATOM    815  CD1 ILE A  53      12.118   1.939   0.721  1.00 48.73           C  
ANISOU  815  CD1 ILE A  53     5962   6952   5602   -682   -106    -76
ATOM    816  H   ILE A  53       8.414   1.821   2.357  1.00 39.16           H  
ATOM    817  HA  ILE A  53      10.184   0.194   3.913  1.00 33.94           H  
ATOM    818  HB  ILE A  53      10.472   2.952   2.664  1.00 38.91           H  
ATOM    819 HG13 ILE A  53      10.290   0.939   1.158  1.00 38.97           H  
ATOM    820 HG12 ILE A  53      11.664   0.253   1.941  1.00 38.97           H  
ATOM    821 HG21 ILE A  53      12.942   2.696   3.121  1.00 31.75           H  
ATOM    822 HG22 ILE A  53      12.042   2.916   4.571  1.00 31.75           H  
ATOM    823 HG23 ILE A  53      12.589   1.298   4.122  1.00 31.75           H  
ATOM    824 HD11 ILE A  53      12.059   1.515  -0.279  1.00 48.73           H  
ATOM    825 HD12 ILE A  53      11.836   2.989   0.636  1.00 48.73           H  
ATOM    826 HD13 ILE A  53      13.158   1.903   1.034  1.00 48.73           H  
ATOM    827  N   LEU A  54       9.063   2.953   5.357  1.00 41.54           N  
ANISOU  827  N   LEU A  54     4985   5989   4811   -422    -37   -105
ATOM    828  CA  LEU A  54       8.888   3.589   6.659  1.00 49.18           C  
ANISOU  828  CA  LEU A  54     5925   6981   5780   -363    -10   -102
ATOM    829  C   LEU A  54       8.068   2.738   7.621  1.00 52.41           C  
ANISOU  829  C   LEU A  54     6360   7332   6220   -313     -3   -116
ATOM    830  O   LEU A  54       8.152   2.948   8.837  1.00 45.01           O  
ANISOU  830  O   LEU A  54     5412   6414   5274   -260     23   -114
ATOM    831  CB  LEU A  54       8.234   4.962   6.491  1.00 39.99           C  
ANISOU  831  CB  LEU A  54     4744   5816   4635   -362     -7    -99
ATOM    832  CG  LEU A  54       9.128   6.051   5.895  1.00 41.80           C  
ANISOU  832  CG  LEU A  54     4941   6119   4821   -405     -6    -84
ATOM    833  CD1 LEU A  54       8.339   7.323   5.601  1.00 31.34           C  
ANISOU  833  CD1 LEU A  54     3611   4780   3518   -409     -7    -83
ATOM    834  CD2 LEU A  54      10.283   6.343   6.835  1.00 41.85           C  
ANISOU  834  CD2 LEU A  54     4900   6224   4778   -379     19    -66
ATOM    835  H   LEU A  54       8.632   3.398   4.558  1.00 41.54           H  
ATOM    836  HA  LEU A  54       9.871   3.712   7.115  1.00 49.18           H  
ATOM    837  HB3 LEU A  54       7.866   5.322   7.455  1.00 39.99           H  
ATOM    838  HB2 LEU A  54       7.345   4.848   5.870  1.00 39.99           H  
ATOM    839  HG  LEU A  54       9.534   5.689   4.950  1.00 41.80           H  
ATOM    840 HD11 LEU A  54       8.652   7.757   4.651  1.00 31.34           H  
ATOM    841 HD12 LEU A  54       7.269   7.131   5.517  1.00 31.34           H  
ATOM    842 HD13 LEU A  54       8.462   8.087   6.369  1.00 31.34           H  
ATOM    843 HD21 LEU A  54      10.507   7.407   6.913  1.00 41.85           H  
ATOM    844 HD22 LEU A  54      10.103   5.983   7.849  1.00 41.85           H  
ATOM    845 HD23 LEU A  54      11.193   5.860   6.479  1.00 41.85           H  
ATOM    846  N   VAL A  55       7.273   1.795   7.113  1.00 40.65           N  
ANISOU  846  N   VAL A  55     4908   5772   4763   -331    -26   -127
ATOM    847  CA  VAL A  55       6.584   0.857   7.995  1.00 43.26           C  
ANISOU  847  CA  VAL A  55     5268   6053   5115   -298    -24   -139
ATOM    848  C   VAL A  55       7.597  -0.008   8.734  1.00 43.97           C  
ANISOU  848  C   VAL A  55     5366   6176   5165   -280     -8   -142
ATOM    849  O   VAL A  55       7.510  -0.200   9.953  1.00 41.57           O  
ANISOU  849  O   VAL A  55     5075   5864   4855   -232     14   -148
ATOM    850  CB  VAL A  55       5.584  -0.001   7.199  1.00 37.82           C  
ANISOU  850  CB  VAL A  55     4611   5297   4463   -327    -54   -145
ATOM    851  CG1 VAL A  55       5.150  -1.208   8.015  1.00 31.01           C  
ANISOU  851  CG1 VAL A  55     3781   4395   3607   -312    -56   -157
ATOM    852  CG2 VAL A  55       4.379   0.831   6.791  1.00 27.96           C  
ANISOU  852  CG2 VAL A  55     3357   4011   3255   -326    -62   -141
ATOM    853  H   VAL A  55       7.190   1.658   6.115  1.00 40.65           H  
ATOM    854  HA  VAL A  55       6.032   1.452   8.713  1.00 43.26           H  
ATOM    855  HB  VAL A  55       6.031  -0.389   6.296  1.00 37.82           H  
ATOM    856 HG11 VAL A  55       4.307  -1.709   7.538  1.00 31.01           H  
ATOM    857 HG12 VAL A  55       5.928  -1.966   8.100  1.00 31.01           H  
ATOM    858 HG13 VAL A  55       4.817  -0.930   9.016  1.00 31.01           H  
ATOM    859 HG21 VAL A  55       3.737   0.290   6.098  1.00 27.96           H  
ATOM    860 HG22 VAL A  55       3.769   1.080   7.660  1.00 27.96           H  
ATOM    861 HG23 VAL A  55       4.649   1.767   6.320  1.00 27.96           H  
ATOM    862  N   GLY A  56       8.584  -0.534   8.008  1.00 34.19           N  
ANISOU  862  N   GLY A  56     4124   4973   3896   -317    -19   -137
ATOM    863  CA  GLY A  56       9.584  -1.373   8.645  1.00 42.60           C  
ANISOU  863  CA  GLY A  56     5195   6074   4919   -299     -3   -139
ATOM    864  C   GLY A  56      10.536  -0.588   9.527  1.00 46.26           C  
ANISOU  864  C   GLY A  56     5622   6615   5340   -255     32   -125
ATOM    865  O   GLY A  56      10.942  -1.062  10.592  1.00 56.13           O  
ANISOU  865  O   GLY A  56     6884   7877   6564   -206     57   -128
ATOM    866  H   GLY A  56       8.654  -0.358   7.015  1.00 34.19           H  
ATOM    867  HA3 GLY A  56      10.156  -1.877   7.869  1.00 42.60           H  
ATOM    868  HA2 GLY A  56       9.105  -2.158   9.230  1.00 42.60           H  
ATOM    869  N   VAL A  57      10.901   0.621   9.106  1.00 46.48           N  
ANISOU  869  N   VAL A  57     5606   6698   5357   -270     35   -109
ATOM    870  CA  VAL A  57      11.897   1.392   9.845  1.00 41.32           C  
ANISOU  870  CA  VAL A  57     4907   6137   4656   -233     67    -89
ATOM    871  C   VAL A  57      11.295   2.011  11.104  1.00 36.25           C  
ANISOU  871  C   VAL A  57     4265   5480   4027   -161     96    -89
ATOM    872  O   VAL A  57      11.958   2.088  12.145  1.00 50.34           O  
ANISOU  872  O   VAL A  57     6037   7317   5775   -101    130    -78
ATOM    873  CB  VAL A  57      12.521   2.458   8.923  1.00 45.13           C  
ANISOU  873  CB  VAL A  57     5344   6689   5116   -285     57    -70
ATOM    874  CG1 VAL A  57      13.483   3.352   9.698  1.00 48.13           C  
ANISOU  874  CG1 VAL A  57     5666   7176   5444   -248     89    -44
ATOM    875  CG2 VAL A  57      13.235   1.793   7.755  1.00 31.38           C  
ANISOU  875  CG2 VAL A  57     3609   4962   3353   -356     31    -67
ATOM    876  H   VAL A  57      10.568   0.993   8.226  1.00 46.48           H  
ATOM    877  HA  VAL A  57      12.702   0.724  10.162  1.00 41.32           H  
ATOM    878  HB  VAL A  57      11.727   3.086   8.517  1.00 45.13           H  
ATOM    879 HG11 VAL A  57      14.008   4.026   9.020  1.00 48.13           H  
ATOM    880 HG12 VAL A  57      12.991   3.986  10.432  1.00 48.13           H  
ATOM    881 HG13 VAL A  57      14.240   2.764  10.218  1.00 48.13           H  
ATOM    882 HG21 VAL A  57      13.618   2.540   7.058  1.00 31.38           H  
ATOM    883 HG22 VAL A  57      14.085   1.205   8.101  1.00 31.38           H  
ATOM    884 HG23 VAL A  57      12.593   1.128   7.183  1.00 31.38           H  
ATOM    885  N   LEU A  58      10.034   2.448  11.044  1.00 38.21           N  
ANISOU  885  N   LEU A  58     4530   5662   4326   -161     85   -100
ATOM    886  CA  LEU A  58       9.456   3.210  12.147  1.00 35.20           C  
ANISOU  886  CA  LEU A  58     4145   5271   3957    -99    112    -97
ATOM    887  C   LEU A  58       8.167   2.600  12.687  1.00 39.06           C  
ANISOU  887  C   LEU A  58     4689   5660   4492    -80    108   -117
ATOM    888  O   LEU A  58       8.037   2.401  13.899  1.00 46.67           O  
ANISOU  888  O   LEU A  58     5679   6605   5448    -22    135   -121
ATOM    889  CB  LEU A  58       9.202   4.657  11.713  1.00 26.49           C  
ANISOU  889  CB  LEU A  58     3000   4202   2865   -114    109    -83
ATOM    890  CG  LEU A  58      10.449   5.511  11.485  1.00 36.26           C  
ANISOU  890  CG  LEU A  58     4177   5552   4049   -126    120    -58
ATOM    891  CD1 LEU A  58      10.060   6.890  10.983  1.00 24.43           C  
ANISOU  891  CD1 LEU A  58     2645   4074   2562   -152    113    -48
ATOM    892  CD2 LEU A  58      11.264   5.613  12.764  1.00 40.92           C  
ANISOU  892  CD2 LEU A  58     4745   6210   4594    -52    162    -39
ATOM    893  H   LEU A  58       9.489   2.364  10.196  1.00 38.21           H  
ATOM    894  HA  LEU A  58      10.110   3.237  13.019  1.00 35.20           H  
ATOM    895  HB3 LEU A  58       8.586   5.156  12.465  1.00 26.49           H  
ATOM    896  HB2 LEU A  58       8.598   4.654  10.805  1.00 26.49           H  
ATOM    897  HG  LEU A  58      11.051   5.043  10.709  1.00 36.26           H  
ATOM    898 HD11 LEU A  58      10.652   7.161  10.109  1.00 24.43           H  
ATOM    899 HD12 LEU A  58       9.014   6.941  10.681  1.00 24.43           H  
ATOM    900 HD13 LEU A  58      10.205   7.672  11.728  1.00 24.43           H  
ATOM    901 HD21 LEU A  58      11.745   6.584  12.881  1.00 40.92           H  
ATOM    902 HD22 LEU A  58      10.661   5.446  13.658  1.00 40.92           H  
ATOM    903 HD23 LEU A  58      12.063   4.871  12.767  1.00 40.92           H  
ATOM    904  N   ALA A  59       7.210   2.297  11.805  1.00 43.21           N  
ANISOU  904  N   ALA A  59     5233   6123   5061   -128     74   -129
ATOM    905  CA  ALA A  59       5.882   1.892  12.261  1.00 40.56           C  
ANISOU  905  CA  ALA A  59     4939   5704   4769   -118     67   -143
ATOM    906  C   ALA A  59       5.932   0.588  13.050  1.00 45.77           C  
ANISOU  906  C   ALA A  59     5651   6325   5415   -101     73   -158
ATOM    907  O   ALA A  59       5.337   0.482  14.128  1.00 35.51           O  
ANISOU  907  O   ALA A  59     4387   4984   4123    -64     91   -165
ATOM    908  CB  ALA A  59       4.928   1.763  11.072  1.00 47.04           C  
ANISOU  908  CB  ALA A  59     5764   6479   5632   -171     30   -147
ATOM    909  H   ALA A  59       7.346   2.442  10.813  1.00 43.21           H  
ATOM    910  HA  ALA A  59       5.499   2.681  12.912  1.00 40.56           H  
ATOM    911  HB1 ALA A  59       3.896   1.757  11.419  1.00 47.04           H  
ATOM    912  HB2 ALA A  59       5.030   2.604  10.391  1.00 47.04           H  
ATOM    913  HB3 ALA A  59       5.074   0.834  10.526  1.00 47.04           H  
ATOM    914  N   ILE A  60       6.626  -0.418  12.526  1.00 52.28           N  
ANISOU  914  N   ILE A  60     6486   7161   6218   -132     60   -163
ATOM    915  CA  ILE A  60       6.703  -1.719  13.188  1.00 51.59           C  
ANISOU  915  CA  ILE A  60     6452   7038   6113   -122     64   -179
ATOM    916  C   ILE A  60       7.458  -1.598  14.510  1.00 48.16           C  
ANISOU  916  C   ILE A  60     6031   6631   5635    -53    108   -177
ATOM    917  O   ILE A  60       7.000  -2.159  15.516  1.00 43.21           O  
ANISOU  917  O   ILE A  60     5462   5951   5006    -25    122   -190
ATOM    918  CB  ILE A  60       7.328  -2.781  12.266  1.00 40.84           C  
ANISOU  918  CB  ILE A  60     5094   5688   4735   -170     39   -182
ATOM    919  CG1 ILE A  60       6.365  -3.121  11.126  1.00 38.39           C  
ANISOU  919  CG1 ILE A  60     4785   5333   4467   -228     -2   -184
ATOM    920  CG2 ILE A  60       7.703  -4.026  13.058  1.00 31.95           C  
ANISOU  920  CG2 ILE A  60     4020   4543   3578   -154     50   -197
ATOM    921  CD1 ILE A  60       6.881  -4.184  10.179  1.00 26.95           C  
ANISOU  921  CD1 ILE A  60     3344   3892   3005   -275    -27   -185
ATOM    922  H   ILE A  60       7.088  -0.319  11.628  1.00 52.28           H  
ATOM    923  HA  ILE A  60       5.684  -2.038  13.425  1.00 51.59           H  
ATOM    924  HB  ILE A  60       8.223  -2.394  11.786  1.00 40.84           H  
ATOM    925 HG13 ILE A  60       6.101  -2.230  10.561  1.00 38.39           H  
ATOM    926 HG12 ILE A  60       5.434  -3.478  11.555  1.00 38.39           H  
ATOM    927 HG21 ILE A  60       8.065  -4.810  12.411  1.00 31.95           H  
ATOM    928 HG22 ILE A  60       8.506  -3.867  13.778  1.00 31.95           H  
ATOM    929 HG23 ILE A  60       6.823  -4.385  13.586  1.00 31.95           H  
ATOM    930 HD11 ILE A  60       6.287  -4.181   9.266  1.00 26.95           H  
ATOM    931 HD12 ILE A  60       7.902  -3.980   9.886  1.00 26.95           H  
ATOM    932 HD13 ILE A  60       6.816  -5.187  10.600  1.00 26.95           H  
ATOM    933  N   PRO A  61       8.601  -0.898  14.579  1.00 45.85           N  
ANISOU  933  N   PRO A  61     5693   6422   5305    -24    132   -158
ATOM    934  CA  PRO A  61       9.186  -0.624  15.903  1.00 46.84           C  
ANISOU  934  CA  PRO A  61     5829   6577   5390     57    179   -150
ATOM    935  C   PRO A  61       8.254   0.145  16.822  1.00 50.09           C  
ANISOU  935  C   PRO A  61     6259   6946   5826    102    199   -150
ATOM    936  O   PRO A  61       8.302  -0.055  18.043  1.00 49.03           O  
ANISOU  936  O   PRO A  61     6171   6789   5668    164    234   -153
ATOM    937  CB  PRO A  61      10.445   0.186  15.568  1.00 44.36           C  
ANISOU  937  CB  PRO A  61     5445   6375   5036     68    194   -123
ATOM    938  CG  PRO A  61      10.824  -0.274  14.216  1.00 39.67           C  
ANISOU  938  CG  PRO A  61     4828   5800   4444     -9    157   -125
ATOM    939  CD  PRO A  61       9.523  -0.499  13.498  1.00 37.95           C  
ANISOU  939  CD  PRO A  61     4635   5498   4285    -62    119   -142
ATOM    940  HA  PRO A  61       9.470  -1.573  16.363  1.00 46.84           H  
ATOM    941  HB3 PRO A  61      11.245   0.036  16.295  1.00 44.36           H  
ATOM    942  HB2 PRO A  61      10.228   1.256  15.533  1.00 44.36           H  
ATOM    943  HG3 PRO A  61      11.335  -1.233  14.313  1.00 39.67           H  
ATOM    944  HG2 PRO A  61      11.516   0.389  13.715  1.00 39.67           H  
ATOM    945  HD2 PRO A  61       9.202   0.358  12.940  1.00 37.95           H  
ATOM    946  HD3 PRO A  61       9.675  -1.303  12.787  1.00 37.95           H  
ATOM    947  N   PHE A  62       7.405   1.019  16.277  1.00 39.18           N  
ANISOU  947  N   PHE A  62     4847   5552   4489     73    179   -145
ATOM    948  CA  PHE A  62       6.412   1.691  17.109  1.00 31.21           C  
ANISOU  948  CA  PHE A  62     3857   4496   3505    110    195   -145
ATOM    949  C   PHE A  62       5.368   0.705  17.618  1.00 42.78           C  
ANISOU  949  C   PHE A  62     5397   5862   4993     96    184   -167
ATOM    950  O   PHE A  62       4.910   0.813  18.762  1.00 44.22           O  
ANISOU  950  O   PHE A  62     5627   6002   5174    142    211   -170
ATOM    951  CB  PHE A  62       5.735   2.823  16.334  1.00 29.95           C  
ANISOU  951  CB  PHE A  62     3647   4347   3385     79    174   -135
ATOM    952  CG  PHE A  62       6.613   4.025  16.107  1.00 41.85           C  
ANISOU  952  CG  PHE A  62     5085   5949   4866     97    190   -110
ATOM    953  CD1 PHE A  62       7.912   4.063  16.591  1.00 53.90           C  
ANISOU  953  CD1 PHE A  62     6590   7553   6336    140    220    -95
ATOM    954  CD2 PHE A  62       6.129   5.126  15.416  1.00 48.25           C  
ANISOU  954  CD2 PHE A  62     5853   6778   5704     70    175   -101
ATOM    955  CE1 PHE A  62       8.717   5.174  16.378  1.00 42.65           C  
ANISOU  955  CE1 PHE A  62     5096   6228   4882    150    232    -68
ATOM    956  CE2 PHE A  62       6.925   6.240  15.203  1.00 35.99           C  
ANISOU  956  CE2 PHE A  62     4237   5315   4121     77    187    -79
ATOM    957  CZ  PHE A  62       8.221   6.263  15.685  1.00 45.58           C  
ANISOU  957  CZ  PHE A  62     5427   6613   5280    115    214    -61
ATOM    958  H   PHE A  62       7.411   1.224  15.285  1.00 39.18           H  
ATOM    959  HA  PHE A  62       6.869   2.092  18.015  1.00 31.21           H  
ATOM    960  HB3 PHE A  62       4.824   3.146  16.832  1.00 29.95           H  
ATOM    961  HB2 PHE A  62       5.401   2.501  15.356  1.00 29.95           H  
ATOM    962  HD1 PHE A  62       8.372   3.256  17.135  1.00 53.90           H  
ATOM    963  HD2 PHE A  62       5.117   5.115  15.039  1.00 48.25           H  
ATOM    964  HE1 PHE A  62       9.729   5.188  16.755  1.00 42.65           H  
ATOM    965  HE2 PHE A  62       6.532   7.087  14.661  1.00 35.99           H  
ATOM    966  HZ  PHE A  62       8.844   7.129  15.519  1.00 45.58           H  
ATOM    967  N   ALA A  63       4.975  -0.260  16.778  1.00 35.46           N  
ANISOU  967  N   ALA A  63     4486   4899   4087     30    146   -182
ATOM    968  CA  ALA A  63       3.988  -1.253  17.193  1.00 30.36           C  
ANISOU  968  CA  ALA A  63     3907   4170   3458      6    131   -201
ATOM    969  C   ALA A  63       4.546  -2.162  18.280  1.00 45.60           C  
ANISOU  969  C   ALA A  63     5906   6076   5343     42    159   -214
ATOM    970  O   ALA A  63       3.824  -2.542  19.209  1.00 32.18           O  
ANISOU  970  O   ALA A  63     4275   4309   3645     52    169   -227
ATOM    971  CB  ALA A  63       3.529  -2.073  15.987  1.00 40.32           C  
ANISOU  971  CB  ALA A  63     5161   5413   4746    -70     84   -207
ATOM    972  H   ALA A  63       5.351  -0.325  15.841  1.00 35.46           H  
ATOM    973  HA  ALA A  63       3.112  -0.734  17.582  1.00 30.36           H  
ATOM    974  HB1 ALA A  63       2.698  -2.731  16.236  1.00 40.32           H  
ATOM    975  HB2 ALA A  63       3.199  -1.424  15.180  1.00 40.32           H  
ATOM    976  HB3 ALA A  63       4.334  -2.694  15.593  1.00 40.32           H  
ATOM    977  N   ILE A  64       5.827  -2.520  18.179  1.00 52.64           N  
ANISOU  977  N   ILE A  64     6787   7023   6192     62    174   -212
ATOM    978  CA  ILE A  64       6.466  -3.313  19.226  1.00 51.33           C  
ANISOU  978  CA  ILE A  64     6686   6841   5975    109    207   -223
ATOM    979  C   ILE A  64       6.515  -2.527  20.529  1.00 48.36           C  
ANISOU  979  C   ILE A  64     6336   6458   5579    194    257   -214
ATOM    980  O   ILE A  64       6.286  -3.075  21.614  1.00 50.35           O  
ANISOU  980  O   ILE A  64     6674   6648   5809    226    281   -229
ATOM    981  CB  ILE A  64       7.873  -3.753  18.776  1.00 43.36           C  
ANISOU  981  CB  ILE A  64     5648   5906   4923    116    214   -217
ATOM    982  CG1 ILE A  64       7.781  -4.703  17.580  1.00 43.59           C  
ANISOU  982  CG1 ILE A  64     5667   5928   4969     34    166   -228
ATOM    983  CG2 ILE A  64       8.637  -4.395  19.928  1.00 33.14           C  
ANISOU  983  CG2 ILE A  64     4417   4606   3570    182    257   -225
ATOM    984  CD1 ILE A  64       9.129  -5.105  17.020  1.00 44.79           C  
ANISOU  984  CD1 ILE A  64     5785   6153   5080     31    169   -220
ATOM    985  H   ILE A  64       6.389  -2.234  17.388  1.00 52.64           H  
ATOM    986  HA  ILE A  64       5.865  -4.209  19.397  1.00 51.33           H  
ATOM    987  HB  ILE A  64       8.432  -2.873  18.451  1.00 43.36           H  
ATOM    988 HG13 ILE A  64       7.183  -4.282  16.776  1.00 43.59           H  
ATOM    989 HG12 ILE A  64       7.250  -5.608  17.880  1.00 43.59           H  
ATOM    990 HG21 ILE A  64       9.572  -4.874  19.653  1.00 33.14           H  
ATOM    991 HG22 ILE A  64       8.931  -3.649  20.666  1.00 33.14           H  
ATOM    992 HG23 ILE A  64       8.025  -5.122  20.455  1.00 33.14           H  
ATOM    993 HD11 ILE A  64       8.996  -5.832  16.219  1.00 44.79           H  
ATOM    994 HD12 ILE A  64       9.629  -4.240  16.582  1.00 44.79           H  
ATOM    995 HD13 ILE A  64       9.818  -5.546  17.729  1.00 44.79           H  
ATOM    996  N   THR A  65       6.801  -1.225  20.441  1.00 52.83           N  
ANISOU  996  N   THR A  65     6834   7088   6150    230    273   -189
ATOM    997  CA  THR A  65       6.948  -0.413  21.645  1.00 47.87           C  
ANISOU  997  CA  THR A  65     6222   6467   5498    318    322   -175
ATOM    998  C   THR A  65       5.612  -0.216  22.351  1.00 49.94           C  
ANISOU  998  C   THR A  65     6542   6638   5793    317    323   -184
ATOM    999  O   THR A  65       5.528  -0.345  23.578  1.00 57.68           O  
ANISOU  999  O   THR A  65     7597   7572   6748    377    362   -188
ATOM   1000  CB  THR A  65       7.572   0.937  21.291  1.00 50.14           C  
ANISOU 1000  CB  THR A  65     6415   6855   5781    348    334   -143
ATOM   1001  OG1 THR A  65       8.840   0.731  20.659  1.00 65.79           O  
ANISOU 1001  OG1 THR A  65     8345   8926   7726    341    333   -132
ATOM   1002  CG2 THR A  65       7.771   1.770  22.540  1.00 50.98           C  
ANISOU 1002  CG2 THR A  65     6533   6978   5859    446    388   -123
ATOM   1003  H   THR A  65       6.974  -0.786  19.547  1.00 52.83           H  
ATOM   1004  HA  THR A  65       7.621  -0.932  22.332  1.00 47.87           H  
ATOM   1005  HB  THR A  65       6.941   1.484  20.588  1.00 50.14           H  
ATOM   1006  HG1 THR A  65       8.695   0.345  19.788  1.00 65.79           H  
ATOM   1007 HG21 THR A  65       8.379   2.650  22.330  1.00 50.98           H  
ATOM   1008 HG22 THR A  65       6.819   2.133  22.900  1.00 50.98           H  
ATOM   1009 HG23 THR A  65       8.259   1.211  23.340  1.00 50.98           H  
ATOM   1010  N   ILE A  66       4.554   0.093  21.596  1.00 59.24           N  
ANISOU 1010  N   ILE A  66     7690   7791   7027    252    283   -187
ATOM   1011  CA  ILE A  66       3.254   0.363  22.208  1.00 48.92           C  
ANISOU 1011  CA  ILE A  66     6427   6407   5752    246    281   -192
ATOM   1012  C   ILE A  66       2.556  -0.898  22.693  1.00 49.22           C  
ANISOU 1012  C   ILE A  66     6562   6353   5788    207    269   -217
ATOM   1013  O   ILE A  66       1.572  -0.802  23.436  1.00 49.95           O  
ANISOU 1013  O   ILE A  66     6708   6377   5894    205    274   -222
ATOM   1014  CB  ILE A  66       2.343   1.123  21.224  1.00 37.34           C  
ANISOU 1014  CB  ILE A  66     4894   4950   4342    192    244   -183
ATOM   1015  CG1 ILE A  66       1.273   1.907  21.987  1.00 44.21           C  
ANISOU 1015  CG1 ILE A  66     5786   5774   5238    214    257   -176
ATOM   1016  CG2 ILE A  66       1.706   0.162  20.226  1.00 26.28           C  
ANISOU 1016  CG2 ILE A  66     3496   3517   2971    104    193   -198
ATOM   1017  CD1 ILE A  66       0.428   2.799  21.113  1.00 54.38           C  
ANISOU 1017  CD1 ILE A  66     7006   7078   6576    175    227   -164
ATOM   1018  H   ILE A  66       4.633   0.198  20.592  1.00 59.24           H  
ATOM   1019  HA  ILE A  66       3.415   0.997  23.083  1.00 48.92           H  
ATOM   1020  HB  ILE A  66       2.956   1.834  20.669  1.00 37.34           H  
ATOM   1021 HG13 ILE A  66       1.750   2.510  22.753  1.00 44.21           H  
ATOM   1022 HG12 ILE A  66       0.594   1.246  22.520  1.00 44.21           H  
ATOM   1023 HG21 ILE A  66       1.179   0.707  19.448  1.00 26.28           H  
ATOM   1024 HG22 ILE A  66       2.455  -0.450  19.732  1.00 26.28           H  
ATOM   1025 HG23 ILE A  66       0.957  -0.499  20.663  1.00 26.28           H  
ATOM   1026 HD11 ILE A  66      -0.113   3.523  21.723  1.00 54.38           H  
ATOM   1027 HD12 ILE A  66       1.043   3.354  20.404  1.00 54.38           H  
ATOM   1028 HD13 ILE A  66      -0.311   2.229  20.551  1.00 54.38           H  
ATOM   1029  N   SER A  67       3.036  -2.080  22.303  1.00 57.89           N  
ANISOU 1029  N   SER A  67     7682   7448   6864    171    252   -234
ATOM   1030  CA  SER A  67       2.463  -3.321  22.808  1.00 50.85           C  
ANISOU 1030  CA  SER A  67     6886   6475   5961    130    241   -259
ATOM   1031  C   SER A  67       2.924  -3.649  24.220  1.00 51.21           C  
ANISOU 1031  C   SER A  67     7029   6476   5953    199    292   -269
ATOM   1032  O   SER A  67       2.351  -4.546  24.848  1.00 54.92           O  
ANISOU 1032  O   SER A  67     7594   6866   6408    169    289   -290
ATOM   1033  CB  SER A  67       2.809  -4.486  21.879  1.00 59.14           C  
ANISOU 1033  CB  SER A  67     7926   7539   7005     67    204   -272
ATOM   1034  OG  SER A  67       4.196  -4.769  21.915  1.00 63.20           O  
ANISOU 1034  OG  SER A  67     8434   8105   7472    113    230   -272
ATOM   1035  H   SER A  67       3.823  -2.140  21.673  1.00 57.89           H  
ATOM   1036  HA  SER A  67       1.374  -3.238  22.821  1.00 50.85           H  
ATOM   1037  HB3 SER A  67       2.509  -4.265  20.855  1.00 59.14           H  
ATOM   1038  HB2 SER A  67       2.273  -5.388  22.173  1.00 59.14           H  
ATOM   1039  HG  SER A  67       4.692  -4.010  21.594  1.00 63.20           H  
ATOM   1040  N   THR A  68       3.943  -2.955  24.729  1.00 53.90           N  
ANISOU 1040  N   THR A  68     7351   6870   6260    291    339   -252
ATOM   1041  CA  THR A  68       4.423  -3.187  26.085  1.00 59.76           C  
ANISOU 1041  CA  THR A  68     8186   7573   6946    373    395   -257
ATOM   1042  C   THR A  68       3.681  -2.362  27.127  1.00 66.34           C  
ANISOU 1042  C   THR A  68     9067   8353   7786    420    426   -248
ATOM   1043  O   THR A  68       3.762  -2.679  28.319  1.00 73.33           O  
ANISOU 1043  O   THR A  68    10057   9175   8628    475    468   -256
ATOM   1044  CB  THR A  68       5.921  -2.878  26.179  1.00 57.66           C  
ANISOU 1044  CB  THR A  68     7877   7398   6632    459    435   -238
ATOM   1045  OG1 THR A  68       6.127  -1.464  26.075  1.00 63.08           O  
ANISOU 1045  OG1 THR A  68     8476   8158   7334    508    451   -206
ATOM   1046  CG2 THR A  68       6.679  -3.570  25.058  1.00 52.18           C  
ANISOU 1046  CG2 THR A  68     7127   6767   5934    409    403   -243
ATOM   1047  H   THR A  68       4.401  -2.237  24.187  1.00 53.90           H  
ATOM   1048  HA  THR A  68       4.297  -4.237  26.355  1.00 59.76           H  
ATOM   1049  HB  THR A  68       6.311  -3.217  27.140  1.00 57.66           H  
ATOM   1050  HG1 THR A  68       5.988  -1.192  25.161  1.00 63.08           H  
ATOM   1051 HG21 THR A  68       7.755  -3.473  25.207  1.00 52.18           H  
ATOM   1052 HG22 THR A  68       6.450  -4.636  25.019  1.00 52.18           H  
ATOM   1053 HG23 THR A  68       6.456  -3.139  24.086  1.00 52.18           H  
ATOM   1054  N   GLY A  69       2.965  -1.319  26.709  1.00 60.32           N  
ANISOU 1054  N   GLY A  69     8234   7611   7074    401    407   -230
ATOM   1055  CA  GLY A  69       2.267  -0.466  27.651  1.00 59.23           C  
ANISOU 1055  CA  GLY A  69     8133   7428   6944    446    436   -218
ATOM   1056  C   GLY A  69       3.172   0.394  28.503  1.00 65.89           C  
ANISOU 1056  C   GLY A  69     8971   8317   7746    567    498   -193
ATOM   1057  O   GLY A  69       2.827   0.701  29.647  1.00 82.04           O  
ANISOU 1057  O   GLY A  69    11094  10304   9774    624    537   -188
ATOM   1058  H   GLY A  69       2.898  -1.101  25.725  1.00 60.32           H  
ATOM   1059  HA3 GLY A  69       1.635  -1.075  28.300  1.00 59.23           H  
ATOM   1060  HA2 GLY A  69       1.586   0.179  27.115  1.00 59.23           H  
ATOM   1061  N   PHE A  70       4.326   0.793  27.971  1.00 60.13           N  
ANISOU 1061  N   PHE A  70     8154   7695   6999    607    508   -174
ATOM   1062  CA  PHE A  70       5.291   1.577  28.730  1.00 60.83           C  
ANISOU 1062  CA  PHE A  70     8225   7847   7041    724    567   -143
ATOM   1063  C   PHE A  70       4.715   2.943  29.100  1.00 57.64           C  
ANISOU 1063  C   PHE A  70     7785   7455   6662    763    582   -116
ATOM   1064  O   PHE A  70       3.789   3.455  28.465  1.00 60.27           O  
ANISOU 1064  O   PHE A  70     8070   7779   7050    696    543   -117
ATOM   1065  CB  PHE A  70       6.578   1.756  27.923  1.00 62.09           C  
ANISOU 1065  CB  PHE A  70     8282   8133   7178    739    565   -125
ATOM   1066  CG  PHE A  70       6.449   2.732  26.786  1.00 67.36           C  
ANISOU 1066  CG  PHE A  70     8826   8879   7890    687    526   -107
ATOM   1067  CD1 PHE A  70       5.663   2.435  25.684  1.00 70.65           C  
ANISOU 1067  CD1 PHE A  70     9214   9268   8360    579    467   -127
ATOM   1068  CD2 PHE A  70       7.117   3.946  26.819  1.00 78.81           C  
ANISOU 1068  CD2 PHE A  70    10190  10433   9322    748    552    -70
ATOM   1069  CE1 PHE A  70       5.538   3.334  24.642  1.00 66.93           C  
ANISOU 1069  CE1 PHE A  70     8642   8862   7926    535    435   -113
ATOM   1070  CE2 PHE A  70       6.999   4.847  25.776  1.00 75.93           C  
ANISOU 1070  CE2 PHE A  70     9721  10137   8993    695    517    -56
ATOM   1071  CZ  PHE A  70       6.209   4.540  24.687  1.00 74.00           C  
ANISOU 1071  CZ  PHE A  70     9460   9855   8803    590    460    -79
ATOM   1072  H   PHE A  70       4.587   0.512  27.038  1.00 60.13           H  
ATOM   1073  HA  PHE A  70       5.527   1.026  29.643  1.00 60.83           H  
ATOM   1074  HB3 PHE A  70       6.910   0.795  27.528  1.00 62.09           H  
ATOM   1075  HB2 PHE A  70       7.376   2.087  28.589  1.00 62.09           H  
ATOM   1076  HD1 PHE A  70       5.142   1.493  25.615  1.00 70.65           H  
ATOM   1077  HD2 PHE A  70       7.740   4.198  27.664  1.00 78.81           H  
ATOM   1078  HE1 PHE A  70       4.910   3.095  23.796  1.00 66.93           H  
ATOM   1079  HE2 PHE A  70       7.534   5.784  25.810  1.00 75.93           H  
ATOM   1080  HZ  PHE A  70       6.111   5.248  23.881  1.00 74.00           H  
ATOM   1081  N   CYS A  71       5.282   3.536  30.148  1.00 61.65           N  
ANISOU 1081  N   CYS A  71     8315   7986   7124    878    643    -90
ATOM   1082  CA  CYS A  71       4.843   4.846  30.609  1.00 57.18           C  
ANISOU 1082  CA  CYS A  71     7716   7437   6573    928    664    -60
ATOM   1083  C   CYS A  71       5.394   5.937  29.701  1.00 53.93           C  
ANISOU 1083  C   CYS A  71     7159   7158   6175    924    649    -30
ATOM   1084  O   CYS A  71       6.578   5.924  29.345  1.00 59.66           O  
ANISOU 1084  O   CYS A  71     7823   7983   6864    952    658    -14
ATOM   1085  CB  CYS A  71       5.293   5.081  32.050  1.00 62.02           C  
ANISOU 1085  CB  CYS A  71     8407   8032   7129   1058    737    -39
ATOM   1086  SG  CYS A  71       4.607   3.921  33.252  1.00 75.84           S  
ANISOU 1086  SG  CYS A  71    10349   9613   8854   1066    763    -74
ATOM   1087  H   CYS A  71       6.040   3.098  30.650  1.00 61.65           H  
ATOM   1088  HA  CYS A  71       3.762   4.845  30.612  1.00 57.18           H  
ATOM   1089  HB3 CYS A  71       5.019   6.086  32.372  1.00 62.02           H  
ATOM   1090  HB2 CYS A  71       6.381   5.023  32.116  1.00 62.02           H  
ATOM   1091  N   ALA A  72       4.540   6.889  29.336  1.00 45.32           N  
ANISOU 1091  N   ALA A  72     6016   6071   5134    887    624    -21
ATOM   1092  CA  ALA A  72       4.954   7.974  28.461  1.00 50.41           C  
ANISOU 1092  CA  ALA A  72     6530   6833   5790    874    607      5
ATOM   1093  C   ALA A  72       3.978   9.130  28.597  1.00 52.96           C  
ANISOU 1093  C   ALA A  72     6827   7144   6153    873    603     20
ATOM   1094  O   ALA A  72       2.839   8.958  29.041  1.00 56.06           O  
ANISOU 1094  O   ALA A  72     7290   7434   6577    851    597      4
ATOM   1095  CB  ALA A  72       5.038   7.518  27.000  1.00 51.81           C  
ANISOU 1095  CB  ALA A  72     6648   7040   5998    767    549    -15
ATOM   1096  H   ALA A  72       3.571   6.868  29.629  1.00 45.32           H  
ATOM   1097  HA  ALA A  72       5.933   8.341  28.780  1.00 50.41           H  
ATOM   1098  HB1 ALA A  72       5.344   8.328  26.338  1.00 51.81           H  
ATOM   1099  HB2 ALA A  72       5.767   6.726  26.898  1.00 51.81           H  
ATOM   1100  HB3 ALA A  72       4.081   7.138  26.642  1.00 51.81           H  
ATOM   1101  N   ALA A  73       4.446  10.317  28.215  1.00 49.77           N  
ANISOU 1101  N   ALA A  73     6319   6850   5743    893    606     52
ATOM   1102  CA  ALA A  73       3.548  11.453  28.072  1.00 51.16           C  
ANISOU 1102  CA  ALA A  73     6452   7028   5959    876    593     65
ATOM   1103  C   ALA A  73       2.518  11.149  26.992  1.00 58.18           C  
ANISOU 1103  C   ALA A  73     7333   7861   6911    761    533     34
ATOM   1104  O   ALA A  73       2.826  10.505  25.985  1.00 65.01           O  
ANISOU 1104  O   ALA A  73     8174   8742   7784    693    497     15
ATOM   1105  CB  ALA A  73       4.334  12.717  27.724  1.00 55.16           C  
ANISOU 1105  CB  ALA A  73     6844   7672   6441    906    603    104
ATOM   1106  H   ALA A  73       5.388  10.421  27.868  1.00 49.77           H  
ATOM   1107  HA  ALA A  73       3.039  11.620  29.023  1.00 51.16           H  
ATOM   1108  HB1 ALA A  73       3.674  13.580  27.630  1.00 55.16           H  
ATOM   1109  HB2 ALA A  73       5.062  12.949  28.502  1.00 55.16           H  
ATOM   1110  HB3 ALA A  73       4.876  12.608  26.784  1.00 55.16           H  
ATOM   1111  N   CYS A  74       1.287  11.616  27.204  1.00 49.20           N  
ANISOU 1111  N   CYS A  74     6217   6661   5816    742    524     32
ATOM   1112  CA  CYS A  74       0.177  11.154  26.374  1.00 50.12           C  
ANISOU 1112  CA  CYS A  74     6344   6711   5989    643    472      4
ATOM   1113  C   CYS A  74       0.330  11.595  24.922  1.00 54.82           C  
ANISOU 1113  C   CYS A  74     6845   7377   6607    576    431      2
ATOM   1114  O   CYS A  74       0.075  10.809  24.001  1.00 54.52           O  
ANISOU 1114  O   CYS A  74     6810   7312   6594    501    390    -22
ATOM   1115  CB  CYS A  74      -1.149  11.647  26.947  1.00 55.58           C  
ANISOU 1115  CB  CYS A  74     7071   7332   6715    642    474      7
ATOM   1116  SG  CYS A  74      -2.598  10.944  26.129  1.00 64.74           S  
ANISOU 1116  SG  CYS A  74     8254   8408   7936    529    416    -22
ATOM   1117  H   CYS A  74       1.066  12.154  28.030  1.00 49.20           H  
ATOM   1118  HA  CYS A  74       0.167  10.062  26.401  1.00 50.12           H  
ATOM   1119  HB3 CYS A  74      -1.213  12.736  26.932  1.00 55.58           H  
ATOM   1120  HB2 CYS A  74      -1.213  11.353  27.996  1.00 55.58           H  
ATOM   1121  N   HIS A  75       0.740  12.844  24.693  1.00 53.25           N  
ANISOU 1121  N   HIS A  75     6566   7268   6397    601    440     29
ATOM   1122  CA  HIS A  75       0.847  13.330  23.320  1.00 48.10           C  
ANISOU 1122  CA  HIS A  75     5837   6677   5764    534    402     26
ATOM   1123  C   HIS A  75       1.998  12.662  22.579  1.00 44.64           C  
ANISOU 1123  C   HIS A  75     5373   6292   5295    505    389     19
ATOM   1124  O   HIS A  75       1.897  12.401  21.375  1.00 54.08           O  
ANISOU 1124  O   HIS A  75     6545   7489   6513    430    349      3
ATOM   1125  CB  HIS A  75       0.999  14.848  23.309  1.00 58.24           C  
ANISOU 1125  CB  HIS A  75     7046   8044   7037    563    415     56
ATOM   1126  CG  HIS A  75      -0.234  15.575  23.741  1.00 70.85           C  
ANISOU 1126  CG  HIS A  75     8656   9593   8671    573    418     63
ATOM   1127  ND1 HIS A  75      -0.572  15.741  25.066  1.00 90.23           N  
ANISOU 1127  ND1 HIS A  75    11160  12007  11117    645    457     77
ATOM   1128  CD2 HIS A  75      -1.220  16.165  23.024  1.00 71.38           C  
ANISOU 1128  CD2 HIS A  75     8697   9643   8782    522    389     57
ATOM   1129  CE1 HIS A  75      -1.706  16.413  25.149  1.00 92.26           C  
ANISOU 1129  CE1 HIS A  75    11416  12228  11411    634    449     81
ATOM   1130  NE2 HIS A  75      -2.121  16.682  23.924  1.00 89.64           N  
ANISOU 1130  NE2 HIS A  75    11036  11911  11111    561    408     69
ATOM   1131  H   HIS A  75       0.925  13.492  25.445  1.00 53.25           H  
ATOM   1132  HA  HIS A  75      -0.074  13.092  22.785  1.00 48.10           H  
ATOM   1133  HB3 HIS A  75       1.244  15.193  22.302  1.00 58.24           H  
ATOM   1134  HB2 HIS A  75       1.829  15.155  23.947  1.00 58.24           H  
ATOM   1135  HD2 HIS A  75      -1.358  16.265  21.957  1.00 71.38           H  
ATOM   1136  HE1 HIS A  75      -2.213  16.686  26.063  1.00 92.26           H  
ATOM   1137  HE2 HIS A  75      -2.963  17.188  23.687  1.00 89.64           H  
ATOM   1138  N   GLY A  76       3.100  12.381  23.275  1.00 41.24           N  
ANISOU 1138  N   GLY A  76     4951   5907   4813    567    424     32
ATOM   1139  CA  GLY A  76       4.142  11.563  22.675  1.00 43.26           C  
ANISOU 1139  CA  GLY A  76     5194   6203   5040    540    413     24
ATOM   1140  C   GLY A  76       3.670  10.148  22.399  1.00 49.43           C  
ANISOU 1140  C   GLY A  76     6046   6891   5846    490    387    -11
ATOM   1141  O   GLY A  76       4.047   9.542  21.393  1.00 61.42           O  
ANISOU 1141  O   GLY A  76     7546   8423   7366    428    355    -25
ATOM   1142  H   GLY A  76       3.169  12.610  24.256  1.00 41.24           H  
ATOM   1143  HA3 GLY A  76       4.987  11.518  23.364  1.00 43.26           H  
ATOM   1144  HA2 GLY A  76       4.510  12.023  21.756  1.00 43.26           H  
ATOM   1145  N   CYS A  77       2.838   9.603  23.289  1.00 47.47           N  
ANISOU 1145  N   CYS A  77     5878   6545   5613    511    399    -24
ATOM   1146  CA  CYS A  77       2.240   8.296  23.045  1.00 40.86           C  
ANISOU 1146  CA  CYS A  77     5107   5619   4801    454    370    -56
ATOM   1147  C   CYS A  77       1.313   8.337  21.838  1.00 46.48           C  
ANISOU 1147  C   CYS A  77     5787   6307   5565    367    320    -69
ATOM   1148  O   CYS A  77       1.204   7.354  21.094  1.00 37.98           O  
ANISOU 1148  O   CYS A  77     4726   5202   4502    306    287    -89
ATOM   1149  CB  CYS A  77       1.488   7.832  24.292  1.00 43.59           C  
ANISOU 1149  CB  CYS A  77     5547   5869   5147    489    394    -65
ATOM   1150  SG  CYS A  77       0.595   6.275  24.104  1.00 57.14           S  
ANISOU 1150  SG  CYS A  77     7345   7475   6888    410    358   -101
ATOM   1151  H   CYS A  77       2.571  10.096  24.131  1.00 47.47           H  
ATOM   1152  HA  CYS A  77       3.036   7.577  22.841  1.00 40.86           H  
ATOM   1153  HB3 CYS A  77       0.748   8.564  24.600  1.00 43.59           H  
ATOM   1154  HB2 CYS A  77       2.177   7.732  25.131  1.00 43.59           H  
ATOM   1155  N   LEU A  78       0.641   9.472  21.623  1.00 39.08           N  
ANISOU 1155  N   LEU A  78     4807   5385   4656    363    314    -56
ATOM   1156  CA  LEU A  78      -0.258   9.600  20.481  1.00 38.71           C  
ANISOU 1156  CA  LEU A  78     4733   5319   4657    291    271    -65
ATOM   1157  C   LEU A  78       0.493   9.463  19.165  1.00 48.10           C  
ANISOU 1157  C   LEU A  78     5873   6564   5838    241    244    -70
ATOM   1158  O   LEU A  78      -0.017   8.860  18.213  1.00 44.51           O  
ANISOU 1158  O   LEU A  78     5423   6076   5411    180    208    -84
ATOM   1159  CB  LEU A  78      -0.990  10.939  20.529  1.00 46.81           C  
ANISOU 1159  CB  LEU A  78     5719   6360   5706    305    276    -48
ATOM   1160  CG  LEU A  78      -2.351  10.961  21.218  1.00 44.54           C  
ANISOU 1160  CG  LEU A  78     5476   5993   5452    308    277    -49
ATOM   1161  CD1 LEU A  78      -2.862  12.390  21.300  1.00 34.16           C  
ANISOU 1161  CD1 LEU A  78     4116   4710   4154    331    287    -29
ATOM   1162  CD2 LEU A  78      -3.332  10.074  20.469  1.00 43.64           C  
ANISOU 1162  CD2 LEU A  78     5385   5820   5378    235    235    -68
ATOM   1163  H   LEU A  78       0.707  10.250  22.266  1.00 39.08           H  
ATOM   1164  HA  LEU A  78      -0.983   8.785  20.525  1.00 38.71           H  
ATOM   1165  HB3 LEU A  78      -1.179  11.269  19.509  1.00 46.81           H  
ATOM   1166  HB2 LEU A  78      -0.351  11.701  20.957  1.00 46.81           H  
ATOM   1167  HG  LEU A  78      -2.229  10.587  22.236  1.00 44.54           H  
ATOM   1168 HD11 LEU A  78      -3.427  12.547  22.211  1.00 34.16           H  
ATOM   1169 HD12 LEU A  78      -2.059  13.128  21.292  1.00 34.16           H  
ATOM   1170 HD13 LEU A  78      -3.514  12.631  20.464  1.00 34.16           H  
ATOM   1171 HD21 LEU A  78      -4.317  10.530  20.367  1.00 43.64           H  
ATOM   1172 HD22 LEU A  78      -2.993   9.817  19.466  1.00 43.64           H  
ATOM   1173 HD23 LEU A  78      -3.484   9.138  21.004  1.00 43.64           H  
ATOM   1174  N   PHE A  79       1.702  10.024  19.087  1.00 42.71           N  
ANISOU 1174  N   PHE A  79     5143   5969   5115    267    262    -54
ATOM   1175  CA  PHE A  79       2.458   9.972  17.840  1.00 31.54           C  
ANISOU 1175  CA  PHE A  79     3686   4610   3689    214    236    -56
ATOM   1176  C   PHE A  79       2.838   8.539  17.490  1.00 38.28           C  
ANISOU 1176  C   PHE A  79     4577   5433   4534    182    220    -75
ATOM   1177  O   PHE A  79       2.645   8.094  16.353  1.00 46.82           O  
ANISOU 1177  O   PHE A  79     5655   6499   5636    119    185    -87
ATOM   1178  CB  PHE A  79       3.705  10.849  17.935  1.00 33.30           C  
ANISOU 1178  CB  PHE A  79     3849   4942   3862    245    260    -31
ATOM   1179  CG  PHE A  79       4.532  10.856  16.679  1.00 39.19           C  
ANISOU 1179  CG  PHE A  79     4554   5748   4589    183    234    -31
ATOM   1180  CD1 PHE A  79       4.180  11.663  15.608  1.00 44.65           C  
ANISOU 1180  CD1 PHE A  79     5212   6455   5299    129    209    -31
ATOM   1181  CD2 PHE A  79       5.655  10.055  16.567  1.00 33.78           C  
ANISOU 1181  CD2 PHE A  79     3868   5101   3864    178    237    -31
ATOM   1182  CE1 PHE A  79       4.934  11.672  14.450  1.00 33.75           C  
ANISOU 1182  CE1 PHE A  79     3804   5121   3897     69    186    -32
ATOM   1183  CE2 PHE A  79       6.411  10.060  15.413  1.00 35.23           C  
ANISOU 1183  CE2 PHE A  79     4019   5338   4029    116    214    -30
ATOM   1184  CZ  PHE A  79       6.050  10.870  14.352  1.00 34.87           C  
ANISOU 1184  CZ  PHE A  79     3946   5302   4002     60    188    -30
ATOM   1185  H   PHE A  79       2.105  10.517  19.873  1.00 42.71           H  
ATOM   1186  HA  PHE A  79       1.829  10.364  17.038  1.00 31.54           H  
ATOM   1187  HB3 PHE A  79       4.327  10.538  18.776  1.00 33.30           H  
ATOM   1188  HB2 PHE A  79       3.410  11.876  18.153  1.00 33.30           H  
ATOM   1189  HD1 PHE A  79       3.305  12.292  15.672  1.00 44.65           H  
ATOM   1190  HD2 PHE A  79       5.945   9.413  17.386  1.00 33.78           H  
ATOM   1191  HE1 PHE A  79       4.648  12.305  13.622  1.00 33.75           H  
ATOM   1192  HE2 PHE A  79       7.285   9.429  15.338  1.00 35.23           H  
ATOM   1193  HZ  PHE A  79       6.641  10.872  13.447  1.00 34.87           H  
ATOM   1194  N   ILE A  80       3.389   7.808  18.464  1.00 31.36           N  
ANISOU 1194  N   ILE A  80     3741   4548   3627    227    246    -77
ATOM   1195  CA  ILE A  80       3.762   6.410  18.261  1.00 35.13           C  
ANISOU 1195  CA  ILE A  80     4260   4996   4093    201    233    -96
ATOM   1196  C   ILE A  80       2.552   5.579  17.859  1.00 27.68           C  
ANISOU 1196  C   ILE A  80     3360   3963   3196    147    199   -117
ATOM   1197  O   ILE A  80       2.670   4.626  17.079  1.00 47.73           O  
ANISOU 1197  O   ILE A  80     5910   6487   5738     97    171   -130
ATOM   1198  CB  ILE A  80       4.436   5.865  19.538  1.00 40.37           C  
ANISOU 1198  CB  ILE A  80     4969   5657   4713    270    274    -94
ATOM   1199  CG1 ILE A  80       5.812   6.506  19.730  1.00 45.48           C  
ANISOU 1199  CG1 ILE A  80     5562   6412   5307    318    304    -68
ATOM   1200  CG2 ILE A  80       4.551   4.348  19.504  1.00 58.33           C  
ANISOU 1200  CG2 ILE A  80     7303   7880   6979    243    261   -118
ATOM   1201  CD1 ILE A  80       6.583   5.953  20.904  1.00 67.96           C  
ANISOU 1201  CD1 ILE A  80     8452   9266   8104    395    348    -63
ATOM   1202  H   ILE A  80       3.536   8.199  19.384  1.00 31.36           H  
ATOM   1203  HA  ILE A  80       4.477   6.368  17.437  1.00 35.13           H  
ATOM   1204  HB  ILE A  80       3.815   6.129  20.397  1.00 40.37           H  
ATOM   1205 HG13 ILE A  80       5.711   7.586  19.847  1.00 45.48           H  
ATOM   1206 HG12 ILE A  80       6.409   6.358  18.828  1.00 45.48           H  
ATOM   1207 HG21 ILE A  80       4.952   3.964  20.441  1.00 58.33           H  
ATOM   1208 HG22 ILE A  80       3.609   3.813  19.391  1.00 58.33           H  
ATOM   1209 HG23 ILE A  80       5.240   4.030  18.729  1.00 58.33           H  
ATOM   1210 HD11 ILE A  80       7.331   6.668  21.247  1.00 67.96           H  
ATOM   1211 HD12 ILE A  80       5.921   5.745  21.742  1.00 67.96           H  
ATOM   1212 HD13 ILE A  80       7.106   5.032  20.643  1.00 67.96           H  
ATOM   1213  N   ALA A  81       1.370   5.939  18.358  1.00 41.46           N  
ANISOU 1213  N   ALA A  81     5126   5653   4973    155    200   -117
ATOM   1214  CA  ALA A  81       0.162   5.182  18.057  1.00 40.51           C  
ANISOU 1214  CA  ALA A  81     5042   5457   4892    104    168   -132
ATOM   1215  C   ALA A  81      -0.405   5.515  16.685  1.00 50.28           C  
ANISOU 1215  C   ALA A  81     6233   6704   6165     49    132   -130
ATOM   1216  O   ALA A  81      -1.013   4.647  16.046  1.00 62.58           O  
ANISOU 1216  O   ALA A  81     7809   8224   7745     -1    100   -139
ATOM   1217  CB  ALA A  81      -0.904   5.443  19.123  1.00 26.02           C  
ANISOU 1217  CB  ALA A  81     3247   3563   3075    129    183   -130
ATOM   1218  H   ALA A  81       1.290   6.715  19.002  1.00 41.46           H  
ATOM   1219  HA  ALA A  81       0.388   4.115  18.087  1.00 40.51           H  
ATOM   1220  HB1 ALA A  81      -1.785   4.821  18.975  1.00 26.02           H  
ATOM   1221  HB2 ALA A  81      -0.524   5.243  20.124  1.00 26.02           H  
ATOM   1222  HB3 ALA A  81      -1.233   6.483  19.113  1.00 26.02           H  
ATOM   1223  N   CYS A  82      -0.211   6.747  16.211  1.00 36.76           N  
ANISOU 1223  N   CYS A  82     4466   5044   4456     58    136   -116
ATOM   1224  CA  CYS A  82      -0.913   7.242  15.035  1.00 41.84           C  
ANISOU 1224  CA  CYS A  82     5077   5686   5133     16    108   -113
ATOM   1225  C   CYS A  82      -0.040   7.351  13.791  1.00 50.00           C  
ANISOU 1225  C   CYS A  82     6077   6769   6150    -19     92   -113
ATOM   1226  O   CYS A  82      -0.581   7.561  12.700  1.00 39.72           O  
ANISOU 1226  O   CYS A  82     4762   5458   4873    -56     68   -112
ATOM   1227  CB  CYS A  82      -1.529   8.617  15.328  1.00 23.19           C  
ANISOU 1227  CB  CYS A  82     2686   3337   2788     44    122    -99
ATOM   1228  SG  CYS A  82      -2.821   8.616  16.586  1.00 48.72           S  
ANISOU 1228  SG  CYS A  82     5959   6505   6048     72    135    -97
ATOM   1229  H   CYS A  82       0.302   7.425  16.759  1.00 36.76           H  
ATOM   1230  HA  CYS A  82      -1.742   6.586  14.772  1.00 41.84           H  
ATOM   1231  HB3 CYS A  82      -1.962   9.008  14.424  1.00 23.19           H  
ATOM   1232  HB2 CYS A  82      -0.757   9.327  15.629  1.00 23.19           H  
ATOM   1233  HG  CYS A  82      -2.000   8.375  17.614  1.00 48.72           H  
ATOM   1234  N   PHE A  83       1.286   7.224  13.914  1.00 28.04           N  
ANISOU 1234  N   PHE A  83     3285   4042   3326     -9    106   -111
ATOM   1235  CA  PHE A  83       2.138   7.414  12.744  1.00 29.29           C  
ANISOU 1235  CA  PHE A  83     3414   4252   3465    -49     91   -108
ATOM   1236  C   PHE A  83       1.849   6.388  11.655  1.00 44.48           C  
ANISOU 1236  C   PHE A  83     5360   6134   5406   -102     57   -119
ATOM   1237  O   PHE A  83       1.975   6.697  10.464  1.00 40.21           O  
ANISOU 1237  O   PHE A  83     4804   5606   4866   -142     39   -117
ATOM   1238  CB  PHE A  83       3.612   7.358  13.138  1.00 26.89           C  
ANISOU 1238  CB  PHE A  83     3091   4018   3107    -30    112   -100
ATOM   1239  CG  PHE A  83       4.544   7.655  12.000  1.00 36.00           C  
ANISOU 1239  CG  PHE A  83     4213   5232   4235    -77     98    -94
ATOM   1240  CD1 PHE A  83       4.700   8.953  11.538  1.00 38.38           C  
ANISOU 1240  CD1 PHE A  83     4472   5583   4526    -91     99    -81
ATOM   1241  CD2 PHE A  83       5.251   6.640  11.379  1.00 45.10           C  
ANISOU 1241  CD2 PHE A  83     5378   6388   5368   -114     82   -101
ATOM   1242  CE1 PHE A  83       5.551   9.237  10.481  1.00 40.23           C  
ANISOU 1242  CE1 PHE A  83     4685   5870   4732   -145     85    -76
ATOM   1243  CE2 PHE A  83       6.106   6.915  10.321  1.00 43.82           C  
ANISOU 1243  CE2 PHE A  83     5192   6278   5179   -164     69    -94
ATOM   1244  CZ  PHE A  83       6.256   8.218   9.873  1.00 33.74           C  
ANISOU 1244  CZ  PHE A  83     3879   5048   3891   -182     70    -82
ATOM   1245  H   PHE A  83       1.727   7.074  14.811  1.00 28.04           H  
ATOM   1246  HA  PHE A  83       1.932   8.407  12.336  1.00 29.29           H  
ATOM   1247  HB3 PHE A  83       3.863   6.394  13.576  1.00 26.89           H  
ATOM   1248  HB2 PHE A  83       3.806   8.098  13.916  1.00 26.89           H  
ATOM   1249  HD1 PHE A  83       4.151   9.759  12.005  1.00 38.38           H  
ATOM   1250  HD2 PHE A  83       5.142   5.619  11.716  1.00 45.10           H  
ATOM   1251  HE1 PHE A  83       5.664  10.252  10.134  1.00 40.23           H  
ATOM   1252  HE2 PHE A  83       6.658   6.117   9.848  1.00 43.82           H  
ATOM   1253  HZ  PHE A  83       6.920   8.434   9.049  1.00 33.74           H  
ATOM   1254  N   VAL A  84       1.461   5.168  12.036  1.00 28.31           N  
ANISOU 1254  N   VAL A  84     3353   4036   3369   -104     50   -130
ATOM   1255  CA  VAL A  84       1.125   4.152  11.046  1.00 34.37           C  
ANISOU 1255  CA  VAL A  84     4139   4768   4152   -151     17   -137
ATOM   1256  C   VAL A  84      -0.121   4.544  10.266  1.00 47.27           C  
ANISOU 1256  C   VAL A  84     5766   6367   5827   -169     -3   -132
ATOM   1257  O   VAL A  84      -0.303   4.109   9.123  1.00 42.18           O  
ANISOU 1257  O   VAL A  84     5126   5709   5191   -205    -27   -131
ATOM   1258  CB  VAL A  84       0.962   2.771  11.724  1.00 29.43           C  
ANISOU 1258  CB  VAL A  84     3558   4102   3523   -151     13   -149
ATOM   1259  CG1 VAL A  84      -0.278   2.741  12.605  1.00 32.64           C  
ANISOU 1259  CG1 VAL A  84     3987   4455   3957   -134     17   -150
ATOM   1260  CG2 VAL A  84       0.926   1.657  10.682  1.00 31.60           C  
ANISOU 1260  CG2 VAL A  84     3846   4358   3802   -199    -18   -153
ATOM   1261  H   VAL A  84       1.470   4.899  13.015  1.00 28.31           H  
ATOM   1262  HA  VAL A  84       1.954   4.084  10.337  1.00 34.37           H  
ATOM   1263  HB  VAL A  84       1.835   2.604  12.354  1.00 29.43           H  
ATOM   1264 HG11 VAL A  84      -0.151   2.008  13.398  1.00 32.64           H  
ATOM   1265 HG12 VAL A  84      -0.450   3.687  13.121  1.00 32.64           H  
ATOM   1266 HG13 VAL A  84      -1.182   2.495  12.048  1.00 32.64           H  
ATOM   1267 HG21 VAL A  84       0.924   0.678  11.159  1.00 31.60           H  
ATOM   1268 HG22 VAL A  84       0.039   1.704  10.052  1.00 31.60           H  
ATOM   1269 HG23 VAL A  84       1.799   1.694  10.030  1.00 31.60           H  
ATOM   1270  N   LEU A  85      -0.984   5.378  10.854  1.00 34.28           N  
ANISOU 1270  N   LEU A  85     4113   4709   4205   -142      9   -127
ATOM   1271  CA  LEU A  85      -2.139   5.887  10.125  1.00 24.82           C  
ANISOU 1271  CA  LEU A  85     2903   3486   3042   -153     -6   -119
ATOM   1272  C   LEU A  85      -1.722   6.877   9.044  1.00 38.72           C  
ANISOU 1272  C   LEU A  85     4639   5280   4794   -168     -8   -115
ATOM   1273  O   LEU A  85      -2.379   6.966   8.000  1.00 40.19           O  
ANISOU 1273  O   LEU A  85     4827   5446   4999   -186    -25   -110
ATOM   1274  CB  LEU A  85      -3.123   6.536  11.098  1.00 34.04           C  
ANISOU 1274  CB  LEU A  85     4068   4635   4233   -121      8   -114
ATOM   1275  CG  LEU A  85      -3.490   5.694  12.324  1.00 36.32           C  
ANISOU 1275  CG  LEU A  85     4390   4887   4523   -109     15   -119
ATOM   1276  CD1 LEU A  85      -4.477   6.442  13.208  1.00 23.47           C  
ANISOU 1276  CD1 LEU A  85     2761   3239   2917    -82     29   -111
ATOM   1277  CD2 LEU A  85      -4.052   4.342  11.909  1.00 28.34           C  
ANISOU 1277  CD2 LEU A  85     3405   3840   3524   -147    -14   -122
ATOM   1278  H   LEU A  85      -0.810   5.749  11.778  1.00 34.28           H  
ATOM   1279  HA  LEU A  85      -2.645   5.053   9.633  1.00 24.82           H  
ATOM   1280  HB3 LEU A  85      -4.036   6.784  10.554  1.00 34.04           H  
ATOM   1281  HB2 LEU A  85      -2.730   7.494  11.435  1.00 34.04           H  
ATOM   1282  HG  LEU A  85      -2.594   5.518  12.919  1.00 36.32           H  
ATOM   1283 HD11 LEU A  85      -4.227   6.324  14.263  1.00 23.47           H  
ATOM   1284 HD12 LEU A  85      -4.488   7.513  13.000  1.00 23.47           H  
ATOM   1285 HD13 LEU A  85      -5.495   6.083  13.066  1.00 23.47           H  
ATOM   1286 HD21 LEU A  85      -4.757   3.953  12.644  1.00 28.34           H  
ATOM   1287 HD22 LEU A  85      -4.573   4.388  10.952  1.00 28.34           H  
ATOM   1288 HD23 LEU A  85      -3.258   3.602  11.817  1.00 28.34           H  
ATOM   1289  N   VAL A  86      -0.638   7.623   9.275  1.00 31.42           N  
ANISOU 1289  N   VAL A  86     3693   4409   3836   -160     10   -114
ATOM   1290  CA  VAL A  86      -0.112   8.519   8.248  1.00 31.49           C  
ANISOU 1290  CA  VAL A  86     3684   4452   3826   -186      7   -110
ATOM   1291  C   VAL A  86       0.391   7.718   7.056  1.00 35.53           C  
ANISOU 1291  C   VAL A  86     4218   4956   4327   -230    -15   -114
ATOM   1292  O   VAL A  86       0.095   8.036   5.898  1.00 38.22           O  
ANISOU 1292  O   VAL A  86     4568   5280   4673   -256    -28   -113
ATOM   1293  CB  VAL A  86       0.999   9.411   8.828  1.00 37.26           C  
ANISOU 1293  CB  VAL A  86     4384   5256   4518   -173     29   -104
ATOM   1294  CG1 VAL A  86       1.642  10.245   7.723  1.00 31.92           C  
ANISOU 1294  CG1 VAL A  86     3695   4619   3815   -215     22   -100
ATOM   1295  CG2 VAL A  86       0.442  10.297   9.925  1.00 29.33           C  
ANISOU 1295  CG2 VAL A  86     3360   4259   3526   -125     52    -96
ATOM   1296  H   VAL A  86      -0.112   7.530  10.133  1.00 31.42           H  
ATOM   1297  HA  VAL A  86      -0.926   9.159   7.900  1.00 31.49           H  
ATOM   1298  HB  VAL A  86       1.793   8.809   9.264  1.00 37.26           H  
ATOM   1299 HG11 VAL A  86       2.268  11.027   8.145  1.00 31.92           H  
ATOM   1300 HG12 VAL A  86       2.298   9.648   7.089  1.00 31.92           H  
ATOM   1301 HG13 VAL A  86       0.909  10.717   7.078  1.00 31.92           H  
ATOM   1302 HG21 VAL A  86       1.214  10.975  10.288  1.00 29.33           H  
ATOM   1303 HG22 VAL A  86      -0.404  10.889   9.591  1.00 29.33           H  
ATOM   1304 HG23 VAL A  86       0.113   9.708  10.781  1.00 29.33           H  
ATOM   1305  N   LEU A  87       1.167   6.666   7.325  1.00 37.79           N  
ANISOU 1305  N   LEU A  87     4514   5251   4593   -238    -17   -119
ATOM   1306  CA  LEU A  87       1.683   5.831   6.247  1.00 32.28           C  
ANISOU 1306  CA  LEU A  87     3837   4546   3882   -280    -38   -121
ATOM   1307  C   LEU A  87       0.552   5.143   5.496  1.00 41.19           C  
ANISOU 1307  C   LEU A  87     4990   5614   5046   -289    -60   -120
ATOM   1308  O   LEU A  87       0.582   5.048   4.263  1.00 48.07           O  
ANISOU 1308  O   LEU A  87     5878   6471   5914   -318    -74   -117
ATOM   1309  CB  LEU A  87       2.659   4.799   6.808  1.00 27.24           C  
ANISOU 1309  CB  LEU A  87     3205   3930   3216   -281    -34   -126
ATOM   1310  CG  LEU A  87       3.804   5.369   7.642  1.00 33.54           C  
ANISOU 1310  CG  LEU A  87     3973   4796   3973   -262     -9   -121
ATOM   1311  CD1 LEU A  87       4.694   4.242   8.124  1.00 32.48           C  
ANISOU 1311  CD1 LEU A  87     3851   4679   3811   -259     -5   -125
ATOM   1312  CD2 LEU A  87       4.604   6.395   6.847  1.00 24.84           C  
ANISOU 1312  CD2 LEU A  87     2849   3750   2841   -296     -9   -113
ATOM   1313  H   LEU A  87       1.410   6.422   8.276  1.00 37.79           H  
ATOM   1314  HA  LEU A  87       2.210   6.469   5.535  1.00 32.28           H  
ATOM   1315  HB3 LEU A  87       3.074   4.216   5.982  1.00 27.24           H  
ATOM   1316  HB2 LEU A  87       2.107   4.086   7.424  1.00 27.24           H  
ATOM   1317  HG  LEU A  87       3.399   5.857   8.527  1.00 33.54           H  
ATOM   1318 HD11 LEU A  87       5.157   4.492   9.077  1.00 32.48           H  
ATOM   1319 HD12 LEU A  87       4.136   3.319   8.273  1.00 32.48           H  
ATOM   1320 HD13 LEU A  87       5.490   4.030   7.412  1.00 32.48           H  
ATOM   1321 HD21 LEU A  87       5.656   6.387   7.127  1.00 24.84           H  
ATOM   1322 HD22 LEU A  87       4.553   6.222   5.771  1.00 24.84           H  
ATOM   1323 HD23 LEU A  87       4.236   7.404   7.040  1.00 24.84           H  
ATOM   1324  N   ALA A  88      -0.459   4.658   6.221  1.00 32.29           N  
ANISOU 1324  N   ALA A  88     3868   4453   3949   -264    -61   -120
ATOM   1325  CA  ALA A  88      -1.591   4.018   5.562  1.00 29.63           C  
ANISOU 1325  CA  ALA A  88     3545   4071   3643   -271    -82   -113
ATOM   1326  C   ALA A  88      -2.368   5.015   4.714  1.00 33.81           C  
ANISOU 1326  C   ALA A  88     4068   4587   4190   -265    -82   -104
ATOM   1327  O   ALA A  88      -2.859   4.673   3.632  1.00 44.20           O  
ANISOU 1327  O   ALA A  88     5400   5879   5515   -275    -97    -96
ATOM   1328  CB  ALA A  88      -2.506   3.364   6.597  1.00 39.28           C  
ANISOU 1328  CB  ALA A  88     4771   5267   4887   -254    -84   -113
ATOM   1329  H   ALA A  88      -0.463   4.711   7.232  1.00 32.29           H  
ATOM   1330  HA  ALA A  88      -1.215   3.230   4.906  1.00 29.63           H  
ATOM   1331  HB1 ALA A  88      -3.334   2.837   6.121  1.00 39.28           H  
ATOM   1332  HB2 ALA A  88      -1.958   2.635   7.194  1.00 39.28           H  
ATOM   1333  HB3 ALA A  88      -2.929   4.098   7.284  1.00 39.28           H  
ATOM   1334  N   GLN A  89      -2.486   6.259   5.186  1.00 38.20           N  
ANISOU 1334  N   GLN A  89     4605   5162   4748   -245    -64   -105
ATOM   1335  CA  GLN A  89      -3.180   7.275   4.401  1.00 33.08           C  
ANISOU 1335  CA  GLN A  89     3954   4502   4112   -239    -63    -98
ATOM   1336  C   GLN A  89      -2.394   7.625   3.144  1.00 35.11           C  
ANISOU 1336  C   GLN A  89     4232   4767   4342   -270    -67   -100
ATOM   1337  O   GLN A  89      -2.978   7.793   2.067  1.00 46.75           O  
ANISOU 1337  O   GLN A  89     5728   6212   5824   -272    -73    -94
ATOM   1338  CB  GLN A  89      -3.425   8.524   5.246  1.00 34.65           C  
ANISOU 1338  CB  GLN A  89     4127   4722   4316   -212    -42    -98
ATOM   1339  CG  GLN A  89      -4.506   9.430   4.687  1.00 38.79           C  
ANISOU 1339  CG  GLN A  89     4648   5228   4862   -196    -40    -90
ATOM   1340  CD  GLN A  89      -5.842   8.723   4.561  1.00 40.53           C  
ANISOU 1340  CD  GLN A  89     4872   5411   5118   -180    -53    -77
ATOM   1341  OE1 GLN A  89      -6.209   7.909   5.409  1.00 32.64           O  
ANISOU 1341  OE1 GLN A  89     3867   4403   4133   -175    -58    -75
ATOM   1342  NE2 GLN A  89      -6.573   9.025   3.493  1.00 35.72           N  
ANISOU 1342  NE2 GLN A  89     4273   4781   4518   -173    -57    -67
ATOM   1343  H   GLN A  89      -2.097   6.528   6.081  1.00 38.20           H  
ATOM   1344  HA  GLN A  89      -4.125   6.832   4.084  1.00 33.08           H  
ATOM   1345  HB3 GLN A  89      -2.504   9.084   5.389  1.00 34.65           H  
ATOM   1346  HB2 GLN A  89      -3.728   8.232   6.250  1.00 34.65           H  
ATOM   1347  HG3 GLN A  89      -4.197   9.832   3.722  1.00 38.79           H  
ATOM   1348  HG2 GLN A  89      -4.634  10.282   5.349  1.00 38.79           H  
ATOM   1349 HE22 GLN A  89      -7.459   8.560   3.347  1.00 35.72           H  
ATOM   1350 HE21 GLN A  89      -6.239   9.689   2.809  1.00 35.72           H  
ATOM   1351  N   SER A  90      -1.068   7.740   3.265  1.00 39.22           N  
ANISOU 1351  N   SER A  90     4749   5327   4825   -295    -62   -107
ATOM   1352  CA  SER A  90      -0.229   7.971   2.095  1.00 31.79           C  
ANISOU 1352  CA  SER A  90     3832   4394   3852   -337    -68   -109
ATOM   1353  C   SER A  90      -0.380   6.844   1.081  1.00 38.15           C  
ANISOU 1353  C   SER A  90     4674   5160   4662   -353    -86   -105
ATOM   1354  O   SER A  90      -0.382   7.083  -0.133  1.00 35.69           O  
ANISOU 1354  O   SER A  90     4397   4824   4339   -373    -91   -102
ATOM   1355  CB  SER A  90       1.230   8.123   2.523  1.00 29.81           C  
ANISOU 1355  CB  SER A  90     3563   4203   3558   -364    -60   -113
ATOM   1356  OG  SER A  90       2.073   8.350   1.408  1.00 50.71           O  
ANISOU 1356  OG  SER A  90     6236   6862   6169   -414    -68   -113
ATOM   1357  H   SER A  90      -0.612   7.636   4.163  1.00 39.22           H  
ATOM   1358  HA  SER A  90      -0.551   8.894   1.609  1.00 31.79           H  
ATOM   1359  HB3 SER A  90       1.583   7.237   3.051  1.00 29.81           H  
ATOM   1360  HB2 SER A  90       1.337   8.963   3.211  1.00 29.81           H  
ATOM   1361  HG  SER A  90       2.163   7.530   0.906  1.00 50.71           H  
ATOM   1362  N   SER A  91      -0.514   5.606   1.562  1.00 37.29           N  
ANISOU 1362  N   SER A  91     4561   5041   4566   -344    -96   -104
ATOM   1363  CA  SER A  91      -0.753   4.482   0.665  1.00 36.61           C  
ANISOU 1363  CA  SER A  91     4504   4921   4486   -355   -114    -96
ATOM   1364  C   SER A  91      -2.075   4.637  -0.076  1.00 44.52           C  
ANISOU 1364  C   SER A  91     5519   5882   5516   -329   -118    -83
ATOM   1365  O   SER A  91      -2.170   4.315  -1.267  1.00 42.47           O  
ANISOU 1365  O   SER A  91     5292   5594   5249   -336   -126    -73
ATOM   1366  CB  SER A  91      -0.733   3.171   1.452  1.00 27.04           C  
ANISOU 1366  CB  SER A  91     3282   3711   3281   -351   -123    -97
ATOM   1367  OG  SER A  91       0.534   2.942   2.043  1.00 43.40           O  
ANISOU 1367  OG  SER A  91     5347   5821   5322   -370   -118   -108
ATOM   1368  H   SER A  91      -0.494   5.426   2.557  1.00 37.29           H  
ATOM   1369  HA  SER A  91       0.046   4.472  -0.071  1.00 36.61           H  
ATOM   1370  HB3 SER A  91      -0.954   2.331   0.793  1.00 27.04           H  
ATOM   1371  HB2 SER A  91      -1.491   3.157   2.232  1.00 27.04           H  
ATOM   1372  HG  SER A  91       0.665   3.585   2.748  1.00 43.40           H  
ATOM   1373  N   ILE A  92      -3.109   5.125   0.614  1.00 40.04           N  
ANISOU 1373  N   ILE A  92     4926   5311   4978   -295   -111    -79
ATOM   1374  CA  ILE A  92      -4.417   5.305  -0.015  1.00 36.47           C  
ANISOU 1374  CA  ILE A  92     4478   4828   4550   -265   -112    -62
ATOM   1375  C   ILE A  92      -4.332   6.337  -1.132  1.00 40.51           C  
ANISOU 1375  C   ILE A  92     5021   5324   5046   -267   -102    -62
ATOM   1376  O   ILE A  92      -4.861   6.135  -2.232  1.00 40.28           O  
ANISOU 1376  O   ILE A  92     5023   5264   5019   -253   -105    -49
ATOM   1377  CB  ILE A  92      -5.466   5.701   1.039  1.00 45.69           C  
ANISOU 1377  CB  ILE A  92     5609   6001   5748   -234   -106    -58
ATOM   1378  CG1 ILE A  92      -5.846   4.496   1.898  1.00 47.21           C  
ANISOU 1378  CG1 ILE A  92     5785   6195   5956   -236   -119    -53
ATOM   1379  CG2 ILE A  92      -6.700   6.272   0.371  1.00 31.46           C  
ANISOU 1379  CG2 ILE A  92     3809   4180   3966   -202   -101    -41
ATOM   1380  CD1 ILE A  92      -6.739   3.510   1.181  1.00 54.87           C  
ANISOU 1380  CD1 ILE A  92     6760   7150   6940   -229   -137    -31
ATOM   1381  H   ILE A  92      -3.017   5.374   1.590  1.00 40.04           H  
ATOM   1382  HA  ILE A  92      -4.702   4.360  -0.479  1.00 36.47           H  
ATOM   1383  HB  ILE A  92      -5.065   6.461   1.707  1.00 45.69           H  
ATOM   1384 HG13 ILE A  92      -6.366   4.846   2.791  1.00 47.21           H  
ATOM   1385 HG12 ILE A  92      -4.957   3.982   2.260  1.00 47.21           H  
ATOM   1386 HG21 ILE A  92      -7.519   6.346   1.086  1.00 31.46           H  
ATOM   1387 HG22 ILE A  92      -6.539   7.291   0.016  1.00 31.46           H  
ATOM   1388 HG23 ILE A  92      -7.046   5.682  -0.477  1.00 31.46           H  
ATOM   1389 HD11 ILE A  92      -7.106   2.775   1.892  1.00 54.87           H  
ATOM   1390 HD12 ILE A  92      -7.639   3.944   0.750  1.00 54.87           H  
ATOM   1391 HD13 ILE A  92      -6.209   2.962   0.402  1.00 54.87           H  
ATOM   1392  N   PHE A  93      -3.665   7.462  -0.864  1.00 39.65           N  
ANISOU 1392  N   PHE A  93     4910   5239   4919   -282    -89    -77
ATOM   1393  CA  PHE A  93      -3.527   8.500  -1.882  1.00 38.40           C  
ANISOU 1393  CA  PHE A  93     4788   5065   4738   -293    -80    -80
ATOM   1394  C   PHE A  93      -2.726   7.999  -3.078  1.00 38.45           C  
ANISOU 1394  C   PHE A  93     4847   5050   4713   -329    -88    -80
ATOM   1395  O   PHE A  93      -3.033   8.342  -4.226  1.00 54.74           O  
ANISOU 1395  O   PHE A  93     6959   7075   6765   -325    -83    -75
ATOM   1396  CB  PHE A  93      -2.871   9.740  -1.277  1.00 38.38           C  
ANISOU 1396  CB  PHE A  93     4765   5102   4715   -312    -67    -93
ATOM   1397  CG  PHE A  93      -3.760  10.501  -0.339  1.00 53.00           C  
ANISOU 1397  CG  PHE A  93     6577   6967   6595   -274    -55    -91
ATOM   1398  CD1 PHE A  93      -5.115  10.623  -0.595  1.00 53.07           C  
ANISOU 1398  CD1 PHE A  93     6587   6944   6633   -232    -52    -79
ATOM   1399  CD2 PHE A  93      -3.238  11.106   0.795  1.00 47.52           C  
ANISOU 1399  CD2 PHE A  93     5844   6320   5894   -277    -46    -98
ATOM   1400  CE1 PHE A  93      -5.935  11.329   0.264  1.00 46.88           C  
ANISOU 1400  CE1 PHE A  93     5767   6172   5874   -200    -42    -76
ATOM   1401  CE2 PHE A  93      -4.054  11.811   1.659  1.00 38.36           C  
ANISOU 1401  CE2 PHE A  93     4650   5168   4757   -241    -34    -95
ATOM   1402  CZ  PHE A  93      -5.404  11.924   1.393  1.00 44.70           C  
ANISOU 1402  CZ  PHE A  93     5455   5937   5591   -205    -33    -84
ATOM   1403  H   PHE A  93      -3.251   7.626   0.045  1.00 39.65           H  
ATOM   1404  HA  PHE A  93      -4.506   8.721  -2.300  1.00 38.40           H  
ATOM   1405  HB3 PHE A  93      -2.591  10.412  -2.084  1.00 38.38           H  
ATOM   1406  HB2 PHE A  93      -1.945   9.464  -0.767  1.00 38.38           H  
ATOM   1407  HD1 PHE A  93      -5.580  10.215  -1.476  1.00 53.07           H  
ATOM   1408  HD2 PHE A  93      -2.188  10.998   0.999  1.00 47.52           H  
ATOM   1409  HE1 PHE A  93      -6.989  11.423   0.049  1.00 46.88           H  
ATOM   1410  HE2 PHE A  93      -3.636  12.266   2.545  1.00 38.36           H  
ATOM   1411  HZ  PHE A  93      -6.043  12.477   2.065  1.00 44.70           H  
ATOM   1412  N   SER A  94      -1.695   7.187  -2.831  1.00 36.12           N  
ANISOU 1412  N   SER A  94     4547   4778   4401   -363    -98    -85
ATOM   1413  CA  SER A  94      -0.894   6.657  -3.930  1.00 34.29           C  
ANISOU 1413  CA  SER A  94     4364   4526   4137   -401   -107    -83
ATOM   1414  C   SER A  94      -1.660   5.615  -4.734  1.00 44.18           C  
ANISOU 1414  C   SER A  94     5644   5735   5408   -372   -116    -65
ATOM   1415  O   SER A  94      -1.468   5.510  -5.950  1.00 45.89           O  
ANISOU 1415  O   SER A  94     5918   5915   5602   -384   -116    -59
ATOM   1416  CB  SER A  94       0.408   6.066  -3.393  1.00 31.56           C  
ANISOU 1416  CB  SER A  94     4000   4225   3767   -442   -114    -91
ATOM   1417  OG  SER A  94       1.248   7.080  -2.868  1.00 48.34           O  
ANISOU 1417  OG  SER A  94     6103   6398   5865   -471   -105   -102
ATOM   1418  H   SER A  94      -1.427   6.940  -1.887  1.00 36.12           H  
ATOM   1419  HA  SER A  94      -0.634   7.470  -4.612  1.00 34.29           H  
ATOM   1420  HB3 SER A  94       0.958   5.560  -4.189  1.00 31.56           H  
ATOM   1421  HB2 SER A  94       0.215   5.324  -2.617  1.00 31.56           H  
ATOM   1422  HG  SER A  94       1.434   7.720  -3.561  1.00 48.34           H  
ATOM   1423  N   LEU A  95      -2.525   4.838  -4.079  1.00 42.46           N  
ANISOU 1423  N   LEU A  95     5388   5521   5225   -336   -123    -55
ATOM   1424  CA  LEU A  95      -3.335   3.864  -4.802  1.00 36.04           C  
ANISOU 1424  CA  LEU A  95     4590   4677   4425   -307   -132    -32
ATOM   1425  C   LEU A  95      -4.414   4.553  -5.628  1.00 37.38           C  
ANISOU 1425  C   LEU A  95     4785   4813   4604   -263   -120    -17
ATOM   1426  O   LEU A  95      -4.654   4.181  -6.782  1.00 41.03           O  
ANISOU 1426  O   LEU A  95     5292   5241   5056   -246   -119      0
ATOM   1427  CB  LEU A  95      -3.963   2.873  -3.824  1.00 31.65           C  
ANISOU 1427  CB  LEU A  95     3985   4143   3899   -290   -145    -23
ATOM   1428  CG  LEU A  95      -3.012   1.862  -3.186  1.00 31.22           C  
ANISOU 1428  CG  LEU A  95     3918   4113   3833   -325   -158    -34
ATOM   1429  CD1 LEU A  95      -3.705   1.109  -2.061  1.00 35.96           C  
ANISOU 1429  CD1 LEU A  95     4475   4730   4458   -312   -168    -30
ATOM   1430  CD2 LEU A  95      -2.499   0.904  -4.244  1.00 24.50           C  
ANISOU 1430  CD2 LEU A  95     3104   3245   2960   -343   -170    -23
ATOM   1431  H   LEU A  95      -2.648   4.910  -3.077  1.00 42.46           H  
ATOM   1432  HA  LEU A  95      -2.694   3.333  -5.505  1.00 36.04           H  
ATOM   1433  HB3 LEU A  95      -4.752   2.312  -4.328  1.00 31.65           H  
ATOM   1434  HB2 LEU A  95      -4.459   3.438  -3.034  1.00 31.65           H  
ATOM   1435  HG  LEU A  95      -2.146   2.379  -2.777  1.00 31.22           H  
ATOM   1436 HD11 LEU A  95      -3.498   0.039  -2.065  1.00 35.96           H  
ATOM   1437 HD12 LEU A  95      -3.368   1.483  -1.094  1.00 35.96           H  
ATOM   1438 HD13 LEU A  95      -4.789   1.227  -2.087  1.00 35.96           H  
ATOM   1439 HD21 LEU A  95      -1.420   0.786  -4.166  1.00 24.50           H  
ATOM   1440 HD22 LEU A  95      -2.948  -0.084  -4.158  1.00 24.50           H  
ATOM   1441 HD23 LEU A  95      -2.703   1.216  -5.263  1.00 24.50           H  
ATOM   1442  N   LEU A  96      -5.073   5.559  -5.050  1.00 35.20           N  
ANISOU 1442  N   LEU A  96     4482   4546   4345   -240   -108    -22
ATOM   1443  CA  LEU A  96      -6.079   6.302  -5.799  1.00 45.63           C  
ANISOU 1443  CA  LEU A  96     5827   5838   5672   -195    -93     -9
ATOM   1444  C   LEU A  96      -5.448   7.053  -6.964  1.00 55.53           C  
ANISOU 1444  C   LEU A  96     7155   7055   6887   -215    -80    -18
ATOM   1445  O   LEU A  96      -6.055   7.175  -8.035  1.00 65.62           O  
ANISOU 1445  O   LEU A  96     8482   8293   8158   -179    -69     -3
ATOM   1446  CB  LEU A  96      -6.816   7.266  -4.867  1.00 52.74           C  
ANISOU 1446  CB  LEU A  96     6682   6759   6595   -173    -82    -14
ATOM   1447  CG  LEU A  96      -7.978   8.072  -5.452  1.00 44.94           C  
ANISOU 1447  CG  LEU A  96     5709   5751   5617   -121    -65      1
ATOM   1448  CD1 LEU A  96      -9.061   7.153  -5.993  1.00 39.39           C  
ANISOU 1448  CD1 LEU A  96     4999   5038   4930    -71    -70     36
ATOM   1449  CD2 LEU A  96      -8.546   9.012  -4.401  1.00 39.34           C  
ANISOU 1449  CD2 LEU A  96     4951   5067   4929   -107    -57     -6
ATOM   1450  H   LEU A  96      -4.881   5.841  -4.097  1.00 35.20           H  
ATOM   1451  HA  LEU A  96      -6.792   5.590  -6.212  1.00 45.63           H  
ATOM   1452  HB3 LEU A  96      -6.085   7.962  -4.450  1.00 52.74           H  
ATOM   1453  HB2 LEU A  96      -7.201   6.719  -4.011  1.00 52.74           H  
ATOM   1454  HG  LEU A  96      -7.606   8.686  -6.271  1.00 44.94           H  
ATOM   1455 HD11 LEU A  96      -9.990   7.694  -6.178  1.00 39.39           H  
ATOM   1456 HD12 LEU A  96      -8.767   6.705  -6.943  1.00 39.39           H  
ATOM   1457 HD13 LEU A  96      -9.293   6.352  -5.293  1.00 39.39           H  
ATOM   1458 HD21 LEU A  96      -8.484  10.047  -4.737  1.00 39.34           H  
ATOM   1459 HD22 LEU A  96      -9.594   8.808  -4.179  1.00 39.34           H  
ATOM   1460 HD23 LEU A  96      -8.009   8.953  -3.453  1.00 39.34           H  
ATOM   1461  N   ALA A  97      -4.224   7.551  -6.781  1.00 47.00           N  
ANISOU 1461  N   ALA A  97     6088   5991   5780   -273    -81    -42
ATOM   1462  CA  ALA A  97      -3.557   8.283  -7.853  1.00 49.64           C  
ANISOU 1462  CA  ALA A  97     6497   6293   6071   -307    -71    -52
ATOM   1463  C   ALA A  97      -3.188   7.364  -9.010  1.00 46.45           C  
ANISOU 1463  C   ALA A  97     6155   5848   5646   -316    -77    -40
ATOM   1464  O   ALA A  97      -3.308   7.751 -10.178  1.00 61.00           O  
ANISOU 1464  O   ALA A  97     8075   7639   7463   -308    -65    -36
ATOM   1465  CB  ALA A  97      -2.315   8.990  -7.312  1.00 45.32           C  
ANISOU 1465  CB  ALA A  97     5938   5786   5495   -374    -74    -75
ATOM   1466  H   ALA A  97      -3.746   7.471  -5.893  1.00 47.00           H  
ATOM   1467  HA  ALA A  97      -4.235   9.051  -8.233  1.00 49.64           H  
ATOM   1468  HB1 ALA A  97      -1.799   9.527  -8.107  1.00 45.32           H  
ATOM   1469  HB2 ALA A  97      -2.579   9.720  -6.547  1.00 45.32           H  
ATOM   1470  HB3 ALA A  97      -1.609   8.285  -6.871  1.00 45.32           H  
ATOM   1471  N   ILE A  98      -2.729   6.148  -8.707  1.00 39.36           N  
ANISOU 1471  N   ILE A  98     5230   4970   4754   -331    -95    -33
ATOM   1472  CA  ILE A  98      -2.384   5.197  -9.761  1.00 36.19           C  
ANISOU 1472  CA  ILE A  98     4884   4534   4333   -337   -101    -19
ATOM   1473  C   ILE A  98      -3.621   4.825 -10.567  1.00 45.09           C  
ANISOU 1473  C   ILE A  98     6036   5621   5476   -265    -92     10
ATOM   1474  O   ILE A  98      -3.575   4.743 -11.801  1.00 42.25           O  
ANISOU 1474  O   ILE A  98     5753   5210   5089   -254    -83     22
ATOM   1475  CB  ILE A  98      -1.703   3.955  -9.155  1.00 27.43           C  
ANISOU 1475  CB  ILE A  98     3732   3461   3229   -365   -122    -17
ATOM   1476  CG1 ILE A  98      -0.313   4.315  -8.632  1.00 29.57           C  
ANISOU 1476  CG1 ILE A  98     3992   3770   3472   -436   -127    -41
ATOM   1477  CG2 ILE A  98      -1.618   2.831 -10.175  1.00 41.34           C  
ANISOU 1477  CG2 ILE A  98     5539   5190   4978   -357   -129      4
ATOM   1478  CD1 ILE A  98       0.371   3.184  -7.901  1.00 29.00           C  
ANISOU 1478  CD1 ILE A  98     3877   3739   3403   -458   -143    -42
ATOM   1479  H   ILE A  98      -2.611   5.855  -7.746  1.00 39.36           H  
ATOM   1480  HA  ILE A  98      -1.677   5.678 -10.440  1.00 36.19           H  
ATOM   1481  HB  ILE A  98      -2.300   3.604  -8.311  1.00 27.43           H  
ATOM   1482 HG13 ILE A  98      -0.325   5.207  -8.016  1.00 29.57           H  
ATOM   1483 HG12 ILE A  98       0.314   4.589  -9.482  1.00 29.57           H  
ATOM   1484 HG21 ILE A  98      -1.065   1.976  -9.788  1.00 41.34           H  
ATOM   1485 HG22 ILE A  98      -2.593   2.431 -10.451  1.00 41.34           H  
ATOM   1486 HG23 ILE A  98      -1.114   3.155 -11.087  1.00 41.34           H  
ATOM   1487 HD11 ILE A  98       1.127   3.573  -7.217  1.00 29.00           H  
ATOM   1488 HD12 ILE A  98      -0.333   2.599  -7.309  1.00 29.00           H  
ATOM   1489 HD13 ILE A  98       0.877   2.510  -8.593  1.00 29.00           H  
ATOM   1490  N   ALA A  99      -4.748   4.602  -9.885  1.00 43.33           N  
ANISOU 1490  N   ALA A  99     5749   5423   5292   -213    -94     25
ATOM   1491  CA  ALA A  99      -5.982   4.260 -10.584  1.00 40.70           C  
ANISOU 1491  CA  ALA A  99     5427   5067   4972   -140    -85     58
ATOM   1492  C   ALA A  99      -6.441   5.403 -11.480  1.00 47.22           C  
ANISOU 1492  C   ALA A  99     6318   5846   5779   -106    -58     58
ATOM   1493  O   ALA A  99      -6.889   5.175 -12.610  1.00 49.57           O  
ANISOU 1493  O   ALA A  99     6674   6101   6061    -59    -45     82
ATOM   1494  CB  ALA A  99      -7.075   3.893  -9.582  1.00 32.03           C  
ANISOU 1494  CB  ALA A  99     4242   4013   3915   -103    -93     74
ATOM   1495  H   ALA A  99      -4.776   4.671  -8.876  1.00 43.33           H  
ATOM   1496  HA  ALA A  99      -5.792   3.384 -11.209  1.00 40.70           H  
ATOM   1497  HB1 ALA A  99      -7.948   3.473 -10.082  1.00 32.03           H  
ATOM   1498  HB2 ALA A  99      -6.717   3.154  -8.865  1.00 32.03           H  
ATOM   1499  HB3 ALA A  99      -7.405   4.760  -9.007  1.00 32.03           H  
ATOM   1500  N   ILE A 100      -6.333   6.642 -10.996  1.00 45.54           N  
ANISOU 1500  N   ILE A 100     6100   5640   5565   -127    -49     33
ATOM   1501  CA  ILE A 100      -6.703   7.793 -11.814  1.00 48.47           C  
ANISOU 1501  CA  ILE A 100     6539   5964   5912   -102    -23     28
ATOM   1502  C   ILE A 100      -5.728   7.958 -12.973  1.00 49.15           C  
ANISOU 1502  C   ILE A 100     6731   5996   5949   -144    -16     17
ATOM   1503  O   ILE A 100      -6.133   8.257 -14.104  1.00 42.96           O  
ANISOU 1503  O   ILE A 100     6029   5153   5140   -104      5     28
ATOM   1504  CB  ILE A 100      -6.777   9.062 -10.948  1.00 36.64           C  
ANISOU 1504  CB  ILE A 100     5005   4494   4422   -120    -17      4
ATOM   1505  CG1 ILE A 100      -7.890   8.930  -9.908  1.00 31.74           C  
ANISOU 1505  CG1 ILE A 100     4292   3918   3849    -72    -20     19
ATOM   1506  CG2 ILE A 100      -6.999  10.292 -11.816  1.00 29.36           C  
ANISOU 1506  CG2 ILE A 100     4163   3524   3468   -107      9     -5
ATOM   1507  CD1 ILE A 100      -7.946  10.077  -8.931  1.00 43.79           C  
ANISOU 1507  CD1 ILE A 100     5776   5477   5386    -89    -16     -3
ATOM   1508  H   ILE A 100      -5.982   6.816 -10.063  1.00 45.54           H  
ATOM   1509  HA  ILE A 100      -7.695   7.616 -12.237  1.00 48.47           H  
ATOM   1510  HB  ILE A 100      -5.830   9.182 -10.417  1.00 36.64           H  
ATOM   1511 HG13 ILE A 100      -7.854   7.990  -9.367  1.00 31.74           H  
ATOM   1512 HG12 ILE A 100      -8.846   8.891 -10.433  1.00 31.74           H  
ATOM   1513 HG21 ILE A 100      -7.131  11.193 -11.220  1.00 29.36           H  
ATOM   1514 HG22 ILE A 100      -6.149  10.508 -12.463  1.00 29.36           H  
ATOM   1515 HG23 ILE A 100      -7.884  10.184 -12.446  1.00 29.36           H  
ATOM   1516 HD11 ILE A 100      -8.539   9.805  -8.058  1.00 43.79           H  
ATOM   1517 HD12 ILE A 100      -6.952  10.355  -8.580  1.00 43.79           H  
ATOM   1518 HD13 ILE A 100      -8.416  10.958  -9.367  1.00 43.79           H  
ATOM   1519  N   ASP A 101      -4.433   7.762 -12.714  1.00 58.51           N  
ANISOU 1519  N   ASP A 101     7918   7199   7116   -224    -33     -3
ATOM   1520  CA  ASP A 101      -3.442   7.851 -13.782  1.00 58.48           C  
ANISOU 1520  CA  ASP A 101     8013   7146   7061   -276    -29    -12
ATOM   1521  C   ASP A 101      -3.716   6.826 -14.875  1.00 59.58           C  
ANISOU 1521  C   ASP A 101     8210   7236   7191   -232    -25     18
ATOM   1522  O   ASP A 101      -3.539   7.112 -16.066  1.00 64.92           O  
ANISOU 1522  O   ASP A 101     8995   7846   7828   -232     -8     20
ATOM   1523  CB  ASP A 101      -2.036   7.666 -13.208  1.00 52.96           C  
ANISOU 1523  CB  ASP A 101     7288   6491   6345   -367    -50    -32
ATOM   1524  CG  ASP A 101      -0.968   7.639 -14.282  1.00 53.23           C  
ANISOU 1524  CG  ASP A 101     7420   6481   6325   -431    -50    -37
ATOM   1525  OD1 ASP A 101      -0.604   8.720 -14.792  1.00 67.06           O  
ANISOU 1525  OD1 ASP A 101     9239   8203   8036   -473    -39    -55
ATOM   1526  OD2 ASP A 101      -0.494   6.533 -14.618  1.00 46.61           O1-
ANISOU 1526  OD2 ASP A 101     6592   5636   5481   -442    -62    -24
ATOM   1527  H   ASP A 101      -4.104   7.549 -11.780  1.00 58.51           H  
ATOM   1528  HA  ASP A 101      -3.508   8.848 -14.225  1.00 58.48           H  
ATOM   1529  HB3 ASP A 101      -1.985   6.757 -12.607  1.00 52.96           H  
ATOM   1530  HB2 ASP A 101      -1.816   8.477 -12.511  1.00 52.96           H  
ATOM   1531  N   ARG A 102      -4.167   5.630 -14.493  1.00 56.16           N  
ANISOU 1531  N   ARG A 102     7711   6834   6791   -193    -39     42
ATOM   1532  CA  ARG A 102      -4.458   4.606 -15.488  1.00 52.31           C  
ANISOU 1532  CA  ARG A 102     7270   6312   6296   -146    -35     76
ATOM   1533  C   ARG A 102      -5.751   4.896 -16.237  1.00 52.80           C  
ANISOU 1533  C   ARG A 102     7366   6335   6359    -50     -8    104
ATOM   1534  O   ARG A 102      -5.869   4.557 -17.420  1.00 56.90           O  
ANISOU 1534  O   ARG A 102     7968   6799   6850    -10      8    127
ATOM   1535  CB  ARG A 102      -4.512   3.229 -14.823  1.00 41.38           C  
ANISOU 1535  CB  ARG A 102     5801   4980   4942   -141    -60     94
ATOM   1536  CG  ARG A 102      -3.152   2.683 -14.385  1.00 40.55           C  
ANISOU 1536  CG  ARG A 102     5681   4902   4824   -226    -83     74
ATOM   1537  CD  ARG A 102      -2.202   2.514 -15.570  1.00 58.26           C  
ANISOU 1537  CD  ARG A 102     8026   7090   7019   -265    -79     75
ATOM   1538  NE  ARG A 102      -1.488   3.750 -15.889  1.00 75.50           N  
ANISOU 1538  NE  ARG A 102    10277   9244   9167   -323    -67     46
ATOM   1539  CZ  ARG A 102      -0.972   4.032 -17.080  1.00 67.62           C  
ANISOU 1539  CZ  ARG A 102     9392   8179   8122   -348    -54     45
ATOM   1540  NH1 ARG A 102      -1.092   3.170 -18.079  1.00 74.08           N  
ANISOU 1540  NH1 ARG A 102    10271   8951   8926   -312    -48     74
ATOM   1541  NH2 ARG A 102      -0.343   5.183 -17.276  1.00 66.75           N1+
ANISOU 1541  NH2 ARG A 102     9338   8049   7976   -410    -46     18
ATOM   1542  H   ARG A 102      -4.286   5.398 -13.515  1.00 56.16           H  
ATOM   1543  HA  ARG A 102      -3.743   4.632 -16.301  1.00 52.31           H  
ATOM   1544  HB3 ARG A 102      -4.946   2.503 -15.513  1.00 41.38           H  
ATOM   1545  HB2 ARG A 102      -5.183   3.258 -13.963  1.00 41.38           H  
ATOM   1546  HG3 ARG A 102      -3.257   1.739 -13.848  1.00 40.55           H  
ATOM   1547  HG2 ARG A 102      -2.715   3.376 -13.669  1.00 40.55           H  
ATOM   1548  HD3 ARG A 102      -2.823   2.252 -16.427  1.00 58.26           H  
ATOM   1549  HD2 ARG A 102      -1.522   1.675 -15.421  1.00 58.26           H  
ATOM   1550  HE  ARG A 102      -1.384   4.433 -15.147  1.00 75.50           H  
ATOM   1551 HH12 ARG A 102      -1.568   2.294 -17.933  1.00 74.08           H  
ATOM   1552 HH11 ARG A 102      -0.742   3.397 -18.998  1.00 74.08           H  
ATOM   1553 HH22 ARG A 102       0.044   5.423 -18.176  1.00 66.75           H  
ATOM   1554 HH21 ARG A 102      -0.250   5.838 -16.505  1.00 66.75           H  
ATOM   1555  N   TYR A 103      -6.727   5.522 -15.576  1.00 42.20           N  
ANISOU 1555  N   TYR A 103     5964   5023   5046     -7     -1    104
ATOM   1556  CA  TYR A 103      -7.959   5.878 -16.271  1.00 49.06           C  
ANISOU 1556  CA  TYR A 103     6864   5863   5913     87     28    132
ATOM   1557  C   TYR A 103      -7.709   6.954 -17.320  1.00 55.65           C  
ANISOU 1557  C   TYR A 103     7823   6619   6701     87     57    116
ATOM   1558  O   TYR A 103      -8.278   6.904 -18.416  1.00 57.90           O  
ANISOU 1558  O   TYR A 103     8185   6852   6963    159     83    142
ATOM   1559  CB  TYR A 103      -9.021   6.342 -15.274  1.00 49.99           C  
ANISOU 1559  CB  TYR A 103     6888   6035   6072    125     28    136
ATOM   1560  CG  TYR A 103     -10.289   6.812 -15.947  1.00 57.62           C  
ANISOU 1560  CG  TYR A 103     7881   6979   7033    223     59    165
ATOM   1561  CD1 TYR A 103     -11.133   5.908 -16.582  1.00 66.59           C  
ANISOU 1561  CD1 TYR A 103     9010   8119   8170    306     67    215
ATOM   1562  CD2 TYR A 103     -10.638   8.155 -15.959  1.00 56.52           C  
ANISOU 1562  CD2 TYR A 103     7772   6819   6885    236     81    146
ATOM   1563  CE1 TYR A 103     -12.291   6.330 -17.207  1.00 70.76           C  
ANISOU 1563  CE1 TYR A 103     9560   8634   8690    403     98    246
ATOM   1564  CE2 TYR A 103     -11.794   8.587 -16.582  1.00 63.36           C  
ANISOU 1564  CE2 TYR A 103     8664   7666   7744    330    112    173
ATOM   1565  CZ  TYR A 103     -12.618   7.669 -17.203  1.00 71.25           C  
ANISOU 1565  CZ  TYR A 103     9655   8673   8744    416    121    224
ATOM   1566  OH  TYR A 103     -13.770   8.093 -17.823  1.00 73.78           O  
ANISOU 1566  OH  TYR A 103     9999   8982   9054    518    155    256
ATOM   1567  H   TYR A 103      -6.631   5.777 -14.602  1.00 42.20           H  
ATOM   1568  HA  TYR A 103      -8.334   5.020 -16.812  1.00 49.06           H  
ATOM   1569  HB3 TYR A 103      -8.629   7.146 -14.649  1.00 49.99           H  
ATOM   1570  HB2 TYR A 103      -9.267   5.526 -14.594  1.00 49.99           H  
ATOM   1571  HD1 TYR A 103     -10.887   4.857 -16.595  1.00 66.59           H  
ATOM   1572  HD2 TYR A 103      -9.997   8.880 -15.480  1.00 56.52           H  
ATOM   1573  HE1 TYR A 103     -12.927   5.613 -17.705  1.00 70.76           H  
ATOM   1574  HE2 TYR A 103     -12.045   9.637 -16.579  1.00 63.36           H  
ATOM   1575  HH  TYR A 103     -13.836   9.049 -17.881  1.00 73.78           H  
ATOM   1576  N   ILE A 104      -6.859   7.933 -17.002  1.00 58.28           N  
ANISOU 1576  N   ILE A 104     8181   6947   7017      6     53     74
ATOM   1577  CA  ILE A 104      -6.554   8.994 -17.958  1.00 61.25           C  
ANISOU 1577  CA  ILE A 104     8681   7250   7343    -11     78     54
ATOM   1578  C   ILE A 104      -5.824   8.424 -19.165  1.00 62.92           C  
ANISOU 1578  C   ILE A 104     9004   7393   7509    -30     84     62
ATOM   1579  O   ILE A 104      -6.041   8.854 -20.305  1.00 58.54           O  
ANISOU 1579  O   ILE A 104     8569   6760   6914      5    114     68
ATOM   1580  CB  ILE A 104      -5.737  10.106 -17.277  1.00 49.87           C  
ANISOU 1580  CB  ILE A 104     7228   5831   5888   -104     69     11
ATOM   1581  CG1 ILE A 104      -6.530  10.721 -16.124  1.00 44.60           C  
ANISOU 1581  CG1 ILE A 104     6458   5226   5263    -77     67      6
ATOM   1582  CG2 ILE A 104      -5.334  11.173 -18.284  1.00 60.03           C  
ANISOU 1582  CG2 ILE A 104     8650   7043   7115   -138     91    -11
ATOM   1583  CD1 ILE A 104      -5.731  11.698 -15.294  1.00 41.63           C  
ANISOU 1583  CD1 ILE A 104     6050   4889   4878   -163     55    -31
ATOM   1584  H   ILE A 104      -6.411   7.968 -16.096  1.00 58.28           H  
ATOM   1585  HA  ILE A 104      -7.494   9.426 -18.310  1.00 61.25           H  
ATOM   1586  HB  ILE A 104      -4.827   9.657 -16.873  1.00 49.87           H  
ATOM   1587 HG13 ILE A 104      -6.979   9.982 -15.472  1.00 44.60           H  
ATOM   1588 HG12 ILE A 104      -7.387  11.254 -16.538  1.00 44.60           H  
ATOM   1589 HG21 ILE A 104      -4.566  11.823 -17.869  1.00 60.03           H  
ATOM   1590 HG22 ILE A 104      -4.966  10.846 -19.250  1.00 60.03           H  
ATOM   1591 HG23 ILE A 104      -6.188  11.810 -18.502  1.00 60.03           H  
ATOM   1592 HD11 ILE A 104      -6.296  12.004 -14.413  1.00 41.63           H  
ATOM   1593 HD12 ILE A 104      -4.800  11.248 -14.946  1.00 41.63           H  
ATOM   1594 HD13 ILE A 104      -5.480  12.601 -15.845  1.00 41.63           H  
ATOM   1595  N   ALA A 105      -4.952   7.441 -18.934  1.00 59.01           N  
ANISOU 1595  N   ALA A 105     8478   6924   7018    -85     57     64
ATOM   1596  CA  ALA A 105      -4.170   6.870 -20.024  1.00 60.74           C  
ANISOU 1596  CA  ALA A 105     8801   7082   7194   -112     60     72
ATOM   1597  C   ALA A 105      -5.052   6.111 -21.008  1.00 60.87           C  
ANISOU 1597  C   ALA A 105     8866   7055   7208     -5     83    117
ATOM   1598  O   ALA A 105      -4.790   6.118 -22.216  1.00 71.23           O  
ANISOU 1598  O   ALA A 105    10306   8285   8473      5    104    125
ATOM   1599  CB  ALA A 105      -3.082   5.955 -19.463  1.00 50.70           C  
ANISOU 1599  CB  ALA A 105     7473   5860   5932   -191     26     66
ATOM   1600  H   ALA A 105      -4.777   7.101 -17.998  1.00 59.01           H  
ATOM   1601  HA  ALA A 105      -3.679   7.680 -20.567  1.00 60.74           H  
ATOM   1602  HB1 ALA A 105      -2.475   5.523 -20.260  1.00 50.70           H  
ATOM   1603  HB2 ALA A 105      -2.415   6.516 -18.808  1.00 50.70           H  
ATOM   1604  HB3 ALA A 105      -3.505   5.134 -18.883  1.00 50.70           H  
ATOM   1605  N   ILE A 106      -6.105   5.459 -20.519  1.00 58.99           N  
ANISOU 1605  N   ILE A 106     8529   6870   7015     77     79    149
ATOM   1606  CA  ILE A 106      -6.905   4.602 -21.383  1.00 66.23           C  
ANISOU 1606  CA  ILE A 106     9474   7764   7927    179     97    199
ATOM   1607  C   ILE A 106      -8.125   5.322 -21.959  1.00 80.18           C  
ANISOU 1607  C   ILE A 106    11283   9498   9685    284    136    219
ATOM   1608  O   ILE A 106      -8.561   5.001 -23.069  1.00 86.26           O  
ANISOU 1608  O   ILE A 106    12135  10214  10426    366    165    255
ATOM   1609  CB  ILE A 106      -7.312   3.327 -20.622  1.00 67.60           C  
ANISOU 1609  CB  ILE A 106     9517   8022   8146    202     69    230
ATOM   1610  CG1 ILE A 106      -7.865   2.280 -21.587  1.00 74.87           C  
ANISOU 1610  CG1 ILE A 106    10469   8926   9054    292     83    285
ATOM   1611  CG2 ILE A 106      -8.330   3.638 -19.532  1.00 76.34           C  
ANISOU 1611  CG2 ILE A 106    10506   9200   9298    236     63    233
ATOM   1612  CD1 ILE A 106      -7.930   0.904 -20.993  1.00 81.92           C  
ANISOU 1612  CD1 ILE A 106    11255   9894   9976    289     51    312
ATOM   1613  H   ILE A 106      -6.305   5.455 -19.529  1.00 58.99           H  
ATOM   1614  HA  ILE A 106      -6.314   4.269 -22.239  1.00 66.23           H  
ATOM   1615  HB  ILE A 106      -6.413   2.925 -20.151  1.00 67.60           H  
ATOM   1616 HG13 ILE A 106      -7.238   2.225 -22.478  1.00 74.87           H  
ATOM   1617 HG12 ILE A 106      -8.860   2.559 -21.939  1.00 74.87           H  
ATOM   1618 HG21 ILE A 106      -8.483   2.788 -18.886  1.00 76.34           H  
ATOM   1619 HG22 ILE A 106      -7.989   4.447 -18.901  1.00 76.34           H  
ATOM   1620 HG23 ILE A 106      -9.310   3.909 -19.926  1.00 76.34           H  
ATOM   1621 HD11 ILE A 106      -8.033   0.155 -21.778  1.00 81.92           H  
ATOM   1622 HD12 ILE A 106      -7.030   0.663 -20.428  1.00 81.92           H  
ATOM   1623 HD13 ILE A 106      -8.781   0.818 -20.319  1.00 81.92           H  
ATOM   1624  N   ALA A 107      -8.676   6.303 -21.244  1.00 74.45           N  
ANISOU 1624  N   ALA A 107    10507   8801   8980    288    140    199
ATOM   1625  CA  ALA A 107      -9.862   7.012 -21.710  1.00 66.48           C  
ANISOU 1625  CA  ALA A 107     9529   7768   7962    389    177    219
ATOM   1626  C   ALA A 107      -9.523   8.169 -22.642  1.00 79.29           C  
ANISOU 1626  C   ALA A 107    11303   9293   9529    377    210    191
ATOM   1627  O   ALA A 107     -10.234   8.400 -23.626  1.00 90.84           O  
ANISOU 1627  O   ALA A 107    12854  10700  10962    472    250    216
ATOM   1628  CB  ALA A 107     -10.672   7.528 -20.519  1.00 63.72           C  
ANISOU 1628  CB  ALA A 107     9057   7496   7659    401    168    213
ATOM   1629  H   ALA A 107      -8.310   6.552 -20.334  1.00 74.45           H  
ATOM   1630  HA  ALA A 107     -10.514   6.324 -22.254  1.00 66.48           H  
ATOM   1631  HB1 ALA A 107     -11.593   8.014 -20.844  1.00 63.72           H  
ATOM   1632  HB2 ALA A 107     -10.952   6.709 -19.857  1.00 63.72           H  
ATOM   1633  HB3 ALA A 107     -10.107   8.251 -19.928  1.00 63.72           H  
ATOM   1634  N   ILE A 108      -8.454   8.904 -22.351  1.00 76.30           N  
ANISOU 1634  N   ILE A 108    10959   8899   9134    263    195    141
ATOM   1635  CA  ILE A 108      -8.057  10.045 -23.173  1.00 75.63           C  
ANISOU 1635  CA  ILE A 108    11020   8726   8991    231    222    110
ATOM   1636  C   ILE A 108      -6.567   9.956 -23.490  1.00 76.83           C  
ANISOU 1636  C   ILE A 108    11247   8840   9105    110    203     81
ATOM   1637  O   ILE A 108      -5.796  10.838 -23.086  1.00 76.40           O  
ANISOU 1637  O   ILE A 108    11204   8793   9034      8    190     40
ATOM   1638  CB  ILE A 108      -8.399  11.372 -22.475  1.00 74.13           C  
ANISOU 1638  CB  ILE A 108    10795   8561   8809    211    226     78
ATOM   1639  CG1 ILE A 108      -7.983  11.326 -21.002  1.00 79.29           C  
ANISOU 1639  CG1 ILE A 108    11303   9313   9512    134    185     58
ATOM   1640  CG2 ILE A 108      -9.886  11.668 -22.592  1.00 82.67           C  
ANISOU 1640  CG2 ILE A 108    11855   9649   9906    340    258    108
ATOM   1641  CD1 ILE A 108      -8.099  12.657 -20.292  1.00 76.60           C  
ANISOU 1641  CD1 ILE A 108    10932   8999   9174     98    186     24
ATOM   1642  H   ILE A 108      -7.872   8.685 -21.553  1.00 76.30           H  
ATOM   1643  HA  ILE A 108      -8.551  10.046 -24.146  1.00 75.63           H  
ATOM   1644  HB  ILE A 108      -7.879  12.189 -22.968  1.00 74.13           H  
ATOM   1645 HG13 ILE A 108      -6.944  11.028 -20.907  1.00 79.29           H  
ATOM   1646 HG12 ILE A 108      -8.565  10.591 -20.444  1.00 79.29           H  
ATOM   1647 HG21 ILE A 108     -10.157  12.654 -22.220  1.00 82.67           H  
ATOM   1648 HG22 ILE A 108     -10.209  11.631 -23.633  1.00 82.67           H  
ATOM   1649 HG23 ILE A 108     -10.484  10.941 -22.042  1.00 82.67           H  
ATOM   1650 HD11 ILE A 108      -8.512  12.530 -19.290  1.00 76.60           H  
ATOM   1651 HD12 ILE A 108      -7.118  13.118 -20.186  1.00 76.60           H  
ATOM   1652 HD13 ILE A 108      -8.718  13.386 -20.811  1.00 76.60           H  
ATOM   1653  N   PRO A 109      -6.117   8.932 -24.224  1.00 80.55           N  
ANISOU 1653  N   PRO A 109    11772   9274   9557    115    202    105
ATOM   1654  CA  PRO A 109      -4.671   8.780 -24.452  1.00 84.88           C  
ANISOU 1654  CA  PRO A 109    12381   9798  10071     -8    180     80
ATOM   1655  C   PRO A 109      -4.068   9.873 -25.314  1.00 94.73           C  
ANISOU 1655  C   PRO A 109    13790  10955  11250    -73    201     48
ATOM   1656  O   PRO A 109      -2.850  10.083 -25.249  1.00 96.49           O  
ANISOU 1656  O   PRO A 109    14042  11177  11443   -198    179     20
ATOM   1657  CB  PRO A 109      -4.569   7.411 -25.138  1.00 84.05           C  
ANISOU 1657  CB  PRO A 109    12302   9671   9964     36    180    120
ATOM   1658  CG  PRO A 109      -5.877   7.256 -25.833  1.00 87.28           C  
ANISOU 1658  CG  PRO A 109    12746  10045  10373    183    219    162
ATOM   1659  CD  PRO A 109      -6.899   7.912 -24.945  1.00 84.49           C  
ANISOU 1659  CD  PRO A 109    12287   9755  10062    232    221    158
ATOM   1660  HA  PRO A 109      -4.133   8.749 -23.502  1.00 84.88           H  
ATOM   1661  HB3 PRO A 109      -4.423   6.601 -24.438  1.00 84.05           H  
ATOM   1662  HB2 PRO A 109      -3.736   7.343 -25.840  1.00 84.05           H  
ATOM   1663  HG3 PRO A 109      -6.118   6.217 -26.062  1.00 87.28           H  
ATOM   1664  HG2 PRO A 109      -5.838   7.793 -26.783  1.00 87.28           H  
ATOM   1665  HD2 PRO A 109      -7.734   8.323 -25.514  1.00 84.49           H  
ATOM   1666  HD3 PRO A 109      -7.283   7.188 -24.227  1.00 84.49           H  
ATOM   1667  N   LEU A 110      -4.874  10.579 -26.112  1.00107.19           N  
ANISOU 1667  N   LEU A 110    15472  12458  12797      5    243     53
ATOM   1668  CA  LEU A 110      -4.328  11.609 -26.989  1.00115.52           C  
ANISOU 1668  CA  LEU A 110    16697  13418  13779    -58    264     21
ATOM   1669  C   LEU A 110      -3.807  12.806 -26.205  1.00111.90           C  
ANISOU 1669  C   LEU A 110    16202  13002  13312   -169    245    -26
ATOM   1670  O   LEU A 110      -2.887  13.491 -26.666  1.00118.26           O  
ANISOU 1670  O   LEU A 110    17116  13758  14057   -277    243    -56
ATOM   1671  CB  LEU A 110      -5.384  12.057 -28.000  1.00117.32           C  
ANISOU 1671  CB  LEU A 110    17047  13555  13974     64    317     39
ATOM   1672  CG  LEU A 110      -5.807  11.021 -29.043  1.00112.34           C  
ANISOU 1672  CG  LEU A 110    16493  12862  13331    174    345     87
ATOM   1673  CD1 LEU A 110      -6.809  11.617 -30.020  1.00113.23           C  
ANISOU 1673  CD1 LEU A 110    16734  12885  13403    296    402    102
ATOM   1674  CD2 LEU A 110      -4.591  10.480 -29.777  1.00103.53           C  
ANISOU 1674  CD2 LEU A 110    15485  11683  12168     85    335     83
ATOM   1675  H   LEU A 110      -5.863  10.387 -26.163  1.00107.19           H  
ATOM   1676  HA  LEU A 110      -3.469  11.197 -27.521  1.00115.52           H  
ATOM   1677  HB3 LEU A 110      -5.004  12.930 -28.536  1.00117.32           H  
ATOM   1678  HB2 LEU A 110      -6.268  12.408 -27.463  1.00117.32           H  
ATOM   1679  HG  LEU A 110      -6.293  10.189 -28.530  1.00112.34           H  
ATOM   1680 HD11 LEU A 110      -7.717  11.015 -30.054  1.00113.23           H  
ATOM   1681 HD12 LEU A 110      -7.110  12.627 -29.740  1.00113.23           H  
ATOM   1682 HD13 LEU A 110      -6.428  11.678 -31.040  1.00113.23           H  
ATOM   1683 HD21 LEU A 110      -4.826  10.161 -30.793  1.00103.53           H  
ATOM   1684 HD22 LEU A 110      -3.788  11.215 -29.850  1.00103.53           H  
ATOM   1685 HD23 LEU A 110      -4.193   9.602 -29.266  1.00103.53           H  
ATOM   1686  N   ARG A 111      -4.371  13.072 -25.026  1.00111.45           N  
ANISOU 1686  N   ARG A 111    15995  13039  13313   -146    230    -29
ATOM   1687  CA  ARG A 111      -3.973  14.217 -24.216  1.00112.51           C  
ANISOU 1687  CA  ARG A 111    16082  13223  13442   -237    213    -69
ATOM   1688  C   ARG A 111      -3.387  13.801 -22.872  1.00103.20           C  
ANISOU 1688  C   ARG A 111    14738  12161  12314   -302    170    -75
ATOM   1689  O   ARG A 111      -3.338  14.615 -21.946  1.00 92.15           O  
ANISOU 1689  O   ARG A 111    13258  10825  10928   -344    157    -97
ATOM   1690  CB  ARG A 111      -5.160  15.161 -24.008  1.00116.24           C  
ANISOU 1690  CB  ARG A 111    16541  13698  13928   -154    240    -72
ATOM   1691  CG  ARG A 111      -6.463  14.455 -23.679  1.00124.88           C  
ANISOU 1691  CG  ARG A 111    17535  14829  15083    -14    251    -32
ATOM   1692  CD  ARG A 111      -7.622  15.435 -23.637  1.00137.85           C  
ANISOU 1692  CD  ARG A 111    19183  16465  16729     69    282    -33
ATOM   1693  NE  ARG A 111      -8.887  14.798 -23.993  1.00147.24           N  
ANISOU 1693  NE  ARG A 111    20353  17647  17943    217    309     13
ATOM   1694  CZ  ARG A 111     -10.045  15.442 -24.096  1.00152.09           C  
ANISOU 1694  CZ  ARG A 111    20972  18255  18560    314    341     24
ATOM   1695  NH1 ARG A 111     -10.104  16.746 -23.865  1.00153.63           N  
ANISOU 1695  NH1 ARG A 111    21193  18444  18734    278    350    -11
ATOM   1696  NH2 ARG A 111     -11.146  14.781 -24.428  1.00151.73           N1+
ANISOU 1696  NH2 ARG A 111    20902  18215  18534    448    365     72
ATOM   1697  H   ARG A 111      -5.092  12.470 -24.655  1.00111.45           H  
ATOM   1698  HA  ARG A 111      -3.182  14.805 -24.684  1.00112.51           H  
ATOM   1699  HB3 ARG A 111      -5.307  15.682 -24.955  1.00116.24           H  
ATOM   1700  HB2 ARG A 111      -4.947  15.951 -23.287  1.00116.24           H  
ATOM   1701  HG3 ARG A 111      -6.347  14.003 -22.693  1.00124.88           H  
ATOM   1702  HG2 ARG A 111      -6.683  13.639 -24.369  1.00124.88           H  
ATOM   1703  HD3 ARG A 111      -7.423  16.329 -24.231  1.00137.85           H  
ATOM   1704  HD2 ARG A 111      -7.744  15.761 -22.603  1.00137.85           H  
ATOM   1705  HE  ARG A 111      -8.861  13.802 -24.160  1.00147.24           H  
ATOM   1706 HH12 ARG A 111     -10.978  17.245 -23.940  1.00153.63           H  
ATOM   1707 HH11 ARG A 111      -9.268  17.252 -23.611  1.00153.63           H  
ATOM   1708 HH22 ARG A 111     -12.032  15.262 -24.496  1.00151.73           H  
ATOM   1709 HH21 ARG A 111     -11.111  13.789 -24.619  1.00151.73           H  
ATOM   1710  N   TYR A 112      -2.933  12.552 -22.746  1.00101.26           N  
ANISOU 1710  N   TYR A 112    14441  11941  12091   -309    149    -54
ATOM   1711  CA  TYR A 112      -2.356  12.106 -21.480  1.00 96.01           C  
ANISOU 1711  CA  TYR A 112    13627  11382  11469   -365    111    -59
ATOM   1712  C   TYR A 112      -0.984  12.727 -21.245  1.00107.27           C  
ANISOU 1712  C   TYR A 112    15069  12835  12853   -509     88    -91
ATOM   1713  O   TYR A 112      -0.676  13.155 -20.126  1.00109.19           O  
ANISOU 1713  O   TYR A 112    15205  13164  13118   -557     68   -107
ATOM   1714  CB  TYR A 112      -2.264  10.580 -21.448  1.00 84.53           C  
ANISOU 1714  CB  TYR A 112    12121   9949  10048   -332     95    -28
ATOM   1715  CG  TYR A 112      -1.484  10.040 -20.266  1.00 74.60           C  
ANISOU 1715  CG  TYR A 112    10734   8788   8823   -399     58    -36
ATOM   1716  CD1 TYR A 112      -2.087   9.875 -19.028  1.00 69.47           C  
ANISOU 1716  CD1 TYR A 112     9942   8219   8233   -358     45    -32
ATOM   1717  CD2 TYR A 112      -0.141   9.695 -20.391  1.00 75.69           C  
ANISOU 1717  CD2 TYR A 112    10896   8935   8928   -502     37    -45
ATOM   1718  CE1 TYR A 112      -1.378   9.385 -17.947  1.00 68.17           C  
ANISOU 1718  CE1 TYR A 112     9670   8137   8095   -414     15    -39
ATOM   1719  CE2 TYR A 112       0.575   9.207 -19.316  1.00 71.11           C  
ANISOU 1719  CE2 TYR A 112    10200   8444   8374   -556      6    -51
ATOM   1720  CZ  TYR A 112      -0.047   9.054 -18.096  1.00 67.56           C  
ANISOU 1720  CZ  TYR A 112     9617   8069   7983   -509     -3    -48
ATOM   1721  OH  TYR A 112       0.664   8.566 -17.023  1.00 60.67           O  
ANISOU 1721  OH  TYR A 112     8640   7281   7132   -556    -30    -53
ATOM   1722  H   TYR A 112      -2.985  11.891 -23.508  1.00101.26           H  
ATOM   1723  HA  TYR A 112      -3.013  12.409 -20.661  1.00 96.01           H  
ATOM   1724  HB3 TYR A 112      -1.791  10.215 -22.362  1.00 84.53           H  
ATOM   1725  HB2 TYR A 112      -3.267  10.148 -21.441  1.00 84.53           H  
ATOM   1726  HD1 TYR A 112      -3.121  10.104 -18.895  1.00 69.47           H  
ATOM   1727  HD2 TYR A 112       0.358   9.815 -21.342  1.00 75.69           H  
ATOM   1728  HE1 TYR A 112      -1.882   9.257 -17.002  1.00 68.17           H  
ATOM   1729  HE2 TYR A 112       1.618   8.951 -19.433  1.00 71.11           H  
ATOM   1730  HH  TYR A 112       0.168   8.600 -16.188  1.00 60.67           H  
ATOM   1731  N   ASN A 113      -0.145  12.781 -22.283  1.00119.80           N  
ANISOU 1731  N   ASN A 113    16790  14353  14376   -580     93    -98
ATOM   1732  CA  ASN A 113       1.223  13.259 -22.104  1.00125.09           C  
ANISOU 1732  CA  ASN A 113    17470  15058  15000   -726     69   -122
ATOM   1733  C   ASN A 113       1.258  14.743 -21.759  1.00124.67           C  
ANISOU 1733  C   ASN A 113    17423  15028  14919   -781     72   -152
ATOM   1734  O   ASN A 113       2.075  15.175 -20.937  1.00117.87           O  
ANISOU 1734  O   ASN A 113    16482  14252  14050   -872     47   -167
ATOM   1735  CB  ASN A 113       2.049  12.976 -23.360  1.00122.07           C  
ANISOU 1735  CB  ASN A 113    17240  14591  14552   -791     73   -120
ATOM   1736  CG  ASN A 113       2.451  11.518 -23.475  1.00118.66           C  
ANISOU 1736  CG  ASN A 113    16778  14166  14141   -778     59    -94
ATOM   1737  OD1 ASN A 113       2.696  10.849 -22.469  1.00116.39           O  
ANISOU 1737  OD1 ASN A 113    16353  13971  13901   -780     33    -86
ATOM   1738  ND2 ASN A 113       2.523  11.017 -24.703  1.00116.02           N  
ANISOU 1738  ND2 ASN A 113    16579  13734  13770   -761     76    -78
ATOM   1739  H   ASN A 113      -0.410  12.428 -23.191  1.00119.80           H  
ATOM   1740  HA  ASN A 113       1.633  12.707 -21.254  1.00125.09           H  
ATOM   1741  HB3 ASN A 113       2.986  13.534 -23.319  1.00122.07           H  
ATOM   1742  HB2 ASN A 113       1.527  13.316 -24.256  1.00122.07           H  
ATOM   1743 HD22 ASN A 113       2.786  10.052 -24.837  1.00116.02           H  
ATOM   1744 HD21 ASN A 113       2.322  11.593 -25.507  1.00116.02           H  
ATOM   1745  N   GLY A 114       0.383  15.541 -22.375  1.00131.15           N  
ANISOU 1745  N   GLY A 114    18334  15776  15720   -725    103   -160
ATOM   1746  CA  GLY A 114       0.318  16.952 -22.038  1.00134.31           C  
ANISOU 1746  CA  GLY A 114    18738  16200  16096   -771    107   -187
ATOM   1747  C   GLY A 114      -0.360  17.248 -20.719  1.00127.46           C  
ANISOU 1747  C   GLY A 114    17712  15426  15292   -717     99   -187
ATOM   1748  O   GLY A 114      -0.160  18.331 -20.160  1.00132.02           O  
ANISOU 1748  O   GLY A 114    18257  16054  15853   -774     93   -208
ATOM   1749  H   GLY A 114      -0.273  15.172 -23.048  1.00131.15           H  
ATOM   1750  HA3 GLY A 114      -0.246  17.455 -22.823  1.00134.31           H  
ATOM   1751  HA2 GLY A 114       1.314  17.399 -22.049  1.00134.31           H  
ATOM   1752  N   LEU A 115      -1.151  16.308 -20.206  1.00111.78           N  
ANISOU 1752  N   LEU A 115    15629  13466  13376   -613    100   -162
ATOM   1753  CA  LEU A 115      -1.901  16.508 -18.973  1.00101.65           C  
ANISOU 1753  CA  LEU A 115    14204  12264  12156   -555     94   -159
ATOM   1754  C   LEU A 115      -1.155  15.975 -17.754  1.00 94.69           C  
ANISOU 1754  C   LEU A 115    13184  11487  11309   -605     61   -157
ATOM   1755  O   LEU A 115      -1.042  16.669 -16.738  1.00 98.66           O  
ANISOU 1755  O   LEU A 115    13597  12065  11824   -633     51   -169
ATOM   1756  CB  LEU A 115      -3.276  15.841 -19.093  1.00 97.99           C  
ANISOU 1756  CB  LEU A 115    13717  11773  11744   -414    115   -130
ATOM   1757  CG  LEU A 115      -4.098  15.554 -17.836  1.00 91.57           C  
ANISOU 1757  CG  LEU A 115    12748  11040  11003   -346    105   -116
ATOM   1758  CD1 LEU A 115      -4.378  16.827 -17.063  1.00 91.58           C  
ANISOU 1758  CD1 LEU A 115    12701  11088  11008   -361    108   -137
ATOM   1759  CD2 LEU A 115      -5.400  14.857 -18.206  1.00 92.20           C  
ANISOU 1759  CD2 LEU A 115    12825  11089  11119   -217    126    -83
ATOM   1760  H   LEU A 115      -1.277  15.427 -20.684  1.00111.78           H  
ATOM   1761  HA  LEU A 115      -2.079  17.571 -18.803  1.00101.65           H  
ATOM   1762  HB3 LEU A 115      -3.106  14.862 -19.538  1.00 97.99           H  
ATOM   1763  HB2 LEU A 115      -3.879  16.400 -19.811  1.00 97.99           H  
ATOM   1764  HG  LEU A 115      -3.554  14.873 -17.185  1.00 91.57           H  
ATOM   1765 HD11 LEU A 115      -5.417  16.904 -16.741  1.00 91.58           H  
ATOM   1766 HD12 LEU A 115      -3.770  16.868 -16.159  1.00 91.58           H  
ATOM   1767 HD13 LEU A 115      -4.159  17.724 -17.642  1.00 91.58           H  
ATOM   1768 HD21 LEU A 115      -5.708  14.164 -17.426  1.00 92.20           H  
ATOM   1769 HD22 LEU A 115      -6.220  15.560 -18.359  1.00 92.20           H  
ATOM   1770 HD23 LEU A 115      -5.303  14.282 -19.126  1.00 92.20           H  
ATOM   1771  N   VAL A 116      -0.638  14.754 -17.842  1.00 80.12           N  
ANISOU 1771  N   VAL A 116    11321   9646   9476   -612     46   -141
ATOM   1772  CA  VAL A 116      -0.014  14.072 -16.715  1.00 70.20           C  
ANISOU 1772  CA  VAL A 116     9938   8482   8254   -643     18   -136
ATOM   1773  C   VAL A 116       1.497  14.141 -16.917  1.00 71.10           C  
ANISOU 1773  C   VAL A 116    10084   8618   8312   -768     -1   -148
ATOM   1774  O   VAL A 116       2.080  13.334 -17.647  1.00 77.52           O  
ANISOU 1774  O   VAL A 116    10958   9394   9103   -796     -7   -139
ATOM   1775  CB  VAL A 116      -0.507  12.629 -16.589  1.00 63.28           C  
ANISOU 1775  CB  VAL A 116     9010   7604   7428   -565     13   -110
ATOM   1776  CG1 VAL A 116       0.056  11.987 -15.341  1.00 51.81           C  
ANISOU 1776  CG1 VAL A 116     7430   6244   6010   -591    -14   -108
ATOM   1777  CG2 VAL A 116      -2.029  12.596 -16.568  1.00 61.24           C  
ANISOU 1777  CG2 VAL A 116     8732   7322   7214   -446     33    -93
ATOM   1778  H   VAL A 116      -0.710  14.224 -18.703  1.00 80.12           H  
ATOM   1779  HA  VAL A 116      -0.253  14.577 -15.777  1.00 70.20           H  
ATOM   1780  HB  VAL A 116      -0.191  12.039 -17.451  1.00 63.28           H  
ATOM   1781 HG11 VAL A 116      -0.600  11.206 -14.972  1.00 51.81           H  
ATOM   1782 HG12 VAL A 116       1.026  11.538 -15.545  1.00 51.81           H  
ATOM   1783 HG13 VAL A 116       0.166  12.700 -14.524  1.00 51.81           H  
ATOM   1784 HG21 VAL A 116      -2.403  11.594 -16.357  1.00 61.24           H  
ATOM   1785 HG22 VAL A 116      -2.434  13.260 -15.804  1.00 61.24           H  
ATOM   1786 HG23 VAL A 116      -2.447  12.881 -17.533  1.00 61.24           H  
ATOM   1787  N   THR A 117       2.136  15.103 -16.259  1.00 68.56           N  
ANISOU 1787  N   THR A 117     9718   8365   7966   -844    -12   -165
ATOM   1788  CA  THR A 117       3.573  15.309 -16.346  1.00 70.94           C  
ANISOU 1788  CA  THR A 117    10035   8708   8209   -970    -30   -173
ATOM   1789  C   THR A 117       4.250  14.914 -15.039  1.00 66.67           C  
ANISOU 1789  C   THR A 117     9353   8282   7695   -992    -52   -167
ATOM   1790  O   THR A 117       3.600  14.660 -14.021  1.00 81.74           O  
ANISOU 1790  O   THR A 117    11159  10234   9663   -917    -52   -161
ATOM   1791  CB  THR A 117       3.891  16.769 -16.690  1.00 81.54           C  
ANISOU 1791  CB  THR A 117    11443  10048   9489  -1051    -25   -194
ATOM   1792  OG1 THR A 117       3.483  17.614 -15.607  1.00 78.67           O  
ANISOU 1792  OG1 THR A 117    10981   9758   9152  -1028    -25   -201
ATOM   1793  CG2 THR A 117       3.159  17.188 -17.955  1.00 89.59           C  
ANISOU 1793  CG2 THR A 117    12612  10948  10481  -1020      1   -202
ATOM   1794  H   THR A 117       1.628  15.742 -15.665  1.00 68.56           H  
ATOM   1795  HA  THR A 117       4.017  14.689 -17.128  1.00 70.94           H  
ATOM   1796  HB  THR A 117       4.964  16.898 -16.845  1.00 81.54           H  
ATOM   1797  HG1 THR A 117       3.527  18.525 -15.905  1.00 78.67           H  
ATOM   1798 HG21 THR A 117       3.460  18.190 -18.262  1.00 89.59           H  
ATOM   1799 HG22 THR A 117       3.386  16.515 -18.782  1.00 89.59           H  
ATOM   1800 HG23 THR A 117       2.075  17.206 -17.829  1.00 89.59           H  
ATOM   1801  N   GLY A 118       5.579  14.874 -15.081  1.00 67.75           N  
ANISOU 1801  N   GLY A 118     9490   8468   7783  -1097    -70   -167
ATOM   1802  CA  GLY A 118       6.371  14.484 -13.930  1.00 64.25           C  
ANISOU 1802  CA  GLY A 118     8924   8135   7353  -1122    -88   -159
ATOM   1803  C   GLY A 118       6.430  15.522 -12.829  1.00 73.61           C  
ANISOU 1803  C   GLY A 118    10016   9413   8540  -1132    -89   -165
ATOM   1804  O   GLY A 118       6.345  15.175 -11.647  1.00 87.34           O  
ANISOU 1804  O   GLY A 118    11643  11221  10323  -1084    -92   -158
ATOM   1805  H   GLY A 118       6.070  15.085 -15.938  1.00 67.75           H  
ATOM   1806  HA3 GLY A 118       7.389  14.294 -14.269  1.00 64.25           H  
ATOM   1807  HA2 GLY A 118       6.012  13.543 -13.514  1.00 64.25           H  
ATOM   1808  N   THR A 119       6.571  16.799 -13.193  1.00 78.04           N  
ANISOU 1808  N   THR A 119    10626   9975   9049  -1195    -85   -177
ATOM   1809  CA  THR A 119       6.662  17.851 -12.184  1.00 78.39           C  
ANISOU 1809  CA  THR A 119    10583  10114   9089  -1209    -86   -180
ATOM   1810  C   THR A 119       5.346  18.013 -11.430  1.00 68.76           C  
ANISOU 1810  C   THR A 119     9305   8883   7938  -1094    -70   -182
ATOM   1811  O   THR A 119       5.345  18.275 -10.221  1.00 67.73           O  
ANISOU 1811  O   THR A 119     9066   8837   7832  -1067    -72   -177
ATOM   1812  CB  THR A 119       7.078  19.169 -12.840  1.00 79.82           C  
ANISOU 1812  CB  THR A 119    10839  10296   9194  -1308    -86   -193
ATOM   1813  OG1 THR A 119       8.308  18.979 -13.551  1.00 81.58           O  
ANISOU 1813  OG1 THR A 119    11117  10529   9349  -1424   -102   -188
ATOM   1814  CG2 THR A 119       7.277  20.257 -11.796  1.00 86.30           C  
ANISOU 1814  CG2 THR A 119    11562  11226  10002  -1329    -89   -191
ATOM   1815  H   THR A 119       6.663  17.069 -14.162  1.00 78.04           H  
ATOM   1816  HA  THR A 119       7.431  17.569 -11.460  1.00 78.39           H  
ATOM   1817  HB  THR A 119       6.325  19.490 -13.561  1.00 79.82           H  
ATOM   1818  HG1 THR A 119       8.638  19.837 -13.830  1.00 81.58           H  
ATOM   1819 HG21 THR A 119       7.705  21.152 -12.249  1.00 86.30           H  
ATOM   1820 HG22 THR A 119       6.340  20.566 -11.333  1.00 86.30           H  
ATOM   1821 HG23 THR A 119       7.955  19.936 -11.004  1.00 86.30           H  
ATOM   1822  N   ARG A 120       4.216  17.871 -12.128  1.00 70.63           N  
ANISOU 1822  N   ARG A 120     9614   9018   8203  -1023    -55   -188
ATOM   1823  CA  ARG A 120       2.924  17.917 -11.453  1.00 73.84           C  
ANISOU 1823  CA  ARG A 120     9965   9415   8676   -914    -41   -186
ATOM   1824  C   ARG A 120       2.744  16.719 -10.531  1.00 74.52           C  
ANISOU 1824  C   ARG A 120     9956   9534   8824   -848    -48   -171
ATOM   1825  O   ARG A 120       2.159  16.843  -9.450  1.00 72.86           O  
ANISOU 1825  O   ARG A 120     9658   9367   8659   -789    -44   -168
ATOM   1826  CB  ARG A 120       1.791  17.967 -12.479  1.00 80.85           C  
ANISOU 1826  CB  ARG A 120    10952  10194   9575   -852    -21   -190
ATOM   1827  CG  ARG A 120       1.740  19.232 -13.312  1.00 87.64           C  
ANISOU 1827  CG  ARG A 120    11911  11011  10376   -900     -9   -208
ATOM   1828  CD  ARG A 120       0.584  19.172 -14.298  1.00 92.43           C  
ANISOU 1828  CD  ARG A 120    12617  11508  10995   -822     15   -208
ATOM   1829  NE  ARG A 120       0.574  20.306 -15.217  1.00107.32           N  
ANISOU 1829  NE  ARG A 120    14620  13340  12818   -870     29   -227
ATOM   1830  CZ  ARG A 120      -0.285  20.442 -16.222  1.00112.97           C  
ANISOU 1830  CZ  ARG A 120    15445  13955  13525   -813     54   -230
ATOM   1831  NH1 ARG A 120      -1.205  19.513 -16.443  1.00110.17           N  
ANISOU 1831  NH1 ARG A 120    15089  13552  13220   -705     67   -211
ATOM   1832  NH2 ARG A 120      -0.223  21.507 -17.011  1.00115.56           N1+
ANISOU 1832  NH2 ARG A 120    15885  14233  13789   -863     67   -249
ATOM   1833  H   ARG A 120       4.228  17.656 -13.115  1.00 70.63           H  
ATOM   1834  HA  ARG A 120       2.868  18.819 -10.841  1.00 73.84           H  
ATOM   1835  HB3 ARG A 120       0.835  17.866 -11.961  1.00 80.85           H  
ATOM   1836  HB2 ARG A 120       1.865  17.099 -13.137  1.00 80.85           H  
ATOM   1837  HG3 ARG A 120       2.686  19.463 -13.802  1.00 87.64           H  
ATOM   1838  HG2 ARG A 120       1.555  20.050 -12.613  1.00 87.64           H  
ATOM   1839  HD3 ARG A 120      -0.343  19.263 -13.730  1.00 92.43           H  
ATOM   1840  HD2 ARG A 120       0.550  18.207 -14.807  1.00 92.43           H  
ATOM   1841  HE  ARG A 120       1.262  21.027 -15.055  1.00107.32           H  
ATOM   1842 HH12 ARG A 120      -1.862  19.613 -17.201  1.00110.17           H  
ATOM   1843 HH11 ARG A 120      -1.206  18.656 -15.906  1.00110.17           H  
ATOM   1844 HH22 ARG A 120      -0.860  21.604 -17.789  1.00115.56           H  
ATOM   1845 HH21 ARG A 120       0.466  22.227 -16.846  1.00115.56           H  
ATOM   1846  N   ALA A 121       3.240  15.551 -10.944  1.00 73.63           N  
ANISOU 1846  N   ALA A 121     9865   9399   8711   -860    -58   -163
ATOM   1847  CA  ALA A 121       3.118  14.359 -10.113  1.00 58.72           C  
ANISOU 1847  CA  ALA A 121     7896   7540   6875   -805    -66   -150
ATOM   1848  C   ALA A 121       3.873  14.513  -8.800  1.00 59.54           C  
ANISOU 1848  C   ALA A 121     7893   7750   6979   -829    -74   -148
ATOM   1849  O   ALA A 121       3.425  14.023  -7.757  1.00 73.52           O  
ANISOU 1849  O   ALA A 121     9584   9551   8798   -766    -73   -142
ATOM   1850  CB  ALA A 121       3.620  13.135 -10.875  1.00 52.17           C  
ANISOU 1850  CB  ALA A 121     7115   6672   6037   -823    -75   -141
ATOM   1851  H   ALA A 121       3.707  15.459 -11.836  1.00 73.63           H  
ATOM   1852  HA  ALA A 121       2.061  14.203  -9.885  1.00 58.72           H  
ATOM   1853  HB1 ALA A 121       3.435  12.218 -10.313  1.00 52.17           H  
ATOM   1854  HB2 ALA A 121       3.106  13.051 -11.831  1.00 52.17           H  
ATOM   1855  HB3 ALA A 121       4.689  13.187 -11.081  1.00 52.17           H  
ATOM   1856  N   ALA A 122       5.031  15.179  -8.831  1.00 53.60           N  
ANISOU 1856  N   ALA A 122     7139   7058   6167   -919    -81   -150
ATOM   1857  CA  ALA A 122       5.794  15.382  -7.604  1.00 53.39           C  
ANISOU 1857  CA  ALA A 122     7010   7141   6133   -936    -86   -143
ATOM   1858  C   ALA A 122       5.044  16.284  -6.631  1.00 58.29           C  
ANISOU 1858  C   ALA A 122     7568   7797   6783   -882    -74   -146
ATOM   1859  O   ALA A 122       5.049  16.041  -5.419  1.00 52.25           O  
ANISOU 1859  O   ALA A 122     6715   7090   6047   -838    -71   -138
ATOM   1860  CB  ALA A 122       7.170  15.962  -7.931  1.00 50.38           C  
ANISOU 1860  CB  ALA A 122     6641   6826   5676  -1048    -97   -140
ATOM   1861  H   ALA A 122       5.402  15.552  -9.694  1.00 53.60           H  
ATOM   1862  HA  ALA A 122       5.947  14.414  -7.122  1.00 53.39           H  
ATOM   1863  HB1 ALA A 122       7.764  16.106  -7.027  1.00 50.38           H  
ATOM   1864  HB2 ALA A 122       7.728  15.292  -8.585  1.00 50.38           H  
ATOM   1865  HB3 ALA A 122       7.092  16.925  -8.436  1.00 50.38           H  
ATOM   1866  N   GLY A 123       4.391  17.328  -7.145  1.00 58.97           N  
ANISOU 1866  N   GLY A 123     7703   7845   6858   -885    -65   -156
ATOM   1867  CA  GLY A 123       3.598  18.186  -6.282  1.00 55.33           C  
ANISOU 1867  CA  GLY A 123     7185   7411   6425   -831    -52   -157
ATOM   1868  C   GLY A 123       2.420  17.458  -5.666  1.00 52.19           C  
ANISOU 1868  C   GLY A 123     6751   6976   6102   -728    -44   -153
ATOM   1869  O   GLY A 123       2.083  17.677  -4.501  1.00 61.67           O  
ANISOU 1869  O   GLY A 123     7875   8224   7334   -681    -38   -148
ATOM   1870  H   GLY A 123       4.407  17.516  -8.139  1.00 58.97           H  
ATOM   1871  HA3 GLY A 123       3.220  19.018  -6.876  1.00 55.33           H  
ATOM   1872  HA2 GLY A 123       4.224  18.618  -5.499  1.00 55.33           H  
ATOM   1873  N   ILE A 124       1.780  16.577  -6.440  1.00 36.83           N  
ANISOU 1873  N   ILE A 124     4862   4947   4183   -693    -45   -153
ATOM   1874  CA  ILE A 124       0.668  15.793  -5.910  1.00 44.75           C  
ANISOU 1874  CA  ILE A 124     5830   5920   5252   -603    -40   -145
ATOM   1875  C   ILE A 124       1.150  14.877  -4.796  1.00 49.20           C  
ANISOU 1875  C   ILE A 124     6317   6538   5839   -589    -49   -137
ATOM   1876  O   ILE A 124       0.503  14.753  -3.748  1.00 46.47           O  
ANISOU 1876  O   ILE A 124     5910   6211   5536   -532    -43   -133
ATOM   1877  CB  ILE A 124      -0.011  14.999  -7.040  1.00 35.98           C  
ANISOU 1877  CB  ILE A 124     4793   4720   4156   -572    -40   -142
ATOM   1878  CG1 ILE A 124      -0.599  15.954  -8.078  1.00 43.67           C  
ANISOU 1878  CG1 ILE A 124     5849   5636   5107   -572    -26   -149
ATOM   1879  CG2 ILE A 124      -1.091  14.086  -6.479  1.00 31.73           C  
ANISOU 1879  CG2 ILE A 124     4210   4164   3680   -490    -39   -129
ATOM   1880  CD1 ILE A 124      -1.178  15.255  -9.285  1.00 55.08           C  
ANISOU 1880  CD1 ILE A 124     7377   6994   6556   -539    -21   -142
ATOM   1881  H   ILE A 124       2.057  16.421  -7.400  1.00 36.83           H  
ATOM   1882  HA  ILE A 124      -0.066  16.481  -5.484  1.00 44.75           H  
ATOM   1883  HB  ILE A 124       0.737  14.378  -7.536  1.00 35.98           H  
ATOM   1884 HG13 ILE A 124       0.089  16.727  -8.390  1.00 43.67           H  
ATOM   1885 HG12 ILE A 124      -1.407  16.511  -7.602  1.00 43.67           H  
ATOM   1886 HG21 ILE A 124      -1.628  13.565  -7.271  1.00 31.73           H  
ATOM   1887 HG22 ILE A 124      -0.692  13.298  -5.841  1.00 31.73           H  
ATOM   1888 HG23 ILE A 124      -1.827  14.645  -5.900  1.00 31.73           H  
ATOM   1889 HD11 ILE A 124      -1.138  15.904 -10.161  1.00 55.08           H  
ATOM   1890 HD12 ILE A 124      -0.627  14.346  -9.531  1.00 55.08           H  
ATOM   1891 HD13 ILE A 124      -2.222  14.984  -9.127  1.00 55.08           H  
ATOM   1892  N   ILE A 125       2.297  14.226  -5.002  1.00 47.68           N  
ANISOU 1892  N   ILE A 125     6131   6370   5616   -642    -60   -136
ATOM   1893  CA  ILE A 125       2.869  13.371  -3.966  1.00 49.82           C  
ANISOU 1893  CA  ILE A 125     6335   6695   5900   -631    -66   -129
ATOM   1894  C   ILE A 125       3.189  14.185  -2.721  1.00 53.25           C  
ANISOU 1894  C   ILE A 125     6694   7211   6328   -624    -57   -126
ATOM   1895  O   ILE A 125       2.924  13.753  -1.592  1.00 55.46           O  
ANISOU 1895  O   ILE A 125     6918   7514   6641   -572    -52   -122
ATOM   1896  CB  ILE A 125       4.114  12.642  -4.506  1.00 48.78           C  
ANISOU 1896  CB  ILE A 125     6227   6580   5728   -694    -79   -126
ATOM   1897  CG1 ILE A 125       3.713  11.672  -5.621  1.00 50.15           C  
ANISOU 1897  CG1 ILE A 125     6470   6669   5913   -687    -87   -125
ATOM   1898  CG2 ILE A 125       4.841  11.914  -3.385  1.00 51.42           C  
ANISOU 1898  CG2 ILE A 125     6491   6981   6066   -684    -82   -119
ATOM   1899  CD1 ILE A 125       4.880  11.007  -6.302  1.00 44.33           C  
ANISOU 1899  CD1 ILE A 125     5769   5940   5135   -753    -99   -121
ATOM   1900  H   ILE A 125       2.808  14.322  -5.871  1.00 47.68           H  
ATOM   1901  HA  ILE A 125       2.120  12.626  -3.692  1.00 49.82           H  
ATOM   1902  HB  ILE A 125       4.797  13.378  -4.933  1.00 48.78           H  
ATOM   1903 HG13 ILE A 125       3.070  12.131  -6.364  1.00 50.15           H  
ATOM   1904 HG12 ILE A 125       3.095  10.888  -5.182  1.00 50.15           H  
ATOM   1905 HG21 ILE A 125       5.647  11.288  -3.766  1.00 51.42           H  
ATOM   1906 HG22 ILE A 125       5.323  12.599  -2.688  1.00 51.42           H  
ATOM   1907 HG23 ILE A 125       4.162  11.268  -2.831  1.00 51.42           H  
ATOM   1908 HD11 ILE A 125       4.625  10.750  -7.331  1.00 44.33           H  
ATOM   1909 HD12 ILE A 125       5.755  11.657  -6.339  1.00 44.33           H  
ATOM   1910 HD13 ILE A 125       5.166  10.085  -5.804  1.00 44.33           H  
ATOM   1911  N   ALA A 126       3.751  15.383  -2.905  1.00 44.39           N  
ANISOU 1911  N   ALA A 126     5573   6134   5160   -675    -54   -128
ATOM   1912  CA  ALA A 126       4.041  16.246  -1.764  1.00 42.63           C  
ANISOU 1912  CA  ALA A 126     5277   5995   4926   -665    -44   -121
ATOM   1913  C   ALA A 126       2.761  16.650  -1.040  1.00 40.27           C  
ANISOU 1913  C   ALA A 126     4951   5672   4678   -589    -31   -122
ATOM   1914  O   ALA A 126       2.706  16.633   0.195  1.00 37.58           O  
ANISOU 1914  O   ALA A 126     4546   5376   4357   -544    -22   -114
ATOM   1915  CB  ALA A 126       4.814  17.481  -2.227  1.00 41.29           C  
ANISOU 1915  CB  ALA A 126     5117   5879   4692   -743    -46   -120
ATOM   1916  H   ALA A 126       3.985  15.720  -3.830  1.00 44.39           H  
ATOM   1917  HA  ALA A 126       4.673  15.696  -1.064  1.00 42.63           H  
ATOM   1918  HB1 ALA A 126       5.069  18.125  -1.385  1.00 41.29           H  
ATOM   1919  HB2 ALA A 126       5.747  17.196  -2.714  1.00 41.29           H  
ATOM   1920  HB3 ALA A 126       4.242  18.077  -2.938  1.00 41.29           H  
ATOM   1921  N   ILE A 127       1.720  17.008  -1.794  1.00 41.44           N  
ANISOU 1921  N   ILE A 127     5149   5750   4846   -572    -28   -130
ATOM   1922  CA  ILE A 127       0.456  17.403  -1.181  1.00 43.50           C  
ANISOU 1922  CA  ILE A 127     5386   5990   5154   -503    -16   -129
ATOM   1923  C   ILE A 127      -0.189  16.218  -0.473  1.00 44.92           C  
ANISOU 1923  C   ILE A 127     5538   6143   5388   -441    -17   -123
ATOM   1924  O   ILE A 127      -0.716  16.352   0.639  1.00 49.86           O  
ANISOU 1924  O   ILE A 127     6114   6788   6044   -393     -8   -117
ATOM   1925  CB  ILE A 127      -0.482  18.011  -2.241  1.00 40.87           C  
ANISOU 1925  CB  ILE A 127     5116   5590   4824   -497    -12   -137
ATOM   1926  CG1 ILE A 127       0.074  19.342  -2.750  1.00 46.62           C  
ANISOU 1926  CG1 ILE A 127     5870   6349   5496   -559     -9   -144
ATOM   1927  CG2 ILE A 127      -1.880  18.201  -1.676  1.00 30.79           C  
ANISOU 1927  CG2 ILE A 127     3814   4287   3599   -421     -1   -132
ATOM   1928  CD1 ILE A 127      -0.692  19.912  -3.931  1.00 37.08           C  
ANISOU 1928  CD1 ILE A 127     4742   5068   4278   -560     -3   -154
ATOM   1929  H   ILE A 127       1.788  17.041  -2.804  1.00 41.44           H  
ATOM   1930  HA  ILE A 127       0.660  18.168  -0.427  1.00 43.50           H  
ATOM   1931  HB  ILE A 127      -0.546  17.324  -3.087  1.00 40.87           H  
ATOM   1932 HG13 ILE A 127       1.131  19.286  -2.996  1.00 46.62           H  
ATOM   1933 HG12 ILE A 127       0.031  20.067  -1.936  1.00 46.62           H  
ATOM   1934 HG21 ILE A 127      -2.526  18.731  -2.375  1.00 30.79           H  
ATOM   1935 HG22 ILE A 127      -2.389  17.257  -1.482  1.00 30.79           H  
ATOM   1936 HG23 ILE A 127      -1.865  18.776  -0.750  1.00 30.79           H  
ATOM   1937 HD11 ILE A 127      -0.042  20.534  -4.546  1.00 37.08           H  
ATOM   1938 HD12 ILE A 127      -1.091  19.126  -4.572  1.00 37.08           H  
ATOM   1939 HD13 ILE A 127      -1.524  20.534  -3.602  1.00 37.08           H  
ATOM   1940  N   CYS A 128      -0.148  15.038  -1.095  1.00 43.13           N  
ANISOU 1940  N   CYS A 128     5346   5870   5170   -446    -29   -124
ATOM   1941  CA  CYS A 128      -0.785  13.868  -0.500  1.00 38.98           C  
ANISOU 1941  CA  CYS A 128     4799   5319   4691   -396    -32   -118
ATOM   1942  C   CYS A 128      -0.079  13.420   0.774  1.00 44.43           C  
ANISOU 1942  C   CYS A 128     5435   6065   5380   -388    -30   -115
ATOM   1943  O   CYS A 128      -0.721  12.860   1.670  1.00 40.62           O  
ANISOU 1943  O   CYS A 128     4926   5573   4935   -342    -27   -111
ATOM   1944  CB  CYS A 128      -0.833  12.727  -1.515  1.00 46.06           C  
ANISOU 1944  CB  CYS A 128     5746   6162   5592   -406    -46   -117
ATOM   1945  SG  CYS A 128      -1.984  12.998  -2.886  1.00 47.90           S  
ANISOU 1945  SG  CYS A 128     6045   6318   5836   -384    -43   -114
ATOM   1946  H   CYS A 128       0.271  14.938  -2.012  1.00 43.13           H  
ATOM   1947  HA  CYS A 128      -1.813  14.120  -0.232  1.00 38.98           H  
ATOM   1948  HB3 CYS A 128      -1.131  11.808  -1.020  1.00 46.06           H  
ATOM   1949  HB2 CYS A 128       0.160  12.546  -1.930  1.00 46.06           H  
ATOM   1950  HG  CYS A 128      -1.269  13.969  -3.465  1.00 47.90           H  
ATOM   1951  N   TRP A 129       1.233  13.653   0.878  1.00 48.15           N  
ANISOU 1951  N   TRP A 129     5892   6597   5807   -433    -30   -115
ATOM   1952  CA  TRP A 129       1.941  13.311   2.108  1.00 44.09           C  
ANISOU 1952  CA  TRP A 129     5326   6141   5284   -417    -23   -109
ATOM   1953  C   TRP A 129       1.576  14.266   3.238  1.00 47.51           C  
ANISOU 1953  C   TRP A 129     5712   6612   5727   -375     -5   -103
ATOM   1954  O   TRP A 129       1.389  13.838   4.383  1.00 44.29           O  
ANISOU 1954  O   TRP A 129     5275   6213   5340   -329      4    -99
ATOM   1955  CB  TRP A 129       3.451  13.310   1.872  1.00 36.19           C  
ANISOU 1955  CB  TRP A 129     4318   5204   4227   -474    -27   -105
ATOM   1956  CG  TRP A 129       3.980  11.995   1.386  1.00 33.30           C  
ANISOU 1956  CG  TRP A 129     3979   4817   3858   -496    -41   -107
ATOM   1957  CD1 TRP A 129       4.248  11.644   0.096  1.00 50.34           C  
ANISOU 1957  CD1 TRP A 129     6190   6938   5998   -546    -56   -111
ATOM   1958  CD2 TRP A 129       4.304  10.853   2.188  1.00 36.27           C  
ANISOU 1958  CD2 TRP A 129     4335   5203   4243   -469    -40   -105
ATOM   1959  NE1 TRP A 129       4.719  10.355   0.043  1.00 49.03           N  
ANISOU 1959  NE1 TRP A 129     6032   6764   5832   -551    -66   -110
ATOM   1960  CE2 TRP A 129       4.762   9.846   1.313  1.00 39.02           C  
ANISOU 1960  CE2 TRP A 129     4720   5525   4580   -506    -57   -107
ATOM   1961  CE3 TRP A 129       4.249  10.582   3.559  1.00 29.08           C  
ANISOU 1961  CE3 TRP A 129     3384   4317   3346   -417    -26   -102
ATOM   1962  CZ2 TRP A 129       5.165   8.593   1.765  1.00 34.54           C  
ANISOU 1962  CZ2 TRP A 129     4147   4961   4016   -494    -60   -107
ATOM   1963  CZ3 TRP A 129       4.650   9.336   4.005  1.00 37.82           C  
ANISOU 1963  CZ3 TRP A 129     4493   5423   4455   -404    -28   -103
ATOM   1964  CH2 TRP A 129       5.100   8.357   3.111  1.00 39.50           C  
ANISOU 1964  CH2 TRP A 129     4739   5614   4657   -444    -46   -106
ATOM   1965  H   TRP A 129       1.756  14.091   0.130  1.00 48.15           H  
ATOM   1966  HA  TRP A 129       1.653  12.314   2.449  1.00 44.09           H  
ATOM   1967  HB3 TRP A 129       3.980  13.508   2.806  1.00 36.19           H  
ATOM   1968  HB2 TRP A 129       3.748  14.110   1.191  1.00 36.19           H  
ATOM   1969  HD1 TRP A 129       4.259  12.282  -0.747  1.00 50.34           H  
ATOM   1970  HE1 TRP A 129       4.979   9.877  -0.811  1.00 49.03           H  
ATOM   1971  HE3 TRP A 129       3.895  11.329   4.254  1.00 29.08           H  
ATOM   1972  HZ2 TRP A 129       5.512   7.834   1.079  1.00 34.54           H  
ATOM   1973  HZ3 TRP A 129       4.611   9.113   5.061  1.00 37.82           H  
ATOM   1974  HH2 TRP A 129       5.408   7.399   3.497  1.00 39.50           H  
ATOM   1975  N   VAL A 130       1.470  15.564   2.937  1.00 47.63           N  
ANISOU 1975  N   VAL A 130     5724   6649   5724   -392      0   -102
ATOM   1976  CA  VAL A 130       1.082  16.535   3.957  1.00 31.27           C  
ANISOU 1976  CA  VAL A 130     3606   4614   3659   -352     18    -95
ATOM   1977  C   VAL A 130      -0.320  16.235   4.473  1.00 38.73           C  
ANISOU 1977  C   VAL A 130     4553   5499   4663   -292     23    -95
ATOM   1978  O   VAL A 130      -0.574  16.277   5.682  1.00 50.23           O  
ANISOU 1978  O   VAL A 130     5975   6973   6136   -245     36    -88
ATOM   1979  CB  VAL A 130       1.187  17.968   3.401  1.00 30.24           C  
ANISOU 1979  CB  VAL A 130     3478   4516   3496   -388     20    -94
ATOM   1980  CG1 VAL A 130       0.644  18.971   4.409  1.00 28.70           C  
ANISOU 1980  CG1 VAL A 130     3238   4355   3313   -343     38    -85
ATOM   1981  CG2 VAL A 130       2.628  18.293   3.050  1.00 30.62           C  
ANISOU 1981  CG2 VAL A 130     3517   4638   3481   -455     15    -89
ATOM   1982  H   VAL A 130       1.637  15.903   1.999  1.00 47.63           H  
ATOM   1983  HA  VAL A 130       1.773  16.441   4.797  1.00 31.27           H  
ATOM   1984  HB  VAL A 130       0.598  18.042   2.485  1.00 30.24           H  
ATOM   1985 HG11 VAL A 130       0.863  19.991   4.091  1.00 28.70           H  
ATOM   1986 HG12 VAL A 130      -0.440  18.916   4.516  1.00 28.70           H  
ATOM   1987 HG13 VAL A 130       1.091  18.836   5.394  1.00 28.70           H  
ATOM   1988 HG21 VAL A 130       2.695  19.245   2.523  1.00 30.62           H  
ATOM   1989 HG22 VAL A 130       3.238  18.374   3.950  1.00 30.62           H  
ATOM   1990 HG23 VAL A 130       3.100  17.542   2.424  1.00 30.62           H  
ATOM   1991  N   LEU A 131      -1.248  15.922   3.567  1.00 43.74           N  
ANISOU 1991  N   LEU A 131     5230   6065   5325   -291     12   -102
ATOM   1992  CA  LEU A 131      -2.592  15.552   3.997  1.00 43.97           C  
ANISOU 1992  CA  LEU A 131     5257   6045   5406   -240     14    -99
ATOM   1993  C   LEU A 131      -2.574  14.268   4.815  1.00 41.58           C  
ANISOU 1993  C   LEU A 131     4945   5730   5125   -218     11    -97
ATOM   1994  O   LEU A 131      -3.361  14.113   5.757  1.00 51.32           O  
ANISOU 1994  O   LEU A 131     6161   6950   6390   -178     18    -91
ATOM   1995  CB  LEU A 131      -3.511  15.399   2.787  1.00 41.18           C  
ANISOU 1995  CB  LEU A 131     4948   5629   5071   -241      5   -101
ATOM   1996  CG  LEU A 131      -3.743  16.638   1.925  1.00 42.65           C  
ANISOU 1996  CG  LEU A 131     5157   5812   5237   -256     11   -105
ATOM   1997  CD1 LEU A 131      -4.757  16.331   0.834  1.00 39.47           C  
ANISOU 1997  CD1 LEU A 131     4799   5343   4854   -240      6   -103
ATOM   1998  CD2 LEU A 131      -4.199  17.812   2.774  1.00 35.56           C  
ANISOU 1998  CD2 LEU A 131     4219   4947   4346   -229     26   -100
ATOM   1999  H   LEU A 131      -1.042  15.913   2.576  1.00 43.74           H  
ATOM   2000  HA  LEU A 131      -2.981  16.339   4.645  1.00 43.97           H  
ATOM   2001  HB3 LEU A 131      -4.481  15.041   3.139  1.00 41.18           H  
ATOM   2002  HB2 LEU A 131      -3.120  14.607   2.145  1.00 41.18           H  
ATOM   2003  HG  LEU A 131      -2.824  16.946   1.446  1.00 42.65           H  
ATOM   2004 HD11 LEU A 131      -4.347  16.570  -0.147  1.00 39.47           H  
ATOM   2005 HD12 LEU A 131      -5.035  15.277   0.809  1.00 39.47           H  
ATOM   2006 HD13 LEU A 131      -5.683  16.895   0.942  1.00 39.47           H  
ATOM   2007 HD21 LEU A 131      -4.813  18.516   2.212  1.00 35.56           H  
ATOM   2008 HD22 LEU A 131      -4.783  17.493   3.639  1.00 35.56           H  
ATOM   2009 HD23 LEU A 131      -3.341  18.375   3.144  1.00 35.56           H  
ATOM   2010  N   SER A 132      -1.685  13.333   4.470  1.00 28.06           N  
ANISOU 2010  N   SER A 132     3248   4021   3392   -247      0   -101
ATOM   2011  CA  SER A 132      -1.605  12.080   5.214  1.00 30.35           C  
ANISOU 2011  CA  SER A 132     3535   4299   3697   -231     -3   -101
ATOM   2012  C   SER A 132      -1.198  12.327   6.661  1.00 28.76           C  
ANISOU 2012  C   SER A 132     3299   4140   3487   -199     16    -97
ATOM   2013  O   SER A 132      -1.736  11.698   7.581  1.00 31.52           O  
ANISOU 2013  O   SER A 132     3650   4466   3862   -167     20    -96
ATOM   2014  CB  SER A 132      -0.627  11.127   4.529  1.00 27.08           C  
ANISOU 2014  CB  SER A 132     3143   3888   3257   -270    -17   -106
ATOM   2015  OG  SER A 132      -0.998  10.912   3.180  1.00 31.04           O  
ANISOU 2015  OG  SER A 132     3683   4346   3763   -294    -32   -107
ATOM   2016  H   SER A 132      -1.051  13.469   3.695  1.00 28.06           H  
ATOM   2017  HA  SER A 132      -2.593  11.617   5.212  1.00 30.35           H  
ATOM   2018  HB3 SER A 132      -0.613  10.173   5.041  1.00 27.08           H  
ATOM   2019  HB2 SER A 132       0.394  11.503   4.555  1.00 27.08           H  
ATOM   2020  HG  SER A 132      -0.856  11.723   2.672  1.00 31.04           H  
ATOM   2021  N   PHE A 133      -0.253  13.243   6.884  1.00 28.50           N  
ANISOU 2021  N   PHE A 133     3239   4172   3416   -208     29    -93
ATOM   2022  CA  PHE A 133       0.096  13.629   8.248  1.00 24.85           C  
ANISOU 2022  CA  PHE A 133     2743   3756   2943   -167     52    -84
ATOM   2023  C   PHE A 133      -1.084  14.290   8.947  1.00 36.78           C  
ANISOU 2023  C   PHE A 133     4244   5242   4488   -124     63    -78
ATOM   2024  O   PHE A 133      -1.379  13.991  10.111  1.00 40.77           O  
ANISOU 2024  O   PHE A 133     4746   5737   5007    -81     78    -74
ATOM   2025  CB  PHE A 133       1.306  14.565   8.236  1.00 21.35           C  
ANISOU 2025  CB  PHE A 133     2266   3399   2448   -187     62    -74
ATOM   2026  CG  PHE A 133       2.626  13.850   8.169  1.00 35.29           C  
ANISOU 2026  CG  PHE A 133     4027   5208   4173   -211     59    -72
ATOM   2027  CD1 PHE A 133       3.278  13.465   9.328  1.00 26.91           C  
ANISOU 2027  CD1 PHE A 133     2944   4186   3093   -170     79    -63
ATOM   2028  CD2 PHE A 133       3.216  13.564   6.950  1.00 33.63           C  
ANISOU 2028  CD2 PHE A 133     3837   4999   3941   -273     40    -78
ATOM   2029  CE1 PHE A 133       4.493  12.808   9.272  1.00 26.09           C  
ANISOU 2029  CE1 PHE A 133     2835   4128   2951   -189     79    -59
ATOM   2030  CE2 PHE A 133       4.432  12.906   6.888  1.00 39.44           C  
ANISOU 2030  CE2 PHE A 133     4568   5780   4640   -298     37    -74
ATOM   2031  CZ  PHE A 133       5.070  12.529   8.051  1.00 26.75           C  
ANISOU 2031  CZ  PHE A 133     2932   4216   3014   -255     57    -65
ATOM   2032  H   PHE A 133       0.192  13.736   6.121  1.00 28.50           H  
ATOM   2033  HA  PHE A 133       0.368  12.750   8.823  1.00 24.85           H  
ATOM   2034  HB3 PHE A 133       1.319  15.181   9.138  1.00 21.35           H  
ATOM   2035  HB2 PHE A 133       1.240  15.270   7.406  1.00 21.35           H  
ATOM   2036  HD1 PHE A 133       2.837  13.684  10.286  1.00 26.91           H  
ATOM   2037  HD2 PHE A 133       2.795  13.940   6.052  1.00 33.63           H  
ATOM   2038  HE1 PHE A 133       4.991  12.520  10.186  1.00 26.09           H  
ATOM   2039  HE2 PHE A 133       4.895  12.714   5.932  1.00 39.44           H  
ATOM   2040  HZ  PHE A 133       6.023  12.021   8.006  1.00 26.75           H  
ATOM   2041  N   ALA A 134      -1.776  15.195   8.248  1.00 33.11           N  
ANISOU 2041  N   ALA A 134     3780   4767   4035   -135     59    -78
ATOM   2042  CA  ALA A 134      -2.920  15.877   8.844  1.00 39.88           C  
ANISOU 2042  CA  ALA A 134     4625   5604   4923    -96     70    -72
ATOM   2043  C   ALA A 134      -4.000  14.885   9.255  1.00 36.00           C  
ANISOU 2043  C   ALA A 134     4154   5049   4475    -74     63    -73
ATOM   2044  O   ALA A 134      -4.583  15.004  10.338  1.00 34.71           O  
ANISOU 2044  O   ALA A 134     3982   4875   4330    -36     77    -65
ATOM   2045  CB  ALA A 134      -3.481  16.907   7.865  1.00 37.52           C  
ANISOU 2045  CB  ALA A 134     4330   5301   4627   -114     65    -73
ATOM   2046  H   ALA A 134      -1.519  15.437   7.300  1.00 33.11           H  
ATOM   2047  HA  ALA A 134      -2.579  16.404   9.737  1.00 39.88           H  
ATOM   2048  HB1 ALA A 134      -4.291  17.479   8.319  1.00 37.52           H  
ATOM   2049  HB2 ALA A 134      -2.711  17.618   7.561  1.00 37.52           H  
ATOM   2050  HB3 ALA A 134      -3.874  16.442   6.961  1.00 37.52           H  
ATOM   2051  N   ILE A 135      -4.270  13.893   8.409  1.00 32.76           N  
ANISOU 2051  N   ILE A 135     3772   4596   4079    -98     43    -80
ATOM   2052  CA  ILE A 135      -5.325  12.929   8.699  1.00 30.72           C  
ANISOU 2052  CA  ILE A 135     3529   4285   3857    -86     33    -77
ATOM   2053  C   ILE A 135      -4.881  11.944   9.770  1.00 34.59           C  
ANISOU 2053  C   ILE A 135     4029   4771   4342    -76     38    -81
ATOM   2054  O   ILE A 135      -5.621  11.660  10.720  1.00 35.37           O  
ANISOU 2054  O   ILE A 135     4135   4844   4462    -54     43    -76
ATOM   2055  CB  ILE A 135      -5.751  12.206   7.409  1.00 31.48           C  
ANISOU 2055  CB  ILE A 135     3650   4346   3965   -112     10    -79
ATOM   2056  CG1 ILE A 135      -6.440  13.187   6.458  1.00 28.58           C  
ANISOU 2056  CG1 ILE A 135     3282   3973   3606   -110     10    -74
ATOM   2057  CG2 ILE A 135      -6.650  11.019   7.733  1.00 35.85           C  
ANISOU 2057  CG2 ILE A 135     4214   4858   4547   -108     -3    -74
ATOM   2058  CD1 ILE A 135      -6.807  12.588   5.124  1.00 24.40           C  
ANISOU 2058  CD1 ILE A 135     2780   3409   3081   -127     -7    -73
ATOM   2059  H   ILE A 135      -3.796  13.823   7.516  1.00 32.76           H  
ATOM   2060  HA  ILE A 135      -6.200  13.460   9.084  1.00 30.72           H  
ATOM   2061  HB  ILE A 135      -4.849  11.835   6.923  1.00 31.48           H  
ATOM   2062 HG13 ILE A 135      -5.828  14.071   6.285  1.00 28.58           H  
ATOM   2063 HG12 ILE A 135      -7.351  13.559   6.930  1.00 28.58           H  
ATOM   2064 HG21 ILE A 135      -6.870  10.470   6.819  1.00 35.85           H  
ATOM   2065 HG22 ILE A 135      -6.209  10.263   8.382  1.00 35.85           H  
ATOM   2066 HG23 ILE A 135      -7.607  11.307   8.130  1.00 35.85           H  
ATOM   2067 HD11 ILE A 135      -7.089  13.371   4.421  1.00 24.40           H  
ATOM   2068 HD12 ILE A 135      -5.969  12.050   4.684  1.00 24.40           H  
ATOM   2069 HD13 ILE A 135      -7.652  11.904   5.199  1.00 24.40           H  
ATOM   2070  N   GLY A 136      -3.665  11.411   9.638  1.00 33.12           N  
ANISOU 2070  N   GLY A 136     3850   4610   4125    -93     36    -88
ATOM   2071  CA  GLY A 136      -3.217  10.384  10.565  1.00 30.78           C  
ANISOU 2071  CA  GLY A 136     3570   4306   3820    -83     42    -93
ATOM   2072  C   GLY A 136      -2.949  10.920  11.959  1.00 37.95           C  
ANISOU 2072  C   GLY A 136     4468   5236   4714    -38     71    -87
ATOM   2073  O   GLY A 136      -3.206  10.237  12.954  1.00 48.84           O  
ANISOU 2073  O   GLY A 136     5872   6586   6100    -18     79    -89
ATOM   2074  H   GLY A 136      -3.061  11.658   8.862  1.00 33.12           H  
ATOM   2075  HA3 GLY A 136      -2.314   9.920  10.177  1.00 30.78           H  
ATOM   2076  HA2 GLY A 136      -3.957   9.584  10.619  1.00 30.78           H  
ATOM   2077  N   LEU A 137      -2.429  12.144  12.053  1.00 35.12           N  
ANISOU 2077  N   LEU A 137     4077   4932   4336    -23     87    -79
ATOM   2078  CA  LEU A 137      -2.096  12.757  13.330  1.00 38.36           C  
ANISOU 2078  CA  LEU A 137     4473   5374   4729     27    118    -68
ATOM   2079  C   LEU A 137      -3.193  13.686  13.835  1.00 38.18           C  
ANISOU 2079  C   LEU A 137     4440   5335   4733     54    128    -58
ATOM   2080  O   LEU A 137      -2.936  14.518  14.712  1.00 46.55           O  
ANISOU 2080  O   LEU A 137     5480   6431   5777     96    154    -45
ATOM   2081  CB  LEU A 137      -0.770  13.508  13.222  1.00 31.69           C  
ANISOU 2081  CB  LEU A 137     3590   4613   3836     28    131    -59
ATOM   2082  CG  LEU A 137       0.418  12.682  12.729  1.00 33.08           C  
ANISOU 2082  CG  LEU A 137     3772   4818   3981     -1    123    -65
ATOM   2083  CD1 LEU A 137       1.702  13.489  12.836  1.00 29.14           C  
ANISOU 2083  CD1 LEU A 137     3229   4414   3430      3    139    -50
ATOM   2084  CD2 LEU A 137       0.523  11.370  13.499  1.00 19.40           C  
ANISOU 2084  CD2 LEU A 137     2076   3046   2248     19    128    -73
ATOM   2085  H   LEU A 137      -2.224  12.686  11.222  1.00 35.12           H  
ATOM   2086  HA  LEU A 137      -1.992  12.003  14.111  1.00 38.36           H  
ATOM   2087  HB3 LEU A 137      -0.511  13.895  14.210  1.00 31.69           H  
ATOM   2088  HB2 LEU A 137      -0.886  14.390  12.591  1.00 31.69           H  
ATOM   2089  HG  LEU A 137       0.262  12.457  11.676  1.00 33.08           H  
ATOM   2090 HD11 LEU A 137       2.543  12.942  12.412  1.00 29.14           H  
ATOM   2091 HD12 LEU A 137       1.619  14.438  12.306  1.00 29.14           H  
ATOM   2092 HD13 LEU A 137       1.946  13.709  13.877  1.00 29.14           H  
ATOM   2093 HD21 LEU A 137       1.556  11.024  13.560  1.00 19.40           H  
ATOM   2094 HD22 LEU A 137       0.166  11.462  14.525  1.00 19.40           H  
ATOM   2095 HD23 LEU A 137      -0.047  10.578  13.015  1.00 19.40           H  
ATOM   2096  N   THR A 138      -4.405  13.567  13.291  1.00 38.87           N  
ANISOU 2096  N   THR A 138     4538   5373   4859     35    109    -61
ATOM   2097  CA  THR A 138      -5.533  14.335  13.811  1.00 42.09           C  
ANISOU 2097  CA  THR A 138     4938   5762   5293     60    119    -50
ATOM   2098  C   THR A 138      -5.769  14.129  15.305  1.00 37.75           C  
ANISOU 2098  C   THR A 138     4410   5190   4746    101    141    -44
ATOM   2099  O   THR A 138      -6.100  15.117  15.986  1.00 52.43           O  
ANISOU 2099  O   THR A 138     6252   7062   6606    136    161    -31
ATOM   2100  CB  THR A 138      -6.798  14.007  13.002  1.00 42.21           C  
ANISOU 2100  CB  THR A 138     4961   5729   5346     34     94    -51
ATOM   2101  OG1 THR A 138      -6.727  14.652  11.724  1.00 52.43           O  
ANISOU 2101  OG1 THR A 138     6238   7045   6637     11     83    -53
ATOM   2102  CG2 THR A 138      -8.055  14.474  13.727  1.00 41.18           C  
ANISOU 2102  CG2 THR A 138     4829   5573   5245     57    102    -39
ATOM   2103  H   THR A 138      -4.586  12.891  12.561  1.00 38.87           H  
ATOM   2104  HA  THR A 138      -5.301  15.392  13.662  1.00 42.09           H  
ATOM   2105  HB  THR A 138      -6.868  12.938  12.812  1.00 42.21           H  
ATOM   2106  HG1 THR A 138      -5.868  14.480  11.320  1.00 52.43           H  
ATOM   2107 HG21 THR A 138      -8.917  14.397  13.062  1.00 41.18           H  
ATOM   2108 HG22 THR A 138      -8.301  13.860  14.594  1.00 41.18           H  
ATOM   2109 HG23 THR A 138      -7.988  15.517  14.037  1.00 41.18           H  
ATOM   2110  N   PRO A 139      -5.629  12.925  15.878  1.00 34.56           N  
ANISOU 2110  N   PRO A 139     4046   4748   4338    100    140    -52
ATOM   2111  CA  PRO A 139      -5.736  12.809  17.342  1.00 31.55           C  
ANISOU 2111  CA  PRO A 139     3697   4343   3950    142    166    -47
ATOM   2112  C   PRO A 139      -4.813  13.743  18.104  1.00 27.99           C  
ANISOU 2112  C   PRO A 139     3223   3946   3464    196    201    -34
ATOM   2113  O   PRO A 139      -5.166  14.187  19.205  1.00 30.37           O  
ANISOU 2113  O   PRO A 139     3540   4234   3765    240    227    -22
ATOM   2114  CB  PRO A 139      -5.383  11.339  17.593  1.00 25.48           C  
ANISOU 2114  CB  PRO A 139     2976   3536   3169    125    159    -62
ATOM   2115  CG  PRO A 139      -5.855  10.651  16.368  1.00 23.18           C  
ANISOU 2115  CG  PRO A 139     2680   3227   2901     69    122    -71
ATOM   2116  CD  PRO A 139      -5.570  11.596  15.239  1.00 22.20           C  
ANISOU 2116  CD  PRO A 139     2506   3152   2776     58    114    -66
ATOM   2117  HA  PRO A 139      -6.766  13.038  17.581  1.00 31.55           H  
ATOM   2118  HB3 PRO A 139      -5.853  10.942  18.494  1.00 25.48           H  
ATOM   2119  HB2 PRO A 139      -4.304  11.205  17.694  1.00 25.48           H  
ATOM   2120  HG3 PRO A 139      -6.936  10.521  16.444  1.00 23.18           H  
ATOM   2121  HG2 PRO A 139      -5.431   9.660  16.220  1.00 23.18           H  
ATOM   2122  HD2 PRO A 139      -4.563  11.412  14.869  1.00 22.20           H  
ATOM   2123  HD3 PRO A 139      -6.273  11.487  14.421  1.00 22.20           H  
ATOM   2124  N   MET A 140      -3.642  14.066  17.550  1.00 37.17           N  
ANISOU 2124  N   MET A 140     4351   5176   4595    194    203    -33
ATOM   2125  CA  MET A 140      -2.734  14.992  18.215  1.00 32.39           C  
ANISOU 2125  CA  MET A 140     3714   4640   3952    244    235    -14
ATOM   2126  C   MET A 140      -3.246  16.424  18.185  1.00 37.47           C  
ANISOU 2126  C   MET A 140     4315   5316   4604    258    243      2
ATOM   2127  O   MET A 140      -2.762  17.259  18.957  1.00 37.32           O  
ANISOU 2127  O   MET A 140     4273   5350   4559    309    272     22
ATOM   2128  CB  MET A 140      -1.346  14.920  17.580  1.00 38.23           C  
ANISOU 2128  CB  MET A 140     4422   5451   4651    228    232    -15
ATOM   2129  CG  MET A 140      -0.718  13.541  17.648  1.00 41.99           C  
ANISOU 2129  CG  MET A 140     4937   5905   5113    219    228    -29
ATOM   2130  SD  MET A 140       1.026  13.566  17.210  1.00 50.14           S  
ANISOU 2130  SD  MET A 140     5928   7035   6087    212    234    -21
ATOM   2131  CE  MET A 140       1.702  14.491  18.585  1.00 48.70           C  
ANISOU 2131  CE  MET A 140     5718   6923   5862    300    283     10
ATOM   2132  H   MET A 140      -3.374  13.723  16.638  1.00 37.17           H  
ATOM   2133  HA  MET A 140      -2.634  14.704  19.264  1.00 32.39           H  
ATOM   2134  HB3 MET A 140      -0.704  15.638  18.087  1.00 38.23           H  
ATOM   2135  HB2 MET A 140      -1.380  15.252  16.543  1.00 38.23           H  
ATOM   2136  HG3 MET A 140      -1.238  12.838  16.997  1.00 41.99           H  
ATOM   2137  HG2 MET A 140      -0.796  13.170  18.666  1.00 41.99           H  
ATOM   2138  HE1 MET A 140       2.782  14.354  18.629  1.00 48.70           H  
ATOM   2139  HE2 MET A 140       1.504  15.557  18.475  1.00 48.70           H  
ATOM   2140  HE3 MET A 140       1.273  14.152  19.527  1.00 48.70           H  
ATOM   2141  N   LEU A 141      -4.213  16.727  17.320  1.00 51.16           N  
ANISOU 2141  N   LEU A 141     6041   7024   6374    219    218     -4
ATOM   2142  CA  LEU A 141      -4.818  18.051  17.281  1.00 42.70           C  
ANISOU 2142  CA  LEU A 141     4935   5977   5312    231    224      9
ATOM   2143  C   LEU A 141      -5.932  18.224  18.305  1.00 44.27           C  
ANISOU 2143  C   LEU A 141     5156   6125   5538    266    239     20
ATOM   2144  O   LEU A 141      -6.570  19.283  18.326  1.00 51.45           O  
ANISOU 2144  O   LEU A 141     6040   7050   6460    277    244     32
ATOM   2145  CB  LEU A 141      -5.356  18.341  15.878  1.00 42.11           C  
ANISOU 2145  CB  LEU A 141     4845   5897   5258    178    195     -1
ATOM   2146  CG  LEU A 141      -4.342  18.266  14.735  1.00 40.24           C  
ANISOU 2146  CG  LEU A 141     4594   5703   4994    134    178    -11
ATOM   2147  CD1 LEU A 141      -4.947  18.813  13.452  1.00 39.21           C  
ANISOU 2147  CD1 LEU A 141     4456   5565   4879     94    157    -18
ATOM   2148  CD2 LEU A 141      -3.067  19.010  15.097  1.00 44.10           C  
ANISOU 2148  CD2 LEU A 141     5044   6280   5432    152    198      3
ATOM   2149  H   LEU A 141      -4.605  16.023  16.709  1.00 51.16           H  
ATOM   2150  HA  LEU A 141      -4.076  18.811  17.528  1.00 42.70           H  
ATOM   2151  HB3 LEU A 141      -5.772  19.350  15.880  1.00 42.11           H  
ATOM   2152  HB2 LEU A 141      -6.197  17.684  15.652  1.00 42.11           H  
ATOM   2153  HG  LEU A 141      -4.081  17.220  14.570  1.00 40.24           H  
ATOM   2154 HD11 LEU A 141      -4.905  18.063  12.661  1.00 39.21           H  
ATOM   2155 HD12 LEU A 141      -5.996  19.088  13.568  1.00 39.21           H  
ATOM   2156 HD13 LEU A 141      -4.428  19.699  13.082  1.00 39.21           H  
ATOM   2157 HD21 LEU A 141      -2.507  19.310  14.210  1.00 44.10           H  
ATOM   2158 HD22 LEU A 141      -3.266  19.915  15.671  1.00 44.10           H  
ATOM   2159 HD23 LEU A 141      -2.399  18.378  15.682  1.00 44.10           H  
ATOM   2160  N   GLY A 142      -6.190  17.224  19.145  1.00 35.16           N  
ANISOU 2160  N   GLY A 142     4054   4914   4393    280    245     15
ATOM   2161  CA  GLY A 142      -7.184  17.369  20.191  1.00 40.08           C  
ANISOU 2161  CA  GLY A 142     4706   5486   5035    309    261     26
ATOM   2162  C   GLY A 142      -8.162  16.217  20.304  1.00 46.07           C  
ANISOU 2162  C   GLY A 142     5517   6163   5823    274    242     14
ATOM   2163  O   GLY A 142      -8.722  15.980  21.378  1.00 60.14           O  
ANISOU 2163  O   GLY A 142     7344   7897   7610    294    257     20
ATOM   2164  H   GLY A 142      -5.669  16.360  19.095  1.00 35.16           H  
ATOM   2165  HA3 GLY A 142      -7.786  18.275  20.115  1.00 40.08           H  
ATOM   2166  HA2 GLY A 142      -6.666  17.437  21.145  1.00 40.08           H  
ATOM   2167  N   TRP A 143      -8.375  15.491  19.204  1.00 42.73           N  
ANISOU 2167  N   TRP A 143     5091   5728   5417    219    208     -1
ATOM   2168  CA  TRP A 143      -9.332  14.383  19.169  1.00 41.80           C  
ANISOU 2168  CA  TRP A 143     5011   5545   5324    178    185     -8
ATOM   2169  C   TRP A 143      -8.678  13.129  19.754  1.00 43.65           C  
ANISOU 2169  C   TRP A 143     5300   5748   5536    175    189    -22
ATOM   2170  O   TRP A 143      -8.344  12.168  19.057  1.00 43.18           O  
ANISOU 2170  O   TRP A 143     5249   5683   5474    139    167    -37
ATOM   2171  CB  TRP A 143      -9.820  14.150  17.745  1.00 37.20           C  
ANISOU 2171  CB  TRP A 143     4400   4969   4764    130    151    -14
ATOM   2172  CG  TRP A 143     -11.042  13.289  17.656  1.00 28.59           C  
ANISOU 2172  CG  TRP A 143     3333   3829   3702     90    127    -11
ATOM   2173  CD1 TRP A 143     -11.647  12.617  18.677  1.00 26.05           C  
ANISOU 2173  CD1 TRP A 143     3058   3457   3383     82    129     -9
ATOM   2174  CD2 TRP A 143     -11.820  13.019  16.481  1.00 31.76           C  
ANISOU 2174  CD2 TRP A 143     3710   4230   4127     53     97     -8
ATOM   2175  NE1 TRP A 143     -12.749  11.940  18.212  1.00 39.71           N  
ANISOU 2175  NE1 TRP A 143     4788   5164   5136     35    100     -3
ATOM   2176  CE2 TRP A 143     -12.879  12.171  16.868  1.00 30.12           C  
ANISOU 2176  CE2 TRP A 143     3528   3982   3936     22     81     -1
ATOM   2177  CE3 TRP A 143     -11.726  13.411  15.142  1.00 36.13           C  
ANISOU 2177  CE3 TRP A 143     4227   4814   4685     44     83     -9
ATOM   2178  CZ2 TRP A 143     -13.834  11.707  15.964  1.00 22.31           C  
ANISOU 2178  CZ2 TRP A 143     2519   2991   2967    -13     53      9
ATOM   2179  CZ3 TRP A 143     -12.675  12.948  14.244  1.00 23.59           C  
ANISOU 2179  CZ3 TRP A 143     2628   3216   3119     15     58     -1
ATOM   2180  CH2 TRP A 143     -13.715  12.105  14.659  1.00 25.27           C  
ANISOU 2180  CH2 TRP A 143     2857   3396   3347    -11     43     10
ATOM   2181  H   TRP A 143      -7.890  15.709  18.346  1.00 42.73           H  
ATOM   2182  HA  TRP A 143     -10.193  14.675  19.764  1.00 41.80           H  
ATOM   2183  HB3 TRP A 143      -9.035  13.743  17.105  1.00 37.20           H  
ATOM   2184  HB2 TRP A 143     -10.093  15.109  17.305  1.00 37.20           H  
ATOM   2185  HD1 TRP A 143     -11.335  12.633  19.709  1.00 26.05           H  
ATOM   2186  HE1 TRP A 143     -13.351  11.373  18.797  1.00 39.71           H  
ATOM   2187  HE3 TRP A 143     -10.931  14.064  14.815  1.00 36.13           H  
ATOM   2188  HZ2 TRP A 143     -14.639  11.060  16.277  1.00 22.31           H  
ATOM   2189  HZ3 TRP A 143     -12.618  13.268  13.219  1.00 23.59           H  
ATOM   2190  HH2 TRP A 143     -14.445  11.768  13.939  1.00 25.27           H  
ATOM   2191  N   ASN A 144      -8.508  13.147  21.075  1.00 33.01           N  
ANISOU 2191  N   ASN A 144     3996   4376   4170    218    220    -17
ATOM   2192  CA  ASN A 144      -7.822  12.072  21.776  1.00 41.66           C  
ANISOU 2192  CA  ASN A 144     5151   5440   5236    227    232    -30
ATOM   2193  C   ASN A 144      -8.441  11.893  23.157  1.00 45.33           C  
ANISOU 2193  C   ASN A 144     5687   5841   5697    248    254    -25
ATOM   2194  O   ASN A 144      -9.359  12.619  23.550  1.00 64.85           O  
ANISOU 2194  O   ASN A 144     8154   8298   8189    255    260     -9
ATOM   2195  CB  ASN A 144      -6.325  12.357  21.885  1.00 39.21           C  
ANISOU 2195  CB  ASN A 144     4822   5188   4886    275    257    -30
ATOM   2196  CG  ASN A 144      -6.039  13.718  22.476  1.00 41.26           C  
ANISOU 2196  CG  ASN A 144     5050   5496   5133    338    291     -7
ATOM   2197  OD1 ASN A 144      -6.303  13.962  23.652  1.00 42.51           O  
ANISOU 2197  OD1 ASN A 144     5247   5623   5282    384    321      4
ATOM   2198  ND2 ASN A 144      -5.498  14.617  21.662  1.00 52.49           N  
ANISOU 2198  ND2 ASN A 144     6400   6993   6549    339    286      1
ATOM   2199  H   ASN A 144      -8.816  13.938  21.627  1.00 33.01           H  
ATOM   2200  HA  ASN A 144      -7.951  11.152  21.257  1.00 41.66           H  
ATOM   2201  HB3 ASN A 144      -5.895  12.302  20.886  1.00 39.21           H  
ATOM   2202  HB2 ASN A 144      -5.801  11.595  22.464  1.00 39.21           H  
ATOM   2203 HD22 ASN A 144      -5.290  15.545  22.001  1.00 52.49           H  
ATOM   2204 HD21 ASN A 144      -5.322  14.390  20.686  1.00 52.49           H  
ATOM   2205  N   ASN A 145      -7.920  10.914  23.897  1.00 39.75           N  
ANISOU 2205  N   ASN A 145     5049   5094   4961    258    268    -38
ATOM   2206  CA  ASN A 145      -8.342  10.649  25.266  1.00 52.24           C  
ANISOU 2206  CA  ASN A 145     6715   6605   6527    280    294    -35
ATOM   2207  C   ASN A 145      -7.305  11.111  26.285  1.00 47.32           C  
ANISOU 2207  C   ASN A 145     6118   5998   5863    370    345    -26
ATOM   2208  O   ASN A 145      -7.319  10.651  27.430  1.00 40.66           O  
ANISOU 2208  O   ASN A 145     5363   5093   4993    397    373    -28
ATOM   2209  CB  ASN A 145      -8.642   9.161  25.454  1.00 45.11           C  
ANISOU 2209  CB  ASN A 145     5888   5636   5617    223    275    -56
ATOM   2210  CG  ASN A 145      -9.782   8.678  24.576  1.00 52.80           C  
ANISOU 2210  CG  ASN A 145     6837   6597   6628    138    226    -58
ATOM   2211  OD1 ASN A 145     -10.726   9.419  24.301  1.00 46.56           O  
ANISOU 2211  OD1 ASN A 145     6004   5817   5869    123    215    -41
ATOM   2212  ND2 ASN A 145      -9.698   7.430  24.130  1.00 59.66           N  
ANISOU 2212  ND2 ASN A 145     7729   7448   7491     84    199    -76
ATOM   2213  H   ASN A 145      -7.191  10.322  23.520  1.00 39.75           H  
ATOM   2214  HA  ASN A 145      -9.247  11.205  25.516  1.00 52.24           H  
ATOM   2215  HB3 ASN A 145      -8.921   8.933  26.484  1.00 45.11           H  
ATOM   2216  HB2 ASN A 145      -7.745   8.598  25.219  1.00 45.11           H  
ATOM   2217 HD22 ASN A 145     -10.425   7.059  23.536  1.00 59.66           H  
ATOM   2218 HD21 ASN A 145      -8.911   6.847  24.377  1.00 59.66           H  
ATOM   2219  N   CYS A 146      -6.403  12.015  25.889  1.00 48.32           N  
ANISOU 2219  N   CYS A 146     6173   6209   5978    416    359    -13
ATOM   2220  CA  CYS A 146      -5.373  12.489  26.808  1.00 51.31           C  
ANISOU 2220  CA  CYS A 146     6564   6620   6312    506    409      2
ATOM   2221  C   CYS A 146      -5.967  13.252  27.982  1.00 54.84           C  
ANISOU 2221  C   CYS A 146     7048   7031   6756    561    444     24
ATOM   2222  O   CYS A 146      -5.370  13.288  29.064  1.00 63.70           O  
ANISOU 2222  O   CYS A 146     8222   8142   7838    637    489     35
ATOM   2223  CB  CYS A 146      -4.368  13.368  26.065  1.00 60.62           C  
ANISOU 2223  CB  CYS A 146     7647   7908   7478    532    411     16
ATOM   2224  SG  CYS A 146      -3.289  12.449  24.957  1.00 69.61           S  
ANISOU 2224  SG  CYS A 146     8755   9092   8600    489    385     -5
ATOM   2225  H   CYS A 146      -6.418  12.402  24.955  1.00 48.32           H  
ATOM   2226  HA  CYS A 146      -4.884  11.623  27.252  1.00 51.31           H  
ATOM   2227  HB3 CYS A 146      -3.700  13.834  26.791  1.00 60.62           H  
ATOM   2228  HB2 CYS A 146      -4.840  14.199  25.548  1.00 60.62           H  
ATOM   2229  N   GLY A 147      -7.135  13.869  27.792  1.00 66.08           N  
ANISOU 2229  N   GLY A 147     8449   8438   8219    526    425     32
ATOM   2230  CA  GLY A 147      -7.754  14.624  28.865  1.00 69.13           C  
ANISOU 2230  CA  GLY A 147     8871   8792   8605    573    457     54
ATOM   2231  C   GLY A 147      -8.365  13.770  29.955  1.00 61.54           C  
ANISOU 2231  C   GLY A 147     8027   7722   7632    565    470     46
ATOM   2232  O   GLY A 147      -8.652  14.285  31.040  1.00 69.26           O  
ANISOU 2232  O   GLY A 147     9055   8663   8596    618    507     65
ATOM   2233  H   GLY A 147      -7.604  13.823  26.899  1.00 66.08           H  
ATOM   2234  HA3 GLY A 147      -8.548  15.232  28.430  1.00 69.13           H  
ATOM   2235  HA2 GLY A 147      -7.040  15.324  29.304  1.00 69.13           H  
ATOM   2236  N   GLN A 148      -8.572  12.479  29.694  1.00 61.06           N  
ANISOU 2236  N   GLN A 148     8017   7608   7574    498    443     19
ATOM   2237  CA  GLN A 148      -9.194  11.561  30.650  1.00 68.04           C  
ANISOU 2237  CA  GLN A 148     9021   8388   8445    472    450      8
ATOM   2238  C   GLN A 148      -8.337  10.307  30.777  1.00 64.48           C  
ANISOU 2238  C   GLN A 148     8633   7910   7957    469    454    -18
ATOM   2239  O   GLN A 148      -8.719   9.225  30.315  1.00 54.04           O  
ANISOU 2239  O   GLN A 148     7336   6553   6644    388    417    -40
ATOM   2240  CB  GLN A 148     -10.619  11.203  30.220  1.00 76.84           C  
ANISOU 2240  CB  GLN A 148    10136   9462   9599    371    404      3
ATOM   2241  CG  GLN A 148     -11.429  12.360  29.652  1.00 91.25           C  
ANISOU 2241  CG  GLN A 148    11871  11334  11466    360    387     25
ATOM   2242  CD  GLN A 148     -11.225  12.538  28.157  1.00106.69           C  
ANISOU 2242  CD  GLN A 148    13719  13369  13450    328    351     20
ATOM   2243  OE1 GLN A 148     -11.026  11.566  27.426  1.00107.28           O  
ANISOU 2243  OE1 GLN A 148    13790  13445  13527    277    320      0
ATOM   2244  NE2 GLN A 148     -11.268  13.783  27.696  1.00110.97           N  
ANISOU 2244  NE2 GLN A 148    14177  13975  14010    358    354     38
ATOM   2245  H   GLN A 148      -8.303  12.088  28.801  1.00 61.06           H  
ATOM   2246  HA  GLN A 148      -9.271  12.005  31.643  1.00 68.04           H  
ATOM   2247  HB3 GLN A 148     -11.139  10.834  31.105  1.00 76.84           H  
ATOM   2248  HB2 GLN A 148     -10.657  10.367  29.522  1.00 76.84           H  
ATOM   2249  HG3 GLN A 148     -11.241  13.285  30.199  1.00 91.25           H  
ATOM   2250  HG2 GLN A 148     -12.489  12.144  29.789  1.00 91.25           H  
ATOM   2251 HE22 GLN A 148     -11.155  13.955  26.707  1.00110.97           H  
ATOM   2252 HE21 GLN A 148     -11.438  14.558  28.319  1.00110.97           H  
ATOM   2253  N   PRO A 149      -7.174  10.414  31.417  1.00 68.13           N  
ANISOU 2253  N   PRO A 149     9121   8390   8374    560    500    -13
ATOM   2254  CA  PRO A 149      -6.271   9.262  31.492  1.00 73.79           C  
ANISOU 2254  CA  PRO A 149     9892   9091   9054    565    507    -36
ATOM   2255  C   PRO A 149      -6.770   8.214  32.472  1.00 72.12           C  
ANISOU 2255  C   PRO A 149     9822   8763   8816    538    517    -55
ATOM   2256  O   PRO A 149      -7.475   8.516  33.438  1.00 80.80           O  
ANISOU 2256  O   PRO A 149    10996   9795   9910    553    540    -44
ATOM   2257  CB  PRO A 149      -4.953   9.881  31.970  1.00 79.00           C  
ANISOU 2257  CB  PRO A 149    10532   9815   9671    681    559    -17
ATOM   2258  CG  PRO A 149      -5.384  11.050  32.790  1.00 74.62           C  
ANISOU 2258  CG  PRO A 149     9982   9255   9117    744    594     14
ATOM   2259  CD  PRO A 149      -6.631  11.587  32.128  1.00 67.40           C  
ANISOU 2259  CD  PRO A 149     9009   8339   8259    667    550     18
ATOM   2260  HA  PRO A 149      -6.128   8.813  30.507  1.00 73.79           H  
ATOM   2261  HB3 PRO A 149      -4.390  10.235  31.106  1.00 79.00           H  
ATOM   2262  HB2 PRO A 149      -4.312   9.194  32.525  1.00 79.00           H  
ATOM   2263  HG3 PRO A 149      -4.605  11.801  32.922  1.00 74.62           H  
ATOM   2264  HG2 PRO A 149      -5.661  10.690  33.780  1.00 74.62           H  
ATOM   2265  HD2 PRO A 149      -7.323  12.013  32.855  1.00 67.40           H  
ATOM   2266  HD3 PRO A 149      -6.360  12.355  31.406  1.00 67.40           H  
ATOM   2267  N   LYS A 150      -6.395   6.963  32.208  1.00 75.12           N  
ANISOU 2267  N   LYS A 150    10245   9119   9178    494    500    -83
ATOM   2268  CA  LYS A 150      -6.655   5.863  33.136  1.00 70.30           C  
ANISOU 2268  CA  LYS A 150     9778   8401   8530    470    512   -105
ATOM   2269  C   LYS A 150      -5.600   5.932  34.231  1.00 71.77           C  
ANISOU 2269  C   LYS A 150    10043   8570   8658    587    579    -99
ATOM   2270  O   LYS A 150      -4.528   5.333  34.134  1.00 71.50           O  
ANISOU 2270  O   LYS A 150    10017   8562   8589    623    593   -111
ATOM   2271  CB  LYS A 150      -6.633   4.518  32.419  1.00 64.78           C  
ANISOU 2271  CB  LYS A 150     9092   7691   7832    379    468   -135
ATOM   2272  CG  LYS A 150      -7.749   4.325  31.406  1.00 60.56           C  
ANISOU 2272  CG  LYS A 150     8491   7169   7349    266    404   -137
ATOM   2273  CD  LYS A 150      -7.891   2.859  31.021  1.00 71.40           C  
ANISOU 2273  CD  LYS A 150     9910   8509   8711    174    366   -165
ATOM   2274  CE  LYS A 150      -8.867   2.675  29.867  1.00 77.57           C  
ANISOU 2274  CE  LYS A 150    10608   9324   9542     73    303   -161
ATOM   2275  NZ  LYS A 150     -10.219   3.210  30.183  1.00 76.40           N1+
ANISOU 2275  NZ  LYS A 150    10466   9143   9421     30    291   -143
ATOM   2276  H   LYS A 150      -5.821   6.760  31.396  1.00 75.12           H  
ATOM   2277  HA  LYS A 150      -7.642   5.979  33.591  1.00 70.30           H  
ATOM   2278  HB3 LYS A 150      -6.723   3.736  33.175  1.00 64.78           H  
ATOM   2279  HB2 LYS A 150      -5.671   4.354  31.930  1.00 64.78           H  
ATOM   2280  HG3 LYS A 150      -7.539   4.929  30.522  1.00 60.56           H  
ATOM   2281  HG2 LYS A 150      -8.678   4.706  31.833  1.00 60.56           H  
ATOM   2282  HD3 LYS A 150      -8.208   2.268  31.882  1.00 71.40           H  
ATOM   2283  HD2 LYS A 150      -6.917   2.474  30.721  1.00 71.40           H  
ATOM   2284  HE3 LYS A 150      -8.950   1.620  29.605  1.00 77.57           H  
ATOM   2285  HE2 LYS A 150      -8.503   3.198  28.983  1.00 77.57           H  
ATOM   2286  HZ1 LYS A 150     -10.150   4.197  30.387  1.00 76.40           H  
ATOM   2287  HZ2 LYS A 150     -10.827   3.074  29.388  1.00 76.40           H  
ATOM   2288  HZ3 LYS A 150     -10.598   2.726  30.984  1.00 76.40           H  
ATOM   2289  N   GLU A 151      -5.913   6.679  35.292  1.00 86.04           N  
ANISOU 2289  N   GLU A 151    11908  10334  10451    652    622    -78
ATOM   2290  CA  GLU A 151      -4.923   6.937  36.333  1.00 87.30           C  
ANISOU 2290  CA  GLU A 151    12131  10487  10554    782    692    -64
ATOM   2291  C   GLU A 151      -4.596   5.672  37.118  1.00 83.62           C  
ANISOU 2291  C   GLU A 151    11815   9925  10031    786    716    -92
ATOM   2292  O   GLU A 151      -3.445   5.468  37.522  1.00 87.97           O  
ANISOU 2292  O   GLU A 151    12395  10497  10532    879    761    -90
ATOM   2293  CB  GLU A 151      -5.421   8.040  37.265  1.00 94.48           C  
ANISOU 2293  CB  GLU A 151    13068  11367  11461    849    731    -32
ATOM   2294  CG  GLU A 151      -4.366   9.079  37.622  1.00101.56           C  
ANISOU 2294  CG  GLU A 151    13908  12349  12329    988    786      4
ATOM   2295  CD  GLU A 151      -3.795   9.782  36.402  1.00 99.73           C  
ANISOU 2295  CD  GLU A 151    13505  12259  12130    985    757     18
ATOM   2296  OE1 GLU A 151      -2.829   9.258  35.805  1.00 99.47           O  
ANISOU 2296  OE1 GLU A 151    13428  12286  12079    989    749      7
ATOM   2297  OE2 GLU A 151      -4.316  10.857  36.036  1.00 94.64           O1-
ANISOU 2297  OE2 GLU A 151    12771  11664  11524    976    742     40
ATOM   2298  H   GLU A 151      -6.784   7.191  35.331  1.00 86.04           H  
ATOM   2299  HA  GLU A 151      -4.002   7.178  35.818  1.00 87.30           H  
ATOM   2300  HB3 GLU A 151      -5.811   7.621  38.195  1.00 94.48           H  
ATOM   2301  HB2 GLU A 151      -6.273   8.558  36.820  1.00 94.48           H  
ATOM   2302  HG3 GLU A 151      -3.548   8.582  38.135  1.00101.56           H  
ATOM   2303  HG2 GLU A 151      -4.775   9.811  38.320  1.00101.56           H  
ATOM   2304  N   GLY A 152      -5.591   4.813  37.341  1.00 81.23           N  
ANISOU 2304  N   GLY A 152    11610   9522   9733    684    687   -117
ATOM   2305  CA  GLY A 152      -5.332   3.574  38.058  1.00 86.84           C  
ANISOU 2305  CA  GLY A 152    12472  10137  10386    675    707   -148
ATOM   2306  C   GLY A 152      -4.388   2.651  37.312  1.00 86.96           C  
ANISOU 2306  C   GLY A 152    12450  10203  10386    660    688   -171
ATOM   2307  O   GLY A 152      -3.571   1.957  37.922  1.00 95.67           O  
ANISOU 2307  O   GLY A 152    13649  11270  11431    717    728   -186
ATOM   2308  H   GLY A 152      -6.526   5.001  37.010  1.00 81.23           H  
ATOM   2309  HA3 GLY A 152      -6.278   3.054  38.207  1.00 86.84           H  
ATOM   2310  HA2 GLY A 152      -4.933   3.790  39.051  1.00 86.84           H  
ATOM   2311  N   LYS A 153      -4.488   2.629  35.981  1.00 89.98           N  
ANISOU 2311  N   LYS A 153    12699  10670  10820    586    630   -174
ATOM   2312  CA  LYS A 153      -3.572   1.816  35.190  1.00 75.04           C  
ANISOU 2312  CA  LYS A 153    10763   8834   8916    572    611   -193
ATOM   2313  C   LYS A 153      -2.156   2.378  35.226  1.00 74.42           C  
ANISOU 2313  C   LYS A 153    10625   8845   8808    698    658   -173
ATOM   2314  O   LYS A 153      -1.184   1.613  35.184  1.00 72.52           O  
ANISOU 2314  O   LYS A 153    10407   8620   8526    726    672   -187
ATOM   2315  CB  LYS A 153      -4.075   1.715  33.748  1.00 66.93           C  
ANISOU 2315  CB  LYS A 153     9609   7871   7948    465    540   -197
ATOM   2316  CG  LYS A 153      -3.260   0.785  32.867  1.00 63.62           C  
ANISOU 2316  CG  LYS A 153     9150   7502   7520    434    514   -217
ATOM   2317  CD  LYS A 153      -3.865   0.656  31.480  1.00 73.75           C  
ANISOU 2317  CD  LYS A 153    10323   8837   8860    330    445   -219
ATOM   2318  CE  LYS A 153      -5.250   0.031  31.531  1.00 72.42           C  
ANISOU 2318  CE  LYS A 153    10210   8594   8712    217    404   -231
ATOM   2319  NZ  LYS A 153      -5.793  -0.205  30.164  1.00 74.70           N1+
ANISOU 2319  NZ  LYS A 153    10396   8938   9051    124    340   -230
ATOM   2320  H   LYS A 153      -5.148   3.215  35.492  1.00 89.98           H  
ATOM   2321  HA  LYS A 153      -3.555   0.805  35.601  1.00 75.04           H  
ATOM   2322  HB3 LYS A 153      -4.118   2.706  33.293  1.00 66.93           H  
ATOM   2323  HB2 LYS A 153      -5.103   1.367  33.819  1.00 66.93           H  
ATOM   2324  HG3 LYS A 153      -3.176  -0.198  33.332  1.00 63.62           H  
ATOM   2325  HG2 LYS A 153      -2.241   1.156  32.758  1.00 63.62           H  
ATOM   2326  HD3 LYS A 153      -3.200   0.020  30.902  1.00 73.75           H  
ATOM   2327  HD2 LYS A 153      -3.889   1.630  30.988  1.00 73.75           H  
ATOM   2328  HE3 LYS A 153      -5.968   0.676  32.033  1.00 72.42           H  
ATOM   2329  HE2 LYS A 153      -5.228  -0.918  32.066  1.00 72.42           H  
ATOM   2330  HZ1 LYS A 153      -5.787   0.662  29.637  1.00 74.70           H  
ATOM   2331  HZ2 LYS A 153      -5.208  -0.871  29.680  1.00 74.70           H  
ATOM   2332  HZ3 LYS A 153      -6.734  -0.564  30.218  1.00 74.70           H  
ATOM   2333  N   ALA A 154      -2.019   3.702  35.319  1.00 72.38           N  
ANISOU 2333  N   ALA A 154    10288   8648   8564    773    683   -138
ATOM   2334  CA  ALA A 154      -0.698   4.319  35.360  1.00 70.34           C  
ANISOU 2334  CA  ALA A 154     9964   8489   8274    890    726   -112
ATOM   2335  C   ALA A 154      -0.037   4.144  36.722  1.00 76.72           C  
ANISOU 2335  C   ALA A 154    10896   9245   9011   1009    800   -105
ATOM   2336  O   ALA A 154       1.171   3.895  36.800  1.00 76.10           O  
ANISOU 2336  O   ALA A 154    10808   9222   8885   1087    833    -99
ATOM   2337  CB  ALA A 154      -0.799   5.803  35.005  1.00 67.54           C  
ANISOU 2337  CB  ALA A 154     9484   8224   7956    925    726    -75
ATOM   2338  H   ALA A 154      -2.824   4.312  35.354  1.00 72.38           H  
ATOM   2339  HA  ALA A 154      -0.050   3.847  34.618  1.00 70.34           H  
ATOM   2340  HB1 ALA A 154      -0.670   5.946  33.934  1.00 67.54           H  
ATOM   2341  HB2 ALA A 154      -1.776   6.210  35.268  1.00 67.54           H  
ATOM   2342  HB3 ALA A 154      -0.070   6.430  35.513  1.00 67.54           H  
ATOM   2343  N   HIS A 155      -0.808   4.278  37.806  1.00 83.01           N  
ANISOU 2343  N   HIS A 155    11811   9934   9793   1029    830   -103
ATOM   2344  CA  HIS A 155      -0.239   4.094  39.136  1.00 88.45           C  
ANISOU 2344  CA  HIS A 155    12635  10560  10411   1147    905    -97
ATOM   2345  C   HIS A 155       0.171   2.647  39.379  1.00 82.55           C  
ANISOU 2345  C   HIS A 155    12006   9743   9615   1124    910   -135
ATOM   2346  O   HIS A 155       1.103   2.391  40.151  1.00 81.67           O  
ANISOU 2346  O   HIS A 155    11972   9623   9438   1236    972   -130
ATOM   2347  CB  HIS A 155      -1.232   4.549  40.206  1.00 94.72           C  
ANISOU 2347  CB  HIS A 155    13541  11247  11203   1162    932    -87
ATOM   2348  CG  HIS A 155      -1.415   6.033  40.268  1.00101.66           C  
ANISOU 2348  CG  HIS A 155    14323  12192  12109   1224    948    -42
ATOM   2349  ND1 HIS A 155      -2.515   6.805  40.098  1.00106.48           N  
ANISOU 2349  ND1 HIS A 155    14870  12900  12689   1363   1000     -2
ATOM   2350  CD2 HIS A 155      -0.380   6.899  40.550  1.00105.20           C  
ANISOU 2350  CD2 HIS A 155    14729  12631  12612   1166    918    -30
ATOM   2351  CE1 HIS A 155      -2.125   8.111  40.271  1.00109.36           C  
ANISOU 2351  CE1 HIS A 155    15156  13309  13087   1385   1001     32
ATOM   2352  NE2 HIS A 155      -0.833   8.140  40.543  1.00108.11           N  
ANISOU 2352  NE2 HIS A 155    15011  13086  12981   1269    952     15
ATOM   2353  H   HIS A 155      -1.786   4.526  37.733  1.00 83.01           H  
ATOM   2354  HA  HIS A 155       0.669   4.695  39.224  1.00 88.45           H  
ATOM   2355  HB3 HIS A 155      -0.903   4.225  41.194  1.00 94.72           H  
ATOM   2356  HB2 HIS A 155      -2.205   4.084  40.040  1.00 94.72           H  
ATOM   2357  HD1 HIS A 155      -3.444   6.483  39.870  1.00106.48           H  
ATOM   2358  HD2 HIS A 155       0.659   6.686  40.754  1.00105.20           H  
ATOM   2359  HE1 HIS A 155      -2.768   8.977  40.214  1.00109.36           H  
ATOM   2360  N   SER A 156      -0.505   1.693  38.736  1.00 79.34           N  
ANISOU 2360  N   SER A 156    11616   9292   9237    984    849   -172
ATOM   2361  CA  SER A 156      -0.151   0.289  38.916  1.00 80.35           C  
ANISOU 2361  CA  SER A 156    11854   9356   9319    952    849   -210
ATOM   2362  C   SER A 156       1.149  -0.058  38.202  1.00 77.16           C  
ANISOU 2362  C   SER A 156    11361   9059   8896    992    850   -210
ATOM   2363  O   SER A 156       1.837  -1.007  38.598  1.00 77.85           O  
ANISOU 2363  O   SER A 156    11541   9112   8926   1024    877   -231
ATOM   2364  CB  SER A 156      -1.285  -0.607  38.419  1.00 82.55           C  
ANISOU 2364  CB  SER A 156    12167   9566   9631    787    781   -245
ATOM   2365  OG  SER A 156      -1.587  -0.342  37.061  1.00 93.84           O  
ANISOU 2365  OG  SER A 156    13437  11089  11129    703    715   -240
ATOM   2366  H   SER A 156      -1.276   1.918  38.123  1.00 79.34           H  
ATOM   2367  HA  SER A 156      -0.014   0.083  39.979  1.00 80.35           H  
ATOM   2368  HB3 SER A 156      -2.184  -0.441  39.013  1.00 82.55           H  
ATOM   2369  HB2 SER A 156      -1.027  -1.661  38.528  1.00 82.55           H  
ATOM   2370  HG  SER A 156      -2.037   0.505  37.003  1.00 93.84           H  
ATOM   2371  N   GLN A 157       1.501   0.689  37.157  1.00 81.06           N  
ANISOU 2371  N   GLN A 157    11683   9681   9435    989    821   -187
ATOM   2372  CA  GLN A 157       2.721   0.452  36.399  1.00 80.55           C  
ANISOU 2372  CA  GLN A 157    11522   9727   9355   1017    818   -183
ATOM   2373  C   GLN A 157       3.832   1.434  36.750  1.00 83.24           C  
ANISOU 2373  C   GLN A 157    11797  10171   9661   1162    876   -139
ATOM   2374  O   GLN A 157       4.839   1.494  36.039  1.00 84.41           O  
ANISOU 2374  O   GLN A 157    11838  10434   9801   1184    871   -126
ATOM   2375  CB  GLN A 157       2.427   0.507  34.900  1.00 81.05           C  
ANISOU 2375  CB  GLN A 157    11444   9867   9485    904    743   -188
ATOM   2376  CG  GLN A 157       1.408  -0.521  34.438  1.00 91.30           C  
ANISOU 2376  CG  GLN A 157    12791  11085  10814    762    683   -226
ATOM   2377  CD  GLN A 157       1.234  -0.527  32.936  1.00102.35           C  
ANISOU 2377  CD  GLN A 157    14054  12563  12271    666    615   -228
ATOM   2378  OE1 GLN A 157       0.350  -1.196  32.403  1.00105.84           O  
ANISOU 2378  OE1 GLN A 157    14507  12961  12745    551    562   -250
ATOM   2379  NE2 GLN A 157       2.084   0.221  32.243  1.00101.05           N  
ANISOU 2379  NE2 GLN A 157    13761  12517  12116    711    617   -203
ATOM   2380  H   GLN A 157       0.914   1.453  36.854  1.00 81.06           H  
ATOM   2381  HA  GLN A 157       3.127  -0.540  36.600  1.00 80.55           H  
ATOM   2382  HB3 GLN A 157       3.370   0.342  34.375  1.00 81.05           H  
ATOM   2383  HB2 GLN A 157       2.085   1.511  34.637  1.00 81.05           H  
ATOM   2384  HG3 GLN A 157       0.438  -0.352  34.901  1.00 91.30           H  
ATOM   2385  HG2 GLN A 157       1.726  -1.519  34.743  1.00 91.30           H  
ATOM   2386 HE22 GLN A 157       2.046   0.257  31.231  1.00101.05           H  
ATOM   2387 HE21 GLN A 157       2.789   0.762  32.721  1.00101.05           H  
ATOM   2388  N   GLY A 158       3.671   2.202  37.826  1.00 83.36           N  
ANISOU 2388  N   GLY A 158    11870  10151   9653   1259    931   -113
ATOM   2389  CA  GLY A 158       4.723   3.094  38.269  1.00 82.73           C  
ANISOU 2389  CA  GLY A 158    11733  10169   9531   1405    992    -67
ATOM   2390  C   GLY A 158       4.947   4.305  37.397  1.00 79.49           C  
ANISOU 2390  C   GLY A 158    11141   9899   9162   1404    967    -31
ATOM   2391  O   GLY A 158       6.009   4.926  37.482  1.00 90.50           O  
ANISOU 2391  O   GLY A 158    12458  11408  10520   1506   1006      8
ATOM   2392  H   GLY A 158       2.830   2.139  38.382  1.00 83.36           H  
ATOM   2393  HA3 GLY A 158       5.660   2.545  38.377  1.00 82.73           H  
ATOM   2394  HA2 GLY A 158       4.460   3.446  39.267  1.00 82.73           H  
ATOM   2395  N   CYS A 159       3.977   4.657  36.557  1.00 72.05           N  
ANISOU 2395  N   CYS A 159    10130   8955   8293   1290    905    -41
ATOM   2396  CA  CYS A 159       4.113   5.830  35.705  1.00 74.00           C  
ANISOU 2396  CA  CYS A 159    10213   9325   8578   1280    880    -10
ATOM   2397  C   CYS A 159       4.235   7.095  36.548  1.00 73.30           C  
ANISOU 2397  C   CYS A 159    10106   9276   8468   1398    934     37
ATOM   2398  O   CYS A 159       3.656   7.206  37.632  1.00 81.51           O  
ANISOU 2398  O   CYS A 159    11258  10220   9494   1448    972     41
ATOM   2399  CB  CYS A 159       2.912   5.952  34.764  1.00 72.77           C  
ANISOU 2399  CB  CYS A 159    10007   9141   8500   1144    808    -31
ATOM   2400  SG  CYS A 159       2.720   4.609  33.566  1.00 78.35           S  
ANISOU 2400  SG  CYS A 159    10707   9825   9238   1002    738    -78
ATOM   2401  H   CYS A 159       3.104   4.148  36.520  1.00 72.05           H  
ATOM   2402  HA  CYS A 159       5.037   5.754  35.133  1.00 74.00           H  
ATOM   2403  HB3 CYS A 159       2.995   6.872  34.185  1.00 72.77           H  
ATOM   2404  HB2 CYS A 159       2.000   6.040  35.343  1.00 72.77           H  
ATOM   2405  N   GLY A 160       5.003   8.056  36.038  1.00 71.33           N  
ANISOU 2405  N   GLY A 160     9716   9172   8215   1439    937     75
ATOM   2406  CA  GLY A 160       5.145   9.326  36.714  1.00 82.46           C  
ANISOU 2406  CA  GLY A 160    11082  10636   9614   1528    970    128
ATOM   2407  C   GLY A 160       3.974  10.253  36.450  1.00 87.29           C  
ANISOU 2407  C   GLY A 160    11657  11229  10280   1483    949    129
ATOM   2408  O   GLY A 160       3.105   9.987  35.620  1.00 83.77           O  
ANISOU 2408  O   GLY A 160    11193  10740   9894   1359    888     97
ATOM   2409  H   GLY A 160       5.461   7.939  35.145  1.00 71.33           H  
ATOM   2410  HA3 GLY A 160       6.049   9.804  36.338  1.00 82.46           H  
ATOM   2411  HA2 GLY A 160       5.290   9.192  37.788  1.00 82.46           H  
ATOM   2412  N   GLU A 161       3.958  11.364  37.184  1.00100.76           N  
ANISOU 2412  N   GLU A 161    13339  12963  11982   1549    969    178
ATOM   2413  CA  GLU A 161       2.911  12.358  36.996  1.00103.57           C  
ANISOU 2413  CA  GLU A 161    13655  13314  12385   1520    956    185
ATOM   2414  C   GLU A 161       2.982  12.942  35.591  1.00 91.79           C  
ANISOU 2414  C   GLU A 161    12010  11934  10931   1444    908    183
ATOM   2415  O   GLU A 161       4.066  13.185  35.054  1.00 78.83           O  
ANISOU 2415  O   GLU A 161    10269  10413   9270   1447    893    205
ATOM   2416  CB  GLU A 161       3.032  13.469  38.039  1.00115.44           C  
ANISOU 2416  CB  GLU A 161    15151  14839  13871   1597    977    244
ATOM   2417  CG  GLU A 161       2.431  13.120  39.391  1.00127.56           C  
ANISOU 2417  CG  GLU A 161    16846  16236  15386   1650   1020    243
ATOM   2418  CD  GLU A 161       2.404  14.304  40.336  1.00141.52           C  
ANISOU 2418  CD  GLU A 161    18604  18027  17140   1721   1039    303
ATOM   2419  OE1 GLU A 161       3.204  15.243  40.137  1.00147.90           O  
ANISOU 2419  OE1 GLU A 161    19293  18966  17938   1747   1025    350
ATOM   2420  OE2 GLU A 161       1.578  14.301  41.275  1.00141.98           O1-
ANISOU 2420  OE2 GLU A 161    18778  17973  17195   1745   1068    303
ATOM   2421  H   GLU A 161       4.677  11.562  37.864  1.00100.76           H  
ATOM   2422  HA  GLU A 161       1.941  11.870  37.115  1.00103.57           H  
ATOM   2423  HB3 GLU A 161       2.553  14.375  37.659  1.00115.44           H  
ATOM   2424  HB2 GLU A 161       4.088  13.720  38.159  1.00115.44           H  
ATOM   2425  HG3 GLU A 161       2.996  12.311  39.856  1.00127.56           H  
ATOM   2426  HG2 GLU A 161       1.412  12.754  39.256  1.00127.56           H  
ATOM   2427  N   GLY A 162       1.813  13.163  34.995  1.00 96.84           N  
ANISOU 2427  N   GLY A 162    12633  12525  11636   1342    857    163
ATOM   2428  CA  GLY A 162       1.728  13.619  33.626  1.00 88.91           C  
ANISOU 2428  CA  GLY A 162    11504  11603  10676   1249    799    157
ATOM   2429  C   GLY A 162       1.916  12.542  32.585  1.00 89.78           C  
ANISOU 2429  C   GLY A 162    11604  11704  10804   1151    751    118
ATOM   2430  O   GLY A 162       1.856  12.845  31.386  1.00 97.94           O  
ANISOU 2430  O   GLY A 162    12543  12798  11872   1072    703    111
ATOM   2431  H   GLY A 162       0.949  12.956  35.476  1.00 96.84           H  
ATOM   2432  HA3 GLY A 162       2.439  14.427  33.441  1.00 88.91           H  
ATOM   2433  HA2 GLY A 162       0.738  14.052  33.485  1.00 88.91           H  
ATOM   2434  N   GLN A 163       2.142  11.298  32.996  1.00 80.61           N  
ANISOU 2434  N   GLN A 163    10542  10469   9618   1155    762     92
ATOM   2435  CA  GLN A 163       2.335  10.183  32.083  1.00 72.30           C  
ANISOU 2435  CA  GLN A 163     9488   9404   8578   1067    719     55
ATOM   2436  C   GLN A 163       1.162   9.217  32.163  1.00 66.74           C  
ANISOU 2436  C   GLN A 163     8885   8564   7909    984    689     16
ATOM   2437  O   GLN A 163       0.367   9.237  33.108  1.00 73.31           O  
ANISOU 2437  O   GLN A 163     9809   9302   8742   1005    710     15
ATOM   2438  CB  GLN A 163       3.639   9.438  32.391  1.00 71.40           C  
ANISOU 2438  CB  GLN A 163     9400   9328   8402   1131    753     57
ATOM   2439  CG  GLN A 163       4.897  10.212  32.054  1.00 71.00           C  
ANISOU 2439  CG  GLN A 163     9231   9431   8313   1190    771     96
ATOM   2440  CD  GLN A 163       6.147   9.375  32.215  1.00 73.97           C  
ANISOU 2440  CD  GLN A 163     9626   9850   8631   1240    798     96
ATOM   2441  OE1 GLN A 163       6.164   8.401  32.968  1.00 75.22           O  
ANISOU 2441  OE1 GLN A 163     9900   9920   8761   1273    825     76
ATOM   2442  NE2 GLN A 163       7.203   9.744  31.499  1.00 82.43           N  
ANISOU 2442  NE2 GLN A 163    10584  11056   9678   1241    791    120
ATOM   2443  H   GLN A 163       2.179  11.083  33.983  1.00 80.61           H  
ATOM   2444  HA  GLN A 163       2.387  10.525  31.050  1.00 72.30           H  
ATOM   2445  HB3 GLN A 163       3.661   8.514  31.809  1.00 71.40           H  
ATOM   2446  HB2 GLN A 163       3.658   9.112  33.428  1.00 71.40           H  
ATOM   2447  HG3 GLN A 163       4.980  11.085  32.703  1.00 71.00           H  
ATOM   2448  HG2 GLN A 163       4.842  10.587  31.033  1.00 71.00           H  
ATOM   2449 HE22 GLN A 163       8.062   9.216  31.560  1.00 82.43           H  
ATOM   2450 HE21 GLN A 163       7.161  10.555  30.901  1.00 82.43           H  
ATOM   2451  N   VAL A 164       1.060   8.367  31.143  1.00 54.88           N  
ANISOU 2451  N   VAL A 164     7364   7055   6433    886    638    -15
ATOM   2452  CA  VAL A 164       0.035   7.337  31.066  1.00 55.69           C  
ANISOU 2452  CA  VAL A 164     7549   7047   6565    797    603    -50
ATOM   2453  C   VAL A 164       0.694   6.035  30.638  1.00 51.79           C  
ANISOU 2453  C   VAL A 164     7082   6548   6048    760    586    -78
ATOM   2454  O   VAL A 164       1.824   6.012  30.148  1.00 49.18           O  
ANISOU 2454  O   VAL A 164     6689   6306   5693    786    591    -70
ATOM   2455  CB  VAL A 164      -1.100   7.700  30.082  1.00 56.66           C  
ANISOU 2455  CB  VAL A 164     7607   7167   6754    697    545    -57
ATOM   2456  CG1 VAL A 164      -1.727   9.037  30.443  1.00 59.46           C  
ANISOU 2456  CG1 VAL A 164     7927   7535   7130    732    560    -28
ATOM   2457  CG2 VAL A 164      -0.576   7.713  28.654  1.00 61.27           C  
ANISOU 2457  CG2 VAL A 164     8083   7839   7357    644    504    -60
ATOM   2458  H   VAL A 164       1.725   8.400  30.380  1.00 54.88           H  
ATOM   2459  HA  VAL A 164      -0.407   7.157  32.047  1.00 55.69           H  
ATOM   2460  HB  VAL A 164      -1.887   6.950  30.144  1.00 56.66           H  
ATOM   2461 HG11 VAL A 164      -2.601   9.232  29.820  1.00 59.46           H  
ATOM   2462 HG12 VAL A 164      -2.056   9.048  31.482  1.00 59.46           H  
ATOM   2463 HG13 VAL A 164      -1.039   9.870  30.299  1.00 59.46           H  
ATOM   2464 HG21 VAL A 164      -1.346   8.082  27.975  1.00 61.27           H  
ATOM   2465 HG22 VAL A 164       0.284   8.371  28.535  1.00 61.27           H  
ATOM   2466 HG23 VAL A 164      -0.304   6.726  28.281  1.00 61.27           H  
ATOM   2467  N   ALA A 165      -0.030   4.938  30.841  1.00 54.43           N  
ANISOU 2467  N   ALA A 165     7513   6781   6389    695    566   -109
ATOM   2468  CA  ALA A 165       0.337   3.669  30.225  1.00 50.26           C  
ANISOU 2468  CA  ALA A 165     7001   6244   5851    634    537   -138
ATOM   2469  C   ALA A 165       0.015   3.754  28.739  1.00 50.97           C  
ANISOU 2469  C   ALA A 165     6985   6389   5994    542    476   -142
ATOM   2470  O   ALA A 165      -1.157   3.824  28.355  1.00 51.20           O  
ANISOU 2470  O   ALA A 165     7006   6380   6070    469    438   -147
ATOM   2471  CB  ALA A 165      -0.409   2.516  30.887  1.00 49.46           C  
ANISOU 2471  CB  ALA A 165     7034   6021   5738    584    531   -168
ATOM   2472  H   ALA A 165      -0.947   4.992  31.278  1.00 54.43           H  
ATOM   2473  HA  ALA A 165       1.406   3.488  30.361  1.00 50.26           H  
ATOM   2474  HB1 ALA A 165      -0.126   1.559  30.446  1.00 49.46           H  
ATOM   2475  HB2 ALA A 165      -0.179   2.465  31.952  1.00 49.46           H  
ATOM   2476  HB3 ALA A 165      -1.490   2.618  30.789  1.00 49.46           H  
ATOM   2477  N   CYS A 166       1.049   3.768  27.902  1.00 52.03           N  
ANISOU 2477  N   CYS A 166     7038   6613   6117    548    467   -137
ATOM   2478  CA  CYS A 166       0.874   4.011  26.471  1.00 53.58           C  
ANISOU 2478  CA  CYS A 166     7133   6867   6358    474    416   -136
ATOM   2479  C   CYS A 166       0.245   2.783  25.828  1.00 60.40           C  
ANISOU 2479  C   CYS A 166     8030   7676   7244    376    368   -164
ATOM   2480  O   CYS A 166       0.928   1.802  25.526  1.00 54.93           O  
ANISOU 2480  O   CYS A 166     7354   6991   6527    358    360   -180
ATOM   2481  CB  CYS A 166       2.207   4.354  25.817  1.00 58.29           C  
ANISOU 2481  CB  CYS A 166     7644   7573   6929    504    423   -121
ATOM   2482  SG  CYS A 166       2.056   4.860  24.094  1.00 62.43           S  
ANISOU 2482  SG  CYS A 166     8053   8168   7502    421    368   -117
ATOM   2483  H   CYS A 166       2.000   3.691  28.243  1.00 52.03           H  
ATOM   2484  HA  CYS A 166       0.197   4.860  26.372  1.00 53.58           H  
ATOM   2485  HB3 CYS A 166       2.904   3.518  25.879  1.00 58.29           H  
ATOM   2486  HB2 CYS A 166       2.670   5.179  26.358  1.00 58.29           H  
ATOM   2487  N   LEU A 167      -1.070   2.837  25.617  1.00 60.60           N  
ANISOU 2487  N   LEU A 167     8062   7650   7314    313    336   -168
ATOM   2488  CA  LEU A 167      -1.811   1.784  24.940  1.00 52.10           C  
ANISOU 2488  CA  LEU A 167     7002   6533   6261    217    287   -188
ATOM   2489  C   LEU A 167      -2.723   2.418  23.902  1.00 56.34           C  
ANISOU 2489  C   LEU A 167     7458   7095   6853    163    247   -176
ATOM   2490  O   LEU A 167      -3.274   3.500  24.132  1.00 67.76           O  
ANISOU 2490  O   LEU A 167     8877   8547   8322    187    258   -159
ATOM   2491  CB  LEU A 167      -2.625   0.947  25.933  1.00 42.39           C  
ANISOU 2491  CB  LEU A 167     5886   5202   5017    189    291   -204
ATOM   2492  CG  LEU A 167      -1.789   0.114  26.906  1.00 45.03           C  
ANISOU 2492  CG  LEU A 167     6318   5498   5292    234    328   -221
ATOM   2493  CD1 LEU A 167      -2.670  -0.517  27.971  1.00 59.96           C  
ANISOU 2493  CD1 LEU A 167     8332   7283   7166    206    335   -235
ATOM   2494  CD2 LEU A 167      -1.007  -0.950  26.152  1.00 32.26           C  
ANISOU 2494  CD2 LEU A 167     4689   3911   3657    200    306   -237
ATOM   2495  H   LEU A 167      -1.599   3.652  25.892  1.00 60.60           H  
ATOM   2496  HA  LEU A 167      -1.121   1.144  24.401  1.00 52.10           H  
ATOM   2497  HB3 LEU A 167      -3.310   0.289  25.395  1.00 42.39           H  
ATOM   2498  HB2 LEU A 167      -3.250   1.633  26.493  1.00 42.39           H  
ATOM   2499  HG  LEU A 167      -1.075   0.759  27.420  1.00 45.03           H  
ATOM   2500 HD11 LEU A 167      -2.491  -1.585  28.097  1.00 59.96           H  
ATOM   2501 HD12 LEU A 167      -2.464  -0.040  28.924  1.00 59.96           H  
ATOM   2502 HD13 LEU A 167      -3.732  -0.395  27.758  1.00 59.96           H  
ATOM   2503 HD21 LEU A 167      -0.642  -1.733  26.817  1.00 32.26           H  
ATOM   2504 HD22 LEU A 167      -1.620  -1.433  25.391  1.00 32.26           H  
ATOM   2505 HD23 LEU A 167      -0.131  -0.538  25.655  1.00 32.26           H  
ATOM   2506  N   PHE A 168      -2.878   1.740  22.762  1.00 51.17           N  
ANISOU 2506  N   PHE A 168     6768   6456   6219     94    203   -184
ATOM   2507  CA  PHE A 168      -3.579   2.335  21.626  1.00 43.44           C  
ANISOU 2507  CA  PHE A 168     5708   5509   5286     53    168   -172
ATOM   2508  C   PHE A 168      -5.014   2.707  21.984  1.00 54.42           C  
ANISOU 2508  C   PHE A 168     7113   6854   6710     27    158   -163
ATOM   2509  O   PHE A 168      -5.465   3.825  21.706  1.00 49.33           O  
ANISOU 2509  O   PHE A 168     6414   6237   6094     42    158   -146
ATOM   2510  CB  PHE A 168      -3.551   1.375  20.435  1.00 33.58           C  
ANISOU 2510  CB  PHE A 168     4435   4275   4047    -13    125   -181
ATOM   2511  CG  PHE A 168      -4.110   1.960  19.166  1.00 38.98           C  
ANISOU 2511  CG  PHE A 168     5041   4995   4773    -46     94   -167
ATOM   2512  CD1 PHE A 168      -5.476   1.925  18.908  1.00 38.40           C  
ANISOU 2512  CD1 PHE A 168     4962   4894   4735    -91     66   -159
ATOM   2513  CD2 PHE A 168      -3.270   2.541  18.226  1.00 36.30           C  
ANISOU 2513  CD2 PHE A 168     4639   4720   4434    -32     93   -161
ATOM   2514  CE1 PHE A 168      -5.995   2.464  17.741  1.00 36.43           C  
ANISOU 2514  CE1 PHE A 168     4645   4677   4520   -112     42   -145
ATOM   2515  CE2 PHE A 168      -3.780   3.080  17.054  1.00 26.74           C  
ANISOU 2515  CE2 PHE A 168     3369   3535   3257    -59     67   -150
ATOM   2516  CZ  PHE A 168      -5.145   3.043  16.810  1.00 34.23           C  
ANISOU 2516  CZ  PHE A 168     4312   4452   4240    -95     43   -142
ATOM   2517  H   PHE A 168      -2.414   0.850  22.619  1.00 51.17           H  
ATOM   2518  HA  PHE A 168      -3.046   3.247  21.345  1.00 43.44           H  
ATOM   2519  HB3 PHE A 168      -4.087   0.453  20.670  1.00 33.58           H  
ATOM   2520  HB2 PHE A 168      -2.520   1.071  20.244  1.00 33.58           H  
ATOM   2521  HD1 PHE A 168      -6.149   1.465  19.617  1.00 38.40           H  
ATOM   2522  HD2 PHE A 168      -2.205   2.569  18.402  1.00 36.30           H  
ATOM   2523  HE1 PHE A 168      -7.057   2.423  17.555  1.00 36.43           H  
ATOM   2524  HE2 PHE A 168      -3.129   3.516  16.316  1.00 26.74           H  
ATOM   2525  HZ  PHE A 168      -5.536   3.453  15.893  1.00 34.23           H  
ATOM   2526  N   GLU A 169      -5.752   1.780  22.598  1.00 55.61           N  
ANISOU 2526  N   GLU A 169     7338   6939   6854    -16    147   -173
ATOM   2527  CA  GLU A 169      -7.157   2.033  22.901  1.00 51.17           C  
ANISOU 2527  CA  GLU A 169     6787   6337   6319    -53    133   -162
ATOM   2528  C   GLU A 169      -7.345   3.113  23.954  1.00 50.24           C  
ANISOU 2528  C   GLU A 169     6691   6199   6199      7    173   -150
ATOM   2529  O   GLU A 169      -8.427   3.707  24.026  1.00 63.47           O  
ANISOU 2529  O   GLU A 169     8350   7863   7904    -12    164   -134
ATOM   2530  CB  GLU A 169      -7.843   0.750  23.366  1.00 71.94           C  
ANISOU 2530  CB  GLU A 169     9497   8905   8934   -122    112   -175
ATOM   2531  CG  GLU A 169      -7.215   0.101  24.587  1.00103.77           C  
ANISOU 2531  CG  GLU A 169    13634  12879  12915    -95    146   -195
ATOM   2532  CD  GLU A 169      -6.121  -0.886  24.231  1.00115.75           C  
ANISOU 2532  CD  GLU A 169    15166  14413  14401    -96    143   -214
ATOM   2533  OE1 GLU A 169      -5.639  -0.858  23.079  1.00111.24           O  
ANISOU 2533  OE1 GLU A 169    14516  13904  13846   -102    122   -210
ATOM   2534  OE2 GLU A 169      -5.748  -1.696  25.106  1.00113.87           O1-
ANISOU 2534  OE2 GLU A 169    15022  14123  14119    -92    162   -233
ATOM   2535  H   GLU A 169      -5.400   0.847  22.792  1.00 55.61           H  
ATOM   2536  HA  GLU A 169      -7.656   2.370  21.989  1.00 51.17           H  
ATOM   2537  HB3 GLU A 169      -7.892   0.160  22.476  1.00 71.94           H  
ATOM   2538  HB2 GLU A 169      -8.886   0.967  23.599  1.00 71.94           H  
ATOM   2539  HG3 GLU A 169      -7.978  -0.398  25.186  1.00103.77           H  
ATOM   2540  HG2 GLU A 169      -6.727   0.824  25.210  1.00103.77           H  
ATOM   2541  N   ASP A 170      -6.326   3.377  24.768  1.00 45.57           N  
ANISOU 2541  N   ASP A 170     6135   5608   5572     81    217   -154
ATOM   2542  CA  ASP A 170      -6.436   4.351  25.843  1.00 58.32           C  
ANISOU 2542  CA  ASP A 170     7778   7204   7178    147    259   -140
ATOM   2543  C   ASP A 170      -6.177   5.782  25.393  1.00 47.31           C  
ANISOU 2543  C   ASP A 170     6290   5882   5805    197    271   -118
ATOM   2544  O   ASP A 170      -6.561   6.716  26.105  1.00 58.97           O  
ANISOU 2544  O   ASP A 170     7773   7348   7286    239    297   -101
ATOM   2545  CB  ASP A 170      -5.470   3.997  26.981  1.00 68.65           C  
ANISOU 2545  CB  ASP A 170     9171   8481   8433    214    307   -149
ATOM   2546  CG  ASP A 170      -5.736   2.620  27.571  1.00 73.48           C  
ANISOU 2546  CG  ASP A 170     9892   9012   9016    166    300   -173
ATOM   2547  OD1 ASP A 170      -6.788   2.028  27.250  1.00 74.14           O  
ANISOU 2547  OD1 ASP A 170     9987   9062   9122     78    259   -178
ATOM   2548  OD2 ASP A 170      -4.897   2.134  28.361  1.00 75.36           O1-
ANISOU 2548  OD2 ASP A 170    10204   9222   9205    216    336   -185
ATOM   2549  H   ASP A 170      -5.451   2.879  24.677  1.00 45.57           H  
ATOM   2550  HA  ASP A 170      -7.452   4.352  26.247  1.00 58.32           H  
ATOM   2551  HB3 ASP A 170      -5.561   4.726  27.786  1.00 68.65           H  
ATOM   2552  HB2 ASP A 170      -4.438   4.024  26.625  1.00 68.65           H  
ATOM   2553  N   VAL A 171      -5.551   5.985  24.235  1.00 38.26           N  
ANISOU 2553  N   VAL A 171     5061   4807   4669    190    252   -117
ATOM   2554  CA  VAL A 171      -5.184   7.334  23.815  1.00 36.75           C  
ANISOU 2554  CA  VAL A 171     4788   4688   4489    233    264    -97
ATOM   2555  C   VAL A 171      -5.923   7.739  22.543  1.00 43.07           C  
ANISOU 2555  C   VAL A 171     5515   5518   5334    178    224    -92
ATOM   2556  O   VAL A 171      -6.277   8.911  22.369  1.00 36.47           O  
ANISOU 2556  O   VAL A 171     4628   4713   4517    197    229    -75
ATOM   2557  CB  VAL A 171      -3.658   7.460  23.633  1.00 35.68           C  
ANISOU 2557  CB  VAL A 171     4620   4621   4316    281    286    -97
ATOM   2558  CG1 VAL A 171      -2.955   7.300  24.972  1.00 35.01           C  
ANISOU 2558  CG1 VAL A 171     4603   4515   4184    356    335    -95
ATOM   2559  CG2 VAL A 171      -3.141   6.434  22.639  1.00 34.82           C  
ANISOU 2559  CG2 VAL A 171     4499   4528   4204    229    254   -114
ATOM   2560  H   VAL A 171      -5.246   5.208  23.665  1.00 38.26           H  
ATOM   2561  HA  VAL A 171      -5.462   8.093  24.548  1.00 36.75           H  
ATOM   2562  HB  VAL A 171      -3.417   8.461  23.272  1.00 35.68           H  
ATOM   2563 HG11 VAL A 171      -1.900   7.560  24.892  1.00 35.01           H  
ATOM   2564 HG12 VAL A 171      -3.387   7.955  25.728  1.00 35.01           H  
ATOM   2565 HG13 VAL A 171      -3.016   6.277  25.346  1.00 35.01           H  
ATOM   2566 HG21 VAL A 171      -2.077   6.248  22.780  1.00 34.82           H  
ATOM   2567 HG22 VAL A 171      -3.641   5.472  22.667  1.00 34.82           H  
ATOM   2568 HG23 VAL A 171      -3.232   6.831  21.633  1.00 34.82           H  
ATOM   2569  N   VAL A 172      -6.167   6.784  21.654  1.00 40.14           N  
ANISOU 2569  N   VAL A 172     5140   5137   4976    114    186   -105
ATOM   2570  CA  VAL A 172      -6.811   7.041  20.369  1.00 50.45           C  
ANISOU 2570  CA  VAL A 172     6381   6468   6318     67    149    -99
ATOM   2571  C   VAL A 172      -8.293   6.703  20.505  1.00 50.43           C  
ANISOU 2571  C   VAL A 172     6400   6416   6344     20    126    -93
ATOM   2572  O   VAL A 172      -8.625   5.543  20.795  1.00 40.22           O  
ANISOU 2572  O   VAL A 172     5160   5079   5043    -22    111   -103
ATOM   2573  CB  VAL A 172      -6.162   6.226  19.241  1.00 35.38           C  
ANISOU 2573  CB  VAL A 172     4452   4586   4404     31    123   -111
ATOM   2574  CG1 VAL A 172      -6.802   6.565  17.907  1.00 23.13           C  
ANISOU 2574  CG1 VAL A 172     2842   3060   2887     -6     91   -102
ATOM   2575  CG2 VAL A 172      -4.661   6.481  19.204  1.00 36.90           C  
ANISOU 2575  CG2 VAL A 172     4627   4832   4562     72    146   -114
ATOM   2576  H   VAL A 172      -5.888   5.828  21.832  1.00 40.14           H  
ATOM   2577  HA  VAL A 172      -6.619   8.068  20.077  1.00 50.45           H  
ATOM   2578  HB  VAL A 172      -6.313   5.159  19.413  1.00 35.38           H  
ATOM   2579 HG11 VAL A 172      -6.324   6.017  17.094  1.00 23.13           H  
ATOM   2580 HG12 VAL A 172      -7.859   6.307  17.875  1.00 23.13           H  
ATOM   2581 HG13 VAL A 172      -6.713   7.628  17.678  1.00 23.13           H  
ATOM   2582 HG21 VAL A 172      -4.230   6.144  18.260  1.00 36.90           H  
ATOM   2583 HG22 VAL A 172      -4.411   7.535  19.320  1.00 36.90           H  
ATOM   2584 HG23 VAL A 172      -4.160   5.903  19.977  1.00 36.90           H  
ATOM   2585  N   PRO A 173      -9.201   7.660  20.309  1.00 46.19           N  
ANISOU 2585  N   PRO A 173     5823   5889   5837     21    123    -76
ATOM   2586  CA  PRO A 173     -10.630   7.362  20.469  1.00 33.82           C  
ANISOU 2586  CA  PRO A 173     4272   4284   4295    -25    102    -66
ATOM   2587  C   PRO A 173     -11.137   6.480  19.341  1.00 40.22           C  
ANISOU 2587  C   PRO A 173     5057   5102   5121    -86     60    -66
ATOM   2588  O   PRO A 173     -10.720   6.612  18.187  1.00 59.01           O  
ANISOU 2588  O   PRO A 173     7389   7525   7509    -87     46    -66
ATOM   2589  CB  PRO A 173     -11.294   8.745  20.435  1.00 30.29           C  
ANISOU 2589  CB  PRO A 173     3777   3859   3872      3    112    -45
ATOM   2590  CG  PRO A 173     -10.174   9.739  20.552  1.00 24.94           C  
ANISOU 2590  CG  PRO A 173     3074   3224   3178     66    144    -46
ATOM   2591  CD  PRO A 173      -8.967   9.073  19.980  1.00 41.97           C  
ANISOU 2591  CD  PRO A 173     5228   5405   5312     64    139    -63
ATOM   2592  HA  PRO A 173     -10.775   6.916  21.449  1.00 33.82           H  
ATOM   2593  HB3 PRO A 173     -12.038   8.876  21.221  1.00 30.29           H  
ATOM   2594  HB2 PRO A 173     -11.801   8.916  19.484  1.00 30.29           H  
ATOM   2595  HG3 PRO A 173     -10.003   9.929  21.611  1.00 24.94           H  
ATOM   2596  HG2 PRO A 173     -10.398  10.691  20.085  1.00 24.94           H  
ATOM   2597  HD2 PRO A 173      -8.947   9.177  18.894  1.00 41.97           H  
ATOM   2598  HD3 PRO A 173      -8.036   9.445  20.366  1.00 41.97           H  
ATOM   2599  N   MET A 174     -12.061   5.580  19.682  1.00 29.12           N  
ANISOU 2599  N   MET A 174     3688   3658   3716   -140     39    -62
ATOM   2600  CA  MET A 174     -12.528   4.607  18.701  1.00 25.28           C  
ANISOU 2600  CA  MET A 174     3180   3185   3239   -197     -1    -58
ATOM   2601  C   MET A 174     -13.428   5.244  17.648  1.00 38.74           C  
ANISOU 2601  C   MET A 174     4814   4929   4978   -203    -20    -35
ATOM   2602  O   MET A 174     -13.472   4.768  16.508  1.00 53.26           O  
ANISOU 2602  O   MET A 174     6618   6795   6824   -224    -45    -30
ATOM   2603  CB  MET A 174     -13.250   3.462  19.408  1.00 27.97           C  
ANISOU 2603  CB  MET A 174     3579   3482   3565   -259    -19    -59
ATOM   2604  CG  MET A 174     -13.049   2.108  18.748  1.00 40.91           C  
ANISOU 2604  CG  MET A 174     5225   5127   5191   -309    -50    -66
ATOM   2605  SD  MET A 174     -11.311   1.739  18.424  1.00 56.38           S  
ANISOU 2605  SD  MET A 174     7198   7100   7125   -273    -35    -94
ATOM   2606  CE  MET A 174     -10.594   1.969  20.052  1.00 65.00           C  
ANISOU 2606  CE  MET A 174     8371   8142   8184   -228     10   -113
ATOM   2607  H   MET A 174     -12.384   5.493  20.637  1.00 29.12           H  
ATOM   2608  HA  MET A 174     -11.644   4.267  18.168  1.00 25.28           H  
ATOM   2609  HB3 MET A 174     -14.296   3.699  19.509  1.00 27.97           H  
ATOM   2610  HB2 MET A 174     -12.912   3.383  20.441  1.00 27.97           H  
ATOM   2611  HG3 MET A 174     -13.535   2.101  17.776  1.00 40.91           H  
ATOM   2612  HG2 MET A 174     -13.491   1.311  19.347  1.00 40.91           H  
ATOM   2613  HE1 MET A 174      -9.529   1.747  20.020  1.00 65.00           H  
ATOM   2614  HE2 MET A 174     -10.687   3.001  20.387  1.00 65.00           H  
ATOM   2615  HE3 MET A 174     -11.068   1.313  20.782  1.00 65.00           H  
ATOM   2616  N   ASN A 175     -14.142   6.318  18.000  1.00 43.71           N  
ANISOU 2616  N   ASN A 175     5423   5561   5626   -181     -6    -19
ATOM   2617  CA  ASN A 175     -14.991   6.980  17.012  1.00 43.53           C  
ANISOU 2617  CA  ASN A 175     5334   5575   5631   -179    -20      4
ATOM   2618  C   ASN A 175     -14.164   7.656  15.925  1.00 43.06           C  
ANISOU 2618  C   ASN A 175     5232   5553   5576   -141    -13     -3
ATOM   2619  O   ASN A 175     -14.626   7.777  14.784  1.00 40.81           O  
ANISOU 2619  O   ASN A 175     4904   5296   5307   -146    -30     10
ATOM   2620  CB  ASN A 175     -15.925   7.986  17.694  1.00 44.30           C  
ANISOU 2620  CB  ASN A 175     5421   5667   5745   -164     -5     22
ATOM   2621  CG  ASN A 175     -15.187   9.001  18.558  1.00 52.45           C  
ANISOU 2621  CG  ASN A 175     6472   6690   6768   -108     33     12
ATOM   2622  OD1 ASN A 175     -14.061   9.400  18.259  1.00 76.84           O  
ANISOU 2622  OD1 ASN A 175     9550   9799   9846    -70     48     -2
ATOM   2623  ND2 ASN A 175     -15.832   9.428  19.637  1.00 42.55           N  
ANISOU 2623  ND2 ASN A 175     5244   5408   5516   -104     49     23
ATOM   2624  H   ASN A 175     -14.106   6.696  18.937  1.00 43.71           H  
ATOM   2625  HA  ASN A 175     -15.621   6.215  16.552  1.00 43.53           H  
ATOM   2626  HB3 ASN A 175     -16.636   7.462  18.326  1.00 44.30           H  
ATOM   2627  HB2 ASN A 175     -16.520   8.520  16.953  1.00 44.30           H  
ATOM   2628 HD22 ASN A 175     -15.400  10.120  20.239  1.00 42.55           H  
ATOM   2629 HD21 ASN A 175     -16.757   9.089  19.857  1.00 42.55           H  
ATOM   2630  N   TYR A 176     -12.950   8.104  16.253  1.00 45.55           N  
ANISOU 2630  N   TYR A 176     5561   5873   5874   -104     11    -22
ATOM   2631  CA  TYR A 176     -12.039   8.579  15.216  1.00 34.96           C  
ANISOU 2631  CA  TYR A 176     4187   4569   4528    -82     14    -30
ATOM   2632  C   TYR A 176     -11.646   7.443  14.283  1.00 30.43           C  
ANISOU 2632  C   TYR A 176     3618   3999   3947   -115    -11    -38
ATOM   2633  O   TYR A 176     -11.680   7.588  13.057  1.00 46.73           O  
ANISOU 2633  O   TYR A 176     5650   6086   6020   -119    -25    -32
ATOM   2634  CB  TYR A 176     -10.791   9.205  15.845  1.00 27.45           C  
ANISOU 2634  CB  TYR A 176     3247   3631   3553    -41     45    -44
ATOM   2635  CG  TYR A 176      -9.633   9.330  14.874  1.00 35.17           C  
ANISOU 2635  CG  TYR A 176     4203   4646   4515    -36     43    -55
ATOM   2636  CD1 TYR A 176      -9.560  10.392  13.981  1.00 46.90           C  
ANISOU 2636  CD1 TYR A 176     5646   6166   6006    -23     45    -49
ATOM   2637  CD2 TYR A 176      -8.620   8.376  14.843  1.00 25.10           C  
ANISOU 2637  CD2 TYR A 176     2952   3369   3214    -48     40    -70
ATOM   2638  CE1 TYR A 176      -8.510  10.505  13.092  1.00 38.03           C  
ANISOU 2638  CE1 TYR A 176     4511   5075   4865    -28     43    -59
ATOM   2639  CE2 TYR A 176      -7.569   8.479  13.954  1.00 30.94           C  
ANISOU 2639  CE2 TYR A 176     3673   4145   3938    -50     37    -78
ATOM   2640  CZ  TYR A 176      -7.520   9.547  13.080  1.00 39.05           C  
ANISOU 2640  CZ  TYR A 176     4663   5205   4971    -42     38    -72
ATOM   2641  OH  TYR A 176      -6.476   9.660  12.193  1.00 33.52           O  
ANISOU 2641  OH  TYR A 176     3949   4538   4249    -53     35    -79
ATOM   2642  H   TYR A 176     -12.607   8.046  17.201  1.00 45.55           H  
ATOM   2643  HA  TYR A 176     -12.542   9.349  14.628  1.00 34.96           H  
ATOM   2644  HB3 TYR A 176     -10.445   8.604  16.683  1.00 27.45           H  
ATOM   2645  HB2 TYR A 176     -11.024  10.182  16.268  1.00 27.45           H  
ATOM   2646  HD1 TYR A 176     -10.333  11.146  13.981  1.00 46.90           H  
ATOM   2647  HD2 TYR A 176      -8.648   7.540  15.526  1.00 25.10           H  
ATOM   2648  HE1 TYR A 176      -8.468  11.343  12.413  1.00 38.03           H  
ATOM   2649  HE2 TYR A 176      -6.792   7.733  13.954  1.00 30.94           H  
ATOM   2650  HH  TYR A 176      -6.453  10.483  11.692  1.00 33.52           H  
ATOM   2651  N   MET A 177     -11.266   6.298  14.856  1.00 35.70           N  
ANISOU 2651  N   MET A 177     4328   4642   4596   -139    -17    -50
ATOM   2652  CA  MET A 177     -10.808   5.177  14.045  1.00 46.65           C  
ANISOU 2652  CA  MET A 177     5720   6033   5972   -170    -40    -57
ATOM   2653  C   MET A 177     -11.909   4.638  13.143  1.00 43.50           C  
ANISOU 2653  C   MET A 177     5295   5641   5592   -204    -71    -37
ATOM   2654  O   MET A 177     -11.624   4.152  12.043  1.00 49.96           O  
ANISOU 2654  O   MET A 177     6098   6475   6408   -215    -88    -35
ATOM   2655  CB  MET A 177     -10.273   4.063  14.947  1.00 40.22           C  
ANISOU 2655  CB  MET A 177     4962   5189   5131   -190    -39    -74
ATOM   2656  CG  MET A 177      -8.941   4.373  15.610  1.00 28.75           C  
ANISOU 2656  CG  MET A 177     3533   3741   3652   -150     -8    -93
ATOM   2657  SD  MET A 177      -7.628   4.615  14.401  1.00 49.91           S  
ANISOU 2657  SD  MET A 177     6178   6468   6319   -137     -9   -101
ATOM   2658  CE  MET A 177      -7.786   3.123  13.420  1.00 36.06           C  
ANISOU 2658  CE  MET A 177     4430   4707   4564   -191    -47   -101
ATOM   2659  H   MET A 177     -11.251   6.195  15.861  1.00 35.70           H  
ATOM   2660  HA  MET A 177     -10.008   5.534  13.400  1.00 46.65           H  
ATOM   2661  HB3 MET A 177     -10.208   3.119  14.408  1.00 40.22           H  
ATOM   2662  HB2 MET A 177     -11.002   3.862  15.733  1.00 40.22           H  
ATOM   2663  HG3 MET A 177      -8.661   3.554  16.271  1.00 28.75           H  
ATOM   2664  HG2 MET A 177      -9.026   5.264  16.230  1.00 28.75           H  
ATOM   2665  HE1 MET A 177      -6.902   2.989  12.798  1.00 36.06           H  
ATOM   2666  HE2 MET A 177      -7.883   2.251  14.065  1.00 36.06           H  
ATOM   2667  HE3 MET A 177      -8.649   3.181  12.758  1.00 36.06           H  
ATOM   2668  N   VAL A 178     -13.164   4.716  13.580  1.00 33.35           N  
ANISOU 2668  N   VAL A 178     4003   4345   4322   -220    -78    -18
ATOM   2669  CA  VAL A 178     -14.273   4.123  12.841  1.00 33.44           C  
ANISOU 2669  CA  VAL A 178     3986   4372   4346   -252   -108      8
ATOM   2670  C   VAL A 178     -14.889   5.145  11.894  1.00 38.51           C  
ANISOU 2670  C   VAL A 178     4577   5044   5011   -220   -105     28
ATOM   2671  O   VAL A 178     -14.972   4.911  10.682  1.00 28.68           O  
ANISOU 2671  O   VAL A 178     3307   3819   3769   -217   -118     39
ATOM   2672  CB  VAL A 178     -15.335   3.557  13.800  1.00 29.79           C  
ANISOU 2672  CB  VAL A 178     3543   3893   3883   -295   -120     22
ATOM   2673  CG1 VAL A 178     -16.546   3.075  13.022  1.00 28.27           C  
ANISOU 2673  CG1 VAL A 178     3307   3732   3701   -325   -149     56
ATOM   2674  CG2 VAL A 178     -14.744   2.429  14.625  1.00 20.05           C  
ANISOU 2674  CG2 VAL A 178     2370   2627   2622   -331   -125      1
ATOM   2675  H   VAL A 178     -13.366   5.101  14.494  1.00 33.35           H  
ATOM   2676  HA  VAL A 178     -13.921   3.285  12.237  1.00 33.44           H  
ATOM   2677  HB  VAL A 178     -15.658   4.337  14.493  1.00 29.79           H  
ATOM   2678 HG11 VAL A 178     -17.219   2.516  13.673  1.00 28.27           H  
ATOM   2679 HG12 VAL A 178     -17.140   3.890  12.608  1.00 28.27           H  
ATOM   2680 HG13 VAL A 178     -16.266   2.409  12.204  1.00 28.27           H  
ATOM   2681 HG21 VAL A 178     -15.471   2.057  15.340  1.00 20.05           H  
ATOM   2682 HG22 VAL A 178     -14.460   1.588  13.992  1.00 20.05           H  
ATOM   2683 HG23 VAL A 178     -13.857   2.716  15.184  1.00 20.05           H  
ATOM   2684  N   TYR A 179     -15.327   6.284  12.435  1.00 33.57           N  
ANISOU 2684  N   TYR A 179     3940   4417   4399   -193    -85     34
ATOM   2685  CA  TYR A 179     -16.030   7.273  11.624  1.00 35.57           C  
ANISOU 2685  CA  TYR A 179     4148   4695   4671   -163    -81     53
ATOM   2686  C   TYR A 179     -15.071   8.077  10.752  1.00 34.32           C  
ANISOU 2686  C   TYR A 179     3982   4549   4508   -127    -66     38
ATOM   2687  O   TYR A 179     -15.312   8.255   9.552  1.00 33.07           O  
ANISOU 2687  O   TYR A 179     3803   4407   4354   -114    -72     49
ATOM   2688  CB  TYR A 179     -16.842   8.207  12.525  1.00 29.30           C  
ANISOU 2688  CB  TYR A 179     3345   3898   3891   -150    -65     65
ATOM   2689  CG  TYR A 179     -18.065   7.565  13.140  1.00 39.45           C  
ANISOU 2689  CG  TYR A 179     4628   5180   5181   -191    -82     90
ATOM   2690  CD1 TYR A 179     -18.824   6.644  12.427  1.00 51.08           C  
ANISOU 2690  CD1 TYR A 179     6078   6677   6654   -222   -111    114
ATOM   2691  CD2 TYR A 179     -18.468   7.888  14.429  1.00 42.70           C  
ANISOU 2691  CD2 TYR A 179     5063   5568   5593   -200    -70     91
ATOM   2692  CE1 TYR A 179     -19.946   6.059  12.985  1.00 51.42           C  
ANISOU 2692  CE1 TYR A 179     6115   6726   6697   -268   -129    140
ATOM   2693  CE2 TYR A 179     -19.587   7.308  14.995  1.00 38.50           C  
ANISOU 2693  CE2 TYR A 179     4534   5034   5061   -247    -88    115
ATOM   2694  CZ  TYR A 179     -20.322   6.396  14.269  1.00 53.11           C  
ANISOU 2694  CZ  TYR A 179     6356   6914   6911   -285   -118    139
ATOM   2695  OH  TYR A 179     -21.437   5.817  14.832  1.00 68.02           O  
ANISOU 2695  OH  TYR A 179     8242   8809   8793   -340   -137    165
ATOM   2696  H   TYR A 179     -15.220   6.479  13.422  1.00 33.57           H  
ATOM   2697  HA  TYR A 179     -16.676   6.764  10.913  1.00 35.57           H  
ATOM   2698  HB3 TYR A 179     -17.234   9.022  11.915  1.00 29.30           H  
ATOM   2699  HB2 TYR A 179     -16.233   8.699  13.278  1.00 29.30           H  
ATOM   2700  HD1 TYR A 179     -18.593   6.374  11.414  1.00 51.08           H  
ATOM   2701  HD2 TYR A 179     -17.900   8.606  15.003  1.00 42.70           H  
ATOM   2702  HE1 TYR A 179     -20.528   5.350  12.415  1.00 51.42           H  
ATOM   2703  HE2 TYR A 179     -19.881   7.576  15.999  1.00 38.50           H  
ATOM   2704  HH  TYR A 179     -21.647   6.166  15.701  1.00 68.02           H  
ATOM   2705  N   PHE A 180     -13.979   8.573  11.335  1.00 33.82           N  
ANISOU 2705  N   PHE A 180     3940   4479   4432   -111    -46     14
ATOM   2706  CA  PHE A 180     -13.080   9.453  10.597  1.00 41.50           C  
ANISOU 2706  CA  PHE A 180     4903   5470   5395    -86    -32      1
ATOM   2707  C   PHE A 180     -12.087   8.655   9.759  1.00 39.86           C  
ANISOU 2707  C   PHE A 180     4712   5265   5170   -103    -44    -12
ATOM   2708  O   PHE A 180     -11.997   8.839   8.540  1.00 44.33           O  
ANISOU 2708  O   PHE A 180     5269   5839   5734    -99    -50     -9
ATOM   2709  CB  PHE A 180     -12.345  10.385  11.567  1.00 47.11           C  
ANISOU 2709  CB  PHE A 180     5619   6186   6094    -61     -5    -12
ATOM   2710  CG  PHE A 180     -11.610  11.512  10.891  1.00 56.09           C  
ANISOU 2710  CG  PHE A 180     6740   7350   7220    -40      9    -20
ATOM   2711  CD1 PHE A 180     -10.322  11.332  10.408  1.00 53.61           C  
ANISOU 2711  CD1 PHE A 180     6437   7051   6881    -48      9    -36
ATOM   2712  CD2 PHE A 180     -12.207  12.753  10.741  1.00 41.67           C  
ANISOU 2712  CD2 PHE A 180     4890   5539   5405    -16     21    -10
ATOM   2713  CE1 PHE A 180      -9.641  12.365   9.789  1.00 27.67           C  
ANISOU 2713  CE1 PHE A 180     3138   3794   3579    -40     20    -42
ATOM   2714  CE2 PHE A 180     -11.533  13.792  10.122  1.00 35.28           C  
ANISOU 2714  CE2 PHE A 180     4070   4756   4580     -4     32    -17
ATOM   2715  CZ  PHE A 180     -10.247  13.597   9.645  1.00 34.23           C  
ANISOU 2715  CZ  PHE A 180     3949   4638   4420    -19     31    -34
ATOM   2716  H   PHE A 180     -13.773   8.392  12.308  1.00 33.82           H  
ATOM   2717  HA  PHE A 180     -13.661  10.090   9.925  1.00 41.50           H  
ATOM   2718  HB3 PHE A 180     -11.635   9.850  12.189  1.00 47.11           H  
ATOM   2719  HB2 PHE A 180     -13.070  10.817  12.255  1.00 47.11           H  
ATOM   2720  HD1 PHE A 180      -9.827  10.379  10.532  1.00 53.61           H  
ATOM   2721  HD2 PHE A 180     -13.215  12.914  11.092  1.00 41.67           H  
ATOM   2722  HE1 PHE A 180      -8.614  12.259   9.509  1.00 27.67           H  
ATOM   2723  HE2 PHE A 180     -12.009  14.755  10.012  1.00 35.28           H  
ATOM   2724  HZ  PHE A 180      -9.710  14.413   9.185  1.00 34.23           H  
ATOM   2725  N   ASN A 181     -11.331   7.761  10.396  1.00 32.82           N  
ANISOU 2725  N   ASN A 181     3847   4361   4261   -121    -47    -27
ATOM   2726  CA  ASN A 181     -10.245   7.081   9.696  1.00 47.05           C  
ANISOU 2726  CA  ASN A 181     5665   6170   6044   -137    -55    -41
ATOM   2727  C   ASN A 181     -10.777   6.018   8.740  1.00 49.76           C  
ANISOU 2727  C   ASN A 181     6007   6507   6392   -162    -82    -28
ATOM   2728  O   ASN A 181     -10.507   6.059   7.535  1.00 57.76           O  
ANISOU 2728  O   ASN A 181     7016   7528   7401   -160    -88    -25
ATOM   2729  CB  ASN A 181      -9.273   6.470  10.707  1.00 37.23           C  
ANISOU 2729  CB  ASN A 181     4450   4918   4777   -143    -47    -59
ATOM   2730  CG  ASN A 181      -8.005   5.942  10.053  1.00 41.98           C  
ANISOU 2730  CG  ASN A 181     5063   5534   5354   -156    -51    -73
ATOM   2731  OD1 ASN A 181      -7.925   4.770   9.685  1.00 47.83           O  
ANISOU 2731  OD1 ASN A 181     5819   6265   6089   -183    -71    -74
ATOM   2732  ND2 ASN A 181      -7.006   6.810   9.905  1.00 27.76           N  
ANISOU 2732  ND2 ASN A 181     3253   3760   3535   -140    -34    -82
ATOM   2733  H   ASN A 181     -11.425   7.612  11.395  1.00 32.82           H  
ATOM   2734  HA  ASN A 181      -9.688   7.804   9.095  1.00 47.05           H  
ATOM   2735  HB3 ASN A 181      -9.738   5.651  11.247  1.00 37.23           H  
ATOM   2736  HB2 ASN A 181      -8.995   7.213  11.457  1.00 37.23           H  
ATOM   2737 HD22 ASN A 181      -6.166   6.542   9.406  1.00 27.76           H  
ATOM   2738 HD21 ASN A 181      -7.092   7.756  10.248  1.00 27.76           H  
ATOM   2739  N   PHE A 182     -11.541   5.057   9.261  1.00 32.42           N  
ANISOU 2739  N   PHE A 182     3817   4299   4202   -186    -98    -18
ATOM   2740  CA  PHE A 182     -11.966   3.925   8.441  1.00 39.25           C  
ANISOU 2740  CA  PHE A 182     4679   5168   5068   -211   -125     -2
ATOM   2741  C   PHE A 182     -13.013   4.342   7.413  1.00 41.08           C  
ANISOU 2741  C   PHE A 182     4878   5415   5317   -193   -131     26
ATOM   2742  O   PHE A 182     -12.798   4.208   6.203  1.00 41.63           O  
ANISOU 2742  O   PHE A 182     4944   5491   5381   -184   -137     32
ATOM   2743  CB  PHE A 182     -12.499   2.802   9.333  1.00 33.61           C  
ANISOU 2743  CB  PHE A 182     3980   4442   4349   -250   -142      2
ATOM   2744  CG  PHE A 182     -12.991   1.604   8.572  1.00 45.01           C  
ANISOU 2744  CG  PHE A 182     5414   5899   5788   -279   -171     22
ATOM   2745  CD1 PHE A 182     -12.291   1.129   7.474  1.00 41.49           C  
ANISOU 2745  CD1 PHE A 182     4971   5462   5333   -277   -180     20
ATOM   2746  CD2 PHE A 182     -14.144   0.944   8.965  1.00 44.95           C  
ANISOU 2746  CD2 PHE A 182     5395   5899   5785   -312   -191     46
ATOM   2747  CE1 PHE A 182     -12.737   0.024   6.774  1.00 42.35           C  
ANISOU 2747  CE1 PHE A 182     5069   5586   5435   -300   -206     42
ATOM   2748  CE2 PHE A 182     -14.597  -0.163   8.270  1.00 45.84           C  
ANISOU 2748  CE2 PHE A 182     5492   6035   5889   -339   -219     69
ATOM   2749  CZ  PHE A 182     -13.892  -0.624   7.173  1.00 42.17           C  
ANISOU 2749  CZ  PHE A 182     5029   5578   5415   -330   -225     67
ATOM   2750  H   PHE A 182     -11.755   5.030  10.249  1.00 32.42           H  
ATOM   2751  HA  PHE A 182     -11.073   3.554   7.949  1.00 39.25           H  
ATOM   2752  HB3 PHE A 182     -13.292   3.167   9.980  1.00 33.61           H  
ATOM   2753  HB2 PHE A 182     -11.705   2.477   9.991  1.00 33.61           H  
ATOM   2754  HD1 PHE A 182     -11.374   1.594   7.148  1.00 41.49           H  
ATOM   2755  HD2 PHE A 182     -14.700   1.292   9.824  1.00 44.95           H  
ATOM   2756  HE1 PHE A 182     -12.180  -0.333   5.921  1.00 42.35           H  
ATOM   2757  HE2 PHE A 182     -15.494  -0.675   8.588  1.00 45.84           H  
ATOM   2758  HZ  PHE A 182     -14.241  -1.490   6.629  1.00 42.17           H  
ATOM   2759  N   PHE A 183     -14.158   4.847   7.877  1.00 30.18           N  
ANISOU 2759  N   PHE A 183     3473   4039   3953   -185   -129     45
ATOM   2760  CA  PHE A 183     -15.263   5.141   6.967  1.00 31.41           C  
ANISOU 2760  CA  PHE A 183     3595   4215   4123   -164   -134     76
ATOM   2761  C   PHE A 183     -14.894   6.239   5.975  1.00 40.44           C  
ANISOU 2761  C   PHE A 183     4738   5360   5267   -123   -116     71
ATOM   2762  O   PHE A 183     -15.007   6.056   4.758  1.00 35.82           O  
ANISOU 2762  O   PHE A 183     4151   4781   4677   -107   -121     85
ATOM   2763  CB  PHE A 183     -16.513   5.536   7.756  1.00 34.28           C  
ANISOU 2763  CB  PHE A 183     3934   4589   4503   -165   -133     98
ATOM   2764  CG  PHE A 183     -17.226   4.377   8.393  1.00 26.34           C  
ANISOU 2764  CG  PHE A 183     2925   3591   3494   -212   -156    115
ATOM   2765  CD1 PHE A 183     -16.801   3.077   8.178  1.00 34.34           C  
ANISOU 2765  CD1 PHE A 183     3954   4603   4490   -247   -178    112
ATOM   2766  CD2 PHE A 183     -18.330   4.586   9.200  1.00 36.60           C  
ANISOU 2766  CD2 PHE A 183     4206   4898   4803   -228   -159    135
ATOM   2767  CE1 PHE A 183     -17.458   2.008   8.764  1.00 37.30           C  
ANISOU 2767  CE1 PHE A 183     4329   4988   4857   -298   -201    128
ATOM   2768  CE2 PHE A 183     -18.991   3.523   9.787  1.00 29.98           C  
ANISOU 2768  CE2 PHE A 183     3368   4067   3955   -282   -182    152
ATOM   2769  CZ  PHE A 183     -18.554   2.232   9.568  1.00 26.27           C  
ANISOU 2769  CZ  PHE A 183     2916   3599   3467   -318   -204    148
ATOM   2770  H   PHE A 183     -14.329   4.948   8.870  1.00 30.18           H  
ATOM   2771  HA  PHE A 183     -15.472   4.292   6.321  1.00 31.41           H  
ATOM   2772  HB3 PHE A 183     -17.233   6.037   7.106  1.00 34.28           H  
ATOM   2773  HB2 PHE A 183     -16.266   6.246   8.539  1.00 34.28           H  
ATOM   2774  HD1 PHE A 183     -15.944   2.808   7.586  1.00 34.34           H  
ATOM   2775  HD2 PHE A 183     -18.688   5.592   9.362  1.00 36.60           H  
ATOM   2776  HE1 PHE A 183     -17.120   0.999   8.589  1.00 37.30           H  
ATOM   2777  HE2 PHE A 183     -19.854   3.703  10.409  1.00 29.98           H  
ATOM   2778  HZ  PHE A 183     -19.072   1.399  10.019  1.00 26.27           H  
ATOM   2779  N   ALA A 184     -14.449   7.391   6.480  1.00 25.52           N  
ANISOU 2779  N   ALA A 184     2853   3464   3378   -106    -94     52
ATOM   2780  CA  ALA A 184     -14.242   8.552   5.620  1.00 34.12           C  
ANISOU 2780  CA  ALA A 184     3943   4557   4466    -73    -76     48
ATOM   2781  C   ALA A 184     -12.937   8.457   4.834  1.00 35.23           C  
ANISOU 2781  C   ALA A 184     4114   4690   4584    -82    -75     27
ATOM   2782  O   ALA A 184     -12.922   8.667   3.616  1.00 38.00           O  
ANISOU 2782  O   ALA A 184     4476   5036   4927    -67    -74     32
ATOM   2783  CB  ALA A 184     -14.272   9.833   6.456  1.00 33.91           C  
ANISOU 2783  CB  ALA A 184     3905   4533   4445    -56    -55     39
ATOM   2784  H   ALA A 184     -14.352   7.524   7.477  1.00 25.52           H  
ATOM   2785  HA  ALA A 184     -15.069   8.614   4.909  1.00 34.12           H  
ATOM   2786  HB1 ALA A 184     -14.505  10.688   5.821  1.00 33.91           H  
ATOM   2787  HB2 ALA A 184     -15.040   9.792   7.228  1.00 33.91           H  
ATOM   2788  HB3 ALA A 184     -13.324  10.061   6.936  1.00 33.91           H  
ATOM   2789  N   CYS A 185     -11.831   8.142   5.508  1.00 32.79           N  
ANISOU 2789  N   CYS A 185     3821   4379   4261   -104    -74      4
ATOM   2790  CA  CYS A 185     -10.510   8.263   4.905  1.00 35.42           C  
ANISOU 2790  CA  CYS A 185     4177   4712   4568   -116    -70    -17
ATOM   2791  C   CYS A 185      -9.969   6.959   4.329  1.00 39.29           C  
ANISOU 2791  C   CYS A 185     4687   5195   5046   -141    -89    -18
ATOM   2792  O   CYS A 185      -8.936   6.988   3.650  1.00 34.55           O  
ANISOU 2792  O   CYS A 185     4109   4596   4424   -154    -88    -30
ATOM   2793  CB  CYS A 185      -9.512   8.816   5.930  1.00 29.80           C  
ANISOU 2793  CB  CYS A 185     3466   4015   3843   -120    -55    -37
ATOM   2794  SG  CYS A 185      -9.935  10.461   6.551  1.00 47.94           S  
ANISOU 2794  SG  CYS A 185     5739   6326   6148    -90    -31    -36
ATOM   2795  H   CYS A 185     -11.869   7.958   6.501  1.00 32.79           H  
ATOM   2796  HA  CYS A 185     -10.530   8.978   4.080  1.00 35.42           H  
ATOM   2797  HB3 CYS A 185      -8.532   8.916   5.475  1.00 29.80           H  
ATOM   2798  HB2 CYS A 185      -9.387   8.149   6.779  1.00 29.80           H  
ATOM   2799  HG  CYS A 185     -10.984  10.066   7.280  1.00 47.94           H  
ATOM   2800  N   VAL A 186     -10.625   5.824   4.577  1.00 32.51           N  
ANISOU 2800  N   VAL A 186     3823   4333   4198   -153   -107     -3
ATOM   2801  CA  VAL A 186     -10.194   4.531   4.058  1.00 32.38           C  
ANISOU 2801  CA  VAL A 186     3822   4313   4168   -177   -126     -2
ATOM   2802  C   VAL A 186     -11.280   3.877   3.210  1.00 41.78           C  
ANISOU 2802  C   VAL A 186     5000   5506   5369   -168   -142     30
ATOM   2803  O   VAL A 186     -11.044   3.513   2.055  1.00 39.89           O  
ANISOU 2803  O   VAL A 186     4776   5262   5118   -164   -148     38
ATOM   2804  CB  VAL A 186      -9.747   3.586   5.199  1.00 39.93           C  
ANISOU 2804  CB  VAL A 186     4788   5268   5117   -206   -134    -15
ATOM   2805  CG1 VAL A 186      -9.513   2.178   4.665  1.00 41.94           C  
ANISOU 2805  CG1 VAL A 186     5054   5522   5359   -232   -157     -9
ATOM   2806  CG2 VAL A 186      -8.484   4.120   5.861  1.00 45.32           C  
ANISOU 2806  CG2 VAL A 186     5484   5955   5782   -206   -116    -42
ATOM   2807  H   VAL A 186     -11.452   5.831   5.158  1.00 32.51           H  
ATOM   2808  HA  VAL A 186      -9.341   4.643   3.386  1.00 32.38           H  
ATOM   2809  HB  VAL A 186     -10.514   3.527   5.951  1.00 39.93           H  
ATOM   2810 HG11 VAL A 186      -9.019   1.563   5.419  1.00 41.94           H  
ATOM   2811 HG12 VAL A 186     -10.440   1.658   4.421  1.00 41.94           H  
ATOM   2812 HG13 VAL A 186      -8.872   2.178   3.782  1.00 41.94           H  
ATOM   2813 HG21 VAL A 186      -8.268   3.553   6.766  1.00 45.32           H  
ATOM   2814 HG22 VAL A 186      -7.622   4.043   5.198  1.00 45.32           H  
ATOM   2815 HG23 VAL A 186      -8.566   5.162   6.162  1.00 45.32           H  
ATOM   2816  N   LEU A 187     -12.487   3.738   3.764  1.00 46.24           N  
ANISOU 2816  N   LEU A 187     6344   5136   6090    883    301    347
ATOM   2817  CA  LEU A 187     -13.555   3.029   3.063  1.00 38.89           C  
ANISOU 2817  CA  LEU A 187     5356   4125   5296    859    218    328
ATOM   2818  C   LEU A 187     -14.007   3.787   1.817  1.00 44.94           C  
ANISOU 2818  C   LEU A 187     6047   4805   6225    845    111    287
ATOM   2819  O   LEU A 187     -14.151   3.198   0.738  1.00 56.19           O  
ANISOU 2819  O   LEU A 187     7434   6150   7767    837      7    260
ATOM   2820  CB  LEU A 187     -14.734   2.796   4.010  1.00 51.57           C  
ANISOU 2820  CB  LEU A 187     7016   5784   6793    867    276    333
ATOM   2821  CG  LEU A 187     -15.676   1.649   3.646  1.00 58.64           C  
ANISOU 2821  CG  LEU A 187     7878   6622   7781    847    218    325
ATOM   2822  CD1 LEU A 187     -14.886   0.360   3.522  1.00 58.65           C  
ANISOU 2822  CD1 LEU A 187     7875   6603   7804    841    202    341
ATOM   2823  CD2 LEU A 187     -16.790   1.498   4.675  1.00 55.35           C  
ANISOU 2823  CD2 LEU A 187     7524   6268   7240    859    285    331
ATOM   2824  H   LEU A 187     -12.662   4.022   4.725  1.00 46.24           H  
ATOM   2825  HA  LEU A 187     -13.137   2.076   2.738  1.00 38.89           H  
ATOM   2826  HB3 LEU A 187     -15.323   3.704   4.108  1.00 51.57           H  
ATOM   2827  HB2 LEU A 187     -14.348   2.577   5.006  1.00 51.57           H  
ATOM   2828  HG  LEU A 187     -16.136   1.870   2.682  1.00 58.64           H  
ATOM   2829 HD11 LEU A 187     -15.447  -0.510   3.863  1.00 58.65           H  
ATOM   2830 HD12 LEU A 187     -14.629   0.169   2.479  1.00 58.65           H  
ATOM   2831 HD13 LEU A 187     -13.956   0.378   4.091  1.00 58.65           H  
ATOM   2832 HD21 LEU A 187     -17.757   1.397   4.183  1.00 55.35           H  
ATOM   2833 HD22 LEU A 187     -16.660   0.630   5.323  1.00 55.35           H  
ATOM   2834 HD23 LEU A 187     -16.859   2.367   5.329  1.00 55.35           H  
ATOM   2835  N   VAL A 188     -14.244   5.094   1.947  1.00 53.35           N  
ANISOU 2835  N   VAL A 188     7115   5894   7263    855    134    275
ATOM   2836  CA  VAL A 188     -14.699   5.884   0.798  1.00 48.86           C  
ANISOU 2836  CA  VAL A 188     6489   5252   6822    853     34    226
ATOM   2837  C   VAL A 188     -13.658   5.931  -0.313  1.00 51.46           C  
ANISOU 2837  C   VAL A 188     6803   5532   7217    863    -38    206
ATOM   2838  O   VAL A 188     -14.024   5.704  -1.481  1.00 62.41           O  
ANISOU 2838  O   VAL A 188     8208   6872   8633    884    -88    184
ATOM   2839  CB  VAL A 188     -15.144   7.280   1.261  1.00 39.59           C  
ANISOU 2839  CB  VAL A 188     5325   4119   5599    862     81    220
ATOM   2840  CG1 VAL A 188     -15.144   8.256   0.096  1.00 22.19           C  
ANISOU 2840  CG1 VAL A 188     3080   1856   3496    872    -10    168
ATOM   2841  CG2 VAL A 188     -16.524   7.211   1.899  1.00 20.63           C  
ANISOU 2841  CG2 VAL A 188     2946   1742   3150    860    114    222
ATOM   2842  H   VAL A 188     -14.149   5.561   2.840  1.00 53.35           H  
ATOM   2843  HA  VAL A 188     -15.575   5.379   0.383  1.00 48.86           H  
ATOM   2844  HB  VAL A 188     -14.479   7.655   2.030  1.00 39.59           H  
ATOM   2845 HG11 VAL A 188     -15.619   9.193   0.390  1.00 22.19           H  
ATOM   2846 HG12 VAL A 188     -14.141   8.531  -0.232  1.00 22.19           H  
ATOM   2847 HG13 VAL A 188     -15.703   7.876  -0.761  1.00 22.19           H  
ATOM   2848 HG21 VAL A 188     -16.816   8.180   2.307  1.00 20.63           H  
ATOM   2849 HG22 VAL A 188     -17.283   6.915   1.175  1.00 20.63           H  
ATOM   2850 HG23 VAL A 188     -16.557   6.492   2.717  1.00 20.63           H  
ATOM   2851  N   PRO A 189     -12.374   6.218  -0.054  1.00 53.44           N  
ANISOU 2851  N   PRO A 189     7054   5813   7438    862      3    230
ATOM   2852  CA  PRO A 189     -11.402   6.194  -1.159  1.00 34.86           C  
ANISOU 2852  CA  PRO A 189     4696   3417   5132    876    -58    214
ATOM   2853  C   PRO A 189     -11.290   4.841  -1.842  1.00 32.92           C  
ANISOU 2853  C   PRO A 189     4469   3136   4905    879    -84    226
ATOM   2854  O   PRO A 189     -11.155   4.787  -3.071  1.00 39.85           O  
ANISOU 2854  O   PRO A 189     5325   3981   5835    881    -75    237
ATOM   2855  CB  PRO A 189     -10.089   6.596  -0.475  1.00 25.85           C  
ANISOU 2855  CB  PRO A 189     3552   2326   3944    871      9    248
ATOM   2856  CG  PRO A 189     -10.513   7.392   0.699  1.00 28.59           C  
ANISOU 2856  CG  PRO A 189     3933   2751   4179    877    110    270
ATOM   2857  CD  PRO A 189     -11.759   6.728   1.188  1.00 36.37           C  
ANISOU 2857  CD  PRO A 189     4937   3745   5138    870    125    273
ATOM   2858  HA  PRO A 189     -11.683   6.960  -1.885  1.00 34.86           H  
ATOM   2859  HB3 PRO A 189      -9.423   7.151  -1.137  1.00 25.85           H  
ATOM   2860  HB2 PRO A 189      -9.548   5.714  -0.128  1.00 25.85           H  
ATOM   2861  HG3 PRO A 189     -10.763   8.400   0.362  1.00 28.59           H  
ATOM   2862  HG2 PRO A 189      -9.730   7.499   1.440  1.00 28.59           H  
ATOM   2863  HD2 PRO A 189     -11.533   5.942   1.874  1.00 36.37           H  
ATOM   2864  HD3 PRO A 189     -12.389   7.452   1.677  1.00 36.37           H  
ATOM   2865  N   LEU A 190     -11.344   3.743  -1.084  1.00 37.18           N  
ANISOU 2865  N   LEU A 190     5013   3688   5427    860    -71    248
ATOM   2866  CA  LEU A 190     -11.274   2.422  -1.700  1.00 31.48           C  
ANISOU 2866  CA  LEU A 190     4308   2932   4722    861    -93    261
ATOM   2867  C   LEU A 190     -12.477   2.169  -2.601  1.00 42.30           C  
ANISOU 2867  C   LEU A 190     5663   4270   6140    858    -84    261
ATOM   2868  O   LEU A 190     -12.338   1.594  -3.687  1.00 37.31           O  
ANISOU 2868  O   LEU A 190     4963   3603   5609    824    -78    283
ATOM   2869  CB  LEU A 190     -11.170   1.340  -0.625  1.00 31.10           C  
ANISOU 2869  CB  LEU A 190     4262   2909   4645    840    -70    287
ATOM   2870  CG  LEU A 190      -9.829   1.240   0.108  1.00 36.99           C  
ANISOU 2870  CG  LEU A 190     5009   3704   5343    835     -5    324
ATOM   2871  CD1 LEU A 190      -9.901   0.217   1.231  1.00 33.10           C  
ANISOU 2871  CD1 LEU A 190     4549   3264   4761    832     74    359
ATOM   2872  CD2 LEU A 190      -8.708   0.896  -0.859  1.00 27.65           C  
ANISOU 2872  CD2 LEU A 190     3822   2478   4205    841    -60    322
ATOM   2873  H   LEU A 190     -11.440   3.793  -0.078  1.00 37.18           H  
ATOM   2874  HA  LEU A 190     -10.390   2.386  -2.338  1.00 31.48           H  
ATOM   2875  HB3 LEU A 190     -11.376   0.366  -1.075  1.00 31.10           H  
ATOM   2876  HB2 LEU A 190     -11.966   1.491   0.107  1.00 31.10           H  
ATOM   2877  HG  LEU A 190      -9.583   2.204   0.548  1.00 36.99           H  
ATOM   2878 HD11 LEU A 190      -8.912  -0.096   1.570  1.00 33.10           H  
ATOM   2879 HD12 LEU A 190     -10.414   0.636   2.096  1.00 33.10           H  
ATOM   2880 HD13 LEU A 190     -10.447  -0.678   0.929  1.00 33.10           H  
ATOM   2881 HD21 LEU A 190      -8.103   0.054  -0.521  1.00 27.65           H  
ATOM   2882 HD22 LEU A 190      -9.068   0.627  -1.853  1.00 27.65           H  
ATOM   2883 HD23 LEU A 190      -8.029   1.740  -0.977  1.00 27.65           H  
ATOM   2884  N   LEU A 191     -13.668   2.592  -2.168  1.00 35.57           N  
ANISOU 2884  N   LEU A 191     4823   3426   5265    864    -87    240
ATOM   2885  CA  LEU A 191     -14.846   2.478  -3.023  1.00 34.46           C  
ANISOU 2885  CA  LEU A 191     4633   3257   5205    841    -71    243
ATOM   2886  C   LEU A 191     -14.691   3.320  -4.282  1.00 46.87           C  
ANISOU 2886  C   LEU A 191     6102   4801   6905    803    -74    239
ATOM   2887  O   LEU A 191     -15.160   2.933  -5.359  1.00 44.75           O  
ANISOU 2887  O   LEU A 191     5726   4494   6783    741   -105    235
ATOM   2888  CB  LEU A 191     -16.101   2.891  -2.256  1.00 43.94           C  
ANISOU 2888  CB  LEU A 191     5874   4475   6346    860    -75    218
ATOM   2889  CG  LEU A 191     -16.601   1.937  -1.170  1.00 44.70           C  
ANISOU 2889  CG  LEU A 191     6009   4585   6389    858    -99    215
ATOM   2890  CD1 LEU A 191     -17.770   2.550  -0.415  1.00 28.76           C  
ANISOU 2890  CD1 LEU A 191     3983   2589   4355    850   -101    193
ATOM   2891  CD2 LEU A 191     -16.995   0.602  -1.781  1.00 31.41           C  
ANISOU 2891  CD2 LEU A 191     4316   2872   4747    844    -86    240
ATOM   2892  H   LEU A 191     -13.777   3.038  -1.266  1.00 35.57           H  
ATOM   2893  HA  LEU A 191     -14.946   1.439  -3.341  1.00 34.46           H  
ATOM   2894  HB3 LEU A 191     -16.919   3.046  -2.961  1.00 43.94           H  
ATOM   2895  HB2 LEU A 191     -15.922   3.872  -1.811  1.00 43.94           H  
ATOM   2896  HG  LEU A 191     -15.798   1.755  -0.458  1.00 44.70           H  
ATOM   2897 HD11 LEU A 191     -17.687   2.343   0.653  1.00 28.76           H  
ATOM   2898 HD12 LEU A 191     -17.807   3.635  -0.523  1.00 28.76           H  
ATOM   2899 HD13 LEU A 191     -18.736   2.169  -0.748  1.00 28.76           H  
ATOM   2900 HD21 LEU A 191     -17.908   0.193  -1.347  1.00 31.41           H  
ATOM   2901 HD22 LEU A 191     -17.154   0.663  -2.858  1.00 31.41           H  
ATOM   2902 HD23 LEU A 191     -16.212  -0.138  -1.612  1.00 31.41           H  
ATOM   2903  N   LEU A 192     -14.038   4.478  -4.163  1.00 46.65           N  
ANISOU 2903  N   LEU A 192     6093   4793   6840    828    -65    227
ATOM   2904  CA  LEU A 192     -13.764   5.299  -5.339  1.00 31.74           C  
ANISOU 2904  CA  LEU A 192     4103   2878   5080    786    -81    216
ATOM   2905  C   LEU A 192     -12.826   4.579  -6.301  1.00 35.29           C  
ANISOU 2905  C   LEU A 192     4471   3297   5642    737   -114    230
ATOM   2906  O   LEU A 192     -13.044   4.592  -7.518  1.00 40.13           O  
ANISOU 2906  O   LEU A 192     4962   3871   6414    670   -165    213
ATOM   2907  CB  LEU A 192     -13.177   6.646  -4.920  1.00 39.06           C  
ANISOU 2907  CB  LEU A 192     5078   3836   5929    830    -62    204
ATOM   2908  CG  LEU A 192     -14.132   7.640  -4.254  1.00 46.38           C  
ANISOU 2908  CG  LEU A 192     6054   4787   6783    864    -49    179
ATOM   2909  CD1 LEU A 192     -13.430   8.962  -4.000  1.00 45.19           C  
ANISOU 2909  CD1 LEU A 192     5930   4661   6577    897    -45    162
ATOM   2910  CD2 LEU A 192     -15.376   7.849  -5.103  1.00 59.69           C  
ANISOU 2910  CD2 LEU A 192     7648   6440   8592    815    -62    162
ATOM   2911  H   LEU A 192     -13.688   4.796  -3.269  1.00 46.65           H  
ATOM   2912  HA  LEU A 192     -14.698   5.456  -5.880  1.00 31.74           H  
ATOM   2913  HB3 LEU A 192     -12.792   7.133  -5.818  1.00 39.06           H  
ATOM   2914  HB2 LEU A 192     -12.305   6.513  -4.287  1.00 39.06           H  
ATOM   2915  HG  LEU A 192     -14.458   7.246  -3.296  1.00 46.38           H  
ATOM   2916 HD11 LEU A 192     -13.479   9.223  -2.942  1.00 45.19           H  
ATOM   2917 HD12 LEU A 192     -12.372   8.928  -4.265  1.00 45.19           H  
ATOM   2918 HD13 LEU A 192     -13.862   9.793  -4.557  1.00 45.19           H  
ATOM   2919 HD21 LEU A 192     -15.819   8.835  -4.958  1.00 59.69           H  
ATOM   2920 HD22 LEU A 192     -15.172   7.741  -6.169  1.00 59.69           H  
ATOM   2921 HD23 LEU A 192     -16.148   7.125  -4.838  1.00 59.69           H  
ATOM   2922  N   MET A 193     -11.771   3.948  -5.774  1.00 38.29           N  
ANISOU 2922  N   MET A 193     4913   3693   5942    766    -97    256
ATOM   2923  CA  MET A 193     -10.874   3.173  -6.629  1.00 38.20           C  
ANISOU 2923  CA  MET A 193     4829   3653   6031    721   -129    272
ATOM   2924  C   MET A 193     -11.632   2.073  -7.360  1.00 36.77           C  
ANISOU 2924  C   MET A 193     4565   3437   5972    660   -174    271
ATOM   2925  O   MET A 193     -11.395   1.828  -8.549  1.00 46.66           O  
ANISOU 2925  O   MET A 193     5702   4654   7375    595   -233    262
ATOM   2926  CB  MET A 193      -9.736   2.563  -5.807  1.00 37.23           C  
ANISOU 2926  CB  MET A 193     4797   3557   5794    765   -103    299
ATOM   2927  CG  MET A 193      -8.921   3.553  -5.002  1.00 56.89           C  
ANISOU 2927  CG  MET A 193     7367   6085   8162    821    -78    293
ATOM   2928  SD  MET A 193      -7.635   2.717  -4.054  1.00 64.60           S  
ANISOU 2928  SD  MET A 193     8423   7088   9034    851    -78    311
ATOM   2929  CE  MET A 193      -7.344   3.910  -2.750  1.00 64.48           C  
ANISOU 2929  CE  MET A 193     8453   7122   8925    878    -81    284
ATOM   2930  H   MET A 193     -11.590   3.965  -4.779  1.00 38.29           H  
ATOM   2931  HA  MET A 193     -10.440   3.847  -7.370  1.00 38.20           H  
ATOM   2932  HB3 MET A 193      -9.063   2.028  -6.480  1.00 37.23           H  
ATOM   2933  HB2 MET A 193     -10.130   1.808  -5.127  1.00 37.23           H  
ATOM   2934  HG3 MET A 193      -9.485   4.185  -4.359  1.00 56.89           H  
ATOM   2935  HG2 MET A 193      -8.422   4.223  -5.697  1.00 56.89           H  
ATOM   2936  HE1 MET A 193      -6.643   3.504  -2.022  1.00 64.48           H  
ATOM   2937  HE2 MET A 193      -6.916   4.816  -3.156  1.00 64.48           H  
ATOM   2938  HE3 MET A 193      -8.272   4.155  -2.233  1.00 64.48           H  
ATOM   2939  N   LEU A 194     -12.550   1.400  -6.661  1.00 42.02           N  
ANISOU 2939  N   LEU A 194     5284   4110   6572    680   -156    276
ATOM   2940  CA  LEU A 194     -13.352   0.358  -7.293  1.00 47.73           C  
ANISOU 2940  CA  LEU A 194     5931   4802   7404    626   -201    274
ATOM   2941  C   LEU A 194     -14.140   0.909  -8.473  1.00 45.68           C  
ANISOU 2941  C   LEU A 194     5544   4509   7304    562   -259    238
ATOM   2942  O   LEU A 194     -14.230   0.264  -9.525  1.00 47.42           O  
ANISOU 2942  O   LEU A 194     5655   4696   7668    496   -325    229
ATOM   2943  CB  LEU A 194     -14.291  -0.273  -6.265  1.00 48.97           C  
ANISOU 2943  CB  LEU A 194     6176   4977   7454    664   -167    282
ATOM   2944  CG  LEU A 194     -15.269  -1.316  -6.806  1.00 43.41           C  
ANISOU 2944  CG  LEU A 194     5401   4242   6849    614   -209    278
ATOM   2945  CD1 LEU A 194     -14.517  -2.481  -7.429  1.00 36.60           C  
ANISOU 2945  CD1 LEU A 194     4485   3357   6066    574   -250    296
ATOM   2946  CD2 LEU A 194     -16.199  -1.800  -5.709  1.00 36.49           C  
ANISOU 2946  CD2 LEU A 194     4622   3388   5856    657   -170    286
ATOM   2947  H   LEU A 194     -12.715   1.599  -5.683  1.00 42.02           H  
ATOM   2948  HA  LEU A 194     -12.668  -0.406  -7.668  1.00 47.73           H  
ATOM   2949  HB3 LEU A 194     -14.873   0.512  -5.787  1.00 48.97           H  
ATOM   2950  HB2 LEU A 194     -13.694  -0.715  -5.466  1.00 48.97           H  
ATOM   2951  HG  LEU A 194     -15.909  -0.869  -7.567  1.00 43.41           H  
ATOM   2952 HD11 LEU A 194     -14.998  -3.442  -7.246  1.00 36.60           H  
ATOM   2953 HD12 LEU A 194     -14.466  -2.366  -8.512  1.00 36.60           H  
ATOM   2954 HD13 LEU A 194     -13.494  -2.561  -7.062  1.00 36.60           H  
ATOM   2955 HD21 LEU A 194     -17.236  -1.780  -6.046  1.00 36.49           H  
ATOM   2956 HD22 LEU A 194     -15.984  -2.818  -5.383  1.00 36.49           H  
ATOM   2957 HD23 LEU A 194     -16.146  -1.174  -4.817  1.00 36.49           H  
ATOM   2958  N   GLY A 195     -14.712   2.105  -8.321  1.00 43.58           N  
ANISOU 2958  N   GLY A 195     5288   4254   7016    579   -241    215
ATOM   2959  CA  GLY A 195     -15.439   2.714  -9.421  1.00 38.01           C  
ANISOU 2959  CA  GLY A 195     4462   3519   6459    519   -298    176
ATOM   2960  C   GLY A 195     -14.535   3.168 -10.549  1.00 46.20           C  
ANISOU 2960  C   GLY A 195     5402   4534   7620    472   -349    161
ATOM   2961  O   GLY A 195     -14.923   3.111 -11.720  1.00 47.65           O  
ANISOU 2961  O   GLY A 195     5459   4684   7961    403   -421    132
ATOM   2962  H   GLY A 195     -14.636   2.611  -7.449  1.00 43.58           H  
ATOM   2963  HA3 GLY A 195     -15.967   3.586  -9.035  1.00 38.01           H  
ATOM   2964  HA2 GLY A 195     -16.202   2.031  -9.799  1.00 38.01           H  
ATOM   2965  N   VAL A 196     -13.325   3.624 -10.220  1.00 43.06           N  
ANISOU 2965  N   VAL A 196     5056   4154   7150    507   -315    178
ATOM   2966  CA  VAL A 196     -12.386   4.034 -11.260  1.00 48.44           C  
ANISOU 2966  CA  VAL A 196     5650   4815   7942    464   -361    166
ATOM   2967  C   VAL A 196     -11.953   2.832 -12.087  1.00 60.35           C  
ANISOU 2967  C   VAL A 196     7075   6294   9560    408   -421    176
ATOM   2968  O   VAL A 196     -11.912   2.895 -13.323  1.00 64.92           O  
ANISOU 2968  O   VAL A 196     7530   6842  10296    341   -495    149
ATOM   2969  CB  VAL A 196     -11.178   4.761 -10.639  1.00 52.36           C  
ANISOU 2969  CB  VAL A 196     6228   5340   8326    520   -308    185
ATOM   2970  CG1 VAL A 196     -10.098   4.984 -11.685  1.00 38.45           C  
ANISOU 2970  CG1 VAL A 196     4379   3555   6674    475   -355    178
ATOM   2971  CG2 VAL A 196     -11.610   6.086 -10.034  1.00 52.96           C  
ANISOU 2971  CG2 VAL A 196     6364   5442   8318    566   -263    168
ATOM   2972  H   VAL A 196     -13.029   3.692  -9.255  1.00 43.06           H  
ATOM   2973  HA  VAL A 196     -12.892   4.733 -11.930  1.00 48.44           H  
ATOM   2974  HB  VAL A 196     -10.761   4.150  -9.838  1.00 52.36           H  
ATOM   2975 HG11 VAL A 196      -9.337   5.664 -11.301  1.00 38.45           H  
ATOM   2976 HG12 VAL A 196      -9.578   4.067 -11.962  1.00 38.45           H  
ATOM   2977 HG13 VAL A 196     -10.503   5.438 -12.589  1.00 38.45           H  
ATOM   2978 HG21 VAL A 196     -10.806   6.524  -9.442  1.00 52.96           H  
ATOM   2979 HG22 VAL A 196     -11.865   6.803 -10.816  1.00 52.96           H  
ATOM   2980 HG23 VAL A 196     -12.483   6.009  -9.394  1.00 52.96           H  
ATOM   2981  N   TYR A 197     -11.632   1.717 -11.426  1.00 52.94           N  
ANISOU 2981  N   TYR A 197     6205   5367   8544    434   -394    212
ATOM   2982  CA  TYR A 197     -11.233   0.522 -12.162  1.00 46.00           C  
ANISOU 2982  CA  TYR A 197     5252   4462   7763    383   -452    223
ATOM   2983  C   TYR A 197     -12.395  -0.073 -12.941  1.00 50.93           C  
ANISOU 2983  C   TYR A 197     5778   5059   8516    324   -518    199
ATOM   2984  O   TYR A 197     -12.184  -0.670 -14.002  1.00 51.66           O  
ANISOU 2984  O   TYR A 197     5762   5123   8744    262   -592    191
ATOM   2985  CB  TYR A 197     -10.635  -0.516 -11.215  1.00 42.43           C  
ANISOU 2985  CB  TYR A 197     4901   4030   7192    428   -405    266
ATOM   2986  CG  TYR A 197      -9.227  -0.181 -10.783  1.00 50.75           C  
ANISOU 2986  CG  TYR A 197     6018   5104   8159    469   -363    290
ATOM   2987  CD1 TYR A 197      -8.181  -0.198 -11.696  1.00 36.68           C  
ANISOU 2987  CD1 TYR A 197     4160   3303   6475    428   -409    291
ATOM   2988  CD2 TYR A 197      -8.943   0.152  -9.464  1.00 45.89           C  
ANISOU 2988  CD2 TYR A 197     5540   4529   7368    548   -283    309
ATOM   2989  CE1 TYR A 197      -6.894   0.111 -11.310  1.00 44.24           C  
ANISOU 2989  CE1 TYR A 197     5174   4279   7355    465   -371    313
ATOM   2990  CE2 TYR A 197      -7.658   0.462  -9.069  1.00 47.98           C  
ANISOU 2990  CE2 TYR A 197     5861   4814   7554    586   -249    328
ATOM   2991  CZ  TYR A 197      -6.637   0.440  -9.996  1.00 45.00           C  
ANISOU 2991  CZ  TYR A 197     5406   4416   7276    544   -291    331
ATOM   2992  OH  TYR A 197      -5.354   0.749  -9.606  1.00 52.12           O  
ANISOU 2992  OH  TYR A 197     6363   5339   8101    582   -257    351
ATOM   2993  H   TYR A 197     -11.650   1.675 -10.414  1.00 52.94           H  
ATOM   2994  HA  TYR A 197     -10.467   0.805 -12.887  1.00 46.00           H  
ATOM   2995  HB3 TYR A 197     -10.573  -1.485 -11.714  1.00 42.43           H  
ATOM   2996  HB2 TYR A 197     -11.281  -0.667 -10.348  1.00 42.43           H  
ATOM   2997  HD1 TYR A 197      -8.372  -0.464 -12.725  1.00 36.68           H  
ATOM   2998  HD2 TYR A 197      -9.720   0.126  -8.719  1.00 45.89           H  
ATOM   2999  HE1 TYR A 197      -6.093   0.091 -12.035  1.00 44.24           H  
ATOM   3000  HE2 TYR A 197      -7.454   0.707  -8.037  1.00 47.98           H  
ATOM   3001  HH  TYR A 197      -5.252   0.965  -8.671  1.00 52.12           H  
ATOM   3002  N   LEU A 198     -13.624   0.071 -12.438  1.00 44.06           N  
ANISOU 3002  N   LEU A 198     4940   4196   7603    342   -495    187
ATOM   3003  CA  LEU A 198     -14.781  -0.344 -13.223  1.00 48.81           C  
ANISOU 3003  CA  LEU A 198     5442   4773   8332    286   -560    160
ATOM   3004  C   LEU A 198     -14.883   0.465 -14.509  1.00 51.55           C  
ANISOU 3004  C   LEU A 198     5656   5094   8836    225   -630    117
ATOM   3005  O   LEU A 198     -15.248  -0.071 -15.561  1.00 50.80           O  
ANISOU 3005  O   LEU A 198     5442   4972   8886    162   -710     97
ATOM   3006  CB  LEU A 198     -16.061  -0.209 -12.401  1.00 47.45           C  
ANISOU 3006  CB  LEU A 198     5335   4616   8079    321   -517    155
ATOM   3007  CG  LEU A 198     -16.309  -1.307 -11.369  1.00 61.63           C  
ANISOU 3007  CG  LEU A 198     7230   6428   9759    362   -472    189
ATOM   3008  CD1 LEU A 198     -17.614  -1.054 -10.636  1.00 73.00           C  
ANISOU 3008  CD1 LEU A 198     8727   7883  11129    392   -434    180
ATOM   3009  CD2 LEU A 198     -16.313  -2.676 -12.034  1.00 57.35           C  
ANISOU 3009  CD2 LEU A 198     6615   5861   9314    313   -534    197
ATOM   3010  H   LEU A 198     -13.787   0.520 -11.546  1.00 44.06           H  
ATOM   3011  HA  LEU A 198     -14.639  -1.383 -13.526  1.00 48.81           H  
ATOM   3012  HB3 LEU A 198     -16.918  -0.202 -13.077  1.00 47.45           H  
ATOM   3013  HB2 LEU A 198     -16.077   0.764 -11.910  1.00 47.45           H  
ATOM   3014  HG  LEU A 198     -15.508  -1.336 -10.641  1.00 61.63           H  
ATOM   3015 HD11 LEU A 198     -17.453  -1.058  -9.557  1.00 73.00           H  
ATOM   3016 HD12 LEU A 198     -18.049  -0.085 -10.883  1.00 73.00           H  
ATOM   3017 HD13 LEU A 198     -18.379  -1.801 -10.849  1.00 73.00           H  
ATOM   3018 HD21 LEU A 198     -17.003  -3.372 -11.556  1.00 57.35           H  
ATOM   3019 HD22 LEU A 198     -16.590  -2.626 -13.088  1.00 57.35           H  
ATOM   3020 HD23 LEU A 198     -15.326  -3.135 -11.974  1.00 57.35           H  
ATOM   3021  N   ARG A 199     -14.554   1.756 -14.443  1.00 53.14           N  
ANISOU 3021  N   ARG A 199     5875   5305   9010    245   -604    101
ATOM   3022  CA  ARG A 199     -14.577   2.587 -15.642  1.00 52.62           C  
ANISOU 3022  CA  ARG A 199     5687   5216   9089    188   -669     58
ATOM   3023  C   ARG A 199     -13.430   2.236 -16.583  1.00 60.74           C  
ANISOU 3023  C   ARG A 199     6636   6224  10217    143   -725     62
ATOM   3024  O   ARG A 199     -13.597   2.270 -17.808  1.00 66.86           O  
ANISOU 3024  O   ARG A 199     7280   6973  11151     77   -808     29
ATOM   3025  CB  ARG A 199     -14.523   4.064 -15.254  1.00 53.54           C  
ANISOU 3025  CB  ARG A 199     5852   5349   9141    225   -622     41
ATOM   3026  CG  ARG A 199     -15.792   4.578 -14.593  1.00 63.78           C  
ANISOU 3026  CG  ARG A 199     7198   6661  10376    255   -584     26
ATOM   3027  CD  ARG A 199     -15.718   6.075 -14.340  1.00 82.53           C  
ANISOU 3027  CD  ARG A 199     9606   9049  12701    285   -548      6
ATOM   3028  NE  ARG A 199     -17.028   6.635 -14.021  1.00 96.33           N  
ANISOU 3028  NE  ARG A 199    11366  10804  14430    297   -533    -18
ATOM   3029  CZ  ARG A 199     -17.880   7.097 -14.929  1.00105.48           C  
ANISOU 3029  CZ  ARG A 199    12418  11941  15720    244   -591    -65
ATOM   3030  NH1 ARG A 199     -17.559   7.068 -16.216  1.00109.28           N  
ANISOU 3030  NH1 ARG A 199    12771  12392  16359    177   -669    -93
ATOM   3031  NH2 ARG A 199     -19.053   7.589 -14.553  1.00107.14           N1+
ANISOU 3031  NH2 ARG A 199    12647  12159  15902    259   -572    -84
ATOM   3032  H   ARG A 199     -14.268   2.183 -13.572  1.00 53.14           H  
ATOM   3033  HA  ARG A 199     -15.509   2.418 -16.186  1.00 52.62           H  
ATOM   3034  HB3 ARG A 199     -14.381   4.648 -16.164  1.00 53.54           H  
ATOM   3035  HB2 ARG A 199     -13.657   4.276 -14.626  1.00 53.54           H  
ATOM   3036  HG3 ARG A 199     -15.908   4.069 -13.645  1.00 63.78           H  
ATOM   3037  HG2 ARG A 199     -16.680   4.312 -15.171  1.00 63.78           H  
ATOM   3038  HD3 ARG A 199     -15.150   6.626 -15.092  1.00 82.53           H  
ATOM   3039  HD2 ARG A 199     -15.160   6.213 -13.413  1.00 82.53           H  
ATOM   3040  HE  ARG A 199     -17.297   6.627 -13.047  1.00 96.33           H  
ATOM   3041 HH12 ARG A 199     -18.203   7.407 -16.917  1.00109.28           H  
ATOM   3042 HH11 ARG A 199     -16.658   6.714 -16.502  1.00109.28           H  
ATOM   3043 HH22 ARG A 199     -19.704   7.943 -15.238  1.00107.14           H  
ATOM   3044 HH21 ARG A 199     -19.305   7.618 -13.575  1.00107.14           H  
ATOM   3045  N   ILE A 200     -12.261   1.904 -16.032  1.00 51.15           N  
ANISOU 3045  N   ILE A 200     5497   5025   8913    179   -684    101
ATOM   3046  CA  ILE A 200     -11.114   1.542 -16.864  1.00 48.01           C  
ANISOU 3046  CA  ILE A 200     5030   4609   8602    139   -735    108
ATOM   3047  C   ILE A 200     -11.433   0.305 -17.695  1.00 54.91           C  
ANISOU 3047  C   ILE A 200     5805   5459   9598     79   -814    107
ATOM   3048  O   ILE A 200     -11.330   0.314 -18.927  1.00 61.08           O  
ANISOU 3048  O   ILE A 200     6459   6215  10532     14   -897     80
ATOM   3049  CB  ILE A 200      -9.864   1.321 -15.996  1.00 53.33           C  
ANISOU 3049  CB  ILE A 200     5814   5306   9144    194   -670    153
ATOM   3050  CG1 ILE A 200      -9.376   2.643 -15.403  1.00 58.68           C  
ANISOU 3050  CG1 ILE A 200     6566   6006   9722    245   -607    151
ATOM   3051  CG2 ILE A 200      -8.762   0.659 -16.806  1.00 54.78           C  
ANISOU 3051  CG2 ILE A 200     5928   5472   9415    151   -725    167
ATOM   3052  CD1 ILE A 200      -8.130   2.500 -14.561  1.00 51.84           C  
ANISOU 3052  CD1 ILE A 200     5804   5165   8726    302   -545    193
ATOM   3053  H   ILE A 200     -12.135   1.912 -15.028  1.00 51.15           H  
ATOM   3054  HA  ILE A 200     -10.919   2.365 -17.556  1.00 48.01           H  
ATOM   3055  HB  ILE A 200     -10.112   0.657 -15.167  1.00 53.33           H  
ATOM   3056 HG13 ILE A 200     -10.144   3.176 -14.857  1.00 58.68           H  
ATOM   3057 HG12 ILE A 200      -9.146   3.268 -16.254  1.00 58.68           H  
ATOM   3058 HG21 ILE A 200      -7.797   0.664 -16.303  1.00 54.78           H  
ATOM   3059 HG22 ILE A 200      -8.969  -0.398 -16.972  1.00 54.78           H  
ATOM   3060 HG23 ILE A 200      -8.616   1.102 -17.781  1.00 54.78           H  
ATOM   3061 HD11 ILE A 200      -8.100   3.266 -13.791  1.00 51.84           H  
ATOM   3062 HD12 ILE A 200      -8.085   1.535 -14.057  1.00 51.84           H  
ATOM   3063 HD13 ILE A 200      -7.236   2.604 -15.170  1.00 51.84           H  
ATOM   3064  N   PHE A 201     -11.827  -0.780 -17.026  1.00 53.71           N  
ANISOU 3064  N   PHE A 201     5712   5316   9380    102   -790    135
ATOM   3065  CA  PHE A 201     -12.117  -2.023 -17.731  1.00 52.20           C  
ANISOU 3065  CA  PHE A 201     5435   5104   9294     51   -863    136
ATOM   3066  C   PHE A 201     -13.313  -1.878 -18.659  1.00 63.34           C  
ANISOU 3066  C   PHE A 201     6728   6495  10843     -3   -934     93
ATOM   3067  O   PHE A 201     -13.349  -2.502 -19.726  1.00 77.89           O  
ANISOU 3067  O   PHE A 201     8529   8331  12733    -28   -982     85
ATOM   3068  CB  PHE A 201     -12.340  -3.150 -16.723  1.00 43.71           C  
ANISOU 3068  CB  PHE A 201     4457   4043   8106     92   -816    174
ATOM   3069  CG  PHE A 201     -11.123  -3.474 -15.901  1.00 48.16           C  
ANISOU 3069  CG  PHE A 201     5126   4625   8547    140   -755    217
ATOM   3070  CD1 PHE A 201      -9.892  -3.660 -16.507  1.00 52.71           C  
ANISOU 3070  CD1 PHE A 201     5657   5191   9178    114   -789    228
ATOM   3071  CD2 PHE A 201     -11.212  -3.598 -14.523  1.00 50.22           C  
ANISOU 3071  CD2 PHE A 201     5529   4915   8639    211   -666    244
ATOM   3072  CE1 PHE A 201      -8.772  -3.959 -15.756  1.00 51.15           C  
ANISOU 3072  CE1 PHE A 201     5553   5012   8869    159   -734    267
ATOM   3073  CE2 PHE A 201     -10.093  -3.895 -13.768  1.00 41.32           C  
ANISOU 3073  CE2 PHE A 201     4495   3807   7399    256   -613    281
ATOM   3074  CZ  PHE A 201      -8.874  -4.077 -14.385  1.00 42.39           C  
ANISOU 3074  CZ  PHE A 201     4583   3931   7592    230   -646    293
ATOM   3075  H   PHE A 201     -11.911  -0.777 -16.017  1.00 53.71           H  
ATOM   3076  HA  PHE A 201     -11.270  -2.264 -18.375  1.00 52.20           H  
ATOM   3077  HB3 PHE A 201     -12.642  -4.062 -17.240  1.00 43.71           H  
ATOM   3078  HB2 PHE A 201     -13.167  -2.890 -16.059  1.00 43.71           H  
ATOM   3079  HD1 PHE A 201      -9.785  -3.593 -17.578  1.00 52.71           H  
ATOM   3080  HD2 PHE A 201     -12.160  -3.459 -14.025  1.00 50.22           H  
ATOM   3081  HE1 PHE A 201      -7.820  -4.109 -16.242  1.00 51.15           H  
ATOM   3082  HE2 PHE A 201     -10.173  -3.983 -12.695  1.00 41.32           H  
ATOM   3083  HZ  PHE A 201      -8.000  -4.302 -13.794  1.00 42.39           H  
ATOM   3084  N   ALA A 202     -14.297  -1.058 -18.282  1.00 65.24           N  
ANISOU 3084  N   ALA A 202     6995   6744  11048     17   -902     69
ATOM   3085  CA  ALA A 202     -15.419  -0.811 -19.179  1.00 68.00           C  
ANISOU 3085  CA  ALA A 202     7278   7086  11475    -12   -945     29
ATOM   3086  C   ALA A 202     -14.983  -0.005 -20.394  1.00 66.50           C  
ANISOU 3086  C   ALA A 202     7070   6897  11299    -18   -961      2
ATOM   3087  O   ALA A 202     -15.482  -0.226 -21.503  1.00 65.65           O  
ANISOU 3087  O   ALA A 202     6947   6791  11205    -28   -987    -17
ATOM   3088  CB  ALA A 202     -16.548  -0.095 -18.440  1.00 62.19           C  
ANISOU 3088  CB  ALA A 202     6556   6354  10718      3   -914      9
ATOM   3089  H   ALA A 202     -14.274  -0.566 -17.398  1.00 65.24           H  
ATOM   3090  HA  ALA A 202     -15.803  -1.769 -19.532  1.00 68.00           H  
ATOM   3091  HB1 ALA A 202     -17.386   0.121 -19.103  1.00 62.19           H  
ATOM   3092  HB2 ALA A 202     -16.929  -0.705 -17.620  1.00 62.19           H  
ATOM   3093  HB3 ALA A 202     -16.211   0.853 -18.019  1.00 62.19           H  
ATOM   3094  N   ALA A 203     -14.052   0.934 -20.204  1.00 60.46           N  
ANISOU 3094  N   ALA A 203     6308   6132  10531    -13   -944      0
ATOM   3095  CA  ALA A 203     -13.525   1.693 -21.334  1.00 54.49           C  
ANISOU 3095  CA  ALA A 203     5538   5377   9789    -20   -958    -23
ATOM   3096  C   ALA A 203     -12.644   0.822 -22.221  1.00 63.54           C  
ANISOU 3096  C   ALA A 203     6676   6522  10944    -33   -988     -5
ATOM   3097  O   ALA A 203     -12.648   0.974 -23.447  1.00 66.78           O  
ANISOU 3097  O   ALA A 203     7070   6935  11369    -42  -1011    -25
ATOM   3098  CB  ALA A 203     -12.747   2.911 -20.838  1.00 47.48           C  
ANISOU 3098  CB  ALA A 203     4655   4489   8895    -10   -932    -29
ATOM   3099  H   ALA A 203     -13.675   1.133 -19.285  1.00 60.46           H  
ATOM   3100  HA  ALA A 203     -14.357   2.060 -21.939  1.00 54.49           H  
ATOM   3101  HB1 ALA A 203     -12.342   3.488 -21.671  1.00 47.48           H  
ATOM   3102  HB2 ALA A 203     -13.390   3.579 -20.265  1.00 47.48           H  
ATOM   3103  HB3 ALA A 203     -11.911   2.628 -20.198  1.00 47.48           H  
ATOM   3104  N   ALA A 204     -11.877  -0.090 -21.620  1.00 68.62           N  
ANISOU 3104  N   ALA A 204     7330   7161  11581    -34   -988     33
ATOM   3105  CA  ALA A 204     -11.047  -0.991 -22.411  1.00 56.71           C  
ANISOU 3105  CA  ALA A 204     5815   5651  10081    -46  -1018     52
ATOM   3106  C   ALA A 204     -11.900  -1.936 -23.245  1.00 66.24           C  
ANISOU 3106  C   ALA A 204     7010   6859  11298    -56  -1047     45
ATOM   3107  O   ALA A 204     -11.606  -2.175 -24.423  1.00 72.15           O  
ANISOU 3107  O   ALA A 204     7744   7610  12059    -67  -1074     38
ATOM   3108  CB  ALA A 204     -10.117  -1.783 -21.496  1.00 51.64           C  
ANISOU 3108  CB  ALA A 204     5188   5005   9429    -44  -1010     95
ATOM   3109  H   ALA A 204     -11.843  -0.167 -20.610  1.00 68.62           H  
ATOM   3110  HA  ALA A 204     -10.427  -0.389 -23.080  1.00 56.71           H  
ATOM   3111  HB1 ALA A 204      -9.293  -2.189 -22.081  1.00 51.64           H  
ATOM   3112  HB2 ALA A 204      -9.696  -1.172 -20.702  1.00 51.64           H  
ATOM   3113  HB3 ALA A 204     -10.629  -2.614 -21.008  1.00 51.64           H  
ATOM   3114  N   ARG A 205     -12.959  -2.485 -22.646  1.00 71.36           N  
ANISOU 3114  N   ARG A 205     7665   7507  11941    -52  -1043     48
ATOM   3115  CA  ARG A 205     -13.839  -3.401 -23.362  1.00 77.96           C  
ANISOU 3115  CA  ARG A 205     8490   8344  12786    -60  -1070     42
ATOM   3116  C   ARG A 205     -14.577  -2.692 -24.492  1.00 86.41           C  
ANISOU 3116  C   ARG A 205     9542   9421  13871    -64  -1080      4
ATOM   3117  O   ARG A 205     -14.783  -3.271 -25.566  1.00 92.34           O  
ANISOU 3117  O   ARG A 205    10277  10174  14634    -74  -1107     -2
ATOM   3118  CB  ARG A 205     -14.825  -4.034 -22.379  1.00 83.04           C  
ANISOU 3118  CB  ARG A 205     9145   8985  13420    -54  -1060     53
ATOM   3119  CG  ARG A 205     -15.975  -4.793 -23.014  1.00 95.11           C  
ANISOU 3119  CG  ARG A 205    10663  10515  14960    -60  -1082     42
ATOM   3120  CD  ARG A 205     -17.022  -5.114 -21.963  1.00103.35           C  
ANISOU 3120  CD  ARG A 205    11719  11556  15992    -51  -1067     47
ATOM   3121  NE  ARG A 205     -17.406  -3.916 -21.218  1.00111.84           N  
ANISOU 3121  NE  ARG A 205    12802  12635  17057    -39  -1033     29
ATOM   3122  CZ  ARG A 205     -18.156  -3.920 -20.122  1.00113.31           C  
ANISOU 3122  CZ  ARG A 205    13002  12820  17230    -30  -1011     34
ATOM   3123  NH1 ARG A 205     -18.609  -5.063 -19.627  1.00112.30           N  
ANISOU 3123  NH1 ARG A 205    12882  12689  17099    -31  -1019     55
ATOM   3124  NH2 ARG A 205     -18.451  -2.777 -19.515  1.00112.39           N1+
ANISOU 3124  NH2 ARG A 205    12892  12707  17105    -20   -981     17
ATOM   3125  H   ARG A 205     -13.165  -2.295 -21.673  1.00 71.36           H  
ATOM   3126  HA  ARG A 205     -13.242  -4.200 -23.808  1.00 77.96           H  
ATOM   3127  HB3 ARG A 205     -15.149  -3.184 -21.781  1.00 83.04           H  
ATOM   3128  HB2 ARG A 205     -14.288  -4.684 -21.686  1.00 83.04           H  
ATOM   3129  HG3 ARG A 205     -15.559  -5.727 -23.391  1.00 95.11           H  
ATOM   3130  HG2 ARG A 205     -16.471  -4.319 -23.860  1.00 95.11           H  
ATOM   3131  HD3 ARG A 205     -16.707  -5.953 -21.342  1.00103.35           H  
ATOM   3132  HD2 ARG A 205     -17.932  -5.423 -22.479  1.00103.35           H  
ATOM   3133  HE  ARG A 205     -17.086  -3.034 -21.593  1.00111.84           H  
ATOM   3134 HH12 ARG A 205     -19.179  -5.076 -18.794  1.00112.30           H  
ATOM   3135 HH11 ARG A 205     -18.385  -5.934 -20.086  1.00112.30           H  
ATOM   3136 HH22 ARG A 205     -18.112  -1.900 -19.885  1.00112.39           H  
ATOM   3137 HH21 ARG A 205     -19.029  -2.772 -18.686  1.00112.39           H  
ATOM   3138  N   ARG A 206     -14.972  -1.436 -24.273  1.00 89.04           N  
ANISOU 3138  N   ARG A 206     9875   9757  14201    -56  -1057    -23
ATOM   3139  CA  ARG A 206     -15.687  -0.694 -25.306  1.00 89.91           C  
ANISOU 3139  CA  ARG A 206     9966   9873  14323    -60  -1065    -60
ATOM   3140  C   ARG A 206     -14.788  -0.365 -26.490  1.00 87.12           C  
ANISOU 3140  C   ARG A 206     9599   9522  13980    -69  -1083    -68
ATOM   3141  O   ARG A 206     -15.262  -0.313 -27.630  1.00 97.80           O  
ANISOU 3141  O   ARG A 206    10933  10880  15345    -77  -1101    -88
ATOM   3142  CB  ARG A 206     -16.273   0.590 -24.718  1.00103.24           C  
ANISOU 3142  CB  ARG A 206    11659  11562  16004    -49  -1037    -85
ATOM   3143  CG  ARG A 206     -17.074   1.418 -25.711  1.00119.44           C  
ANISOU 3143  CG  ARG A 206    13693  13621  18069    -52  -1043   -124
ATOM   3144  CD  ARG A 206     -17.692   2.646 -25.059  1.00139.30           C  
ANISOU 3144  CD  ARG A 206    16213  16138  20577    -41  -1016   -149
ATOM   3145  NE  ARG A 206     -18.469   3.425 -26.020  1.00151.63           N  
ANISOU 3145  NE  ARG A 206    17757  17706  22151    -45  -1023   -186
ATOM   3146  CZ  ARG A 206     -19.176   4.509 -25.712  1.00155.44           C  
ANISOU 3146  CZ  ARG A 206    18239  18190  22631    -37  -1004   -214
ATOM   3147  NH1 ARG A 206     -19.211   4.951 -24.464  1.00154.91           N  
ANISOU 3147  NH1 ARG A 206    18189  18121  22550    -25   -977   -210
ATOM   3148  NH2 ARG A 206     -19.852   5.149 -26.658  1.00155.24           N1+
ANISOU 3148  NH2 ARG A 206    18196  18172  22618    -42  -1013   -245
ATOM   3149  H   ARG A 206     -14.799  -0.974 -23.391  1.00 89.04           H  
ATOM   3150  HA  ARG A 206     -16.515  -1.307 -25.670  1.00 89.91           H  
ATOM   3151  HB3 ARG A 206     -15.472   1.203 -24.301  1.00103.24           H  
ATOM   3152  HB2 ARG A 206     -16.918   0.326 -23.878  1.00103.24           H  
ATOM   3153  HG3 ARG A 206     -17.844   0.805 -26.184  1.00119.44           H  
ATOM   3154  HG2 ARG A 206     -16.423   1.766 -26.513  1.00119.44           H  
ATOM   3155  HD3 ARG A 206     -16.897   3.283 -24.669  1.00139.30           H  
ATOM   3156  HD2 ARG A 206     -18.313   2.345 -24.215  1.00139.30           H  
ATOM   3157  HE  ARG A 206     -18.432   3.114 -26.982  1.00151.63           H  
ATOM   3158 HH12 ARG A 206     -19.746   5.773 -24.223  1.00154.91           H  
ATOM   3159 HH11 ARG A 206     -18.695   4.466 -23.745  1.00154.91           H  
ATOM   3160 HH22 ARG A 206     -20.392   5.973 -26.438  1.00155.24           H  
ATOM   3161 HH21 ARG A 206     -19.827   4.817 -27.612  1.00155.24           H  
ATOM   3162  N   GLN A 207     -13.497  -0.142 -26.247  1.00 78.98           N  
ANISOU 3162  N   GLN A 207     8576   8488  12944    -69  -1077    -51
ATOM   3163  CA  GLN A 207     -12.608   0.256 -27.331  1.00 68.68           C  
ANISOU 3163  CA  GLN A 207     7258   7186  11649    -78  -1092    -59
ATOM   3164  C   GLN A 207     -12.181  -0.936 -28.179  1.00 73.91           C  
ANISOU 3164  C   GLN A 207     7913   7850  12321    -90  -1123    -41
ATOM   3165  O   GLN A 207     -12.019  -0.806 -29.398  1.00 78.55           O  
ANISOU 3165  O   GLN A 207     8483   8443  12918   -100  -1142    -56
ATOM   3166  CB  GLN A 207     -11.382   0.976 -26.766  1.00 53.77           C  
ANISOU 3166  CB  GLN A 207     5382   5294   9755    -72  -1075    -49
ATOM   3167  CG  GLN A 207     -11.684   2.325 -26.133  1.00 60.01           C  
ANISOU 3167  CG  GLN A 207     6178   6085  10540    -60  -1046    -72
ATOM   3168  CD  GLN A 207     -10.449   2.971 -25.533  1.00 75.36           C  
ANISOU 3168  CD  GLN A 207     8133   8024  12478    -54  -1028    -59
ATOM   3169  OE1 GLN A 207      -9.325   2.681 -25.941  1.00 79.53           O  
ANISOU 3169  OE1 GLN A 207     8658   8550  13008    -61  -1040    -42
ATOM   3170  NE2 GLN A 207     -10.653   3.845 -24.551  1.00 77.08           N  
ANISOU 3170  NE2 GLN A 207     8361   8240  12686    -41   -999    -67
ATOM   3171  H   GLN A 207     -13.120  -0.180 -25.310  1.00 78.98           H  
ATOM   3172  HA  GLN A 207     -13.120   0.963 -27.988  1.00 68.68           H  
ATOM   3173  HB3 GLN A 207     -10.656   1.120 -27.567  1.00 53.77           H  
ATOM   3174  HB2 GLN A 207     -10.900   0.330 -26.029  1.00 53.77           H  
ATOM   3175  HG3 GLN A 207     -12.490   2.275 -25.409  1.00 60.01           H  
ATOM   3176  HG2 GLN A 207     -12.050   2.997 -26.910  1.00 60.01           H  
ATOM   3177 HE22 GLN A 207      -9.861   4.295 -24.103  1.00 77.08           H  
ATOM   3178 HE21 GLN A 207     -11.588   4.059 -24.239  1.00 77.08           H  
ATOM   3179  N   LEU A 208     -11.995  -2.097 -27.556  1.00 72.00           N  
ANISOU 3179  N   LEU A 208     7681   7603  12073    -91  -1129    -10
ATOM   3180  CA  LEU A 208     -11.513  -3.288 -28.252  1.00 76.75           C  
ANISOU 3180  CA  LEU A 208     8275   8204  12681   -102  -1158     10
ATOM   3181  C   LEU A 208     -12.473  -3.753 -29.340  1.00 86.62           C  
ANISOU 3181  C   LEU A 208     9507   9461  13944   -109  -1181     -7
ATOM   3182  O   LEU A 208     -12.052  -4.309 -30.354  1.00 92.22           O  
ANISOU 3182  O   LEU A 208    10203  10173  14662   -120  -1207     -4
ATOM   3183  CB  LEU A 208     -11.271  -4.423 -27.256  1.00 77.95           C  
ANISOU 3183  CB  LEU A 208     8444   8350  12825   -100  -1158     46
ATOM   3184  CG  LEU A 208      -9.904  -4.427 -26.571  1.00 88.41           C  
ANISOU 3184  CG  LEU A 208     9782   9669  14141    -98  -1148     75
ATOM   3185  CD1 LEU A 208      -9.857  -5.459 -25.453  1.00 94.11           C  
ANISOU 3185  CD1 LEU A 208    10521  10385  14853    -94  -1144    109
ATOM   3186  CD2 LEU A 208      -8.811  -4.695 -27.593  1.00 87.24           C  
ANISOU 3186  CD2 LEU A 208     9624   9523  14002   -109  -1171     82
ATOM   3187  H   LEU A 208     -12.074  -2.151 -26.549  1.00 72.00           H  
ATOM   3188  HA  LEU A 208     -10.565  -3.033 -28.733  1.00 76.75           H  
ATOM   3189  HXT LEU A 208     -13.460  -3.428 -29.322  1.00 86.62           H  
ATOM   3190  HB3 LEU A 208     -11.399  -5.404 -27.721  1.00 77.95           H  
ATOM   3191  HB2 LEU A 208     -12.050  -4.386 -26.490  1.00 77.95           H  
ATOM   3192  HG  LEU A 208      -9.744  -3.451 -26.114  1.00 88.41           H  
ATOM   3193 HD11 LEU A 208      -9.154  -5.153 -24.677  1.00 94.11           H  
ATOM   3194 HD12 LEU A 208     -10.827  -5.583 -24.971  1.00 94.11           H  
ATOM   3195 HD13 LEU A 208      -9.549  -6.444 -25.808  1.00 94.11           H  
ATOM   3196 HD21 LEU A 208      -8.142  -5.501 -27.290  1.00 87.24           H  
ATOM   3197 HD22 LEU A 208      -9.209  -4.965 -28.571  1.00 87.24           H  
ATOM   3198 HD23 LEU A 208      -8.185  -3.823 -27.739  1.00 87.24           H  
ATOM   3199  N   GLU A 219      -3.112  -5.717 -35.688  1.00112.89           N  
ANISOU 3199  N   GLU A 219    15017  13744  14132    735   -872   1871
ATOM   3200  CA  GLU A 219      -3.209  -6.344 -34.376  1.00107.87           C  
ANISOU 3200  CA  GLU A 219    14333  13152  13502    658   -896   1890
ATOM   3201  C   GLU A 219      -2.458  -5.523 -33.331  1.00 98.87           C  
ANISOU 3201  C   GLU A 219    13190  12005  12370    629   -834   1837
ATOM   3202  O   GLU A 219      -2.450  -5.872 -32.151  1.00101.43           O  
ANISOU 3202  O   GLU A 219    13479  12363  12698    567   -846   1841
ATOM   3203  CB  GLU A 219      -2.667  -7.776 -34.422  1.00120.25           C  
ANISOU 3203  CB  GLU A 219    15953  14738  14999    558   -954   1960
ATOM   3204  CG  GLU A 219      -3.502  -8.737 -35.260  1.00130.88           C  
ANISOU 3204  CG  GLU A 219    17291  16099  16339    580  -1026   2016
ATOM   3205  CD  GLU A 219      -2.738  -9.308 -36.443  1.00140.39           C  
ANISOU 3205  CD  GLU A 219    18590  17275  17475    562  -1039   2057
ATOM   3206  OE1 GLU A 219      -1.505  -9.121 -36.509  1.00143.58           O  
ANISOU 3206  OE1 GLU A 219    19068  17654  17833    510   -998   2048
ATOM   3207  OE2 GLU A 219      -3.373  -9.945 -37.310  1.00144.20           O1-
ANISOU 3207  OE2 GLU A 219    19075  17763  17951    597  -1088   2098
ATOM   3208  H1  GLU A 219      -2.193  -5.861 -36.084  1.00112.89           H  
ATOM   3209  H2  GLU A 219      -3.754  -6.137 -36.350  1.00112.89           H  
ATOM   3210  HA  GLU A 219      -4.228  -6.454 -34.008  1.00107.87           H  
ATOM   3211  HB3 GLU A 219      -2.704  -8.186 -33.410  1.00120.25           H  
ATOM   3212  HB2 GLU A 219      -1.594  -7.734 -34.610  1.00120.25           H  
ATOM   3213  HG3 GLU A 219      -4.408  -8.250 -35.625  1.00130.88           H  
ATOM   3214  HG2 GLU A 219      -3.837  -9.571 -34.642  1.00130.88           H  
ATOM   3215  N   ARG A 220      -1.834  -4.426 -33.768  1.00 92.55           N  
ANISOU 3215  N   ARG A 220    12431  11161  11574    674   -772   1785
ATOM   3216  CA  ARG A 220      -1.039  -3.621 -32.844  1.00 89.54           C  
ANISOU 3216  CA  ARG A 220    12053  10769  11197    648   -711   1733
ATOM   3217  C   ARG A 220      -1.922  -2.788 -31.923  1.00 87.74           C  
ANISOU 3217  C   ARG A 220    11722  10561  11053    694   -694   1675
ATOM   3218  O   ARG A 220      -1.644  -2.680 -30.724  1.00 94.50           O  
ANISOU 3218  O   ARG A 220    12553  11438  11916    654   -670   1658
ATOM   3219  CB  ARG A 220      -0.075  -2.723 -33.616  1.00 92.01           C  
ANISOU 3219  CB  ARG A 220    12443  11027  11491    673   -657   1694
ATOM   3220  CG  ARG A 220       1.097  -3.461 -34.228  1.00105.21           C  
ANISOU 3220  CG  ARG A 220    14216  12685  13075    608   -646   1748
ATOM   3221  CD  ARG A 220       2.030  -2.493 -34.932  1.00121.34           C  
ANISOU 3221  CD  ARG A 220    16332  14672  15101    635   -585   1706
ATOM   3222  NE  ARG A 220       3.081  -3.183 -35.672  1.00129.81           N  
ANISOU 3222  NE  ARG A 220    17477  15743  16104    577   -562   1768
ATOM   3223  CZ  ARG A 220       3.896  -2.591 -36.539  1.00133.86           C  
ANISOU 3223  CZ  ARG A 220    18033  16223  16606    593   -501   1755
ATOM   3224  NH1 ARG A 220       3.781  -1.291 -36.780  1.00134.85           N  
ANISOU 3224  NH1 ARG A 220    18172  16294  16772    640   -496   1645
ATOM   3225  NH2 ARG A 220       4.823  -3.298 -37.167  1.00135.89           N1+
ANISOU 3225  NH2 ARG A 220    18336  16482  16812    511   -503   1822
ATOM   3226  H   ARG A 220      -1.873  -4.161 -34.743  1.00 92.55           H  
ATOM   3227  HA  ARG A 220      -0.439  -4.276 -32.210  1.00 89.54           H  
ATOM   3228  HB3 ARG A 220       0.332  -1.968 -32.940  1.00 92.01           H  
ATOM   3229  HB2 ARG A 220      -0.621  -2.171 -34.385  1.00 92.01           H  
ATOM   3230  HG3 ARG A 220       0.783  -4.275 -34.883  1.00105.21           H  
ATOM   3231  HG2 ARG A 220       1.639  -3.923 -33.401  1.00105.21           H  
ATOM   3232  HD3 ARG A 220       2.558  -1.916 -34.172  1.00121.34           H  
ATOM   3233  HD2 ARG A 220       1.464  -1.782 -35.536  1.00121.34           H  
ATOM   3234  HE  ARG A 220       3.180  -4.174 -35.499  1.00129.81           H  
ATOM   3235 HH12 ARG A 220       4.394  -0.832 -37.440  1.00134.85           H  
ATOM   3236 HH11 ARG A 220       3.079  -0.748 -36.300  1.00134.85           H  
ATOM   3237 HH22 ARG A 220       5.447  -2.854 -37.827  1.00135.89           H  
ATOM   3238 HH21 ARG A 220       4.920  -4.287 -36.991  1.00135.89           H  
ATOM   3239  N   ALA A 221      -2.981  -2.179 -32.464  1.00 85.70           N  
ANISOU 3239  N   ALA A 221    11406  10299  10857    772   -704   1640
ATOM   3240  CA  ALA A 221      -3.908  -1.435 -31.618  1.00 78.45           C  
ANISOU 3240  CA  ALA A 221    10382   9407  10017    809   -684   1585
ATOM   3241  C   ALA A 221      -4.586  -2.357 -30.611  1.00 82.13           C  
ANISOU 3241  C   ALA A 221    10791   9925  10490    770   -719   1631
ATOM   3242  O   ALA A 221      -4.800  -1.976 -29.455  1.00 87.08           O  
ANISOU 3242  O   ALA A 221    11357  10574  11154    763   -690   1599
ATOM   3243  CB  ALA A 221      -4.947  -0.715 -32.478  1.00 72.64           C  
ANISOU 3243  CB  ALA A 221     9598   8664   9336    884   -693   1543
ATOM   3244  H   ALA A 221      -3.191  -2.249 -33.453  1.00 85.70           H  
ATOM   3245  HA  ALA A 221      -3.350  -0.679 -31.063  1.00 78.45           H  
ATOM   3246  HB1 ALA A 221      -5.675  -0.189 -31.860  1.00 72.64           H  
ATOM   3247  HB2 ALA A 221      -4.466   0.035 -33.107  1.00 72.64           H  
ATOM   3248  HB3 ALA A 221      -5.496  -1.374 -33.142  1.00 72.64           H  
ATOM   3249  N   ARG A 222      -4.925  -3.577 -31.033  1.00 80.05           N  
ANISOU 3249  N   ARG A 222    10544   9681  10193    741   -783   1704
ATOM   3250  CA  ARG A 222      -5.478  -4.556 -30.105  1.00 82.82           C  
ANISOU 3250  CA  ARG A 222    10842  10078  10546    685   -831   1751
ATOM   3251  C   ARG A 222      -4.437  -5.005 -29.089  1.00 87.73           C  
ANISOU 3251  C   ARG A 222    11504  10710  11119    591   -826   1767
ATOM   3252  O   ARG A 222      -4.776  -5.290 -27.935  1.00 82.73           O  
ANISOU 3252  O   ARG A 222    10819  10112  10504    551   -841   1771
ATOM   3253  CB  ARG A 222      -6.021  -5.755 -30.881  1.00 85.43           C  
ANISOU 3253  CB  ARG A 222    11183  10425  10851    671   -907   1823
ATOM   3254  CG  ARG A 222      -6.748  -6.789 -30.040  1.00 96.16           C  
ANISOU 3254  CG  ARG A 222    12483  11833  12220    614   -968   1869
ATOM   3255  CD  ARG A 222      -7.094  -8.006 -30.884  1.00109.31           C  
ANISOU 3255  CD  ARG A 222    14172  13511  13851    594  -1045   1938
ATOM   3256  NE  ARG A 222      -7.820  -7.637 -32.096  1.00120.05           N  
ANISOU 3256  NE  ARG A 222    15524  14855  15236    686  -1045   1931
ATOM   3257  CZ  ARG A 222      -8.071  -8.467 -33.103  1.00127.30           C  
ANISOU 3257  CZ  ARG A 222    16473  15772  16122    695  -1100   1981
ATOM   3258  NH1 ARG A 222      -7.651  -9.724 -33.052  1.00129.97           N  
ANISOU 3258  NH1 ARG A 222    16852  16126  16406    614  -1160   2041
ATOM   3259  NH2 ARG A 222      -8.741  -8.040 -34.165  1.00127.97           N1+
ANISOU 3259  NH2 ARG A 222    16553  15842  16227    781  -1098   1967
ATOM   3260  H   ARG A 222      -4.792  -3.854 -31.996  1.00 80.05           H  
ATOM   3261  HA  ARG A 222      -6.311  -4.097 -29.567  1.00 82.82           H  
ATOM   3262  HB3 ARG A 222      -5.208  -6.232 -31.433  1.00 85.43           H  
ATOM   3263  HB2 ARG A 222      -6.697  -5.344 -31.631  1.00 85.43           H  
ATOM   3264  HG3 ARG A 222      -7.620  -6.395 -29.521  1.00 96.16           H  
ATOM   3265  HG2 ARG A 222      -6.068  -7.144 -29.268  1.00 96.16           H  
ATOM   3266  HD3 ARG A 222      -7.793  -8.619 -30.314  1.00109.31           H  
ATOM   3267  HD2 ARG A 222      -6.207  -8.618 -31.060  1.00109.31           H  
ATOM   3268  HE  ARG A 222      -8.174  -6.692 -32.141  1.00120.05           H  
ATOM   3269 HH12 ARG A 222      -7.845 -10.360 -33.812  1.00129.97           H  
ATOM   3270 HH11 ARG A 222      -7.147 -10.056 -32.244  1.00129.97           H  
ATOM   3271 HH22 ARG A 222      -9.105  -7.098 -34.199  1.00127.97           H  
ATOM   3272 HH21 ARG A 222      -8.978  -8.676 -34.913  1.00127.97           H  
ATOM   3273  N   SER A 223      -3.166  -5.065 -29.496  1.00 96.67           N  
ANISOU 3273  N   SER A 223    12732  11814  12186    550   -808   1772
ATOM   3274  CA  SER A 223      -2.111  -5.484 -28.580  1.00 90.79           C  
ANISOU 3274  CA  SER A 223    12036  11079  11380    447   -806   1779
ATOM   3275  C   SER A 223      -1.833  -4.417 -27.529  1.00 76.30           C  
ANISOU 3275  C   SER A 223    10169   9241   9579    466   -737   1716
ATOM   3276  O   SER A 223      -1.551  -4.740 -26.370  1.00 79.46           O  
ANISOU 3276  O   SER A 223    10566   9669   9956    394   -746   1716
ATOM   3277  CB  SER A 223      -0.838  -5.811 -29.360  1.00 92.64           C  
ANISOU 3277  CB  SER A 223    12384  11283  11531    391   -800   1797
ATOM   3278  OG  SER A 223       0.223  -6.165 -28.489  1.00 95.48           O  
ANISOU 3278  OG  SER A 223    12803  11653  11820    276   -799   1788
ATOM   3279  H   SER A 223      -2.908  -4.854 -30.451  1.00 96.67           H  
ATOM   3280  HA  SER A 223      -2.429  -6.393 -28.063  1.00 90.79           H  
ATOM   3281  HB3 SER A 223      -0.515  -4.962 -29.961  1.00 92.64           H  
ATOM   3282  HB2 SER A 223      -1.013  -6.641 -30.044  1.00 92.64           H  
ATOM   3283  HG  SER A 223       0.030  -7.027 -28.113  1.00 95.48           H  
ATOM   3284  N   THR A 224      -1.904  -3.141 -27.914  1.00 68.11           N  
ANISOU 3284  N   THR A 224     9112   8172   8593    560   -672   1656
ATOM   3285  CA  THR A 224      -1.650  -2.069 -26.956  1.00 65.52           C  
ANISOU 3285  CA  THR A 224     8749   7841   8304    587   -602   1589
ATOM   3286  C   THR A 224      -2.751  -1.992 -25.904  1.00 69.06           C  
ANISOU 3286  C   THR A 224     9096   8329   8816    607   -610   1574
ATOM   3287  O   THR A 224      -2.468  -1.792 -24.717  1.00 72.25           O  
ANISOU 3287  O   THR A 224     9482   8749   9221    581   -581   1552
ATOM   3288  CB  THR A 224      -1.509  -0.735 -27.689  1.00 65.10           C  
ANISOU 3288  CB  THR A 224     8691   7747   8296    670   -543   1519
ATOM   3289  OG1 THR A 224      -0.473  -0.838 -28.673  1.00 77.18           O  
ANISOU 3289  OG1 THR A 224    10321   9238   9766    646   -538   1537
ATOM   3290  CG2 THR A 224      -1.158   0.378 -26.713  1.00 61.30           C  
ANISOU 3290  CG2 THR A 224     8169   7267   7856    697   -463   1443
ATOM   3291  H   THR A 224      -2.125  -2.891 -28.869  1.00 68.11           H  
ATOM   3292  HA  THR A 224      -0.707  -2.277 -26.444  1.00 65.52           H  
ATOM   3293  HB  THR A 224      -2.435  -0.485 -28.210  1.00 65.10           H  
ATOM   3294  HG1 THR A 224      -0.752  -1.463 -29.349  1.00 77.18           H  
ATOM   3295 HG21 THR A 224      -0.921   1.297 -27.250  1.00 61.30           H  
ATOM   3296 HG22 THR A 224      -1.981   0.619 -26.039  1.00 61.30           H  
ATOM   3297 HG23 THR A 224      -0.289   0.122 -26.106  1.00 61.30           H  
ATOM   3298  N   LEU A 225      -4.010  -2.154 -26.318  1.00 70.98           N  
ANISOU 3298  N   LEU A 225     9274   8587   9107    652   -646   1586
ATOM   3299  CA  LEU A 225      -5.112  -2.114 -25.361  1.00 66.23           C  
ANISOU 3299  CA  LEU A 225     8579   8023   8564    666   -651   1574
ATOM   3300  C   LEU A 225      -5.003  -3.241 -24.344  1.00 79.12           C  
ANISOU 3300  C   LEU A 225    10212   9691  10158    573   -704   1631
ATOM   3301  O   LEU A 225      -5.196  -3.022 -23.142  1.00 87.10           O  
ANISOU 3301  O   LEU A 225    11178  10724  11194    561   -684   1608
ATOM   3302  CB  LEU A 225      -6.450  -2.182 -26.095  1.00 65.43           C  
ANISOU 3302  CB  LEU A 225     8418   7933   8509    718   -684   1583
ATOM   3303  CG  LEU A 225      -7.065  -0.837 -26.478  1.00 62.27           C  
ANISOU 3303  CG  LEU A 225     7972   7518   8171    802   -630   1501
ATOM   3304  CD1 LEU A 225      -8.283  -1.039 -27.361  1.00 65.46           C  
ANISOU 3304  CD1 LEU A 225     8338   7932   8602    842   -670   1519
ATOM   3305  CD2 LEU A 225      -7.432  -0.051 -25.229  1.00 68.91           C  
ANISOU 3305  CD2 LEU A 225     8745   8376   9060    816   -576   1441
ATOM   3306  H   LEU A 225      -4.233  -2.302 -27.293  1.00 70.98           H  
ATOM   3307  HA  LEU A 225      -5.044  -1.175 -24.809  1.00 66.23           H  
ATOM   3308  HB3 LEU A 225      -7.190  -2.716 -25.494  1.00 65.43           H  
ATOM   3309  HB2 LEU A 225      -6.320  -2.795 -26.988  1.00 65.43           H  
ATOM   3310  HG  LEU A 225      -6.326  -0.272 -27.049  1.00 62.27           H  
ATOM   3311 HD11 LEU A 225      -8.596  -0.088 -27.792  1.00 65.46           H  
ATOM   3312 HD12 LEU A 225      -8.069  -1.697 -28.202  1.00 65.46           H  
ATOM   3313 HD13 LEU A 225      -9.131  -1.438 -26.808  1.00 65.46           H  
ATOM   3314 HD21 LEU A 225      -8.482   0.241 -25.219  1.00 68.91           H  
ATOM   3315 HD22 LEU A 225      -7.262  -0.608 -24.307  1.00 68.91           H  
ATOM   3316 HD23 LEU A 225      -6.845   0.866 -25.163  1.00 68.91           H  
ATOM   3317  N   GLN A 226      -4.689  -4.455 -24.804  1.00 81.02           N  
ANISOU 3317  N   GLN A 226    10508   9940  10336    499   -774   1699
ATOM   3318  CA  GLN A 226      -4.545  -5.579 -23.885  1.00 83.75           C  
ANISOU 3318  CA  GLN A 226    10864  10323  10636    391   -837   1743
ATOM   3319  C   GLN A 226      -3.397  -5.361 -22.908  1.00 84.28           C  
ANISOU 3319  C   GLN A 226    10985  10388  10649    323   -806   1713
ATOM   3320  O   GLN A 226      -3.461  -5.825 -21.764  1.00 87.04           O  
ANISOU 3320  O   GLN A 226    11321  10770  10981    253   -837   1718
ATOM   3321  CB  GLN A 226      -4.345  -6.874 -24.667  1.00 91.07           C  
ANISOU 3321  CB  GLN A 226    11849  11256  11499    321   -917   1807
ATOM   3322  CG  GLN A 226      -5.553  -7.281 -25.491  1.00107.72           C  
ANISOU 3322  CG  GLN A 226    13901  13374  13653    376   -960   1843
ATOM   3323  CD  GLN A 226      -5.247  -8.404 -26.460  1.00121.57           C  
ANISOU 3323  CD  GLN A 226    15721  15125  15344    326  -1026   1900
ATOM   3324  OE1 GLN A 226      -6.276  -8.895 -27.142  1.00123.37           O  
ANISOU 3324  OE1 GLN A 226    16041  15340  15493    251  -1035   1907
ATOM   3325  NE2 GLN A 226      -4.098  -8.825 -26.596  1.00122.89           N  
ANISOU 3325  NE2 GLN A 226    15845  15305  15542    366  -1072   1936
ATOM   3326  H   GLN A 226      -4.541  -4.624 -25.790  1.00 81.02           H  
ATOM   3327  HA  GLN A 226      -5.464  -5.672 -23.303  1.00 83.75           H  
ATOM   3328  HB3 GLN A 226      -4.087  -7.687 -23.985  1.00 91.07           H  
ATOM   3329  HB2 GLN A 226      -3.475  -6.721 -25.310  1.00 91.07           H  
ATOM   3330  HG3 GLN A 226      -5.954  -6.443 -26.057  1.00107.72           H  
ATOM   3331  HG2 GLN A 226      -6.356  -7.602 -24.827  1.00107.72           H  
ATOM   3332 HE22 GLN A 226      -3.911  -9.575 -27.244  1.00122.89           H  
ATOM   3333 HE21 GLN A 226      -3.341  -8.431 -26.057  1.00122.89           H  
ATOM   3334  N   LYS A 227      -2.343  -4.661 -23.336  1.00 74.82           N  
ANISOU 3334  N   LYS A 227     9853   9154   9421    338   -748   1680
ATOM   3335  CA  LYS A 227      -1.269  -4.314 -22.411  1.00 69.95           C  
ANISOU 3335  CA  LYS A 227     9289   8536   8752    279   -709   1643
ATOM   3336  C   LYS A 227      -1.724  -3.275 -21.394  1.00 77.90           C  
ANISOU 3336  C   LYS A 227    10216   9550   9834    354   -642   1590
ATOM   3337  O   LYS A 227      -1.272  -3.298 -20.243  1.00 74.07           O  
ANISOU 3337  O   LYS A 227     9747   9092   9304    292   -603   1490
ATOM   3338  CB  LYS A 227      -0.048  -3.810 -23.180  1.00 66.08           C  
ANISOU 3338  CB  LYS A 227     8889   8007   8211    277   -654   1610
ATOM   3339  CG  LYS A 227       0.668  -4.891 -23.974  1.00 79.89           C  
ANISOU 3339  CG  LYS A 227    10742   9749   9863    175   -717   1656
ATOM   3340  CD  LYS A 227       1.857  -4.331 -24.739  1.00 91.92           C  
ANISOU 3340  CD  LYS A 227    12352  11234  11337    173   -647   1601
ATOM   3341  CE  LYS A 227       2.556  -5.420 -25.540  1.00101.27           C  
ANISOU 3341  CE  LYS A 227    13645  12410  12423     70   -709   1649
ATOM   3342  NZ  LYS A 227       3.683  -4.890 -26.358  1.00106.54           N1+
ANISOU 3342  NZ  LYS A 227    14399  13037  13043     67   -644   1603
ATOM   3343  H   LYS A 227      -2.293  -4.301 -24.280  1.00 74.82           H  
ATOM   3344  HA  LYS A 227      -0.970  -5.209 -21.861  1.00 69.95           H  
ATOM   3345  HB3 LYS A 227       0.671  -3.389 -22.474  1.00 66.08           H  
ATOM   3346  HB2 LYS A 227      -0.331  -2.990 -23.840  1.00 66.08           H  
ATOM   3347  HG3 LYS A 227      -0.013  -5.409 -24.643  1.00 79.89           H  
ATOM   3348  HG2 LYS A 227       1.023  -5.654 -23.280  1.00 79.89           H  
ATOM   3349  HD3 LYS A 227       2.559  -3.870 -24.041  1.00 91.92           H  
ATOM   3350  HD2 LYS A 227       1.514  -3.537 -25.406  1.00 91.92           H  
ATOM   3351  HE3 LYS A 227       1.847  -5.904 -26.213  1.00101.27           H  
ATOM   3352  HE2 LYS A 227       2.941  -6.192 -24.873  1.00101.27           H  
ATOM   3353  HZ1 LYS A 227       4.369  -4.461 -25.753  1.00106.54           H  
ATOM   3354  HZ2 LYS A 227       4.112  -5.645 -26.873  1.00106.54           H  
ATOM   3355  HZ3 LYS A 227       3.331  -4.201 -27.007  1.00106.54           H  
ATOM   3356  N   GLU A 228      -2.613  -2.362 -21.792  1.00 77.75           N  
ANISOU 3356  N   GLU A 228    10117   9516   9909    477   -595   1556
ATOM   3357  CA  GLU A 228      -3.178  -1.425 -20.828  1.00 69.69           C  
ANISOU 3357  CA  GLU A 228     9017   8503   8958    546   -534   1495
ATOM   3358  C   GLU A 228      -4.138  -2.117 -19.870  1.00 64.92           C  
ANISOU 3358  C   GLU A 228     8350   7940   8376    507   -589   1527
ATOM   3359  O   GLU A 228      -4.234  -1.725 -18.702  1.00 65.63           O  
ANISOU 3359  O   GLU A 228     8406   8044   8487    514   -556   1494
ATOM   3360  CB  GLU A 228      -3.877  -0.276 -21.555  1.00 71.63           C  
ANISOU 3360  CB  GLU A 228     9207   8727   9283    658   -480   1430
ATOM   3361  CG  GLU A 228      -2.945   0.856 -21.957  1.00 83.24           C  
ANISOU 3361  CG  GLU A 228    10714  10161  10754    708   -397   1359
ATOM   3362  CD  GLU A 228      -3.685   2.031 -22.565  1.00 97.07           C  
ANISOU 3362  CD  GLU A 228    12404  11900  12578    790   -356   1280
ATOM   3363  OE1 GLU A 228      -4.218   1.885 -23.685  1.00104.63           O  
ANISOU 3363  OE1 GLU A 228    13360  12848  13545    805   -397   1302
ATOM   3364  OE2 GLU A 228      -3.740   3.098 -21.917  1.00 97.95           O1-
ANISOU 3364  OE2 GLU A 228    12472  12014  12729    833   -285   1193
ATOM   3365  H   GLU A 228      -2.953  -2.329 -22.744  1.00 77.75           H  
ATOM   3366  HA  GLU A 228      -2.377  -1.001 -20.218  1.00 69.69           H  
ATOM   3367  HB3 GLU A 228      -4.672   0.137 -20.931  1.00 71.63           H  
ATOM   3368  HB2 GLU A 228      -4.380  -0.652 -22.446  1.00 71.63           H  
ATOM   3369  HG3 GLU A 228      -2.211   0.492 -22.677  1.00 83.24           H  
ATOM   3370  HG2 GLU A 228      -2.376   1.193 -21.088  1.00 83.24           H  
ATOM   3371  N   VAL A 229      -4.858  -3.138 -20.341  1.00 67.16           N  
ANISOU 3371  N   VAL A 229     8619   8244   8656    469   -671   1588
ATOM   3372  CA  VAL A 229      -5.696  -3.928 -19.444  1.00 60.43           C  
ANISOU 3372  CA  VAL A 229     7713   7433   7816    418   -731   1624
ATOM   3373  C   VAL A 229      -4.830  -4.713 -18.469  1.00 67.11           C  
ANISOU 3373  C   VAL A 229     8622   8300   8576    295   -776   1644
ATOM   3374  O   VAL A 229      -5.137  -4.799 -17.273  1.00 79.93           O  
ANISOU 3374  O   VAL A 229    10213   9950  10207    263   -779   1622
ATOM   3375  CB  VAL A 229      -6.617  -4.864 -20.248  1.00 60.88           C  
ANISOU 3375  CB  VAL A 229     7742   7507   7885    407   -805   1684
ATOM   3376  CG1 VAL A 229      -7.496  -5.680 -19.310  1.00 55.67           C  
ANISOU 3376  CG1 VAL A 229     7022   6888   7240    352   -866   1720
ATOM   3377  CG2 VAL A 229      -7.467  -4.070 -21.216  1.00 63.57           C  
ANISOU 3377  CG2 VAL A 229     8033   7829   8293    515   -765   1656
ATOM   3378  H   VAL A 229      -4.812  -3.407 -21.316  1.00 67.16           H  
ATOM   3379  HA  VAL A 229      -6.327  -3.248 -18.867  1.00 60.43           H  
ATOM   3380  HB  VAL A 229      -6.001  -5.547 -20.835  1.00 60.88           H  
ATOM   3381 HG11 VAL A 229      -8.243  -6.240 -19.873  1.00 55.67           H  
ATOM   3382 HG12 VAL A 229      -6.927  -6.414 -18.739  1.00 55.67           H  
ATOM   3383 HG13 VAL A 229      -8.030  -5.044 -18.603  1.00 55.67           H  
ATOM   3384 HG21 VAL A 229      -7.846  -4.702 -22.020  1.00 63.57           H  
ATOM   3385 HG22 VAL A 229      -8.331  -3.681 -20.680  1.00 63.57           H  
ATOM   3386 HG23 VAL A 229      -6.997  -3.203 -21.660  1.00 63.57           H  
ATOM   3387  N   HIS A 230      -3.734  -5.296 -18.963  1.00 70.87           N  
ANISOU 3387  N   HIS A 230     9200   8769   8959    213   -801   1653
ATOM   3388  CA  HIS A 230      -2.847  -6.070 -18.101  1.00 73.57           C  
ANISOU 3388  CA  HIS A 230     9618   9140   9193     78   -806   1573
ATOM   3389  C   HIS A 230      -2.224  -5.194 -17.023  1.00 68.32           C  
ANISOU 3389  C   HIS A 230     8965   8480   8513     83   -702   1432
ATOM   3390  O   HIS A 230      -2.136  -5.598 -15.857  1.00 63.43           O  
ANISOU 3390  O   HIS A 230     8353   7895   7854      9   -705   1371
ATOM   3391  CB  HIS A 230      -1.761  -6.744 -18.942  1.00 89.86           C  
ANISOU 3391  CB  HIS A 230    11792  11193  11159     -3   -831   1580
ATOM   3392  CG  HIS A 230      -0.969  -7.773 -18.197  1.00107.08           C  
ANISOU 3392  CG  HIS A 230    14050  13410  13227   -149   -859   1524
ATOM   3393  ND1 HIS A 230      -1.143  -9.109 -18.065  1.00112.86           N  
ANISOU 3393  ND1 HIS A 230    14846  14150  13885   -205   -783   1393
ATOM   3394  CD2 HIS A 230       0.166  -7.462 -17.478  1.00113.60           C  
ANISOU 3394  CD2 HIS A 230    14898  14265  13999   -248   -956   1579
ATOM   3395  CE1 HIS A 230      -0.121  -9.575 -17.274  1.00116.04           C  
ANISOU 3395  CE1 HIS A 230    15308  14588  14195   -333   -832   1371
ATOM   3396  NE2 HIS A 230       0.654  -8.562 -16.933  1.00115.24           N  
ANISOU 3396  NE2 HIS A 230    15184  14499  14105   -362   -937   1483
ATOM   3397  H   HIS A 230      -3.510  -5.243 -19.949  1.00 70.87           H  
ATOM   3398  HA  HIS A 230      -3.442  -6.849 -17.620  1.00 73.57           H  
ATOM   3399  HB3 HIS A 230      -1.082  -6.005 -19.370  1.00 89.86           H  
ATOM   3400  HB2 HIS A 230      -2.221  -7.253 -19.790  1.00 89.86           H  
ATOM   3401  HD2 HIS A 230       0.652  -6.509 -17.327  1.00113.60           H  
ATOM   3402  HE1 HIS A 230       0.024 -10.603 -16.977  1.00116.04           H  
ATOM   3403  HE2 HIS A 230       1.483  -8.615 -16.356  1.00115.24           H  
ATOM   3404  N   ALA A 231      -1.785  -3.987 -17.391  1.00 59.18           N  
ANISOU 3404  N   ALA A 231     7810   7290   7386    172   -611   1377
ATOM   3405  CA  ALA A 231      -1.250  -3.068 -16.394  1.00 54.67           C  
ANISOU 3405  CA  ALA A 231     7243   6721   6806    192   -510   1242
ATOM   3406  C   ALA A 231      -2.330  -2.598 -15.430  1.00 56.08           C  
ANISOU 3406  C   ALA A 231     7328   6913   7068    254   -496   1237
ATOM   3407  O   ALA A 231      -2.026  -2.268 -14.277  1.00 54.64           O  
ANISOU 3407  O   ALA A 231     7153   6747   6861    234   -442   1131
ATOM   3408  CB  ALA A 231      -0.595  -1.866 -17.075  1.00 48.22           C  
ANISOU 3408  CB  ALA A 231     6446   5866   6011    281   -418   1189
ATOM   3409  H   ALA A 231      -1.836  -3.673 -18.352  1.00 59.18           H  
ATOM   3410  HA  ALA A 231      -0.478  -3.581 -15.816  1.00 54.67           H  
ATOM   3411  HB1 ALA A 231      -0.178  -1.171 -16.345  1.00 48.22           H  
ATOM   3412  HB2 ALA A 231       0.220  -2.183 -17.726  1.00 48.22           H  
ATOM   3413  HB3 ALA A 231      -1.311  -1.316 -17.689  1.00 48.22           H  
ATOM   3414  N   ALA A 232      -3.588  -2.558 -15.875  1.00 58.56           N  
ANISOU 3414  N   ALA A 232     7554   7219   7478    330   -544   1348
ATOM   3415  CA  ALA A 232      -4.657  -2.096 -14.996  1.00 61.41           C  
ANISOU 3415  CA  ALA A 232     7824   7590   7920    390   -529   1348
ATOM   3416  C   ALA A 232      -5.013  -3.153 -13.958  1.00 67.88           C  
ANISOU 3416  C   ALA A 232     8640   8452   8700    283   -593   1350
ATOM   3417  O   ALA A 232      -5.296  -2.822 -12.801  1.00 55.86           O  
ANISOU 3417  O   ALA A 232     7089   6943   7193    286   -556   1286
ATOM   3418  CB  ALA A 232      -5.885  -1.705 -15.819  1.00 48.47           C  
ANISOU 3418  CB  ALA A 232     6089   5932   6395    505   -558   1464
ATOM   3419  H   ALA A 232      -3.825  -2.807 -16.826  1.00 58.56           H  
ATOM   3420  HA  ALA A 232      -4.332  -1.199 -14.463  1.00 61.41           H  
ATOM   3421  HB1 ALA A 232      -6.727  -1.439 -15.178  1.00 48.47           H  
ATOM   3422  HB2 ALA A 232      -5.670  -0.840 -16.446  1.00 48.47           H  
ATOM   3423  HB3 ALA A 232      -6.208  -2.510 -16.476  1.00 48.47           H  
ATOM   3424  N   LYS A 233      -5.005  -4.431 -14.351  1.00 62.68           N  
ANISOU 3424  N   LYS A 233     8013   7814   7989    188   -689   1423
ATOM   3425  CA  LYS A 233      -5.264  -5.498 -13.387  1.00 55.73           C  
ANISOU 3425  CA  LYS A 233     7136   6974   7064     80   -753   1423
ATOM   3426  C   LYS A 233      -4.152  -5.583 -12.349  1.00 54.37           C  
ANISOU 3426  C   LYS A 233     7044   6820   6795     -8   -705   1290
ATOM   3427  O   LYS A 233      -4.417  -5.851 -11.172  1.00 61.75           O  
ANISOU 3427  O   LYS A 233     7965   7781   7716    -56   -711   1246
ATOM   3428  CB  LYS A 233      -5.430  -6.836 -14.107  1.00 58.43           C  
ANISOU 3428  CB  LYS A 233     7498   7333   7368      2   -866   1528
ATOM   3429  CG  LYS A 233      -6.777  -7.009 -14.789  1.00 73.99           C  
ANISOU 3429  CG  LYS A 233     9376   9303   9434     70   -934   1660
ATOM   3430  CD  LYS A 233      -6.892  -8.379 -15.434  1.00 84.35           C  
ANISOU 3430  CD  LYS A 233    10715  10635  10700    -11  -1048   1755
ATOM   3431  CE  LYS A 233      -8.205  -8.529 -16.185  1.00 86.62           C  
ANISOU 3431  CE  LYS A 233    10912  10926  11075     61  -1074   1811
ATOM   3432  NZ  LYS A 233      -8.296  -9.832 -16.902  1.00 90.14           N1+
ANISOU 3432  NZ  LYS A 233    11385  11389  11476     -7  -1161   1868
ATOM   3433  H   LYS A 233      -4.803  -4.686 -15.310  1.00 62.68           H  
ATOM   3434  HA  LYS A 233      -6.190  -5.280 -12.854  1.00 55.73           H  
ATOM   3435  HB3 LYS A 233      -5.338  -7.644 -13.378  1.00 58.43           H  
ATOM   3436  HB2 LYS A 233      -4.616  -6.983 -14.819  1.00 58.43           H  
ATOM   3437  HG3 LYS A 233      -6.899  -6.236 -15.548  1.00 73.99           H  
ATOM   3438  HG2 LYS A 233      -7.582  -6.871 -14.067  1.00 73.99           H  
ATOM   3439  HD3 LYS A 233      -6.812  -9.152 -14.668  1.00 84.35           H  
ATOM   3440  HD2 LYS A 233      -6.053  -8.528 -16.116  1.00 84.35           H  
ATOM   3441  HE3 LYS A 233      -8.312  -7.729 -16.920  1.00 86.62           H  
ATOM   3442  HE2 LYS A 233      -9.047  -8.445 -15.497  1.00 86.62           H  
ATOM   3443  HZ1 LYS A 233      -8.233 -10.590 -16.237  1.00 90.14           H
[truncated: 315,037 more chars]
