# Supplementary material for: Anti-Inflammatory Activities of 8-Benzylaminoxanthines Showing High Adenosine A2A and Dual A1/A2A Receptor Affinity
Source: Int J Mol Sci. 2023 Sep 5;24(18):13707. doi: 10.3390/ijms241813707 (PMC10531311; doi:10.3390/ijms241813707)
Supplement: Supplementary file 1 [file ijms-24-13707-s001.zip › SI(apo)protein-ligand-complexes/5N2R_-clean_-_prepared_MZ-1495.pdb]

HEADER    MEMBRANE PROTEIN                        08-FEB-17   5N2R
TITLE     CRYSTAL STRUCTURE OF STABILIZED A2A ADENOSINE RECEPTOR
TITLE    2 A2AR-STAR2-BRIL IN COMPLEX WITH PSB36 AT 2.8A RESOLUTION
EXPDTA    X-RAY DIFFRACTION
REMARK   2 RESOLUTION.    2.80 ANGSTROMS
REMARK   3  R VALUE : 0.188000
REMARK   3  FREE R VALUE : 0.229000
REMARK   4 5N2R COMPLIES WITH FORMAT V. 3.30,
REMARK 200  TEMPERATURE           (KELVIN) : 100.00
REMARK 200  PH                             : 5.50
REMARK 350 BIOMOLECULE: 1
REMARK 350 APPLY THE FOLLOWING TO CHAINS: A
REMARK 350   BIOMT1  1   1.000000 0.000000 0.000000   0.000000
REMARK 350   BIOMT2  1   0.000000 1.000000 0.000000   0.000000
REMARK 350   BIOMT3  1   0.000000 0.000000 1.000000   0.000000
REMARK 888
REMARK 888 WRITTEN BY MAESTRO (A PRODUCT OF SCHRODINGER, LLC)
CRYST1   39.254  180.739  140.641  90.00  90.00  90.00 C 2 2 21      8
ATOM      1  N   GLY A  -1      -2.819 -17.735  31.370  1.00134.68           N  
ANISOU    1  N   GLY A  -1    19324  15925  15924   -496    270   -637
ATOM      2  CA  GLY A  -1      -2.177 -16.933  30.345  1.00132.27           C  
ANISOU    2  CA  GLY A  -1    18841  15728  15687   -416    268   -605
ATOM      3  C   GLY A  -1      -0.808 -17.448  29.950  1.00135.39           C  
ANISOU    3  C   GLY A  -1    19204  16180  16059   -311    304   -610
ATOM      4  O   GLY A  -1       0.158 -17.307  30.703  1.00137.46           O  
ANISOU    4  O   GLY A  -1    19539  16410  16281   -193    372   -616
ATOM      5  H1  GLY A  -1      -3.617 -17.250  31.755  1.00134.68           H  
ATOM      6  H2  GLY A  -1      -3.176 -18.597  30.981  1.00134.68           H  
ATOM      7  HA3 GLY A  -1      -2.060 -15.912  30.710  1.00132.27           H  
ATOM      8  HA2 GLY A  -1      -2.829 -16.845  29.473  1.00132.27           H  
ATOM      9  N   ALA A   0      -0.730 -18.044  28.761  1.00133.55           N  
ANISOU    9  N   ALA A   0    18860  16033  15849   -353    260   -604
ATOM     10  CA  ALA A   0       0.523 -18.591  28.266  1.00125.93           C  
ANISOU   10  CA  ALA A   0    17852  15132  14863   -269    287   -607
ATOM     11  C   ALA A   0       1.579 -17.492  28.153  1.00125.17           C  
ANISOU   11  C   ALA A   0    17671  15092  14796   -134    334   -579
ATOM     12  O   ALA A   0       1.241 -16.315  27.987  1.00127.39           O  
ANISOU   12  O   ALA A   0    17876  15391  15134   -127    326   -553
ATOM     13  CB  ALA A   0       0.309 -19.255  26.907  1.00123.66           C  
ANISOU   13  CB  ALA A   0    17447  14931  14606   -345    225   -599
ATOM     14  H   ALA A   0      -1.543 -18.133  28.170  1.00133.55           H  
ATOM     15  HA  ALA A   0       0.820 -19.356  28.982  1.00125.93           H  
ATOM     16  HB1 ALA A   0       1.226 -19.706  26.527  1.00123.66           H  
ATOM     17  HB2 ALA A   0      -0.437 -20.047  26.973  1.00123.66           H  
ATOM     18  HB3 ALA A   0      -0.037 -18.537  26.161  1.00123.66           H  
ATOM     19  N   PRO A   1       2.860 -17.846  28.253  1.00123.65           N  
ANISOU   19  N   PRO A   1    17488  14932  14563    -27    384   -581
ATOM     20  CA  PRO A   1       3.928 -16.841  28.158  1.00120.83           C  
ANISOU   20  CA  PRO A   1    17045  14640  14224    100    430   -551
ATOM     21  C   PRO A   1       3.798 -16.017  26.890  1.00121.27           C  
ANISOU   21  C   PRO A   1    16923  14793  14360     71    384   -519
ATOM     22  O   PRO A   1       3.638 -16.571  25.791  1.00118.86           O  
ANISOU   22  O   PRO A   1    16536  14547  14079      2    335   -518
ATOM     23  CB  PRO A   1       5.208 -17.690  28.144  1.00118.42           C  
ANISOU   23  CB  PRO A   1    16757  14378  13860    185    471   -557
ATOM     24  CG  PRO A   1       4.834 -18.920  28.902  1.00119.30           C  
ANISOU   24  CG  PRO A   1    17031  14396  13903    140    477   -597
ATOM     25  CD  PRO A   1       3.394 -19.188  28.546  1.00121.40           C  
ANISOU   25  CD  PRO A   1    17300  14625  14204    -16    405   -610
ATOM     26  HA  PRO A   1       3.902 -16.283  29.089  1.00120.83           H  
ATOM     27  HB3 PRO A   1       6.054 -17.173  28.598  1.00118.42           H  
ATOM     28  HB2 PRO A   1       5.502 -17.958  27.138  1.00118.42           H  
ATOM     29  HG3 PRO A   1       4.901 -18.707  29.970  1.00119.30           H  
ATOM     30  HG2 PRO A   1       5.490 -19.767  28.696  1.00119.30           H  
ATOM     31  HD2 PRO A   1       3.310 -19.811  27.659  1.00121.40           H  
ATOM     32  HD3 PRO A   1       2.897 -19.693  29.374  1.00121.40           H  
ATOM     33  N   PRO A   2       3.847 -14.687  27.005  1.00117.96           N  
ANISOU   33  N   PRO A   2    16446  14390  13981    121    401   -493
ATOM     34  CA  PRO A   2       3.593 -13.841  25.827  1.00112.22           C  
ANISOU   34  CA  PRO A   2    15563  13744  13330     85    356   -465
ATOM     35  C   PRO A   2       4.574 -14.061  24.691  1.00100.48           C  
ANISOU   35  C   PRO A   2    13958  12368  11852    114    349   -450
ATOM     36  O   PRO A   2       4.194 -13.894  23.526  1.00101.56           O  
ANISOU   36  O   PRO A   2    13988  12561  12041     49    298   -437
ATOM     37  CB  PRO A   2       3.698 -12.417  26.393  1.00111.82           C  
ANISOU   37  CB  PRO A   2    15494  13687  13304    157    391   -442
ATOM     38  CG  PRO A   2       3.437 -12.567  27.857  1.00108.08           C  
ANISOU   38  CG  PRO A   2    15182  13102  12780    185    433   -461
ATOM     39  CD  PRO A   2       4.027 -13.892  28.231  1.00111.83           C  
ANISOU   39  CD  PRO A   2    15754  13552  13184    207    458   -488
ATOM     40  HA  PRO A   2       2.573 -14.026  25.483  1.00112.22           H  
ATOM     41  HB3 PRO A   2       3.000 -11.726  25.918  1.00111.82           H  
ATOM     42  HB2 PRO A   2       4.702 -12.012  26.252  1.00111.82           H  
ATOM     43  HG3 PRO A   2       2.358 -12.601  28.018  1.00108.08           H  
ATOM     44  HG2 PRO A   2       3.829 -11.740  28.450  1.00108.08           H  
ATOM     45  HD2 PRO A   2       5.091 -13.808  28.454  1.00111.83           H  
ATOM     46  HD3 PRO A   2       3.504 -14.265  29.111  1.00111.83           H  
ATOM     47  N   ILE A   3       5.821 -14.438  24.989  1.00100.71           N  
ANISOU   47  N   ILE A   3    14006  12430  11828    209    399   -448
ATOM     48  CA  ILE A   3       6.825 -14.597  23.942  1.00106.06           C  
ANISOU   48  CA  ILE A   3    14570  13218  12508    236    395   -430
ATOM     49  C   ILE A   3       6.501 -15.763  23.014  1.00102.61           C  
ANISOU   49  C   ILE A   3    14114  12800  12074    143    343   -445
ATOM     50  O   ILE A   3       6.997 -15.805  21.883  1.00102.72           O  
ANISOU   50  O   ILE A   3    14019  12901  12108    130    320   -429
ATOM     51  CB  ILE A   3       8.225 -14.768  24.563  1.00104.36           C  
ANISOU   51  CB  ILE A   3    14383  13040  12229    362    463   -421
ATOM     52  CG1 ILE A   3       9.315 -14.533  23.513  1.00105.02           C  
ANISOU   52  CG1 ILE A   3    14328  13253  12321    395    462   -391
ATOM     53  CG2 ILE A   3       8.368 -16.146  25.177  1.00103.48           C  
ANISOU   53  CG2 ILE A   3    14395  12874  12048    366    483   -453
ATOM     54  CD1 ILE A   3      10.713 -14.854  23.995  1.00104.14           C  
ANISOU   54  CD1 ILE A   3    14231  13197  12140    511    525   -378
ATOM     55  H   ILE A   3       6.114 -14.572  25.946  1.00100.71           H  
ATOM     56  HA  ILE A   3       6.847 -13.666  23.389  1.00106.06           H  
ATOM     57  HB  ILE A   3       8.346 -14.026  25.354  1.00104.36           H  
ATOM     58 HG13 ILE A   3       9.277 -13.499  23.170  1.00105.02           H  
ATOM     59 HG12 ILE A   3       9.171 -15.142  22.625  1.00105.02           H  
ATOM     60 HG21 ILE A   3       9.251 -16.201  25.814  1.00103.48           H  
ATOM     61 HG22 ILE A   3       7.522 -16.396  25.817  1.00103.48           H  
ATOM     62 HG23 ILE A   3       8.471 -16.938  24.434  1.00103.48           H  
ATOM     63 HD11 ILE A   3      11.457 -14.366  23.364  1.00104.14           H  
ATOM     64 HD12 ILE A   3      10.876 -14.508  25.016  1.00104.14           H  
ATOM     65 HD13 ILE A   3      10.913 -15.925  23.962  1.00104.14           H  
ATOM     66  N   MET A   4       5.674 -16.711  23.459  1.00 91.56           N  
ANISOU   66  N   MET A   4    12819  11321  10650     74    324   -476
ATOM     67  CA  MET A   4       5.311 -17.839  22.608  1.00 83.49           C  
ANISOU   67  CA  MET A   4    11778  10318   9626    -16    274   -488
ATOM     68  C   MET A   4       4.418 -17.390  21.458  1.00 78.56           C  
ANISOU   68  C   MET A   4    11048   9728   9075   -105    210   -471
ATOM     69  O   MET A   4       4.751 -17.585  20.282  1.00 79.81           O  
ANISOU   69  O   MET A   4    11109   9962   9254   -126    182   -457
ATOM     70  CB  MET A   4       4.629 -18.921  23.443  1.00 86.81           C  
ANISOU   70  CB  MET A   4    12341  10645   9996    -71    270   -524
ATOM     71  CG  MET A   4       5.505 -19.464  24.556  1.00 89.99           C  
ANISOU   71  CG  MET A   4    12863  11007  10321     19    336   -543
ATOM     72  SD  MET A   4       4.725 -20.818  25.450  1.00 90.61           S  
ANISOU   72  SD  MET A   4    13117  10976  10334    -56    329   -589
ATOM     73  CE  MET A   4       4.469 -21.990  24.119  1.00 92.48           C  
ANISOU   73  CE  MET A   4    13278  11278  10581   -160    262   -592
ATOM     74  H   MET A   4       5.253 -16.655  24.376  1.00 91.56           H  
ATOM     75  HA  MET A   4       6.220 -18.270  22.181  1.00 83.49           H  
ATOM     76  HB3 MET A   4       4.339 -19.723  22.766  1.00 86.81           H  
ATOM     77  HB2 MET A   4       3.701 -18.544  23.876  1.00 86.81           H  
ATOM     78  HG3 MET A   4       5.789 -18.676  25.242  1.00 89.99           H  
ATOM     79  HG2 MET A   4       6.438 -19.841  24.135  1.00 89.99           H  
ATOM     80  HE1 MET A   4       4.237 -22.970  24.535  1.00 92.48           H  
ATOM     81  HE2 MET A   4       3.631 -21.694  23.489  1.00 92.48           H  
ATOM     82  HE3 MET A   4       5.365 -22.083  23.505  1.00 92.48           H  
ATOM     83  N   GLY A   5       3.272 -16.785  21.778  1.00 72.09           N  
ANISOU   83  N   GLY A   5    10248   8855   8290   -158    187   -471
ATOM     84  CA  GLY A   5       2.453 -16.183  20.740  1.00 75.53           C  
ANISOU   84  CA  GLY A   5    10579   9327   8794   -224    135   -450
ATOM     85  C   GLY A   5       3.169 -15.064  20.012  1.00 69.65           C  
ANISOU   85  C   GLY A   5     9718   8657   8090   -165    146   -421
ATOM     86  O   GLY A   5       2.888 -14.799  18.840  1.00 62.51           O  
ANISOU   86  O   GLY A   5     8715   7803   7231   -207    106   -403
ATOM     87  H   GLY A   5       2.982 -16.665  22.740  1.00 72.09           H  
ATOM     88  HA3 GLY A   5       1.551 -15.777  21.198  1.00 75.53           H  
ATOM     89  HA2 GLY A   5       2.130 -16.944  20.027  1.00 75.53           H  
ATOM     90  N   SER A   6       4.099 -14.390  20.693  1.00 61.45           N  
ANISOU   90  N   SER A   6     8691   7626   7032    -66    201   -414
ATOM     91  CA  SER A   6       4.889 -13.351  20.040  1.00 57.85           C  
ANISOU   91  CA  SER A   6     8126   7250   6606    -11    213   -386
ATOM     92  C   SER A   6       5.813 -13.944  18.986  1.00 58.42           C  
ANISOU   92  C   SER A   6     8126   7405   6665     -9    204   -377
ATOM     93  O   SER A   6       6.011 -13.348  17.920  1.00 66.02           O  
ANISOU   93  O   SER A   6     8986   8433   7666    -22    182   -356
ATOM     94  CB  SER A   6       5.696 -12.574  21.080  1.00 60.12           C  
ANISOU   94  CB  SER A   6     8444   7533   6867     96    276   -378
ATOM     95  OG  SER A   6       4.874 -12.137  22.148  1.00 80.00           O  
ANISOU   95  OG  SER A   6    11045   9964   9387     95    288   -387
ATOM     96  H   SER A   6       4.290 -14.593  21.664  1.00 61.45           H  
ATOM     97  HA  SER A   6       4.208 -12.651  19.551  1.00 57.85           H  
ATOM     98  HB3 SER A   6       6.132 -11.689  20.615  1.00 60.12           H  
ATOM     99  HB2 SER A   6       6.537 -13.162  21.431  1.00 60.12           H  
ATOM    100  HG  SER A   6       4.588 -12.902  22.671  1.00 80.00           H  
ATOM    101  N   SER A   7       6.383 -15.120  19.263  1.00 59.75           N  
ANISOU  101  N   SER A   7     8353   7573   6779      6    220   -394
ATOM    102  CA  SER A   7       7.323 -15.727  18.326  1.00 56.01           C  
ANISOU  102  CA  SER A   7     7815   7180   6287     10    215   -384
ATOM    103  C   SER A   7       6.645 -16.103  17.014  1.00 55.85           C  
ANISOU  103  C   SER A   7     7732   7181   6308    -85    153   -380
ATOM    104  O   SER A   7       7.233 -15.943  15.940  1.00 61.02           O  
ANISOU  104  O   SER A   7     8299   7910   6977    -90    139   -361
ATOM    105  CB  SER A   7       7.981 -16.953  18.958  1.00 58.60           C  
ANISOU  105  CB  SER A   7     8226   7497   6544     45    246   -404
ATOM    106  OG  SER A   7       8.818 -16.579  20.038  1.00 72.93           O  
ANISOU  106  OG  SER A   7    10086   9309   8316    151    310   -401
ATOM    107  H   SER A   7       6.220 -15.593  20.143  1.00 59.75           H  
ATOM    108  HA  SER A   7       8.106 -15.002  18.096  1.00 56.01           H  
ATOM    109  HB3 SER A   7       8.598 -17.477  18.227  1.00 58.60           H  
ATOM    110  HB2 SER A   7       7.237 -17.667  19.312  1.00 58.60           H  
ATOM    111  HG  SER A   7       8.259 -16.276  20.762  1.00 72.93           H  
ATOM    112  N   VAL A   8       5.409 -16.604  17.079  1.00 52.96           N  
ANISOU  112  N   VAL A   8     7413   6754   5957   -162    115   -396
ATOM    113  CA  VAL A   8       4.677 -16.926  15.855  1.00 56.54           C  
ANISOU  113  CA  VAL A   8     7806   7228   6448   -247     57   -387
ATOM    114  C   VAL A   8       4.411 -15.661  15.051  1.00 64.66           C  
ANISOU  114  C   VAL A   8     8741   8289   7537   -252     40   -361
ATOM    115  O   VAL A   8       4.603 -15.624  13.830  1.00 58.55           O  
ANISOU  115  O   VAL A   8     7891   7569   6787   -276     14   -344
ATOM    116  CB  VAL A   8       3.373 -17.671  16.189  1.00 53.65           C  
ANISOU  116  CB  VAL A   8     7506   6797   6080   -327     22   -405
ATOM    117  CG1 VAL A   8       2.452 -17.693  14.982  1.00 46.88           C  
ANISOU  117  CG1 VAL A   8     6578   5964   5270   -404    -35   -387
ATOM    118  CG2 VAL A   8       3.680 -19.086  16.646  1.00 56.86           C  
ANISOU  118  CG2 VAL A   8     7995   7184   6424   -337     30   -430
ATOM    119  H   VAL A   8       4.941 -16.739  17.965  1.00 52.96           H  
ATOM    120  HA  VAL A   8       5.301 -17.580  15.241  1.00 56.54           H  
ATOM    121  HB  VAL A   8       2.856 -17.160  17.004  1.00 53.65           H  
ATOM    122 HG11 VAL A   8       1.616 -18.370  15.153  1.00 46.88           H  
ATOM    123 HG12 VAL A   8       2.004 -16.721  14.770  1.00 46.88           H  
ATOM    124 HG13 VAL A   8       2.966 -18.041  14.084  1.00 46.88           H  
ATOM    125 HG21 VAL A   8       2.766 -19.624  16.899  1.00 56.86           H  
ATOM    126 HG22 VAL A   8       4.195 -19.655  15.872  1.00 56.86           H  
ATOM    127 HG23 VAL A   8       4.311 -19.089  17.536  1.00 56.86           H  
ATOM    128  N   TYR A   9       3.970 -14.598  15.728  1.00 55.42           N  
ANISOU  128  N   TYR A   9     7582   7085   6392   -228     54   -358
ATOM    129  CA  TYR A   9       3.715 -13.340  15.035  1.00 38.90           C  
ANISOU  129  CA  TYR A   9     5406   5020   4354   -228     41   -335
ATOM    130  C   TYR A   9       4.999 -12.752  14.459  1.00 39.24           C  
ANISOU  130  C   TYR A   9     5378   5140   4393   -174     64   -317
ATOM    131  O   TYR A   9       5.004 -12.243  13.332  1.00 37.18           O  
ANISOU  131  O   TYR A   9     5041   4921   4166   -198     40   -299
ATOM    132  CB  TYR A   9       3.044 -12.350  15.986  1.00 39.40           C  
ANISOU  132  CB  TYR A   9     5499   5031   4438   -210     56   -335
ATOM    133  CG  TYR A   9       3.046 -10.926  15.481  1.00 54.21           C  
ANISOU  133  CG  TYR A   9     7296   6941   6361   -189     56   -312
ATOM    134  CD1 TYR A   9       2.337 -10.572  14.340  1.00 46.08           C  
ANISOU  134  CD1 TYR A   9     6200   5932   5378   -241     14   -297
ATOM    135  CD2 TYR A   9       3.755  -9.934  16.147  1.00 38.91           C  
ANISOU  135  CD2 TYR A   9     5352   5015   4416   -114     99   -304
ATOM    136  CE1 TYR A   9       2.338  -9.271  13.872  1.00 42.71           C  
ANISOU  136  CE1 TYR A   9     5707   5532   4990   -222     15   -278
ATOM    137  CE2 TYR A   9       3.761  -8.630  15.687  1.00 41.36           C  
ANISOU  137  CE2 TYR A   9     5590   5358   4766    -98     98   -284
ATOM    138  CZ  TYR A   9       3.052  -8.303  14.550  1.00 39.24           C  
ANISOU  138  CZ  TYR A   9     5262   5105   4544   -154     56   -272
ATOM    139  OH  TYR A   9       3.054  -7.007  14.091  1.00 34.82           O  
ANISOU  139  OH  TYR A   9     4638   4575   4019   -138     57   -254
ATOM    140  H   TYR A   9       3.814 -14.634  16.726  1.00 55.42           H  
ATOM    141  HA  TYR A   9       3.028 -13.533  14.208  1.00 38.90           H  
ATOM    142  HB3 TYR A   9       3.553 -12.367  16.950  1.00 39.40           H  
ATOM    143  HB2 TYR A   9       2.017 -12.658  16.187  1.00 39.40           H  
ATOM    144  HD1 TYR A   9       1.781 -11.324  13.799  1.00 46.08           H  
ATOM    145  HD2 TYR A   9       4.318 -10.177  17.036  1.00 38.91           H  
ATOM    146  HE1 TYR A   9       1.781  -9.012  12.984  1.00 42.71           H  
ATOM    147  HE2 TYR A   9       4.323  -7.873  16.213  1.00 41.36           H  
ATOM    148  HH  TYR A   9       3.012  -6.977  13.126  1.00 34.82           H  
ATOM    149  N   ILE A  10       6.099 -12.818  15.212  1.00 43.32           N  
ANISOU  149  N   ILE A  10     5920   5676   4864   -102    112   -320
ATOM    150  CA  ILE A  10       7.352 -12.231  14.741  1.00 40.89           C  
ANISOU  150  CA  ILE A  10     5540   5450   4544    -52    135   -299
ATOM    151  C   ILE A  10       7.928 -13.044  13.586  1.00 44.73           C  
ANISOU  151  C   ILE A  10     5983   5995   5018    -89    112   -293
ATOM    152  O   ILE A  10       8.415 -12.480  12.598  1.00 51.22           O  
ANISOU  152  O   ILE A  10     6728   6878   5856   -100    101   -272
ATOM    153  CB  ILE A  10       8.352 -12.104  15.905  1.00 45.96           C  
ANISOU  153  CB  ILE A  10     6220   6106   5136     41    194   -298
ATOM    154  CG1 ILE A  10       7.909 -11.004  16.873  1.00 58.72           C  
ANISOU  154  CG1 ILE A  10     7862   7678   6771     83    218   -295
ATOM    155  CG2 ILE A  10       9.750 -11.811  15.386  1.00 41.63           C  
ANISOU  155  CG2 ILE A  10     5597   5660   4562     85    216   -273
ATOM    156  CD1 ILE A  10       8.752 -10.920  18.132  1.00 57.31           C  
ANISOU  156  CD1 ILE A  10     7736   7499   6541    182    280   -294
ATOM    157  H   ILE A  10       6.079 -13.209  16.146  1.00 43.32           H  
ATOM    158  HA  ILE A  10       7.148 -11.226  14.363  1.00 40.89           H  
ATOM    159  HB  ILE A  10       8.383 -13.048  16.452  1.00 45.96           H  
ATOM    160 HG13 ILE A  10       6.867 -11.131  17.161  1.00 58.72           H  
ATOM    161 HG12 ILE A  10       7.928 -10.056  16.343  1.00 58.72           H  
ATOM    162 HG21 ILE A  10      10.440 -11.542  16.185  1.00 41.63           H  
ATOM    163 HG22 ILE A  10      10.199 -12.680  14.904  1.00 41.63           H  
ATOM    164 HG23 ILE A  10       9.748 -10.997  14.669  1.00 41.63           H  
ATOM    165 HD11 ILE A  10       8.170 -10.507  18.956  1.00 57.31           H  
ATOM    166 HD12 ILE A  10       9.110 -11.901  18.447  1.00 57.31           H  
ATOM    167 HD13 ILE A  10       9.618 -10.273  17.990  1.00 57.31           H  
ATOM    168  N   THR A  11       7.878 -14.374  13.683  1.00 51.04           N  
ANISOU  168  N   THR A  11     6833   6775   5784   -113    104   -310
ATOM    169  CA  THR A  11       8.419 -15.213  12.617  1.00 53.65           C  
ANISOU  169  CA  THR A  11     7127   7159   6100   -148     83   -303
ATOM    170  C   THR A  11       7.643 -15.025  11.317  1.00 57.20           C  
ANISOU  170  C   THR A  11     7524   7610   6600   -221     32   -292
ATOM    171  O   THR A  11       8.235 -14.970  10.234  1.00 45.63           O  
ANISOU  171  O   THR A  11     5999   6202   5137   -239     19   -275
ATOM    172  CB  THR A  11       8.403 -16.683  13.044  1.00 49.37           C  
ANISOU  172  CB  THR A  11     6656   6589   5512   -161     83   -326
ATOM    173  OG1 THR A  11       9.101 -16.829  14.287  1.00 45.09           O  
ANISOU  173  OG1 THR A  11     6173   6039   4919    -85    136   -336
ATOM    174  CG2 THR A  11       9.076 -17.550  11.995  1.00 46.06           C  
ANISOU  174  CG2 THR A  11     6198   6231   5073   -191     66   -317
ATOM    175  H   THR A  11       7.476 -14.831  14.492  1.00 51.04           H  
ATOM    176  HA  THR A  11       9.455 -14.914  12.439  1.00 53.65           H  
ATOM    177  HB  THR A  11       7.378 -17.026  13.198  1.00 49.37           H  
ATOM    178  HG1 THR A  11       8.560 -16.439  14.983  1.00 45.09           H  
ATOM    179 HG21 THR A  11       9.184 -18.573  12.357  1.00 46.06           H  
ATOM    180 HG22 THR A  11       8.503 -17.609  11.070  1.00 46.06           H  
ATOM    181 HG23 THR A  11      10.075 -17.185  11.751  1.00 46.06           H  
ATOM    182  N   VAL A  12       6.315 -14.919  11.406  1.00 50.29           N  
ANISOU  182  N   VAL A  12     6673   6674   5762   -263      3   -300
ATOM    183  CA  VAL A  12       5.509 -14.687  10.211  1.00 39.98           C  
ANISOU  183  CA  VAL A  12     5319   5370   4503   -322    -41   -286
ATOM    184  C   VAL A  12       5.824 -13.320   9.612  1.00 49.00           C  
ANISOU  184  C   VAL A  12     6393   6546   5677   -303    -36   -265
ATOM    185  O   VAL A  12       5.923 -13.171   8.388  1.00 40.04           O  
ANISOU  185  O   VAL A  12     5209   5443   4560   -333    -58   -250
ATOM    186  CB  VAL A  12       4.012 -14.838  10.545  1.00 48.56           C  
ANISOU  186  CB  VAL A  12     6441   6392   5616   -366    -69   -294
ATOM    187  CG1 VAL A  12       3.150 -14.320   9.404  1.00 46.35           C  
ANISOU  187  CG1 VAL A  12     6106   6117   5387   -408   -107   -273
ATOM    188  CG2 VAL A  12       3.685 -16.294  10.842  1.00 35.25           C  
ANISOU  188  CG2 VAL A  12     4815   4682   3896   -404    -84   -311
ATOM    189  H   VAL A  12       5.837 -14.975  12.296  1.00 50.29           H  
ATOM    190  HA  VAL A  12       5.769 -15.441   9.465  1.00 39.98           H  
ATOM    191  HB  VAL A  12       3.783 -14.254  11.439  1.00 48.56           H  
ATOM    192 HG11 VAL A  12       2.108 -14.597   9.559  1.00 46.35           H  
ATOM    193 HG12 VAL A  12       3.164 -13.232   9.332  1.00 46.35           H  
ATOM    194 HG13 VAL A  12       3.454 -14.734   8.441  1.00 46.35           H  
ATOM    195 HG21 VAL A  12       2.663 -16.398  11.208  1.00 35.25           H  
ATOM    196 HG22 VAL A  12       3.776 -16.907   9.944  1.00 35.25           H  
ATOM    197 HG23 VAL A  12       4.343 -16.731  11.590  1.00 35.25           H  
ATOM    198  N   GLU A  13       6.007 -12.307  10.464  1.00 38.31           N  
ANISOU  198  N   GLU A  13     5041   5186   4328   -253     -5   -265
ATOM    199  CA  GLU A  13       6.305 -10.964   9.972  1.00 32.71           C  
ANISOU  199  CA  GLU A  13     4270   4511   3646   -235      1   -246
ATOM    200  C   GLU A  13       7.661 -10.911   9.279  1.00 39.38           C  
ANISOU  200  C   GLU A  13     5066   5434   4461   -223     14   -232
ATOM    201  O   GLU A  13       7.821 -10.214   8.269  1.00 43.61           O  
ANISOU  201  O   GLU A  13     5551   6003   5018   -246     -1   -216
ATOM    202  CB  GLU A  13       6.254  -9.961  11.124  1.00 33.81           C  
ANISOU  202  CB  GLU A  13     4425   4631   3791   -181     34   -248
ATOM    203  CG  GLU A  13       4.847  -9.618  11.582  1.00 44.08           C  
ANISOU  203  CG  GLU A  13     5756   5862   5131   -203     17   -255
ATOM    204  CD  GLU A  13       4.258  -8.433  10.839  1.00 56.03           C  
ANISOU  204  CD  GLU A  13     7215   7381   6694   -220     -1   -239
ATOM    205  OE1 GLU A  13       3.919  -7.425  11.497  1.00 40.85           O  
ANISOU  205  OE1 GLU A  13     5292   5438   4791   -192     14   -235
ATOM    206  OE2 GLU A  13       4.143  -8.502   9.597  1.00 67.89           O1-
ANISOU  206  OE2 GLU A  13     8677   8905   8213   -259    -30   -228
ATOM    207  H   GLU A  13       5.913 -12.432  11.463  1.00 38.31           H  
ATOM    208  HA  GLU A  13       5.558 -10.696   9.224  1.00 32.71           H  
ATOM    209  HB3 GLU A  13       6.827  -9.068  10.907  1.00 33.81           H  
ATOM    210  HB2 GLU A  13       6.774 -10.395  11.979  1.00 33.81           H  
ATOM    211  HG3 GLU A  13       4.887  -9.392  12.648  1.00 44.08           H  
ATOM    212  HG2 GLU A  13       4.176 -10.472  11.481  1.00 44.08           H  
ATOM    213  N   LEU A  14       8.650 -11.635   9.804  1.00 39.57           N  
ANISOU  213  N   LEU A  14     5108   5491   4434   -189     41   -236
ATOM    214  CA  LEU A  14       9.955 -11.671   9.152  1.00 38.77           C  
ANISOU  214  CA  LEU A  14     4957   5473   4299   -184     52   -218
ATOM    215  C   LEU A  14       9.891 -12.414   7.824  1.00 47.69           C  
ANISOU  215  C   LEU A  14     6070   6616   5433   -250     14   -214
ATOM    216  O   LEU A  14      10.586 -12.047   6.870  1.00 43.71           O  
ANISOU  216  O   LEU A  14     5516   6168   4923   -272      7   -195
ATOM    217  CB  LEU A  14      10.986 -12.310  10.080  1.00 40.75           C  
ANISOU  217  CB  LEU A  14     5232   5760   4490   -125     92   -221
ATOM    218  CG  LEU A  14      11.298 -11.497  11.336  1.00 40.04           C  
ANISOU  218  CG  LEU A  14     5154   5672   4387    -46    137   -218
ATOM    219  CD1 LEU A  14      12.294 -12.226  12.225  1.00 53.36           C  
ANISOU  219  CD1 LEU A  14     6871   7393   6009     20    181   -219
ATOM    220  CD2 LEU A  14      11.816 -10.119  10.954  1.00 28.48           C  
ANISOU  220  CD2 LEU A  14     3618   4267   2935    -33    145   -193
ATOM    221  H   LEU A  14       8.519 -12.175  10.650  1.00 39.57           H  
ATOM    222  HA  LEU A  14      10.264 -10.651   8.919  1.00 38.77           H  
ATOM    223  HB3 LEU A  14      11.916 -12.473   9.532  1.00 40.75           H  
ATOM    224  HB2 LEU A  14      10.635 -13.302  10.371  1.00 40.75           H  
ATOM    225  HG  LEU A  14      10.394 -11.339  11.914  1.00 40.04           H  
ATOM    226 HD11 LEU A  14      11.928 -12.280  13.250  1.00 53.36           H  
ATOM    227 HD12 LEU A  14      12.465 -13.252  11.896  1.00 53.36           H  
ATOM    228 HD13 LEU A  14      13.271 -11.742  12.256  1.00 53.36           H  
ATOM    229 HD21 LEU A  14      12.516  -9.720  11.689  1.00 28.48           H  
ATOM    230 HD22 LEU A  14      12.327 -10.119   9.991  1.00 28.48           H  
ATOM    231 HD23 LEU A  14      10.996  -9.403  10.890  1.00 28.48           H  
ATOM    232  N   ALA A  15       9.069 -13.462   7.742  1.00 47.33           N  
ANISOU  232  N   ALA A  15     6068   6521   5395   -285    -11   -228
ATOM    233  CA  ALA A  15       8.896 -14.162   6.474  1.00 36.83           C  
ANISOU  233  CA  ALA A  15     4724   5198   4071   -346    -47   -221
ATOM    234  C   ALA A  15       8.251 -13.257   5.432  1.00 44.96           C  
ANISOU  234  C   ALA A  15     5719   6215   5148   -380    -74   -207
ATOM    235  O   ALA A  15       8.575 -13.336   4.241  1.00 51.94           O  
ANISOU  235  O   ALA A  15     6576   7126   6031   -417    -92   -193
ATOM    236  CB  ALA A  15       8.064 -15.426   6.684  1.00 34.04           C  
ANISOU  236  CB  ALA A  15     4423   4797   3715   -374    -69   -238
ATOM    237  H   ALA A  15       8.522 -13.771   8.536  1.00 47.33           H  
ATOM    238  HA  ALA A  15       9.878 -14.465   6.103  1.00 36.83           H  
ATOM    239  HB1 ALA A  15       7.956 -15.986   5.754  1.00 34.04           H  
ATOM    240  HB2 ALA A  15       8.536 -16.087   7.411  1.00 34.04           H  
ATOM    241  HB3 ALA A  15       7.063 -15.197   7.050  1.00 34.04           H  
ATOM    242  N   ILE A  16       7.343 -12.382   5.865  1.00 40.54           N  
ANISOU  242  N   ILE A  16     5163   5612   4628   -368    -75   -211
ATOM    243  CA  ILE A  16       6.704 -11.451   4.942  1.00 39.09           C  
ANISOU  243  CA  ILE A  16     4950   5415   4487   -392    -97   -198
ATOM    244  C   ILE A  16       7.691 -10.383   4.492  1.00 41.18           C  
ANISOU  244  C   ILE A  16     5170   5733   4745   -381    -80   -184
ATOM    245  O   ILE A  16       7.702  -9.983   3.321  1.00 41.22           O  
ANISOU  245  O   ILE A  16     5153   5747   4762   -414    -98   -171
ATOM    246  CB  ILE A  16       5.455 -10.833   5.597  1.00 30.26           C  
ANISOU  246  CB  ILE A  16     3847   4241   3410   -381   -101   -204
ATOM    247  CG1 ILE A  16       4.383 -11.903   5.798  1.00 21.49           C  
ANISOU  247  CG1 ILE A  16     2774   3085   2305   -411   -126   -212
ATOM    248  CG2 ILE A  16       4.921  -9.675   4.763  1.00 22.29           C  
ANISOU  248  CG2 ILE A  16     2804   3224   2440   -392   -114   -189
ATOM    249  CD1 ILE A  16       3.179 -11.402   6.537  1.00 45.06           C  
ANISOU  249  CD1 ILE A  16     5776   6022   5322   -407   -131   -216
ATOM    250  H   ILE A  16       7.070 -12.346   6.839  1.00 40.54           H  
ATOM    251  HA  ILE A  16       6.382 -11.997   4.052  1.00 39.09           H  
ATOM    252  HB  ILE A  16       5.727 -10.443   6.578  1.00 30.26           H  
ATOM    253 HG13 ILE A  16       4.775 -12.786   6.293  1.00 21.49           H  
ATOM    254 HG12 ILE A  16       4.058 -12.259   4.819  1.00 21.49           H  
ATOM    255 HG21 ILE A  16       3.987  -9.290   5.169  1.00 22.29           H  
ATOM    256 HG22 ILE A  16       5.593  -8.820   4.725  1.00 22.29           H  
ATOM    257 HG23 ILE A  16       4.715  -9.985   3.739  1.00 22.29           H  
ATOM    258 HD11 ILE A  16       2.837 -12.204   7.188  1.00 45.06           H  
ATOM    259 HD12 ILE A  16       3.399 -10.542   7.171  1.00 45.06           H  
ATOM    260 HD13 ILE A  16       2.374 -11.130   5.857  1.00 45.06           H  
ATOM    261  N   ALA A  17       8.536  -9.907   5.408  1.00 44.84           N  
ANISOU  261  N   ALA A  17     5622   6232   5182   -334    -45   -185
ATOM    262  CA  ALA A  17       9.518  -8.892   5.047  1.00 49.35           C  
ANISOU  262  CA  ALA A  17     6146   6865   5739   -327    -30   -168
ATOM    263  C   ALA A  17      10.490  -9.417   3.997  1.00 55.37           C  
ANISOU  263  C   ALA A  17     6886   7683   6467   -367    -40   -155
ATOM    264  O   ALA A  17      10.800  -8.726   3.020  1.00 63.48           O  
ANISOU  264  O   ALA A  17     7886   8736   7497   -401    -50   -142
ATOM    265  CB  ALA A  17      10.268  -8.422   6.293  1.00 25.60           C  
ANISOU  265  CB  ALA A  17     3129   3894   2703   -263     11   -167
ATOM    266  H   ALA A  17       8.504 -10.221   6.369  1.00 44.84           H  
ATOM    267  HA  ALA A  17       8.996  -8.037   4.614  1.00 49.35           H  
ATOM    268  HB1 ALA A  17      10.963  -7.618   6.052  1.00 25.60           H  
ATOM    269  HB2 ALA A  17       9.602  -8.060   7.072  1.00 25.60           H  
ATOM    270  HB3 ALA A  17      10.852  -9.232   6.733  1.00 25.60           H  
ATOM    271  N   VAL A  18      10.975 -10.648   4.181  1.00 46.38           N  
ANISOU  271  N   VAL A  18     5765   6563   5293   -367    -36   -159
ATOM    272  CA  VAL A  18      11.902 -11.237   3.217  1.00 35.31           C  
ANISOU  272  CA  VAL A  18     4345   5217   3855   -408    -45   -146
ATOM    273  C   VAL A  18      11.246 -11.352   1.848  1.00 43.58           C  
ANISOU  273  C   VAL A  18     5401   6226   4931   -469    -82   -141
ATOM    274  O   VAL A  18      11.860 -11.037   0.820  1.00 41.71           O  
ANISOU  274  O   VAL A  18     5143   6025   4680   -510    -91   -125
ATOM    275  CB  VAL A  18      12.400 -12.605   3.722  1.00 36.20           C  
ANISOU  275  CB  VAL A  18     4479   5349   3926   -393    -35   -152
ATOM    276  CG1 VAL A  18      13.238 -13.293   2.655  1.00 42.37           C  
ANISOU  276  CG1 VAL A  18     5243   6183   4673   -442    -48   -137
ATOM    277  CG2 VAL A  18      13.196 -12.436   5.004  1.00 45.48           C  
ANISOU  277  CG2 VAL A  18     5647   6569   5065   -324      8   -152
ATOM    278  H   VAL A  18      10.720 -11.198   4.991  1.00 46.38           H  
ATOM    279  HA  VAL A  18      12.761 -10.569   3.121  1.00 35.31           H  
ATOM    280  HB  VAL A  18      11.537 -13.235   3.949  1.00 36.20           H  
ATOM    281 HG11 VAL A  18      13.730 -14.176   3.064  1.00 42.37           H  
ATOM    282 HG12 VAL A  18      12.639 -13.644   1.814  1.00 42.37           H  
ATOM    283 HG13 VAL A  18      14.019 -12.636   2.270  1.00 42.37           H  
ATOM    284 HG21 VAL A  18      13.386 -13.402   5.474  1.00 45.48           H  
ATOM    285 HG22 VAL A  18      14.164 -11.979   4.799  1.00 45.48           H  
ATOM    286 HG23 VAL A  18      12.712 -11.803   5.741  1.00 45.48           H  
ATOM    287  N   LEU A  19       9.986 -11.795   1.810  1.00 41.85           N  
ANISOU  287  N   LEU A  19     5216   5936   4749   -476   -104   -152
ATOM    288  CA  LEU A  19       9.294 -11.955   0.535  1.00 35.14           C  
ANISOU  288  CA  LEU A  19     4378   5051   3924   -523   -136   -144
ATOM    289  C   LEU A  19       8.974 -10.608  -0.103  1.00 40.04           C  
ANISOU  289  C   LEU A  19     4983   5656   4575   -532   -141   -135
ATOM    290  O   LEU A  19       9.014 -10.472  -1.332  1.00 39.83           O  
ANISOU  290  O   LEU A  19     4960   5625   4549   -572   -157   -123
ATOM    291  CB  LEU A  19       8.018 -12.774   0.730  1.00 32.91           C  
ANISOU  291  CB  LEU A  19     4128   4708   3668   -525   -157   -153
ATOM    292  CG  LEU A  19       8.209 -14.242   1.119  1.00 43.13           C  
ANISOU  292  CG  LEU A  19     5446   6010   4931   -530   -160   -162
ATOM    293  CD1 LEU A  19       6.864 -14.929   1.304  1.00 39.51           C  
ANISOU  293  CD1 LEU A  19     5018   5497   4499   -540   -184   -169
ATOM    294  CD2 LEU A  19       9.046 -14.966   0.078  1.00 44.04           C  
ANISOU  294  CD2 LEU A  19     5555   6163   5013   -568   -170   -148
ATOM    295  H   LEU A  19       9.491 -12.051   2.654  1.00 41.85           H  
ATOM    296  HA  LEU A  19       9.951 -12.481  -0.160  1.00 35.14           H  
ATOM    297  HB3 LEU A  19       7.446 -12.754  -0.197  1.00 32.91           H  
ATOM    298  HB2 LEU A  19       7.392 -12.282   1.477  1.00 32.91           H  
ATOM    299  HG  LEU A  19       8.755 -14.305   2.055  1.00 43.13           H  
ATOM    300 HD11 LEU A  19       6.825 -15.439   2.267  1.00 39.51           H  
ATOM    301 HD12 LEU A  19       6.035 -14.222   1.289  1.00 39.51           H  
ATOM    302 HD13 LEU A  19       6.652 -15.673   0.534  1.00 39.51           H  
ATOM    303 HD21 LEU A  19       8.766 -16.014  -0.031  1.00 44.04           H  
ATOM    304 HD22 LEU A  19       8.967 -14.509  -0.909  1.00 44.04           H  
ATOM    305 HD23 LEU A  19      10.100 -14.955   0.360  1.00 44.04           H  
ATOM    306  N   ALA A  20       8.651  -9.601   0.711  1.00 46.33           N  
ANISOU  306  N   ALA A  20     5767   6442   5393   -495   -125   -142
ATOM    307  CA  ALA A  20       8.337  -8.287   0.157  1.00 38.26           C  
ANISOU  307  CA  ALA A  20     4731   5407   4397   -501   -127   -134
ATOM    308  C   ALA A  20       9.577  -7.621  -0.421  1.00 37.75           C  
ANISOU  308  C   ALA A  20     4641   5404   4299   -525   -117   -122
ATOM    309  O   ALA A  20       9.512  -6.991  -1.484  1.00 46.75           O  
ANISOU  309  O   ALA A  20     5785   6533   5445   -559   -129   -114
ATOM    310  CB  ALA A  20       7.701  -7.403   1.229  1.00 28.84           C  
ANISOU  310  CB  ALA A  20     3532   4192   3235   -455   -112   -143
ATOM    311  H   ALA A  20       8.589  -9.725   1.714  1.00 46.33           H  
ATOM    312  HA  ALA A  20       7.609  -8.405  -0.648  1.00 38.26           H  
ATOM    313  HB1 ALA A  20       7.530  -6.394   0.855  1.00 28.84           H  
ATOM    314  HB2 ALA A  20       6.739  -7.804   1.549  1.00 28.84           H  
ATOM    315  HB3 ALA A  20       8.337  -7.322   2.112  1.00 28.84           H  
ATOM    316  N   ILE A  21      10.716  -7.752   0.260  1.00 41.64           N  
ANISOU  316  N   ILE A  21     5107   5963   4750   -508    -95   -120
ATOM    317  CA  ILE A  21      11.947  -7.129  -0.217  1.00 39.95           C  
ANISOU  317  CA  ILE A  21     4860   5822   4496   -536    -86   -104
ATOM    318  C   ILE A  21      12.415  -7.787  -1.508  1.00 53.06           C  
ANISOU  318  C   ILE A  21     6535   7495   6132   -600   -106    -93
ATOM    319  O   ILE A  21      12.709  -7.106  -2.497  1.00 58.63           O  
ANISOU  319  O   ILE A  21     7240   8209   6827   -647   -115    -83
ATOM    320  CB  ILE A  21      13.033  -7.189   0.872  1.00 36.42           C  
ANISOU  320  CB  ILE A  21     4377   5453   4006   -495    -54    -98
ATOM    321  CG1 ILE A  21      12.634  -6.319   2.065  1.00 42.06           C  
ANISOU  321  CG1 ILE A  21     5081   6156   4744   -432    -32   -105
ATOM    322  CG2 ILE A  21      14.383  -6.758   0.312  1.00 26.21           C  
ANISOU  322  CG2 ILE A  21     3043   4252   2662   -533    -49    -76
ATOM    323  CD1 ILE A  21      13.518  -6.505   3.276  1.00 39.69           C  
ANISOU  323  CD1 ILE A  21     4758   5918   4404   -375      3    -99
ATOM    324  H   ILE A  21      10.750  -8.261   1.135  1.00 41.64           H  
ATOM    325  HA  ILE A  21      11.743  -6.077  -0.434  1.00 39.95           H  
ATOM    326  HB  ILE A  21      13.121  -8.221   1.220  1.00 36.42           H  
ATOM    327 HG13 ILE A  21      11.601  -6.491   2.354  1.00 42.06           H  
ATOM    328 HG12 ILE A  21      12.663  -5.271   1.764  1.00 42.06           H  
ATOM    329 HG21 ILE A  21      15.136  -6.694   1.096  1.00 26.21           H  
ATOM    330 HG22 ILE A  21      14.789  -7.461  -0.416  1.00 26.21           H  
ATOM    331 HG23 ILE A  21      14.325  -5.777  -0.160  1.00 26.21           H  
ATOM    332 HD11 ILE A  21      13.004  -6.195   4.185  1.00 39.69           H  
ATOM    333 HD12 ILE A  21      13.802  -7.549   3.408  1.00 39.69           H  
ATOM    334 HD13 ILE A  21      14.431  -5.916   3.199  1.00 39.69           H  
ATOM    335  N   LEU A  22      12.484  -9.120  -1.522  1.00 51.03           N  
ANISOU  335  N   LEU A  22     6295   7236   5860   -606   -113    -95
ATOM    336  CA  LEU A  22      12.992  -9.832  -2.691  1.00 48.77           C  
ANISOU  336  CA  LEU A  22     6022   6964   5545   -666   -132    -83
ATOM    337  C   LEU A  22      12.122  -9.580  -3.917  1.00 46.37           C  
ANISOU  337  C   LEU A  22     5756   6590   5273   -702   -156    -81
ATOM    338  O   LEU A  22      12.626  -9.238  -4.992  1.00 43.54           O  
ANISOU  338  O   LEU A  22     5407   6243   4892   -756   -165    -69
ATOM    339  CB  LEU A  22      13.080 -11.330  -2.397  1.00 41.00           C  
ANISOU  339  CB  LEU A  22     5051   5984   4543   -659   -135    -87
ATOM    340  CG  LEU A  22      14.149 -11.783  -1.402  1.00 43.33           C  
ANISOU  340  CG  LEU A  22     5315   6356   4792   -627   -108    -85
ATOM    341  CD1 LEU A  22      14.063 -13.283  -1.170  1.00 37.76           C  
ANISOU  341  CD1 LEU A  22     4634   5642   4072   -620   -113    -92
ATOM    342  CD2 LEU A  22      15.536 -11.393  -1.893  1.00 42.21           C  
ANISOU  342  CD2 LEU A  22     5134   6305   4598   -665   -100    -62
ATOM    343  H   LEU A  22      12.230  -9.668  -0.710  1.00 51.03           H  
ATOM    344  HA  LEU A  22      13.987  -9.449  -2.921  1.00 48.77           H  
ATOM    345  HB3 LEU A  22      13.250 -11.867  -3.333  1.00 41.00           H  
ATOM    346  HB2 LEU A  22      12.103 -11.670  -2.044  1.00 41.00           H  
ATOM    347  HG  LEU A  22      13.986 -11.284  -0.448  1.00 43.33           H  
ATOM    348 HD11 LEU A  22      14.209 -13.518  -0.116  1.00 37.76           H  
ATOM    349 HD12 LEU A  22      13.092 -13.689  -1.454  1.00 37.76           H  
ATOM    350 HD13 LEU A  22      14.813 -13.839  -1.733  1.00 37.76           H  
ATOM    351 HD21 LEU A  22      16.288 -12.149  -1.666  1.00 42.21           H  
ATOM    352 HD22 LEU A  22      15.566 -11.226  -2.970  1.00 42.21           H  
ATOM    353 HD23 LEU A  22      15.865 -10.472  -1.411  1.00 42.21           H  
ATOM    354  N   GLY A  23      10.805  -9.744  -3.771  1.00 43.37           N  
ANISOU  354  N   GLY A  23     5401   6138   4940   -674   -167    -91
ATOM    355  CA  GLY A  23       9.927  -9.627  -4.923  1.00 32.11           C  
ANISOU  355  CA  GLY A  23     4012   4649   3540   -697   -188    -85
ATOM    356  C   GLY A  23       9.950  -8.247  -5.549  1.00 37.11           C  
ANISOU  356  C   GLY A  23     4649   5271   4180   -713   -184    -81
ATOM    357  O   GLY A  23       9.985  -8.111  -6.774  1.00 40.75           O  
ANISOU  357  O   GLY A  23     5144   5708   4632   -754   -196    -71
ATOM    358  H   GLY A  23      10.402 -10.003  -2.881  1.00 43.37           H  
ATOM    359  HA3 GLY A  23       8.914  -9.872  -4.641  1.00 32.11           H  
ATOM    360  HA2 GLY A  23      10.213 -10.367  -5.673  1.00 32.11           H  
ATOM    361  N   ASN A  24       9.940  -7.203  -4.717  1.00 45.43           N  
ANISOU  361  N   ASN A  24     5674   6341   5248   -681   -168    -89
ATOM    362  CA  ASN A  24       9.860  -5.843  -5.239  1.00 48.64           C  
ANISOU  362  CA  ASN A  24     6084   6734   5661   -694   -164    -86
ATOM    363  C   ASN A  24      11.219  -5.304  -5.666  1.00 45.23           C  
ANISOU  363  C   ASN A  24     5637   6369   5179   -744   -158    -77
ATOM    364  O   ASN A  24      11.282  -4.415  -6.524  1.00 40.01           O  
ANISOU  364  O   ASN A  24     4999   5693   4511   -780   -161    -73
ATOM    365  CB  ASN A  24       9.214  -4.925  -4.203  1.00 28.15           C  
ANISOU  365  CB  ASN A  24     3465   4129   3103   -640   -151    -96
ATOM    366  CG  ASN A  24       7.769  -5.287  -3.938  1.00 40.71           C  
ANISOU  366  CG  ASN A  24     5074   5654   4742   -602   -160   -102
ATOM    367  OD1 ASN A  24       6.883  -4.967  -4.731  1.00 50.01           O  
ANISOU  367  OD1 ASN A  24     6279   6779   5945   -603   -171    -97
ATOM    368  ND2 ASN A  24       7.522  -5.967  -2.824  1.00 46.94           N  
ANISOU  368  ND2 ASN A  24     5849   6447   5540   -568   -156   -110
ATOM    369  H   ASN A  24       9.925  -7.330  -3.714  1.00 45.43           H  
ATOM    370  HA  ASN A  24       9.209  -5.841  -6.117  1.00 48.64           H  
ATOM    371  HB3 ASN A  24       9.241  -3.888  -4.520  1.00 28.15           H  
ATOM    372  HB2 ASN A  24       9.775  -4.981  -3.271  1.00 28.15           H  
ATOM    373 HD22 ASN A  24       6.579  -6.241  -2.575  1.00 46.94           H  
ATOM    374 HD21 ASN A  24       8.287  -6.249  -2.218  1.00 46.94           H  
ATOM    375  N   VAL A  25      12.311  -5.812  -5.088  1.00 37.86           N  
ANISOU  375  N   VAL A  25     4668   5512   4206   -750   -148    -72
ATOM    376  CA  VAL A  25      13.629  -5.511  -5.638  1.00 54.74           C  
ANISOU  376  CA  VAL A  25     6789   7722   6287   -811   -146    -56
ATOM    377  C   VAL A  25      13.737  -6.063  -7.053  1.00 52.41           C  
ANISOU  377  C   VAL A  25     6545   7396   5973   -877   -166    -48
ATOM    378  O   VAL A  25      14.349  -5.448  -7.935  1.00 52.36           O  
ANISOU  378  O   VAL A  25     6555   7407   5934   -940   -171    -38
ATOM    379  CB  VAL A  25      14.737  -6.059  -4.717  1.00 49.52           C  
ANISOU  379  CB  VAL A  25     6075   7156   5585   -795   -129    -48
ATOM    380  CG1 VAL A  25      16.032  -6.273  -5.486  1.00 43.23           C  
ANISOU  380  CG1 VAL A  25     5267   6434   4725   -869   -135    -27
ATOM    381  CG2 VAL A  25      14.972  -5.110  -3.551  1.00 33.11           C  
ANISOU  381  CG2 VAL A  25     3948   5125   3508   -744   -105    -48
ATOM    382  H   VAL A  25      12.253  -6.503  -4.351  1.00 37.86           H  
ATOM    383  HA  VAL A  25      13.741  -4.426  -5.705  1.00 54.74           H  
ATOM    384  HB  VAL A  25      14.440  -7.031  -4.322  1.00 49.52           H  
ATOM    385 HG11 VAL A  25      16.844  -6.510  -4.798  1.00 43.23           H  
ATOM    386 HG12 VAL A  25      15.987  -7.113  -6.180  1.00 43.23           H  
ATOM    387 HG13 VAL A  25      16.338  -5.379  -6.033  1.00 43.23           H  
ATOM    388 HG21 VAL A  25      15.722  -5.509  -2.867  1.00 33.11           H  
ATOM    389 HG22 VAL A  25      15.322  -4.136  -3.892  1.00 33.11           H  
ATOM    390 HG23 VAL A  25      14.063  -4.958  -2.970  1.00 33.11           H  
ATOM    391  N   LEU A  26      13.114  -7.218  -7.298  1.00 44.47           N  
ANISOU  391  N   LEU A  26     5569   6341   4985   -865   -179    -50
ATOM    392  CA  LEU A  26      13.100  -7.794  -8.637  1.00 41.45           C  
ANISOU  392  CA  LEU A  26     5241   5920   4589   -919   -197    -41
ATOM    393  C   LEU A  26      12.305  -6.923  -9.605  1.00 44.80           C  
ANISOU  393  C   LEU A  26     5718   6267   5035   -931   -203    -42
ATOM    394  O   LEU A  26      12.657  -6.818 -10.787  1.00 49.99           O  
ANISOU  394  O   LEU A  26     6425   6906   5664   -990   -212    -32
ATOM    395  CB  LEU A  26      12.524  -9.208  -8.584  1.00 46.36           C  
ANISOU  395  CB  LEU A  26     5878   6510   5226   -896   -208    -41
ATOM    396  CG  LEU A  26      12.638 -10.078  -9.834  1.00 63.03           C  
ANISOU  396  CG  LEU A  26     8039   8594   7316   -946   -225    -27
ATOM    397  CD1 LEU A  26      14.098 -10.322 -10.180  1.00 66.74           C  
ANISOU  397  CD1 LEU A  26     8496   9140   7724  -1012   -224    -13
ATOM    398  CD2 LEU A  26      11.907 -11.392  -9.616  1.00 68.81           C  
ANISOU  398  CD2 LEU A  26     8779   9296   8070   -913   -235    -28
ATOM    399  H   LEU A  26      12.628  -7.718  -6.565  1.00 44.47           H  
ATOM    400  HA  LEU A  26      14.131  -7.842  -8.993  1.00 41.45           H  
ATOM    401  HB3 LEU A  26      11.468  -9.157  -8.333  1.00 46.36           H  
ATOM    402  HB2 LEU A  26      12.991  -9.740  -7.753  1.00 46.36           H  
ATOM    403  HG  LEU A  26      12.184  -9.544 -10.654  1.00 63.03           H  
ATOM    404 HD11 LEU A  26      14.312 -11.360 -10.433  1.00 66.74           H  
ATOM    405 HD12 LEU A  26      14.387  -9.723 -11.041  1.00 66.74           H  
ATOM    406 HD13 LEU A  26      14.773 -10.057  -9.367  1.00 66.74           H  
ATOM    407 HD21 LEU A  26      12.281 -12.190 -10.257  1.00 68.81           H  
ATOM    408 HD22 LEU A  26      11.979 -11.737  -8.584  1.00 68.81           H  
ATOM    409 HD23 LEU A  26      10.848 -11.277  -9.848  1.00 68.81           H  
ATOM    410  N   VAL A  27      11.232  -6.292  -9.123  1.00 48.16           N  
ANISOU  410  N   VAL A  27     6142   6647   5511   -874   -198    -53
ATOM    411  CA  VAL A  27      10.454  -5.392  -9.969  1.00 43.28           C  
ANISOU  411  CA  VAL A  27     5572   5960   4913   -874   -200    -54
ATOM    412  C   VAL A  27      11.289  -4.180 -10.369  1.00 44.51           C  
ANISOU  412  C   VAL A  27     5733   6145   5033   -925   -194    -53
ATOM    413  O   VAL A  27      11.351  -3.810 -11.547  1.00 51.16           O  
ANISOU  413  O   VAL A  27     6636   6948   5855   -971   -199    -48
ATOM    414  CB  VAL A  27       9.155  -4.973  -9.257  1.00 36.02           C  
ANISOU  414  CB  VAL A  27     4638   4998   4051   -801   -196    -63
ATOM    415  CG1 VAL A  27       8.467  -3.852 -10.021  1.00 23.17           C  
ANISOU  415  CG1 VAL A  27     3053   3312   2440   -796   -193    -63
ATOM    416  CG2 VAL A  27       8.226  -6.165  -9.105  1.00 43.82           C  
ANISOU  416  CG2 VAL A  27     5632   5950   5068   -764   -207    -60
ATOM    417  H   VAL A  27      10.947  -6.405  -8.161  1.00 48.16           H  
ATOM    418  HA  VAL A  27      10.182  -5.921 -10.885  1.00 43.28           H  
ATOM    419  HB  VAL A  27       9.383  -4.602  -8.259  1.00 36.02           H  
ATOM    420 HG11 VAL A  27       7.470  -3.673  -9.618  1.00 23.17           H  
ATOM    421 HG12 VAL A  27       8.992  -2.899  -9.945  1.00 23.17           H  
ATOM    422 HG13 VAL A  27       8.345  -4.095 -11.077  1.00 23.17           H  
ATOM    423 HG21 VAL A  27       7.328  -5.891  -8.551  1.00 43.82           H  
ATOM    424 HG22 VAL A  27       7.908  -6.538 -10.077  1.00 43.82           H  
ATOM    425 HG23 VAL A  27       8.694  -6.991  -8.577  1.00 43.82           H  
ATOM    426  N   CYS A  28      11.942  -3.542  -9.391  1.00 42.77           N  
ANISOU  426  N   CYS A  28     5452   5997   4802   -917   -181    -57
ATOM    427  CA  CYS A  28      12.757  -2.370  -9.695  1.00 46.51           C  
ANISOU  427  CA  CYS A  28     5922   6511   5237   -969   -176    -54
ATOM    428  C   CYS A  28      13.942  -2.737 -10.577  1.00 52.03           C  
ANISOU  428  C   CYS A  28     6642   7254   5874  -1058   -185    -40
ATOM    429  O   CYS A  28      14.295  -1.992 -11.498  1.00 61.84           O  
ANISOU  429  O   CYS A  28     7928   8485   7083  -1122   -189    -37
ATOM    430  CB  CYS A  28      13.241  -1.711  -8.403  1.00 41.13           C  
ANISOU  430  CB  CYS A  28     5164   5909   4554   -936   -159    -56
ATOM    431  SG  CYS A  28      11.918  -1.081  -7.353  1.00 58.75           S  
ANISOU  431  SG  CYS A  28     7376   8093   6854   -841   -147    -71
ATOM    432  H   CYS A  28      11.881  -3.849  -8.429  1.00 42.77           H  
ATOM    433  HA  CYS A  28      12.145  -1.646 -10.236  1.00 46.51           H  
ATOM    434  HB3 CYS A  28      13.899  -0.873  -8.634  1.00 41.13           H  
ATOM    435  HB2 CYS A  28      13.830  -2.415  -7.813  1.00 41.13           H  
ATOM    436  HG  CYS A  28      11.445  -2.277  -6.988  1.00 58.75           H  
ATOM    437  N   TRP A  29      14.566  -3.884 -10.309  1.00 55.78           N  
ANISOU  437  N   TRP A  29     7089   7778   6327  -1067   -188    -31
ATOM    438  CA  TRP A  29      15.685  -4.333 -11.130  1.00 63.10           C  
ANISOU  438  CA  TRP A  29     8032   8750   7192  -1154   -198    -14
ATOM    439  C   TRP A  29      15.245  -4.572 -12.571  1.00 64.64           C  
ANISOU  439  C   TRP A  29     8321   8855   7384  -1199   -212    -12
ATOM    440  O   TRP A  29      15.992  -4.285 -13.513  1.00 61.68           O  
ANISOU  440  O   TRP A  29     7987   8491   6958  -1285   -219     -2
ATOM    441  CB  TRP A  29      16.290  -5.598 -10.519  1.00 73.65           C  
ANISOU  441  CB  TRP A  29     9322  10151   8512  -1142   -197     -5
ATOM    442  CG  TRP A  29      17.698  -5.883 -10.934  1.00 94.27           C  
ANISOU  442  CG  TRP A  29    11914  12851  11052  -1224   -202     17
ATOM    443  CD1 TRP A  29      18.449  -5.183 -11.832  1.00104.52           C  
ANISOU  443  CD1 TRP A  29    13239  14175  12300  -1316   -209     29
ATOM    444  CD2 TRP A  29      18.530  -6.951 -10.461  1.00105.95           C  
ANISOU  444  CD2 TRP A  29    13346  14412  12499  -1226   -199     31
ATOM    445  NE1 TRP A  29      19.695  -5.751 -11.952  1.00110.80           N  
ANISOU  445  NE1 TRP A  29    14000  15066  13032  -1379   -213     52
ATOM    446  CE2 TRP A  29      19.771  -6.837 -11.121  1.00108.70           C  
ANISOU  446  CE2 TRP A  29    13688  14837  12778  -1321   -206     54
ATOM    447  CE3 TRP A  29      18.346  -7.993  -9.546  1.00110.35           C  
ANISOU  447  CE3 TRP A  29    13869  14984  13076  -1158   -191     27
ATOM    448  CZ2 TRP A  29      20.821  -7.725 -10.894  1.00106.88           C  
ANISOU  448  CZ2 TRP A  29    13410  14703  12498  -1345   -204     75
ATOM    449  CZ3 TRP A  29      19.391  -8.874  -9.322  1.00108.66           C  
ANISOU  449  CZ3 TRP A  29    13615  14860  12813  -1179   -188     45
ATOM    450  CH2 TRP A  29      20.613  -8.734  -9.994  1.00107.73           C  
ANISOU  450  CH2 TRP A  29    13484  14822  12627  -1270   -194     70
ATOM    451  H   TRP A  29      14.282  -4.475  -9.537  1.00 55.78           H  
ATOM    452  HA  TRP A  29      16.421  -3.527 -11.097  1.00 63.10           H  
ATOM    453  HB3 TRP A  29      15.661  -6.472 -10.693  1.00 73.65           H  
ATOM    454  HB2 TRP A  29      16.352  -5.477  -9.438  1.00 73.65           H  
ATOM    455  HD1 TRP A  29      18.142  -4.290 -12.349  1.00104.52           H  
ATOM    456  HE1 TRP A  29      20.421  -5.397 -12.559  1.00110.80           H  
ATOM    457  HE3 TRP A  29      17.407  -8.109  -9.025  1.00110.35           H  
ATOM    458  HZ2 TRP A  29      21.765  -7.622 -11.410  1.00106.88           H  
ATOM    459  HZ3 TRP A  29      19.262  -9.683  -8.619  1.00108.66           H  
ATOM    460  HH2 TRP A  29      21.408  -9.438  -9.797  1.00107.73           H  
ATOM    461  N   ALA A  30      14.025  -5.082 -12.763  1.00 56.09           N  
ANISOU  461  N   ALA A  30     7278   7684   6352  -1142   -215    -19
ATOM    462  CA  ALA A  30      13.523  -5.323 -14.113  1.00 50.13           C  
ANISOU  462  CA  ALA A  30     6614   6839   5593  -1169   -225    -14
ATOM    463  C   ALA A  30      13.296  -4.013 -14.857  1.00 50.40           C  
ANISOU  463  C   ALA A  30     6708   6822   5621  -1195   -220    -20
ATOM    464  O   ALA A  30      13.678  -3.875 -16.026  1.00 45.93           O  
ANISOU  464  O   ALA A  30     6218   6222   5013  -1264   -225    -13
ATOM    465  CB  ALA A  30      12.234  -6.142 -14.056  1.00 40.35           C  
ANISOU  465  CB  ALA A  30     5392   5530   4409  -1093   -228    -16
ATOM    466  H   ALA A  30      13.427  -5.327 -11.984  1.00 56.09           H  
ATOM    467  HA  ALA A  30      14.262  -5.891 -14.678  1.00 50.13           H  
ATOM    468  HB1 ALA A  30      11.829  -6.316 -15.053  1.00 40.35           H  
ATOM    469  HB2 ALA A  30      12.418  -7.120 -13.610  1.00 40.35           H  
ATOM    470  HB3 ALA A  30      11.459  -5.651 -13.467  1.00 40.35           H  
ATOM    471  N   VAL A  31      12.675  -3.035 -14.194  1.00 61.37           N  
ANISOU  471  N   VAL A  31     8069   8203   7046  -1141   -209    -33
ATOM    472  CA  VAL A  31      12.427  -1.748 -14.833  1.00 59.13           C  
ANISOU  472  CA  VAL A  31     7840   7872   6754  -1161   -203    -41
ATOM    473  C   VAL A  31      13.739  -1.030 -15.127  1.00 58.71           C  
ANISOU  473  C   VAL A  31     7787   7884   6635  -1258   -205    -37
ATOM    474  O   VAL A  31      13.854  -0.315 -16.129  1.00 55.23           O  
ANISOU  474  O   VAL A  31     7424   7398   6161  -1314   -206    -39
ATOM    475  CB  VAL A  31      11.493  -0.896 -13.954  1.00 54.89           C  
ANISOU  475  CB  VAL A  31     7263   7322   6270  -1080   -191    -54
ATOM    476  CG1 VAL A  31      11.254   0.471 -14.578  1.00 41.94           C  
ANISOU  476  CG1 VAL A  31     5679   5637   4619  -1098   -183    -63
ATOM    477  CG2 VAL A  31      10.173  -1.622 -13.736  1.00 44.48           C  
ANISOU  477  CG2 VAL A  31     5946   5943   5010   -995   -191    -54
ATOM    478  H   VAL A  31      12.360  -3.162 -13.241  1.00 61.37           H  
ATOM    479  HA  VAL A  31      11.927  -1.927 -15.788  1.00 59.13           H  
ATOM    480  HB  VAL A  31      11.954  -0.751 -12.975  1.00 54.89           H  
ATOM    481 HG11 VAL A  31      10.437   0.996 -14.083  1.00 41.94           H  
ATOM    482 HG12 VAL A  31      12.129   1.117 -14.506  1.00 41.94           H  
ATOM    483 HG13 VAL A  31      10.983   0.387 -15.631  1.00 41.94           H  
ATOM    484 HG21 VAL A  31       9.518  -1.075 -13.063  1.00 44.48           H  
ATOM    485 HG22 VAL A  31       9.638  -1.732 -14.680  1.00 44.48           H  
ATOM    486 HG23 VAL A  31      10.284  -2.618 -13.328  1.00 44.48           H  
ATOM    487  N   TRP A  32      14.753  -1.216 -14.280  1.00 63.90           N  
ANISOU  487  N   TRP A  32     8361   8652   7267  -1280   -206    -30
ATOM    488  CA  TRP A  32      16.027  -0.541 -14.505  1.00 68.41           C  
ANISOU  488  CA  TRP A  32     8919   9303   7771  -1375   -209    -21
ATOM    489  C   TRP A  32      16.756  -1.113 -15.717  1.00 67.20           C  
ANISOU  489  C   TRP A  32     8835   9139   7560  -1474   -223     -7
ATOM    490  O   TRP A  32      17.423  -0.374 -16.449  1.00 71.50           O  
ANISOU  490  O   TRP A  32     9423   9695   8049  -1566   -228     -3
ATOM    491  CB  TRP A  32      16.900  -0.645 -13.255  1.00 69.29           C  
ANISOU  491  CB  TRP A  32     8917   9543   7868  -1362   -203    -11
ATOM    492  CG  TRP A  32      18.292  -0.110 -13.435  1.00 88.75           C  
ANISOU  492  CG  TRP A  32    11353  12112  10257  -1461   -208      6
ATOM    493  CD1 TRP A  32      19.368  -0.775 -13.952  1.00 99.64           C  
ANISOU  493  CD1 TRP A  32    12732  13552  11574  -1546   -219     27
ATOM    494  CD2 TRP A  32      18.760   1.200 -13.090  1.00 98.66           C  
ANISOU  494  CD2 TRP A  32    12571  13432  11485  -1488   -202      8
ATOM    495  NE1 TRP A  32      20.473   0.040 -13.954  1.00103.10           N  
ANISOU  495  NE1 TRP A  32    13134  14076  11965  -1600   -205     52
ATOM    496  CE2 TRP A  32      20.127   1.258 -13.429  1.00110.51           C  
ANISOU  496  CE2 TRP A  32    14049  15023  12919  -1572   -199     38
ATOM    497  CE3 TRP A  32      18.156   2.330 -12.529  1.00 93.40           C  
ANISOU  497  CE3 TRP A  32    11886  12750  10852  -1435   -191     -6
ATOM    498  CZ2 TRP A  32      20.900   2.402 -13.225  1.00113.37           C  
ANISOU  498  CZ2 TRP A  32    14369  15461  13245  -1606   -185     56
ATOM    499  CZ3 TRP A  32      18.926   3.465 -12.327  1.00 92.82           C  
ANISOU  499  CZ3 TRP A  32    11773  12763  10732  -1486   -189      3
ATOM    500  CH2 TRP A  32      20.282   3.492 -12.673  1.00101.05           C  
ANISOU  500  CH2 TRP A  32    12792  13892  11711  -1564   -182     36
ATOM    501  H   TRP A  32      14.653  -1.786 -13.450  1.00 63.90           H  
ATOM    502  HA  TRP A  32      15.849   0.519 -14.696  1.00 68.41           H  
ATOM    503  HB3 TRP A  32      16.985  -1.687 -12.942  1.00 69.29           H  
ATOM    504  HB2 TRP A  32      16.424  -0.120 -12.426  1.00 69.29           H  
ATOM    505  HD1 TRP A  32      19.330  -1.801 -14.275  1.00 99.64           H  
ATOM    506  HE1 TRP A  32      21.383  -0.242 -14.289  1.00103.10           H  
ATOM    507  HE3 TRP A  32      17.111   2.320 -12.259  1.00 93.40           H  
ATOM    508  HZ2 TRP A  32      21.947   2.427 -13.492  1.00113.37           H  
ATOM    509  HZ3 TRP A  32      18.471   4.344 -11.895  1.00 92.82           H  
ATOM    510  HH2 TRP A  32      20.853   4.392 -12.503  1.00101.05           H  
ATOM    511  N   LEU A  33      16.642  -2.424 -15.946  1.00 70.41           N  
ANISOU  511  N   LEU A  33     9254   9523   7975  -1462   -230      1
ATOM    512  CA  LEU A  33      17.402  -3.084 -17.003  1.00 71.99           C  
ANISOU  512  CA  LEU A  33     9512   9723   8119  -1555   -242     17
ATOM    513  C   LEU A  33      16.682  -3.072 -18.347  1.00 67.74           C  
ANISOU  513  C   LEU A  33     9102   9055   7582  -1571   -245     13
ATOM    514  O   LEU A  33      17.313  -2.854 -19.386  1.00 76.81           O  
ANISOU  514  O   LEU A  33    10326  10185   8672  -1669   -252     21
ATOM    515  CB  LEU A  33      17.717  -4.528 -16.601  1.00 79.62           C  
ANISOU  515  CB  LEU A  33    10429  10736   9088  -1536   -248     30
ATOM    516  CG  LEU A  33      18.741  -4.740 -15.484  1.00 85.83           C  
ANISOU  516  CG  LEU A  33    11102  11660   9849  -1539   -244     42
ATOM    517  CD1 LEU A  33      18.928  -6.225 -15.210  1.00 87.02           C  
ANISOU  517  CD1 LEU A  33    11222  11839  10003  -1516   -248     53
ATOM    518  CD2 LEU A  33      20.069  -4.088 -15.842  1.00 86.29           C  
ANISOU  518  CD2 LEU A  33    11146  11802   9838  -1637   -242     64
ATOM    519  H   LEU A  33      16.087  -3.008 -15.336  1.00 70.41           H  
ATOM    520  HA  LEU A  33      18.341  -2.559 -17.176  1.00 71.99           H  
ATOM    521  HB3 LEU A  33      18.082  -5.061 -17.482  1.00 79.62           H  
ATOM    522  HB2 LEU A  33      16.787  -5.029 -16.326  1.00 79.62           H  
ATOM    523  HG  LEU A  33      18.376  -4.259 -14.580  1.00 85.83           H  
ATOM    524 HD11 LEU A  33      19.975  -6.503 -15.095  1.00 87.02           H  
ATOM    525 HD12 LEU A  33      18.411  -6.518 -14.297  1.00 87.02           H  
ATOM    526 HD13 LEU A  33      18.520  -6.847 -16.008  1.00 87.02           H  
ATOM    527 HD21 LEU A  33      20.841  -4.344 -15.115  1.00 86.29           H  
ATOM    528 HD22 LEU A  33      20.419  -4.421 -16.820  1.00 86.29           H  
ATOM    529 HD23 LEU A  33      20.020  -3.003 -15.870  1.00 86.29           H  
ATOM    530  N   ASN A  34      15.372  -3.297 -18.349  1.00 63.11           N  
ANISOU  530  N   ASN A  34     8543   8377   7057  -1476   -238      4
ATOM    531  CA  ASN A  34      14.612  -3.424 -19.585  1.00 66.72           C  
ANISOU  531  CA  ASN A  34     9119   8713   7517  -1472   -236      5
ATOM    532  C   ASN A  34      14.081  -2.058 -20.004  1.00 72.32           C  
ANISOU  532  C   ASN A  34     9891   9357   8229  -1466   -225     -9
ATOM    533  O   ASN A  34      13.288  -1.445 -19.282  1.00 76.66           O  
ANISOU  533  O   ASN A  34    10399   9900   8828  -1387   -215    -22
ATOM    534  CB  ASN A  34      13.466  -4.417 -19.408  1.00 70.45           C  
ANISOU  534  CB  ASN A  34     9585   9132   8050  -1372   -235      9
ATOM    535  CG  ASN A  34      12.887  -4.881 -20.731  1.00 70.00           C  
ANISOU  535  CG  ASN A  34     9645   8968   7986  -1371   -234     21
ATOM    536  OD1 ASN A  34      13.170  -4.309 -21.784  1.00 70.85           O  
ANISOU  536  OD1 ASN A  34     9851   9021   8049  -1433   -231     22
ATOM    537  ND2 ASN A  34      12.064  -5.923 -20.683  1.00 63.92           N  
ANISOU  537  ND2 ASN A  34     8866   8165   7254  -1299   -236     31
ATOM    538  H   ASN A  34      14.868  -3.436 -17.482  1.00 63.11           H  
ATOM    539  HA  ASN A  34      15.252  -3.787 -20.394  1.00 66.72           H  
ATOM    540  HB3 ASN A  34      12.679  -4.019 -18.767  1.00 70.45           H  
ATOM    541  HB2 ASN A  34      13.849  -5.306 -18.906  1.00 70.45           H  
ATOM    542 HD22 ASN A  34      11.624  -6.269 -21.531  1.00 63.92           H  
ATOM    543 HD21 ASN A  34      11.891  -6.410 -19.812  1.00 63.92           H  
ATOM    544  N   SER A  35      14.512  -1.589 -21.178  1.00 81.35           N  
ANISOU  544  N   SER A  35    11142  10451   9317  -1551   -225     -8
ATOM    545  CA  SER A  35      14.019  -0.317 -21.693  1.00 82.49           C  
ANISOU  545  CA  SER A  35    11363  10524   9456  -1549   -212    -23
ATOM    546  C   SER A  35      12.573  -0.408 -22.160  1.00 79.99           C  
ANISOU  546  C   SER A  35    11113  10090   9187  -1445   -197    -25
ATOM    547  O   SER A  35      11.885   0.618 -22.209  1.00 81.71           O  
ANISOU  547  O   SER A  35    11363  10261   9423  -1403   -183    -38
ATOM    548  CB  SER A  35      14.908   0.171 -22.838  1.00 77.15           C  
ANISOU  548  CB  SER A  35    10794   9822   8698  -1676   -217    -21
ATOM    549  OG  SER A  35      14.881  -0.738 -23.923  1.00 82.82           O  
ANISOU  549  OG  SER A  35    11610  10466   9392  -1701   -219     -7
ATOM    550  H   SER A  35      15.160  -2.108 -21.754  1.00 81.35           H  
ATOM    551  HA  SER A  35      14.058   0.422 -20.903  1.00 82.49           H  
ATOM    552  HB3 SER A  35      15.937   0.286 -22.496  1.00 77.15           H  
ATOM    553  HB2 SER A  35      14.583   1.152 -23.188  1.00 77.15           H  
ATOM    554  HG  SER A  35      14.017  -0.699 -24.340  1.00 82.82           H  
ATOM    555  N   ASN A  36      12.097  -1.607 -22.506  1.00 76.15           N  
ANISOU  555  N   ASN A  36    10648   9564   8723  -1402   -200     -9
ATOM    556  CA  ASN A  36      10.696  -1.774 -22.875  1.00 77.36           C  
ANISOU  556  CA  ASN A  36    10849   9623   8922  -1296   -186     -4
ATOM    557  C   ASN A  36       9.767  -1.617 -21.680  1.00 80.16           C  
ANISOU  557  C   ASN A  36    11099  10010   9346  -1192   -182    -11
ATOM    558  O   ASN A  36       8.579  -1.331 -21.865  1.00 78.55           O  
ANISOU  558  O   ASN A  36    10925   9741   9179  -1105   -168     -9
ATOM    559  CB  ASN A  36      10.482  -3.141 -23.524  1.00 82.00           C  
ANISOU  559  CB  ASN A  36    11478  10171   9509  -1280   -191     19
ATOM    560  CG  ASN A  36      11.358  -3.346 -24.740  1.00 88.47           C  
ANISOU  560  CG  ASN A  36    12409  10950  10258  -1383   -195     29
ATOM    561  OD1 ASN A  36      11.732  -2.389 -25.416  1.00103.27           O  
ANISOU  561  OD1 ASN A  36    14370  12783  12086  -1446   -187     18
ATOM    562  ND2 ASN A  36      11.691  -4.600 -25.024  1.00 88.07           N  
ANISOU  562  ND2 ASN A  36    12359  10909  10194  -1405   -207     48
ATOM    563  H   ASN A  36      12.675  -2.436 -22.461  1.00 76.15           H  
ATOM    564  HA  ASN A  36      10.411  -1.003 -23.595  1.00 77.36           H  
ATOM    565  HB3 ASN A  36       9.444  -3.251 -23.840  1.00 82.00           H  
ATOM    566  HB2 ASN A  36      10.670  -3.936 -22.800  1.00 82.00           H  
ATOM    567 HD22 ASN A  36      12.275  -4.801 -25.823  1.00 88.07           H  
ATOM    568 HD21 ASN A  36      11.363  -5.362 -24.444  1.00 88.07           H  
ATOM    569  N   LEU A  37      10.279  -1.802 -20.466  1.00 75.25           N  
ANISOU  569  N   LEU A  37    10360   9491   8742  -1198   -192    -17
ATOM    570  CA  LEU A  37       9.515  -1.580 -19.249  1.00 68.15           C  
ANISOU  570  CA  LEU A  37     9364   8625   7903  -1112   -189    -25
ATOM    571  C   LEU A  37       9.667  -0.164 -18.710  1.00 67.89           C  
ANISOU  571  C   LEU A  37     9303   8622   7870  -1119   -180    -43
ATOM    572  O   LEU A  37       9.078   0.154 -17.672  1.00 67.24           O  
ANISOU  572  O   LEU A  37     9144   8569   7836  -1053   -175    -50
ATOM    573  CB  LEU A  37       9.935  -2.588 -18.173  1.00 60.63           C  
ANISOU  573  CB  LEU A  37     8308   7761   6969  -1106   -201    -21
ATOM    574  CG  LEU A  37       9.571  -4.052 -18.419  1.00 52.83           C  
ANISOU  574  CG  LEU A  37     7326   6754   5995  -1079   -211     -4
ATOM    575  CD1 LEU A  37      10.213  -4.940 -17.366  1.00 53.33           C  
ANISOU  575  CD1 LEU A  37     7294   6908   6061  -1087   -222     -4
ATOM    576  CD2 LEU A  37       8.062  -4.232 -18.421  1.00 38.51           C  
ANISOU  576  CD2 LEU A  37     5520   4879   4234   -979   -205      3
ATOM    577  H   LEU A  37      11.256  -2.035 -20.356  1.00 75.25           H  
ATOM    578  HA  LEU A  37       8.450  -1.720 -19.437  1.00 68.15           H  
ATOM    579  HB3 LEU A  37       9.513  -2.308 -17.206  1.00 60.63           H  
ATOM    580  HB2 LEU A  37      11.015  -2.507 -18.041  1.00 60.63           H  
ATOM    581  HG  LEU A  37       9.958  -4.354 -19.393  1.00 52.83           H  
ATOM    582 HD11 LEU A  37      10.945  -5.608 -17.820  1.00 53.33           H  
ATOM    583 HD12 LEU A  37      10.739  -4.367 -16.603  1.00 53.33           H  
ATOM    584 HD13 LEU A  37       9.498  -5.570 -16.840  1.00 53.33           H  
ATOM    585 HD21 LEU A  37       7.756  -5.231 -18.112  1.00 38.51           H  
ATOM    586 HD22 LEU A  37       7.562  -3.520 -17.765  1.00 38.51           H  
ATOM    587 HD23 LEU A  37       7.663  -4.083 -19.425  1.00 38.51           H  
ATOM    588  N   GLN A  38      10.435   0.691 -19.383  1.00 59.21           N  
ANISOU  588  N   GLN A  38     8265   7516   6716  -1202   -178    -50
ATOM    589  CA  GLN A  38      10.670   2.057 -18.918  1.00 56.48           C  
ANISOU  589  CA  GLN A  38     7894   7205   6362  -1219   -170    -66
ATOM    590  C   GLN A  38       9.641   2.975 -19.563  1.00 60.36           C  
ANISOU  590  C   GLN A  38     8468   7600   6867  -1169   -153    -74
ATOM    591  O   GLN A  38       9.870   3.563 -20.619  1.00 82.27           O  
ANISOU  591  O   GLN A  38    11348  10316   9594  -1224   -147    -78
ATOM    592  CB  GLN A  38      12.094   2.497 -19.235  1.00 59.96           C  
ANISOU  592  CB  GLN A  38     8348   7703   6730  -1342   -179    -67
ATOM    593  CG  GLN A  38      13.155   1.764 -18.438  1.00 58.98           C  
ANISOU  593  CG  GLN A  38     8125   7694   6590  -1383   -193    -57
ATOM    594  CD  GLN A  38      14.562   2.071 -18.910  1.00 70.32           C  
ANISOU  594  CD  GLN A  38     9580   9192   7947  -1512   -204    -50
ATOM    595  OE1 GLN A  38      14.761   2.685 -19.959  1.00 84.54           O  
ANISOU  595  OE1 GLN A  38    11483  10939   9701  -1582   -203    -55
ATOM    596  NE2 GLN A  38      15.552   1.638 -18.137  1.00 72.03           N  
ANISOU  596  NE2 GLN A  38     9700   9526   8143  -1546   -213    -39
ATOM    597  H   GLN A  38      10.893   0.412 -20.240  1.00 59.21           H  
ATOM    598  HA  GLN A  38      10.555   2.129 -17.834  1.00 56.48           H  
ATOM    599  HB3 GLN A  38      12.200   3.567 -19.048  1.00 59.96           H  
ATOM    600  HB2 GLN A  38      12.267   2.363 -20.304  1.00 59.96           H  
ATOM    601  HG3 GLN A  38      12.983   0.700 -18.466  1.00 58.98           H  
ATOM    602  HG2 GLN A  38      13.069   2.050 -17.388  1.00 58.98           H  
ATOM    603 HE22 GLN A  38      16.513   1.804 -18.397  1.00 72.03           H  
ATOM    604 HE21 GLN A  38      15.349   1.109 -17.300  1.00 72.03           H  
ATOM    605  N   ASN A  39       8.485   3.096 -18.915  1.00 50.64           N  
ANISOU  605  N   ASN A  39     7190   6353   5698  -1065   -144    -75
ATOM    606  CA  ASN A  39       7.452   4.031 -19.334  1.00 51.62           C  
ANISOU  606  CA  ASN A  39     7373   6402   5840  -1005   -125    -80
ATOM    607  C   ASN A  39       6.876   4.692 -18.092  1.00 58.60           C  
ANISOU  607  C   ASN A  39     8158   7332   6774   -939   -120    -89
ATOM    608  O   ASN A  39       7.180   4.306 -16.962  1.00 71.04           O  
ANISOU  608  O   ASN A  39     9631   8987   8374   -932   -130    -89
ATOM    609  CB  ASN A  39       6.357   3.337 -20.152  1.00 56.26           C  
ANISOU  609  CB  ASN A  39     8030   6900   6448   -933   -116    -63
ATOM    610  CG  ASN A  39       5.872   2.057 -19.506  1.00 61.89           C  
ANISOU  610  CG  ASN A  39     8664   7643   7207   -877   -127    -47
ATOM    611  OD1 ASN A  39       4.973   2.074 -18.667  1.00 78.43           O  
ANISOU  611  OD1 ASN A  39    10688   9757   9356   -798   -125    -45
ATOM    612  ND2 ASN A  39       6.465   0.935 -19.898  1.00 59.01           N  
ANISOU  612  ND2 ASN A  39     8316   7286   6820   -921   -141    -36
ATOM    613  H   ASN A  39       8.328   2.605 -18.047  1.00 50.64           H  
ATOM    614  HA  ASN A  39       7.891   4.823 -19.943  1.00 51.62           H  
ATOM    615  HB3 ASN A  39       6.762   3.086 -21.134  1.00 56.26           H  
ATOM    616  HB2 ASN A  39       5.512   3.999 -20.348  1.00 56.26           H  
ATOM    617 HD22 ASN A  39       6.180   0.052 -19.502  1.00 59.01           H  
ATOM    618 HD21 ASN A  39       7.196   0.954 -20.595  1.00 59.01           H  
ATOM    619  N   VAL A  40       6.038   5.706 -18.314  1.00 63.51           N  
ANISOU  619  N   VAL A  40     8818   7903   7409   -889   -102    -95
ATOM    620  CA  VAL A  40       5.480   6.462 -17.194  1.00 52.01           C  
ANISOU  620  CA  VAL A  40     7276   6487   5997   -830    -96   -102
ATOM    621  C   VAL A  40       4.698   5.544 -16.266  1.00 52.57           C  
ANISOU  621  C   VAL A  40     7261   6584   6130   -754   -102    -89
ATOM    622  O   VAL A  40       4.766   5.672 -15.036  1.00 55.57           O  
ANISOU  622  O   VAL A  40     7546   7030   6539   -736   -106    -94
ATOM    623  CB  VAL A  40       4.607   7.620 -17.710  1.00 49.18           C  
ANISOU  623  CB  VAL A  40     6982   6063   5642   -783    -75   -107
ATOM    624  CG1 VAL A  40       3.884   8.282 -16.554  1.00 39.92           C  
ANISOU  624  CG1 VAL A  40     5719   4929   4521   -715    -69   -110
ATOM    625  CG2 VAL A  40       5.456   8.632 -18.462  1.00 60.76           C  
ANISOU  625  CG2 VAL A  40     8530   7512   7044   -868    -70   -124
ATOM    626  H   VAL A  40       5.798   6.003 -19.248  1.00 63.51           H  
ATOM    627  HA  VAL A  40       6.298   6.888 -16.622  1.00 52.01           H  
ATOM    628  HB  VAL A  40       3.856   7.238 -18.405  1.00 49.18           H  
ATOM    629 HG11 VAL A  40       3.584   9.301 -16.787  1.00 39.92           H  
ATOM    630 HG12 VAL A  40       2.978   7.737 -16.288  1.00 39.92           H  
ATOM    631 HG13 VAL A  40       4.511   8.337 -15.666  1.00 39.92           H  
ATOM    632 HG21 VAL A  40       4.855   9.466 -18.823  1.00 60.76           H  
ATOM    633 HG22 VAL A  40       6.229   9.037 -17.814  1.00 60.76           H  
ATOM    634 HG23 VAL A  40       5.944   8.193 -19.332  1.00 60.76           H  
ATOM    635  N   THR A  41       3.955   4.593 -16.837  1.00 44.26           N  
ANISOU  635  N   THR A  41     6243   5481   5093   -710   -103    -72
ATOM    636  CA  THR A  41       3.113   3.721 -16.025  1.00 42.38           C  
ANISOU  636  CA  THR A  41     5930   5265   4908   -642   -111    -59
ATOM    637  C   THR A  41       3.945   2.910 -15.039  1.00 45.93           C  
ANISOU  637  C   THR A  41     6297   5792   5361   -679   -128    -63
ATOM    638  O   THR A  41       3.555   2.742 -13.878  1.00 50.98           O  
ANISOU  638  O   THR A  41     6854   6474   6041   -639   -131    -64
ATOM    639  CB  THR A  41       2.298   2.794 -16.927  1.00 45.41           C  
ANISOU  639  CB  THR A  41     6368   5588   5297   -597   -110    -35
ATOM    640  OG1 THR A  41       1.844   3.521 -18.076  1.00 58.29           O  
ANISOU  640  OG1 THR A  41     8100   7142   6906   -576    -90    -31
ATOM    641  CG2 THR A  41       1.094   2.246 -16.175  1.00 49.90           C  
ANISOU  641  CG2 THR A  41     6865   6172   5921   -516   -114    -19
ATOM    642  H   THR A  41       3.897   4.487 -17.840  1.00 44.26           H  
ATOM    643  HA  THR A  41       2.430   4.356 -15.455  1.00 42.38           H  
ATOM    644  HB  THR A  41       2.895   1.953 -17.277  1.00 45.41           H  
ATOM    645  HG1 THR A  41       1.142   4.136 -17.806  1.00 58.29           H  
ATOM    646 HG21 THR A  41       0.470   1.640 -16.832  1.00 49.90           H  
ATOM    647 HG22 THR A  41       1.396   1.607 -15.345  1.00 49.90           H  
ATOM    648 HG23 THR A  41       0.469   3.040 -15.766  1.00 49.90           H  
ATOM    649  N   ASN A  42       5.101   2.412 -15.479  1.00 46.36           N  
ANISOU  649  N   ASN A  42     6377   5866   5372   -756   -137    -65
ATOM    650  CA  ASN A  42       5.951   1.596 -14.624  1.00 49.60           C  
ANISOU  650  CA  ASN A  42     6715   6352   5778   -789   -151    -67
ATOM    651  C   ASN A  42       6.767   2.419 -13.634  1.00 47.12           C  
ANISOU  651  C   ASN A  42     6335   6114   5455   -817   -148    -81
ATOM    652  O   ASN A  42       7.282   1.855 -12.662  1.00 56.72           O  
ANISOU  652  O   ASN A  42     7478   7396   6676   -819   -154    -82
ATOM    653  CB  ASN A  42       6.886   0.735 -15.478  1.00 60.33           C  
ANISOU  653  CB  ASN A  42     8123   7711   7090   -861   -162    -60
ATOM    654  CG  ASN A  42       6.149  -0.367 -16.224  1.00 55.76           C  
ANISOU  654  CG  ASN A  42     7591   7073   6523   -827   -166    -42
ATOM    655  OD1 ASN A  42       5.045  -0.757 -15.845  1.00 55.14           O  
ANISOU  655  OD1 ASN A  42     7484   6978   6490   -753   -166    -33
ATOM    656  ND2 ASN A  42       6.764  -0.878 -17.286  1.00 63.17           N  
ANISOU  656  ND2 ASN A  42     8601   7983   7417   -885   -171    -34
ATOM    657  H   ASN A  42       5.401   2.567 -16.432  1.00 46.36           H  
ATOM    658  HA  ASN A  42       5.278   0.942 -14.081  1.00 49.60           H  
ATOM    659  HB3 ASN A  42       7.632   0.240 -14.853  1.00 60.33           H  
ATOM    660  HB2 ASN A  42       7.431   1.372 -16.175  1.00 60.33           H  
ATOM    661 HD22 ASN A  42       6.338  -1.626 -17.813  1.00 63.17           H  
ATOM    662 HD21 ASN A  42       7.684  -0.529 -17.542  1.00 63.17           H  
ATOM    663  N   TYR A  43       6.905   3.729 -13.852  1.00 40.94           N  
ANISOU  663  N   TYR A  43     5575   5324   4655   -835   -138    -91
ATOM    664  CA  TYR A  43       7.584   4.558 -12.860  1.00 41.42           C  
ANISOU  664  CA  TYR A  43     5566   5462   4709   -852   -134   -100
ATOM    665  C   TYR A  43       6.769   4.638 -11.576  1.00 41.89           C  
ANISOU  665  C   TYR A  43     5549   5541   4825   -771   -128   -101
ATOM    666  O   TYR A  43       7.332   4.633 -10.475  1.00 46.98           O  
ANISOU  666  O   TYR A  43     6120   6258   5473   -769   -128   -103
ATOM    667  CB  TYR A  43       7.851   5.955 -13.420  1.00 35.88           C  
ANISOU  667  CB  TYR A  43     4911   4748   3974   -891   -125   -109
ATOM    668  CG  TYR A  43       8.698   5.957 -14.673  1.00 58.01           C  
ANISOU  668  CG  TYR A  43     7799   7530   6713   -982   -131   -109
ATOM    669  CD1 TYR A  43       9.559   4.904 -14.955  1.00 67.87           C  
ANISOU  669  CD1 TYR A  43     9049   8808   7930  -1039   -144   -100
ATOM    670  CD2 TYR A  43       8.635   7.011 -15.576  1.00 66.68           C  
ANISOU  670  CD2 TYR A  43     8979   8576   7779  -1014   -122   -118
ATOM    671  CE1 TYR A  43      10.330   4.896 -16.103  1.00 77.22           C  
ANISOU  671  CE1 TYR A  43    10315   9972   9054  -1129   -150    -98
ATOM    672  CE2 TYR A  43       9.406   7.013 -16.728  1.00 74.22           C  
ANISOU  672  CE2 TYR A  43    10024   9507   8671  -1105   -128   -118
ATOM    673  CZ  TYR A  43      10.253   5.953 -16.985  1.00 81.54           C  
ANISOU  673  CZ  TYR A  43    10950  10465   9568  -1165   -142   -107
ATOM    674  OH  TYR A  43      11.025   5.944 -18.127  1.00 78.56           O  
ANISOU  674  OH  TYR A  43    10663  10062   9125  -1262   -148   -106
ATOM    675  H   TYR A  43       6.501   4.181 -14.662  1.00 40.94           H  
ATOM    676  HA  TYR A  43       8.529   4.100 -12.567  1.00 41.42           H  
ATOM    677  HB3 TYR A  43       8.363   6.563 -12.673  1.00 35.88           H  
ATOM    678  HB2 TYR A  43       6.910   6.462 -13.634  1.00 35.88           H  
ATOM    679  HD1 TYR A  43       9.670   4.056 -14.300  1.00 67.87           H  
ATOM    680  HD2 TYR A  43       7.982   7.849 -15.377  1.00 66.68           H  
ATOM    681  HE1 TYR A  43      10.993   4.067 -16.304  1.00 77.22           H  
ATOM    682  HE2 TYR A  43       9.340   7.843 -17.416  1.00 74.22           H  
ATOM    683  HH  TYR A  43      10.838   6.675 -18.721  1.00 78.56           H  
ATOM    684  N   PHE A  44       5.441   4.706 -11.696  1.00 25.72           N  
ANISOU  684  N   PHE A  44     3520   3432   2821   -703   -123    -98
ATOM    685  CA  PHE A  44       4.592   4.594 -10.515  1.00 29.88           C  
ANISOU  685  CA  PHE A  44     3979   3974   3401   -634   -121    -97
ATOM    686  C   PHE A  44       4.651   3.187  -9.936  1.00 40.66           C  
ANISOU  686  C   PHE A  44     5306   5363   4779   -625   -133    -91
ATOM    687  O   PHE A  44       4.573   3.009  -8.715  1.00 43.75           O  
ANISOU  687  O   PHE A  44     5633   5793   5195   -596   -132    -94
ATOM    688  CB  PHE A  44       3.153   4.977 -10.859  1.00 33.70           C  
ANISOU  688  CB  PHE A  44     4490   4394   3921   -569   -114    -89
ATOM    689  CG  PHE A  44       2.991   6.413 -11.266  1.00 48.04           C  
ANISOU  689  CG  PHE A  44     6339   6186   5726   -566    -99    -97
ATOM    690  CD1 PHE A  44       3.050   7.426 -10.319  1.00 45.45           C  
ANISOU  690  CD1 PHE A  44     5958   5899   5411   -552    -90   -105
ATOM    691  CD2 PHE A  44       2.794   6.753 -12.596  1.00 35.46           C  
ANISOU  691  CD2 PHE A  44     4835   4530   4107   -577    -92    -95
ATOM    692  CE1 PHE A  44       2.910   8.751 -10.688  1.00 52.78           C  
ANISOU  692  CE1 PHE A  44     6917   6809   6328   -552    -77   -112
ATOM    693  CE2 PHE A  44       2.653   8.076 -12.975  1.00 38.20           C  
ANISOU  693  CE2 PHE A  44     5220   4853   4440   -576    -77   -103
ATOM    694  CZ  PHE A  44       2.710   9.078 -12.020  1.00 51.83           C  
ANISOU  694  CZ  PHE A  44     6888   6625   6180   -565    -71   -112
ATOM    695  H   PHE A  44       4.994   4.734 -12.602  1.00 25.72           H  
ATOM    696  HA  PHE A  44       4.948   5.291  -9.756  1.00 29.88           H  
ATOM    697  HB3 PHE A  44       2.505   4.799  -9.999  1.00 33.70           H  
ATOM    698  HB2 PHE A  44       2.777   4.334 -11.656  1.00 33.70           H  
ATOM    699  HD1 PHE A  44       3.207   7.181  -9.279  1.00 45.45           H  
ATOM    700  HD2 PHE A  44       2.743   5.981 -13.350  1.00 35.46           H  
ATOM    701  HE1 PHE A  44       2.960   9.529  -9.941  1.00 52.78           H  
ATOM    702  HE2 PHE A  44       2.492   8.328 -14.012  1.00 38.20           H  
ATOM    703  HZ  PHE A  44       2.601  10.112 -12.312  1.00 51.83           H  
ATOM    704  N   VAL A  45       4.785   2.177 -10.800  1.00 36.98           N  
ANISOU  704  N   VAL A  45     4884   4871   4296   -650   -143    -82
ATOM    705  CA  VAL A  45       4.979   0.806 -10.333  1.00 35.72           C  
ANISOU  705  CA  VAL A  45     4694   4738   4141   -651   -155    -77
ATOM    706  C   VAL A  45       6.240   0.711  -9.486  1.00 44.87           C  
ANISOU  706  C   VAL A  45     5800   5975   5273   -687   -155    -85
ATOM    707  O   VAL A  45       6.246   0.082  -8.421  1.00 51.99           O  
ANISOU  707  O   VAL A  45     6650   6912   6192   -662   -156    -87
ATOM    708  CB  VAL A  45       5.026  -0.162 -11.530  1.00 31.37           C  
ANISOU  708  CB  VAL A  45     4204   4147   3568   -678   -166    -65
ATOM    709  CG1 VAL A  45       5.462  -1.550 -11.081  1.00 37.24           C  
ANISOU  709  CG1 VAL A  45     4916   4928   4306   -691   -178    -62
ATOM    710  CG2 VAL A  45       3.675  -0.215 -12.223  1.00 36.68           C  
ANISOU  710  CG2 VAL A  45     4919   4751   4269   -624   -164    -51
ATOM    711  H   VAL A  45       4.819   2.342 -11.796  1.00 36.98           H  
ATOM    712  HA  VAL A  45       4.128   0.538  -9.703  1.00 35.72           H  
ATOM    713  HB  VAL A  45       5.773   0.134 -12.243  1.00 31.37           H  
ATOM    714 HG11 VAL A  45       5.245  -2.298 -11.844  1.00 37.24           H  
ATOM    715 HG12 VAL A  45       6.536  -1.600 -10.901  1.00 37.24           H  
ATOM    716 HG13 VAL A  45       4.961  -1.853 -10.166  1.00 37.24           H  
ATOM    717 HG21 VAL A  45       3.728  -0.801 -13.141  1.00 36.68           H  
ATOM    718 HG22 VAL A  45       2.929  -0.682 -11.580  1.00 36.68           H  
ATOM    719 HG23 VAL A  45       3.295   0.768 -12.482  1.00 36.68           H  
ATOM    720  N   VAL A  46       7.328   1.337  -9.942  1.00 37.58           N  
ANISOU  720  N   VAL A  46     4891   5083   4304   -747   -151    -88
ATOM    721  CA  VAL A  46       8.558   1.353  -9.159  1.00 35.26           C  
ANISOU  721  CA  VAL A  46     4541   4876   3979   -779   -148    -90
ATOM    722  C   VAL A  46       8.361   2.145  -7.872  1.00 33.61           C  
ANISOU  722  C   VAL A  46     4270   4703   3796   -730   -135    -96
ATOM    723  O   VAL A  46       8.857   1.757  -6.808  1.00 43.91           O  
ANISOU  723  O   VAL A  46     5519   6066   5099   -712   -130    -96
ATOM    724  CB  VAL A  46       9.722   1.905 -10.003  1.00 31.29           C  
ANISOU  724  CB  VAL A  46     4067   4405   3417   -862   -150    -87
ATOM    725  CG1 VAL A  46      10.962   2.110  -9.144  1.00 34.07           C  
ANISOU  725  CG1 VAL A  46     4350   4862   3734   -888   -144    -83
ATOM    726  CG2 VAL A  46      10.024   0.957 -11.146  1.00 30.58           C  
ANISOU  726  CG2 VAL A  46     4037   4284   3297   -912   -163    -79
ATOM    727  H   VAL A  46       7.326   1.807 -10.839  1.00 37.58           H  
ATOM    728  HA  VAL A  46       8.804   0.325  -8.884  1.00 35.26           H  
ATOM    729  HB  VAL A  46       9.436   2.866 -10.433  1.00 31.29           H  
ATOM    730 HG11 VAL A  46      11.833   2.320  -9.766  1.00 34.07           H  
ATOM    731 HG12 VAL A  46      10.863   2.957  -8.465  1.00 34.07           H  
ATOM    732 HG13 VAL A  46      11.191   1.230  -8.553  1.00 34.07           H  
ATOM    733 HG21 VAL A  46      10.787   1.378 -11.799  1.00 30.58           H  
ATOM    734 HG22 VAL A  46      10.406   0.006 -10.772  1.00 30.58           H  
ATOM    735 HG23 VAL A  46       9.160   0.725 -11.755  1.00 30.58           H  
ATOM    736  N   SER A  47       7.630   3.261  -7.944  1.00 36.14           N  
ANISOU  736  N   SER A  47     4602   4988   4139   -703   -127   -101
ATOM    737  CA  SER A  47       7.271   3.983  -6.726  1.00 45.34           C  
ANISOU  737  CA  SER A  47     5713   6178   5335   -651   -115   -105
ATOM    738  C   SER A  47       6.444   3.105  -5.796  1.00 37.34           C  
ANISOU  738  C   SER A  47     4673   5149   4365   -593   -116   -106
ATOM    739  O   SER A  47       6.596   3.164  -4.570  1.00 50.02           O  
ANISOU  739  O   SER A  47     6229   6793   5981   -561   -106   -108
ATOM    740  CB  SER A  47       6.509   5.261  -7.074  1.00 42.61           C  
ANISOU  740  CB  SER A  47     5391   5791   5007   -632   -107   -109
ATOM    741  OG  SER A  47       6.162   5.980  -5.902  1.00 33.48           O  
ANISOU  741  OG  SER A  47     4184   4659   3880   -583    -95   -112
ATOM    742  H   SER A  47       7.262   3.595  -8.825  1.00 36.14           H  
ATOM    743  HA  SER A  47       8.190   4.264  -6.207  1.00 45.34           H  
ATOM    744  HB3 SER A  47       5.594   5.053  -7.622  1.00 42.61           H  
ATOM    745  HB2 SER A  47       7.129   5.899  -7.698  1.00 42.61           H  
ATOM    746  HG  SER A  47       5.549   6.683  -6.141  1.00 33.48           H  
ATOM    747  N   LEU A  48       5.569   2.274  -6.366  1.00 32.74           N  
ANISOU  747  N   LEU A  48     4126   4509   3805   -580   -128   -101
ATOM    748  CA  LEU A  48       4.779   1.352  -5.558  1.00 30.22           C  
ANISOU  748  CA  LEU A  48     3785   4177   3521   -537   -133   -100
ATOM    749  C   LEU A  48       5.647   0.236  -4.989  1.00 33.64           C  
ANISOU  749  C   LEU A  48     4196   4656   3931   -553   -136   -102
ATOM    750  O   LEU A  48       5.462  -0.178  -3.839  1.00 49.34           O  
ANISOU  750  O   LEU A  48     6152   6659   5935   -520   -132   -107
ATOM    751  CB  LEU A  48       3.636   0.783  -6.398  1.00 34.20           C  
ANISOU  751  CB  LEU A  48     4328   4618   4048   -521   -146    -91
ATOM    752  CG  LEU A  48       2.632  -0.127  -5.693  1.00 43.07           C  
ANISOU  752  CG  LEU A  48     5432   5726   5206   -483   -155    -86
ATOM    753  CD1 LEU A  48       2.083   0.552  -4.457  1.00 39.66           C  
ANISOU  753  CD1 LEU A  48     4960   5304   4805   -443   -145    -91
ATOM    754  CD2 LEU A  48       1.504  -0.503  -6.640  1.00 54.20           C  
ANISOU  754  CD2 LEU A  48     6876   7085   6633   -466   -165    -69
ATOM    755  H   LEU A  48       5.417   2.276  -7.367  1.00 32.74           H  
ATOM    756  HA  LEU A  48       4.357   1.878  -4.710  1.00 30.22           H  
ATOM    757  HB3 LEU A  48       4.035   0.244  -7.255  1.00 34.20           H  
ATOM    758  HB2 LEU A  48       3.089   1.625  -6.823  1.00 34.20           H  
ATOM    759  HG  LEU A  48       3.127  -1.049  -5.386  1.00 43.07           H  
ATOM    760 HD11 LEU A  48       1.032   0.318  -4.286  1.00 39.66           H  
ATOM    761 HD12 LEU A  48       2.633   0.251  -3.566  1.00 39.66           H  
ATOM    762 HD13 LEU A  48       2.150   1.633  -4.548  1.00 39.66           H  
ATOM    763 HD21 LEU A  48       0.713  -1.049  -6.129  1.00 54.20           H  
ATOM    764 HD22 LEU A  48       1.055   0.379  -7.099  1.00 54.20           H  
ATOM    765 HD23 LEU A  48       1.867  -1.144  -7.444  1.00 54.20           H  
ATOM    766  N   ALA A  49       6.598  -0.264  -5.779  1.00 38.95           N  
ANISOU  766  N   ALA A  49     4887   5348   4562   -605   -142    -98
ATOM    767  CA  ALA A  49       7.525  -1.264  -5.263  1.00 39.88           C  
ANISOU  767  CA  ALA A  49     4981   5518   4652   -620   -143    -98
ATOM    768  C   ALA A  49       8.480  -0.664  -4.239  1.00 43.36           C  
ANISOU  768  C   ALA A  49     5371   6032   5072   -612   -125   -101
ATOM    769  O   ALA A  49       8.888  -1.352  -3.298  1.00 52.17           O  
ANISOU  769  O   ALA A  49     6458   7185   6179   -591   -117   -102
ATOM    770  CB  ALA A  49       8.306  -1.902  -6.410  1.00 31.65           C  
ANISOU  770  CB  ALA A  49     3972   4484   3569   -681   -154    -91
ATOM    771  H   ALA A  49       6.709   0.047  -6.737  1.00 38.95           H  
ATOM    772  HA  ALA A  49       6.966  -2.058  -4.764  1.00 39.88           H  
ATOM    773  HB1 ALA A  49       9.186  -2.449  -6.078  1.00 31.65           H  
ATOM    774  HB2 ALA A  49       7.678  -2.596  -6.970  1.00 31.65           H  
ATOM    775  HB3 ALA A  49       8.662  -1.147  -7.110  1.00 31.65           H  
ATOM    776  N   ALA A  50       8.848   0.608  -4.407  1.00 47.96           N  
ANISOU  776  N   ALA A  50     5945   6637   5642   -626   -116    -99
ATOM    777  CA  ALA A  50       9.709   1.261  -3.427  1.00 41.59           C  
ANISOU  777  CA  ALA A  50     5085   5905   4813   -613    -98    -97
ATOM    778  C   ALA A  50       9.038   1.319  -2.061  1.00 52.57           C  
ANISOU  778  C   ALA A  50     6448   7285   6241   -542    -84   -103
ATOM    779  O   ALA A  50       9.682   1.078  -1.033  1.00 46.08           O  
ANISOU  779  O   ALA A  50     5590   6516   5402   -515    -68   -100
ATOM    780  CB  ALA A  50      10.075   2.665  -3.903  1.00 23.67           C  
ANISOU  780  CB  ALA A  50     2812   3657   2524   -643    -93    -94
ATOM    781  H   ALA A  50       8.561   1.141  -5.220  1.00 47.96           H  
ATOM    782  HA  ALA A  50      10.631   0.682  -3.333  1.00 41.59           H  
ATOM    783  HB1 ALA A  50      10.727   3.166  -3.186  1.00 23.67           H  
ATOM    784  HB2 ALA A  50      10.608   2.628  -4.854  1.00 23.67           H  
ATOM    785  HB3 ALA A  50       9.195   3.292  -4.041  1.00 23.67           H  
ATOM    786  N   ALA A  51       7.741   1.637  -2.032  1.00 46.76           N  
ANISOU  786  N   ALA A  51     5731   6482   5553   -511    -88   -109
ATOM    787  CA  ALA A  51       7.015   1.662  -0.768  1.00 39.60           C  
ANISOU  787  CA  ALA A  51     4806   5558   4681   -452    -78   -114
ATOM    788  C   ALA A  51       6.950   0.275  -0.142  1.00 42.25           C  
ANISOU  788  C   ALA A  51     5148   5889   5018   -437    -81   -119
ATOM    789  O   ALA A  51       7.092   0.129   1.078  1.00 55.36           O  
ANISOU  789  O   ALA A  51     6790   7568   6678   -398    -65   -122
ATOM    790  CB  ALA A  51       5.607   2.221  -0.983  1.00 28.07           C  
ANISOU  790  CB  ALA A  51     3365   4032   3268   -431    -85   -116
ATOM    791  H   ALA A  51       7.230   1.842  -2.880  1.00 46.76           H  
ATOM    792  HA  ALA A  51       7.541   2.313  -0.069  1.00 39.60           H  
ATOM    793  HB1 ALA A  51       5.051   2.267  -0.046  1.00 28.07           H  
ATOM    794  HB2 ALA A  51       5.645   3.233  -1.387  1.00 28.07           H  
ATOM    795  HB3 ALA A  51       5.032   1.612  -1.681  1.00 28.07           H  
ATOM    796  N   ASP A  52       6.745  -0.759  -0.962  1.00 38.90           N  
ANISOU  796  N   ASP A  52     4753   5438   4591   -467   -100   -118
ATOM    797  CA  ASP A  52       6.645  -2.113  -0.429  1.00 41.01           C  
ANISOU  797  CA  ASP A  52     5028   5699   4856   -457   -105   -123
ATOM    798  C   ASP A  52       7.995  -2.634   0.048  1.00 39.21           C  
ANISOU  798  C   ASP A  52     4779   5537   4580   -461    -91   -121
ATOM    799  O   ASP A  52       8.054  -3.395   1.020  1.00 24.92           O  
ANISOU  799  O   ASP A  52     2970   3734   2766   -432    -82   -128
ATOM    800  CB  ASP A  52       6.039  -3.045  -1.478  1.00 31.00           C  
ANISOU  800  CB  ASP A  52     3795   4388   3596   -486   -129   -119
ATOM    801  CG  ASP A  52       4.576  -2.741  -1.748  1.00 60.96           C  
ANISOU  801  CG  ASP A  52     7605   8122   7436   -468   -141   -116
ATOM    802  OD1 ASP A  52       3.901  -2.212  -0.840  1.00 69.16           O  
ANISOU  802  OD1 ASP A  52     8629   9147   8501   -433   -133   -120
ATOM    803  OD2 ASP A  52       4.099  -3.033  -2.866  1.00 67.62           O1-
ANISOU  803  OD2 ASP A  52     8475   8933   8284   -488   -157   -107
ATOM    804  H   ASP A  52       6.620  -0.627  -1.957  1.00 38.90           H  
ATOM    805  HA  ASP A  52       6.023  -2.107   0.469  1.00 41.01           H  
ATOM    806  HB3 ASP A  52       6.141  -4.091  -1.198  1.00 31.00           H  
ATOM    807  HB2 ASP A  52       6.587  -2.929  -2.416  1.00 31.00           H  
ATOM    808  N   ILE A  53       9.087  -2.238  -0.614  1.00 39.16           N  
ANISOU  808  N   ILE A  53     4758   5585   4536   -498    -88   -112
ATOM    809  CA  ILE A  53      10.414  -2.575  -0.104  1.00 33.94           C  
ANISOU  809  CA  ILE A  53     4066   5003   3826   -497    -71   -105
ATOM    810  C   ILE A  53      10.613  -1.973   1.280  1.00 38.43           C  
ANISOU  810  C   ILE A  53     4603   5603   4395   -438    -44   -105
ATOM    811  O   ILE A  53      11.090  -2.645   2.203  1.00 31.36           O  
ANISOU  811  O   ILE A  53     3700   4738   3479   -403    -26   -106
ATOM    812  CB  ILE A  53      11.507  -2.113  -1.087  1.00 38.91           C  
ANISOU  812  CB  ILE A  53     4681   5691   4412   -556    -75    -91
ATOM    813  CG1 ILE A  53      11.484  -2.956  -2.360  1.00 38.97           C  
ANISOU  813  CG1 ILE A  53     4727   5670   4410   -613    -99    -89
ATOM    814  CG2 ILE A  53      12.885  -2.195  -0.438  1.00 31.75           C  
ANISOU  814  CG2 ILE A  53     3727   4884   3452   -548    -54    -77
ATOM    815  CD1 ILE A  53      12.458  -2.481  -3.421  1.00 48.73           C  
ANISOU  815  CD1 ILE A  53     5962   6952   5602   -682   -106    -76
ATOM    816  H   ILE A  53       9.025  -1.652  -1.437  1.00 39.16           H  
ATOM    817  HA  ILE A  53      10.478  -3.662  -0.006  1.00 33.94           H  
ATOM    818  HB  ILE A  53      11.320  -1.074  -1.363  1.00 38.91           H  
ATOM    819 HG13 ILE A  53      10.491  -2.986  -2.781  1.00 38.97           H  
ATOM    820 HG12 ILE A  53      11.721  -3.991  -2.111  1.00 38.97           H  
ATOM    821 HG21 ILE A  53      13.680  -1.941  -1.136  1.00 31.75           H  
ATOM    822 HG22 ILE A  53      13.014  -1.493   0.386  1.00 31.75           H  
ATOM    823 HG23 ILE A  53      13.091  -3.198  -0.063  1.00 31.75           H  
ATOM    824 HD11 ILE A  53      12.195  -2.883  -4.398  1.00 48.73           H  
ATOM    825 HD12 ILE A  53      12.440  -1.395  -3.512  1.00 48.73           H  
ATOM    826 HD13 ILE A  53      13.482  -2.776  -3.208  1.00 48.73           H  
ATOM    827  N   LEU A  54      10.233  -0.701   1.450  1.00 41.54           N  
ANISOU  827  N   LEU A  54     4985   5989   4811   -422    -37   -105
ATOM    828  CA  LEU A  54      10.354  -0.032   2.743  1.00 49.18           C  
ANISOU  828  CA  LEU A  54     5925   6981   5780   -363    -10   -102
ATOM    829  C   LEU A  54       9.448  -0.643   3.805  1.00 52.41           C  
ANISOU  829  C   LEU A  54     6360   7332   6220   -313     -3   -116
ATOM    830  O   LEU A  54       9.703  -0.453   5.000  1.00 45.01           O  
ANISOU  830  O   LEU A  54     5412   6414   5274   -260     23   -114
ATOM    831  CB  LEU A  54      10.050   1.460   2.595  1.00 39.99           C  
ANISOU  831  CB  LEU A  54     4744   5816   4635   -362     -7    -99
ATOM    832  CG  LEU A  54      11.124   2.285   1.882  1.00 41.80           C  
ANISOU  832  CG  LEU A  54     4941   6119   4821   -405     -6    -84
ATOM    833  CD1 LEU A  54      10.653   3.712   1.624  1.00 31.34           C  
ANISOU  833  CD1 LEU A  54     3611   4780   3518   -409     -7    -83
ATOM    834  CD2 LEU A  54      12.404   2.282   2.698  1.00 41.85           C  
ANISOU  834  CD2 LEU A  54     4900   6224   4778   -379     19    -66
ATOM    835  H   LEU A  54       9.849  -0.166   0.682  1.00 41.54           H  
ATOM    836  HA  LEU A  54      11.377  -0.158   3.099  1.00 49.18           H  
ATOM    837  HB3 LEU A  54       9.883   1.907   3.577  1.00 39.99           H  
ATOM    838  HB2 LEU A  54       9.103   1.569   2.065  1.00 39.99           H  
ATOM    839  HG  LEU A  54      11.330   1.826   0.915  1.00 41.80           H  
ATOM    840 HD11 LEU A  54      10.968   4.047   0.636  1.00 31.34           H  
ATOM    841 HD12 LEU A  54       9.566   3.795   1.649  1.00 31.34           H  
ATOM    842 HD13 LEU A  54      11.039   4.426   2.353  1.00 31.34           H  
ATOM    843 HD21 LEU A  54      12.893   3.256   2.721  1.00 41.85           H  
ATOM    844 HD22 LEU A  54      12.241   1.986   3.736  1.00 41.85           H  
ATOM    845 HD23 LEU A  54      13.124   1.583   2.273  1.00 41.85           H  
ATOM    846  N   VAL A  55       8.395  -1.359   3.404  1.00 40.65           N  
ANISOU  846  N   VAL A  55     4908   5772   4763   -331    -26   -127
ATOM    847  CA  VAL A  55       7.586  -2.087   4.377  1.00 43.26           C  
ANISOU  847  CA  VAL A  55     5268   6053   5115   -298    -24   -139
ATOM    848  C   VAL A  55       8.419  -3.175   5.043  1.00 43.97           C  
ANISOU  848  C   VAL A  55     5366   6176   5165   -280     -8   -142
ATOM    849  O   VAL A  55       8.409  -3.330   6.270  1.00 41.57           O  
ANISOU  849  O   VAL A  55     5075   5864   4855   -232     14   -148
ATOM    850  CB  VAL A  55       6.329  -2.671   3.708  1.00 37.82           C  
ANISOU  850  CB  VAL A  55     4611   5297   4463   -327    -54   -145
ATOM    851  CG1 VAL A  55       5.690  -3.724   4.599  1.00 31.01           C  
ANISOU  851  CG1 VAL A  55     3781   4395   3607   -312    -56   -157
ATOM    852  CG2 VAL A  55       5.335  -1.564   3.391  1.00 27.96           C  
ANISOU  852  CG2 VAL A  55     3357   4011   3255   -326    -62   -141
ATOM    853  H   VAL A  55       8.181  -1.477   2.424  1.00 40.65           H  
ATOM    854  HA  VAL A  55       7.275  -1.367   5.125  1.00 43.26           H  
ATOM    855  HB  VAL A  55       6.572  -3.165   2.779  1.00 37.82           H  
ATOM    856 HG11 VAL A  55       4.706  -4.000   4.220  1.00 31.01           H  
ATOM    857 HG12 VAL A  55       6.259  -4.653   4.633  1.00 31.01           H  
ATOM    858 HG13 VAL A  55       5.539  -3.365   5.617  1.00 31.01           H  
ATOM    859 HG21 VAL A  55       4.513  -1.931   2.779  1.00 27.96           H  
ATOM    860 HG22 VAL A  55       4.897  -1.165   4.306  1.00 27.96           H  
ATOM    861 HG23 VAL A  55       5.782  -0.730   2.867  1.00 27.96           H  
ATOM    862  N   GLY A  56       9.165  -3.937   4.244  1.00 34.19           N  
ANISOU  862  N   GLY A  56     4124   4973   3896   -317    -19   -137
ATOM    863  CA  GLY A  56       9.982  -4.997   4.808  1.00 42.60           C  
ANISOU  863  CA  GLY A  56     5195   6074   4919   -299     -3   -139
ATOM    864  C   GLY A  56      11.184  -4.472   5.571  1.00 46.26           C  
ANISOU  864  C   GLY A  56     5622   6615   5340   -255     32   -125
ATOM    865  O   GLY A  56      11.563  -5.026   6.606  1.00 56.13           O  
ANISOU  865  O   GLY A  56     6884   7877   6564   -206     57   -128
ATOM    866  H   GLY A  56       9.177  -3.791   3.243  1.00 34.19           H  
ATOM    867  HA3 GLY A  56      10.329  -5.634   3.998  1.00 42.60           H  
ATOM    868  HA2 GLY A  56       9.383  -5.632   5.461  1.00 42.60           H  
ATOM    869  N   VAL A  57      11.796  -3.396   5.079  1.00 46.48           N  
ANISOU  869  N   VAL A  57     5606   6698   5357   -270     35   -109
ATOM    870  CA  VAL A  57      13.022  -2.896   5.695  1.00 41.32           C  
ANISOU  870  CA  VAL A  57     4907   6137   4656   -233     67    -89
ATOM    871  C   VAL A  57      12.722  -2.138   6.985  1.00 36.25           C  
ANISOU  871  C   VAL A  57     4265   5480   4027   -161     96    -89
ATOM    872  O   VAL A  57      13.484  -2.223   7.955  1.00 50.34           O  
ANISOU  872  O   VAL A  57     6037   7317   5775   -101    130    -78
ATOM    873  CB  VAL A  57      13.796  -2.028   4.685  1.00 45.13           C  
ANISOU  873  CB  VAL A  57     5344   6689   5116   -285     57    -70
ATOM    874  CG1 VAL A  57      15.024  -1.400   5.335  1.00 48.13           C  
ANISOU  874  CG1 VAL A  57     5666   7176   5444   -248     89    -44
ATOM    875  CG2 VAL A  57      14.201  -2.859   3.475  1.00 31.38           C  
ANISOU  875  CG2 VAL A  57     3609   4962   3353   -356     31    -67
ATOM    876  H   VAL A  57      11.479  -2.958   4.224  1.00 46.48           H  
ATOM    877  HA  VAL A  57      13.662  -3.743   5.955  1.00 41.32           H  
ATOM    878  HB  VAL A  57      13.148  -1.223   4.336  1.00 45.13           H  
ATOM    879 HG11 VAL A  57      15.630  -0.885   4.590  1.00 48.13           H  
ATOM    880 HG12 VAL A  57      14.783  -0.658   6.093  1.00 48.13           H  
ATOM    881 HG13 VAL A  57      15.658  -2.156   5.800  1.00 48.13           H  
ATOM    882 HG21 VAL A  57      14.686  -2.237   2.722  1.00 31.38           H  
ATOM    883 HG22 VAL A  57      14.907  -3.640   3.757  1.00 31.38           H  
ATOM    884 HG23 VAL A  57      13.359  -3.344   2.989  1.00 31.38           H  
ATOM    885  N   LEU A  58      11.612  -1.397   7.032  1.00 38.21           N  
ANISOU  885  N   LEU A  58     4530   5662   4326   -161     85   -100
ATOM    886  CA  LEU A  58      11.356  -0.507   8.161  1.00 35.20           C  
ANISOU  886  CA  LEU A  58     4145   5271   3957    -99    112    -97
ATOM    887  C   LEU A  58      10.016  -0.769   8.840  1.00 39.06           C  
ANISOU  887  C   LEU A  58     4689   5660   4492    -80    108   -117
ATOM    888  O   LEU A  58       9.962  -0.920  10.065  1.00 46.67           O  
ANISOU  888  O   LEU A  58     5679   6605   5448    -22    135   -121
ATOM    889  CB  LEU A  58      11.429   0.954   7.708  1.00 26.49           C  
ANISOU  889  CB  LEU A  58     3000   4202   2865   -114    109    -83
ATOM    890  CG  LEU A  58      12.821   1.466   7.335  1.00 36.26           C  
ANISOU  890  CG  LEU A  58     4177   5552   4049   -126    120    -58
ATOM    891  CD1 LEU A  58      12.741   2.894   6.829  1.00 24.43           C  
ANISOU  891  CD1 LEU A  58     2645   4074   2562   -152    113    -48
ATOM    892  CD2 LEU A  58      13.759   1.366   8.527  1.00 40.92           C  
ANISOU  892  CD2 LEU A  58     4745   6210   4594    -52    162    -39
ATOM    893  H   LEU A  58      10.981  -1.347   6.243  1.00 38.21           H  
ATOM    894  HA  LEU A  58      12.079  -0.640   8.966  1.00 35.20           H  
ATOM    895  HB3 LEU A  58      11.037   1.598   8.499  1.00 26.49           H  
ATOM    896  HB2 LEU A  58      10.756   1.098   6.862  1.00 26.49           H  
ATOM    897  HG  LEU A  58      13.206   0.855   6.520  1.00 36.26           H  
ATOM    898 HD11 LEU A  58      13.292   3.002   5.894  1.00 24.43           H  
ATOM    899 HD12 LEU A  58      11.716   3.206   6.627  1.00 24.43           H  
ATOM    900 HD13 LEU A  58      13.151   3.620   7.532  1.00 24.43           H  
ATOM    901 HD21 LEU A  58      14.477   2.186   8.567  1.00 40.92           H  
ATOM    902 HD22 LEU A  58      13.226   1.363   9.479  1.00 40.92           H  
ATOM    903 HD23 LEU A  58      14.344   0.447   8.477  1.00 40.92           H  
ATOM    904  N   ALA A  59       8.930  -0.826   8.063  1.00 43.21           N  
ANISOU  904  N   ALA A  59     5233   6123   5061   -128     74   -129
ATOM    905  CA  ALA A  59       7.595  -0.881   8.656  1.00 40.56           C  
ANISOU  905  CA  ALA A  59     4939   5704   4769   -118     67   -143
ATOM    906  C   ALA A  59       7.396  -2.150   9.477  1.00 45.77           C  
ANISOU  906  C   ALA A  59     5651   6325   5415   -101     73   -158
ATOM    907  O   ALA A  59       6.905  -2.097  10.610  1.00 35.51           O  
ANISOU  907  O   ALA A  59     4387   4984   4123    -64     91   -165
ATOM    908  CB  ALA A  59       6.526  -0.773   7.568  1.00 47.04           C  
ANISOU  908  CB  ALA A  59     5764   6479   5632   -171     30   -147
ATOM    909  H   ALA A  59       8.998  -0.727   7.059  1.00 43.21           H  
ATOM    910  HA  ALA A  59       7.489  -0.017   9.315  1.00 40.56           H  
ATOM    911  HB1 ALA A  59       5.565  -0.517   8.012  1.00 47.04           H  
ATOM    912  HB2 ALA A  59       6.766   0.011   6.854  1.00 47.04           H  
ATOM    913  HB3 ALA A  59       6.379  -1.713   7.040  1.00 47.04           H  
ATOM    914  N   ILE A  60       7.761  -3.302   8.921  1.00 52.28           N  
ANISOU  914  N   ILE A  60     6486   7161   6218   -132     60   -163
ATOM    915  CA  ILE A  60       7.576  -4.577   9.614  1.00 51.59           C  
ANISOU  915  CA  ILE A  60     6452   7038   6113   -122     64   -179
ATOM    916  C   ILE A  60       8.466  -4.642  10.854  1.00 48.16           C  
ANISOU  916  C   ILE A  60     6031   6631   5635    -53    108   -177
ATOM    917  O   ILE A  60       7.985  -5.062  11.916  1.00 43.21           O  
ANISOU  917  O   ILE A  60     5462   5951   5006    -25    122   -190
ATOM    918  CB  ILE A  60       7.820  -5.768   8.671  1.00 40.84           C  
ANISOU  918  CB  ILE A  60     5094   5688   4735   -170     39   -182
ATOM    919  CG1 ILE A  60       6.693  -5.861   7.638  1.00 38.39           C  
ANISOU  919  CG1 ILE A  60     4785   5333   4467   -228     -2   -184
ATOM    920  CG2 ILE A  60       7.949  -7.062   9.462  1.00 31.95           C  
ANISOU  920  CG2 ILE A  60     4020   4543   3578   -154     50   -197
ATOM    921  CD1 ILE A  60       6.830  -7.026   6.681  1.00 26.95           C  
ANISOU  921  CD1 ILE A  60     3344   3892   3005   -275    -27   -185
ATOM    922  H   ILE A  60       8.141  -3.328   7.981  1.00 52.28           H  
ATOM    923  HA  ILE A  60       6.539  -4.627   9.957  1.00 51.59           H  
ATOM    924  HB  ILE A  60       8.731  -5.622   8.095  1.00 40.84           H  
ATOM    925 HG13 ILE A  60       6.605  -4.936   7.074  1.00 38.39           H  
ATOM    926 HG12 ILE A  60       5.751  -5.969   8.166  1.00 38.39           H  
ATOM    927 HG21 ILE A  60       8.037  -7.916   8.809  1.00 31.95           H  
ATOM    928 HG22 ILE A  60       8.834  -7.106  10.097  1.00 31.95           H  
ATOM    929 HG23 ILE A  60       7.065  -7.183  10.083  1.00 31.95           H  
ATOM    930 HD11 ILE A  60       6.167  -6.879   5.829  1.00 26.95           H  
ATOM    931 HD12 ILE A  60       7.834  -7.088   6.286  1.00 26.95           H  
ATOM    932 HD13 ILE A  60       6.558  -7.978   7.137  1.00 26.95           H  
ATOM    933  N   PRO A  61       9.748  -4.251  10.791  1.00 45.85           N  
ANISOU  933  N   PRO A  61     5693   6422   5305    -24    132   -158
ATOM    934  CA  PRO A  61      10.513  -4.124  12.044  1.00 46.84           C  
ANISOU  934  CA  PRO A  61     5829   6577   5390     57    179   -150
ATOM    935  C   PRO A  61       9.900  -3.140  13.024  1.00 50.09           C  
ANISOU  935  C   PRO A  61     6259   6946   5826    102    199   -150
ATOM    936  O   PRO A  61      10.019  -3.337  14.240  1.00 49.03           O  
ANISOU  936  O   PRO A  61     6171   6789   5668    164    234   -153
ATOM    937  CB  PRO A  61      11.895  -3.661  11.566  1.00 44.36           C  
ANISOU  937  CB  PRO A  61     5445   6375   5036     68    194   -123
ATOM    938  CG  PRO A  61      12.009  -4.209  10.199  1.00 39.67           C  
ANISOU  938  CG  PRO A  61     4828   5800   4444     -9    157   -125
ATOM    939  CD  PRO A  61      10.628  -4.105   9.615  1.00 37.95           C  
ANISOU  939  CD  PRO A  61     4635   5498   4285    -62    119   -142
ATOM    940  HA  PRO A  61      10.595  -5.111  12.504  1.00 46.84           H  
ATOM    941  HB3 PRO A  61      12.700  -4.002  12.217  1.00 44.36           H  
ATOM    942  HB2 PRO A  61      11.949  -2.571  11.518  1.00 44.36           H  
ATOM    943  HG3 PRO A  61      12.271  -5.266  10.277  1.00 39.67           H  
ATOM    944  HG2 PRO A  61      12.791  -3.746   9.614  1.00 39.67           H  
ATOM    945  HD2 PRO A  61      10.477  -3.198   9.063  1.00 37.95           H  
ATOM    946  HD3 PRO A  61      10.502  -4.926   8.918  1.00 37.95           H  
ATOM    947  N   PHE A  62       9.246  -2.084  12.534  1.00 39.18           N  
ANISOU  947  N   PHE A  62     4847   5552   4489     73    179   -145
ATOM    948  CA  PHE A  62       8.541  -1.178  13.435  1.00 31.21           C  
ANISOU  948  CA  PHE A  62     3857   4496   3505    110    195   -145
ATOM    949  C   PHE A  62       7.340  -1.865  14.073  1.00 42.78           C  
ANISOU  949  C   PHE A  62     5397   5862   4993     96    184   -167
ATOM    950  O   PHE A  62       7.040  -1.638  15.251  1.00 44.22           O  
ANISOU  950  O   PHE A  62     5627   6002   5174    142    211   -170
ATOM    951  CB  PHE A  62       8.095   0.083  12.693  1.00 29.95           C  
ANISOU  951  CB  PHE A  62     3647   4347   3385     79    174   -135
ATOM    952  CG  PHE A  62       9.218   1.023  12.346  1.00 41.85           C  
ANISOU  952  CG  PHE A  62     5085   5949   4866     97    190   -110
ATOM    953  CD1 PHE A  62      10.528   0.736  12.702  1.00 53.90           C  
ANISOU  953  CD1 PHE A  62     6590   7553   6336    140    220    -95
ATOM    954  CD2 PHE A  62       8.958   2.207  11.670  1.00 48.25           C  
ANISOU  954  CD2 PHE A  62     5853   6778   5704     70    175   -101
ATOM    955  CE1 PHE A  62      11.558   1.607  12.379  1.00 42.65           C  
ANISOU  955  CE1 PHE A  62     5096   6228   4882    150    232    -68
ATOM    956  CE2 PHE A  62       9.982   3.083  11.347  1.00 35.99           C  
ANISOU  956  CE2 PHE A  62     4237   5315   4121     77    187    -79
ATOM    957  CZ  PHE A  62      11.284   2.782  11.702  1.00 45.58           C  
ANISOU  957  CZ  PHE A  62     5427   6613   5280    115    214    -61
ATOM    958  H   PHE A  62       9.204  -1.894  11.540  1.00 39.18           H  
ATOM    959  HA  PHE A  62       9.173  -0.899  14.281  1.00 31.21           H  
ATOM    960  HB3 PHE A  62       7.348   0.629  13.265  1.00 29.95           H  
ATOM    961  HB2 PHE A  62       7.594  -0.151  11.762  1.00 29.95           H  
ATOM    962  HD1 PHE A  62      10.823  -0.157  13.225  1.00 53.90           H  
ATOM    963  HD2 PHE A  62       7.943   2.449  11.392  1.00 48.25           H  
ATOM    964  HE1 PHE A  62      12.574   1.368  12.657  1.00 42.65           H  
ATOM    965  HE2 PHE A  62       9.761   3.998  10.818  1.00 35.99           H  
ATOM    966  HZ  PHE A  62      12.084   3.462  11.450  1.00 45.58           H  
ATOM    967  N   ALA A  63       6.636  -2.706  13.305  1.00 35.46           N  
ANISOU  967  N   ALA A  63     4486   4899   4087     30    146   -182
ATOM    968  CA  ALA A  63       5.479  -3.415  13.842  1.00 30.36           C  
ANISOU  968  CA  ALA A  63     3907   4170   3458      6    131   -201
ATOM    969  C   ALA A  63       5.897  -4.429  14.899  1.00 45.60           C  
ANISOU  969  C   ALA A  63     5906   6076   5343     42    159   -214
ATOM    970  O   ALA A  63       5.200  -4.609  15.905  1.00 32.18           O  
ANISOU  970  O   ALA A  63     4275   4309   3645     52    169   -227
ATOM    971  CB  ALA A  63       4.711  -4.101  12.712  1.00 40.32           C  
ANISOU  971  CB  ALA A  63     5161   5413   4746    -70     84   -207
ATOM    972  H   ALA A  63       6.888  -2.869  12.338  1.00 35.46           H  
ATOM    973  HA  ALA A  63       4.804  -2.690  14.297  1.00 30.36           H  
ATOM    974  HB1 ALA A  63       3.772  -4.527  13.060  1.00 40.32           H  
ATOM    975  HB2 ALA A  63       4.475  -3.395  11.921  1.00 40.32           H  
ATOM    976  HB3 ALA A  63       5.291  -4.907  12.263  1.00 40.32           H  
ATOM    977  N   ILE A  64       7.032  -5.099  14.689  1.00 52.64           N  
ANISOU  977  N   ILE A  64     6787   7023   6192     62    174   -212
ATOM    978  CA  ILE A  64       7.554  -6.020  15.694  1.00 51.33           C  
ANISOU  978  CA  ILE A  64     6686   6841   5975    109    207   -223
ATOM    979  C   ILE A  64       7.928  -5.263  16.961  1.00 48.36           C  
ANISOU  979  C   ILE A  64     6336   6458   5579    194    257   -214
ATOM    980  O   ILE A  64       7.679  -5.729  18.080  1.00 50.35           O  
ANISOU  980  O   ILE A  64     6674   6648   5809    226    281   -229
ATOM    981  CB  ILE A  64       8.753  -6.803  15.126  1.00 43.36           C  
ANISOU  981  CB  ILE A  64     5648   5906   4923    116    214   -217
ATOM    982  CG1 ILE A  64       8.308  -7.708  13.975  1.00 43.59           C  
ANISOU  982  CG1 ILE A  64     5667   5928   4969     34    166   -228
ATOM    983  CG2 ILE A  64       9.444  -7.610  16.220  1.00 33.14           C  
ANISOU  983  CG2 ILE A  64     4417   4606   3570    182    257   -225
ATOM    984  CD1 ILE A  64       9.450  -8.439  13.302  1.00 44.79           C  
ANISOU  984  CD1 ILE A  64     5785   6153   5080     31    169   -220
ATOM    985  H   ILE A  64       7.566  -4.968  13.839  1.00 52.64           H  
ATOM    986  HA  ILE A  64       6.768  -6.734  15.950  1.00 51.33           H  
ATOM    987  HB  ILE A  64       9.479  -6.095  14.722  1.00 43.36           H  
ATOM    988 HG13 ILE A  64       7.757  -7.154  13.218  1.00 43.59           H  
ATOM    989 HG12 ILE A  64       7.600  -8.447  14.353  1.00 43.59           H  
ATOM    990 HG21 ILE A  64      10.197  -8.310  15.872  1.00 33.14           H  
ATOM    991 HG22 ILE A  64       9.988  -6.957  16.903  1.00 33.14           H  
ATOM    992 HG23 ILE A  64       8.726  -8.156  16.826  1.00 33.14           H  
ATOM    993 HD11 ILE A  64       9.059  -9.115  12.541  1.00 44.79           H  
ATOM    994 HD12 ILE A  64      10.103  -7.731  12.792  1.00 44.79           H  
ATOM    995 HD13 ILE A  64      10.074  -9.035  13.956  1.00 44.79           H  
ATOM    996  N   THR A  65       8.520  -4.076  16.805  1.00 52.83           N  
ANISOU  996  N   THR A  65     6834   7088   6150    230    273   -189
ATOM    997  CA  THR A  65       8.985  -3.320  17.963  1.00 47.87           C  
ANISOU  997  CA  THR A  65     6222   6467   5498    318    322   -175
ATOM    998  C   THR A  65       7.819  -2.788  18.787  1.00 49.94           C  
ANISOU  998  C   THR A  65     6542   6638   5793    317    323   -184
ATOM    999  O   THR A  65       7.829  -2.883  20.020  1.00 57.68           O  
ANISOU  999  O   THR A  65     7597   7572   6748    377    362   -188
ATOM   1000  CB  THR A  65       9.888  -2.172  17.510  1.00 50.14           C  
ANISOU 1000  CB  THR A  65     6415   6855   5781    348    334   -143
ATOM   1001  OG1 THR A  65      10.995  -2.695  16.766  1.00 65.79           O  
ANISOU 1001  OG1 THR A  65     8345   8926   7726    341    333   -132
ATOM   1002  CG2 THR A  65      10.413  -1.409  18.707  1.00 50.98           C  
ANISOU 1002  CG2 THR A  65     6533   6978   5859    446    388   -123
ATOM   1003  H   THR A  65       8.707  -3.701  15.885  1.00 52.83           H  
ATOM   1004  HA  THR A  65       9.573  -3.987  18.599  1.00 47.87           H  
ATOM   1005  HB  THR A  65       9.347  -1.489  16.853  1.00 50.14           H  
ATOM   1006  HG1 THR A  65      10.671  -3.038  15.926  1.00 65.79           H  
ATOM   1007 HG21 THR A  65      11.198  -0.711  18.413  1.00 50.98           H  
ATOM   1008 HG22 THR A  65       9.624  -0.815  19.144  1.00 50.98           H  
ATOM   1009 HG23 THR A  65      10.824  -2.067  19.474  1.00 50.98           H  
ATOM   1010  N   ILE A  66       6.802  -2.227  18.127  1.00 59.24           N  
ANISOU 1010  N   ILE A  66     7690   7791   7027    252    283   -187
ATOM   1011  CA  ILE A  66       5.678  -1.634  18.852  1.00 48.92           C  
ANISOU 1011  CA  ILE A  66     6427   6407   5752    246    281   -192
ATOM   1012  C   ILE A  66       4.740  -2.675  19.441  1.00 49.22           C  
ANISOU 1012  C   ILE A  66     6562   6353   5788    207    269   -217
ATOM   1013  O   ILE A  66       3.890  -2.329  20.271  1.00 49.95           O  
ANISOU 1013  O   ILE A  66     6708   6377   5894    205    274   -222
ATOM   1014  CB  ILE A  66       4.893  -0.676  17.936  1.00 37.34           C  
ANISOU 1014  CB  ILE A  66     4894   4950   4342    192    244   -183
ATOM   1015  CG1 ILE A  66       4.134   0.358  18.772  1.00 44.21           C  
ANISOU 1015  CG1 ILE A  66     5786   5774   5238    214    257   -176
ATOM   1016  CG2 ILE A  66       3.939  -1.452  17.033  1.00 26.28           C  
ANISOU 1016  CG2 ILE A  66     3496   3517   2971    104    193   -198
ATOM   1017  CD1 ILE A  66       3.457   1.428  17.955  1.00 54.38           C  
ANISOU 1017  CD1 ILE A  66     7006   7078   6576    175    227   -164
ATOM   1018  H   ILE A  66       6.804  -2.152  17.117  1.00 59.24           H  
ATOM   1019  HA  ILE A  66       6.080  -1.055  19.687  1.00 48.92           H  
ATOM   1020  HB  ILE A  66       5.605  -0.145  17.302  1.00 37.34           H  
ATOM   1021 HG13 ILE A  66       4.821   0.826  19.470  1.00 44.21           H  
ATOM   1022 HG12 ILE A  66       3.369  -0.107  19.387  1.00 44.21           H  
ATOM   1023 HG21 ILE A  66       3.490  -0.796  16.292  1.00 26.28           H  
ATOM   1024 HG22 ILE A  66       4.458  -2.236  16.490  1.00 26.28           H  
ATOM   1025 HG23 ILE A  66       3.096  -1.900  17.560  1.00 26.28           H  
ATOM   1026 HD11 ILE A  66       3.177   2.269  18.590  1.00 54.38           H  
ATOM   1027 HD12 ILE A  66       4.116   1.806  17.173  1.00 54.38           H  
ATOM   1028 HD13 ILE A  66       2.546   1.059  17.484  1.00 54.38           H  
ATOM   1029  N   SER A  67       4.867  -3.942  19.044  1.00 57.89           N  
ANISOU 1029  N   SER A  67     7682   7448   6864    171    252   -234
ATOM   1030  CA  SER A  67       4.056  -4.996  19.640  1.00 50.85           C  
ANISOU 1030  CA  SER A  67     6886   6475   5961    130    241   -259
ATOM   1031  C   SER A  67       4.559  -5.420  21.011  1.00 51.21           C  
ANISOU 1031  C   SER A  67     7029   6476   5953    199    292   -269
ATOM   1032  O   SER A  67       3.846  -6.140  21.718  1.00 54.92           O  
ANISOU 1032  O   SER A  67     7594   6866   6408    169    289   -290
ATOM   1033  CB  SER A  67       4.004  -6.216  18.719  1.00 59.14           C  
ANISOU 1033  CB  SER A  67     7926   7539   7005     67    204   -272
ATOM   1034  OG  SER A  67       5.273  -6.840  18.632  1.00 63.20           O  
ANISOU 1034  OG  SER A  67     8434   8105   7472    113    230   -272
ATOM   1035  H   SER A  67       5.546  -4.203  18.344  1.00 57.89           H  
ATOM   1036  HA  SER A  67       3.029  -4.641  19.753  1.00 50.85           H  
ATOM   1037  HB3 SER A  67       3.668  -5.934  17.721  1.00 59.14           H  
ATOM   1038  HB2 SER A  67       3.292  -6.953  19.091  1.00 59.14           H  
ATOM   1039  HG  SER A  67       5.909  -6.232  18.241  1.00 63.20           H  
ATOM   1040  N   THR A  68       5.764  -5.002  21.399  1.00 53.90           N  
ANISOU 1040  N   THR A  68     7351   6870   6260    291    339   -252
ATOM   1041  CA  THR A  68       6.304  -5.338  22.709  1.00 59.76           C  
ANISOU 1041  CA  THR A  68     8186   7573   6946    373    395   -257
ATOM   1042  C   THR A  68       5.901  -4.346  23.791  1.00 66.34           C  
ANISOU 1042  C   THR A  68     9067   8353   7786    420    426   -248
ATOM   1043  O   THR A  68       6.019  -4.666  24.979  1.00 73.33           O  
ANISOU 1043  O   THR A  68    10057   9175   8628    475    468   -256
ATOM   1044  CB  THR A  68       7.834  -5.417  22.650  1.00 57.66           C  
ANISOU 1044  CB  THR A  68     7877   7398   6632    459    435   -238
ATOM   1045  OG1 THR A  68       8.375  -4.101  22.483  1.00 63.08           O  
ANISOU 1045  OG1 THR A  68     8476   8158   7334    508    451   -206
ATOM   1046  CG2 THR A  68       8.279  -6.285  21.485  1.00 52.18           C  
ANISOU 1046  CG2 THR A  68     7127   6767   5934    409    403   -243
ATOM   1047  H   THR A  68       6.331  -4.426  20.793  1.00 53.90           H  
ATOM   1048  HA  THR A  68       5.948  -6.322  23.023  1.00 59.76           H  
ATOM   1049  HB  THR A  68       8.221  -5.837  23.580  1.00 57.66           H  
ATOM   1050  HG1 THR A  68       8.218  -3.809  21.578  1.00 63.08           H  
ATOM   1051 HG21 THR A  68       9.354  -6.461  21.527  1.00 52.18           H  
ATOM   1052 HG22 THR A  68       7.788  -7.259  21.501  1.00 52.18           H  
ATOM   1053 HG23 THR A  68       8.074  -5.818  20.525  1.00 52.18           H  
ATOM   1054  N   GLY A  69       5.430  -3.160  23.410  1.00 60.32           N  
ANISOU 1054  N   GLY A  69     8234   7611   7074    401    407   -230
ATOM   1055  CA  GLY A  69       5.066  -2.153  24.387  1.00 59.23           C  
ANISOU 1055  CA  GLY A  69     8133   7428   6944    446    436   -218
ATOM   1056  C   GLY A  69       6.238  -1.543  25.121  1.00 65.89           C  
ANISOU 1056  C   GLY A  69     8971   8317   7746    567    498   -193
ATOM   1057  O   GLY A  69       6.096  -1.151  26.283  1.00 82.04           O  
ANISOU 1057  O   GLY A  69    11094  10304   9774    624    537   -188
ATOM   1058  H   GLY A  69       5.322  -2.938  22.431  1.00 60.32           H  
ATOM   1059  HA3 GLY A  69       4.370  -2.578  25.112  1.00 59.23           H  
ATOM   1060  HA2 GLY A  69       4.517  -1.360  23.899  1.00 59.23           H  
ATOM   1061  N   PHE A  70       7.396  -1.450  24.470  1.00 60.13           N  
ANISOU 1061  N   PHE A  70     8154   7695   6999    607    508   -174
ATOM   1062  CA  PHE A  70       8.597  -0.930  25.108  1.00 60.83           C  
ANISOU 1062  CA  PHE A  70     8225   7847   7041    724    567   -143
ATOM   1063  C   PHE A  70       8.420   0.539  25.488  1.00 57.64           C  
ANISOU 1063  C   PHE A  70     7785   7455   6662    763    582   -116
ATOM   1064  O   PHE A  70       7.594   1.264  24.929  1.00 60.27           O  
ANISOU 1064  O   PHE A  70     8070   7779   7050    696    543   -117
ATOM   1065  CB  PHE A  70       9.800  -1.087  24.177  1.00 62.09           C  
ANISOU 1065  CB  PHE A  70     8282   8133   7178    739    565   -125
ATOM   1066  CG  PHE A  70       9.807  -0.117  23.027  1.00 67.36           C  
ANISOU 1066  CG  PHE A  70     8826   8879   7890    687    526   -107
ATOM   1067  CD1 PHE A  70       8.865  -0.213  22.015  1.00 70.65           C  
ANISOU 1067  CD1 PHE A  70     9214   9268   8360    579    467   -127
ATOM   1068  CD2 PHE A  70      10.756   0.890  22.958  1.00 78.81           C  
ANISOU 1068  CD2 PHE A  70    10190  10433   9322    748    552    -70
ATOM   1069  CE1 PHE A  70       8.864   0.681  20.963  1.00 66.93           C  
ANISOU 1069  CE1 PHE A  70     8642   8862   7926    535    435   -113
ATOM   1070  CE2 PHE A  70      10.764   1.784  21.904  1.00 75.93           C  
ANISOU 1070  CE2 PHE A  70     9721  10137   8993    695    517    -56
ATOM   1071  CZ  PHE A  70       9.817   1.679  20.905  1.00 74.00           C  
ANISOU 1071  CZ  PHE A  70     9460   9855   8803    590    460    -79
ATOM   1072  H   PHE A  70       7.483  -1.794  23.525  1.00 60.13           H  
ATOM   1073  HA  PHE A  70       8.778  -1.517  26.011  1.00 60.83           H  
ATOM   1074  HB3 PHE A  70       9.840  -2.103  23.782  1.00 62.09           H  
ATOM   1075  HB2 PHE A  70      10.719  -0.963  24.753  1.00 62.09           H  
ATOM   1076  HD1 PHE A  70       8.121  -0.994  22.026  1.00 70.65           H  
ATOM   1077  HD2 PHE A  70      11.504   0.982  23.731  1.00 78.81           H  
ATOM   1078  HE1 PHE A  70       8.115   0.603  20.188  1.00 66.93           H  
ATOM   1079  HE2 PHE A  70      11.517   2.557  21.856  1.00 75.93           H  
ATOM   1080  HZ  PHE A  70       9.819   2.384  20.090  1.00 74.00           H  
ATOM   1081  N   CYS A  71       9.220   0.977  26.458  1.00 61.65           N  
ANISOU 1081  N   CYS A  71     8315   7986   7124    878    643    -90
ATOM   1082  CA  CYS A  71       9.171   2.358  26.918  1.00 57.18           C  
ANISOU 1082  CA  CYS A  71     7716   7437   6573    928    664    -60
ATOM   1083  C   CYS A  71       9.884   3.269  25.928  1.00 53.93           C  
ANISOU 1083  C   CYS A  71     7159   7158   6175    924    649    -30
ATOM   1084  O   CYS A  71      10.984   2.956  25.461  1.00 59.66           O  
ANISOU 1084  O   CYS A  71     7823   7983   6864    952    658    -14
ATOM   1085  CB  CYS A  71       9.808   2.482  28.301  1.00 62.02           C  
ANISOU 1085  CB  CYS A  71     8407   8032   7129   1058    737    -39
ATOM   1086  SG  CYS A  71       8.977   1.540  29.599  1.00 75.84           S  
ANISOU 1086  SG  CYS A  71    10349   9613   8854   1066    763    -74
ATOM   1087  H   CYS A  71       9.891   0.365  26.899  1.00 61.65           H  
ATOM   1088  HA  CYS A  71       8.130   2.629  27.024  1.00 57.18           H  
ATOM   1089  HB3 CYS A  71       9.828   3.525  28.616  1.00 62.02           H  
ATOM   1090  HB2 CYS A  71      10.847   2.152  28.265  1.00 62.02           H  
ATOM   1091  N   ALA A  72       9.262   4.403  25.615  1.00 45.32           N  
ANISOU 1091  N   ALA A  72     6016   6071   5134    887    624    -21
ATOM   1092  CA  ALA A  72       9.846   5.344  24.671  1.00 50.41           C  
ANISOU 1092  CA  ALA A  72     6530   6833   5790    874    607      5
ATOM   1093  C   ALA A  72       9.208   6.709  24.863  1.00 52.96           C  
ANISOU 1093  C   ALA A  72     6827   7144   6153    873    603     20
ATOM   1094  O   ALA A  72       8.113   6.832  25.419  1.00 56.06           O  
ANISOU 1094  O   ALA A  72     7290   7434   6577    851    597      4
ATOM   1095  CB  ALA A  72       9.665   4.871  23.224  1.00 51.81           C  
ANISOU 1095  CB  ALA A  72     6648   7040   5998    767    549    -15
ATOM   1096  H   ALA A  72       8.353   4.629  26.000  1.00 45.32           H  
ATOM   1097  HA  ALA A  72      10.912   5.453  24.884  1.00 50.41           H  
ATOM   1098  HB1 ALA A  72      10.097   5.574  22.511  1.00 51.81           H  
ATOM   1099  HB2 ALA A  72      10.160   3.921  23.078  1.00 51.81           H  
ATOM   1100  HB3 ALA A  72       8.613   4.742  22.971  1.00 51.81           H  
ATOM   1101  N   ALA A  73       9.917   7.737  24.401  1.00 49.77           N  
ANISOU 1101  N   ALA A  73     6319   6850   5743    893    606     52
ATOM   1102  CA  ALA A  73       9.322   9.062  24.309  1.00 51.16           C  
ANISOU 1102  CA  ALA A  73     6452   7028   5959    876    593     65
ATOM   1103  C   ALA A  73       8.146   9.020  23.342  1.00 58.18           C  
ANISOU 1103  C   ALA A  73     7333   7861   6911    761    533     34
ATOM   1104  O   ALA A  73       8.181   8.313  22.331  1.00 65.01           O  
ANISOU 1104  O   ALA A  73     8174   8742   7784    693    497     15
ATOM   1105  CB  ALA A  73      10.360  10.085  23.848  1.00 55.16           C  
ANISOU 1105  CB  ALA A  73     6844   7672   6441    906    603    104
ATOM   1106  H   ALA A  73      10.816   7.598  23.963  1.00 49.77           H  
ATOM   1107  HA  ALA A  73       8.968   9.358  25.298  1.00 51.16           H  
ATOM   1108  HB1 ALA A  73       9.931  11.085  23.790  1.00 55.16           H  
ATOM   1109  HB2 ALA A  73      11.197  10.130  24.546  1.00 55.16           H  
ATOM   1110  HB3 ALA A  73      10.761   9.836  22.864  1.00 55.16           H  
ATOM   1111  N   CYS A  74       7.098   9.784  23.655  1.00 49.20           N  
ANISOU 1111  N   CYS A  74     6217   6661   5816    742    524     32
ATOM   1112  CA  CYS A  74       5.831   9.611  22.950  1.00 50.12           C  
ANISOU 1112  CA  CYS A  74     6344   6711   5989    643    472      4
ATOM   1113  C   CYS A  74       5.943   9.990  21.476  1.00 54.82           C  
ANISOU 1113  C   CYS A  74     6845   7377   6607    576    431      2
ATOM   1114  O   CYS A  74       5.409   9.287  20.610  1.00 54.52           O  
ANISOU 1114  O   CYS A  74     6810   7312   6594    501    390    -22
ATOM   1115  CB  CYS A  74       4.734  10.426  23.631  1.00 55.58           C  
ANISOU 1115  CB  CYS A  74     7071   7332   6715    642    474      7
ATOM   1116  SG  CYS A  74       3.081  10.105  22.977  1.00 64.74           S  
ANISOU 1116  SG  CYS A  74     8254   8408   7936    529    416    -22
ATOM   1117  H   CYS A  74       7.103  10.365  24.481  1.00 49.20           H  
ATOM   1118  HA  CYS A  74       5.551   8.557  23.012  1.00 50.12           H  
ATOM   1119  HB3 CYS A  74       4.944  11.495  23.588  1.00 55.58           H  
ATOM   1120  HB2 CYS A  74       4.705  10.164  24.690  1.00 55.58           H  
ATOM   1121  N   HIS A  75       6.628  11.093  21.170  1.00 53.25           N  
ANISOU 1121  N   HIS A  75     6566   7268   6397    601    440     29
ATOM   1122  CA  HIS A  75       6.714  11.528  19.779  1.00 48.10           C  
ANISOU 1122  CA  HIS A  75     5837   6677   5764    534    402     26
ATOM   1123  C   HIS A  75       7.581  10.587  18.953  1.00 44.64           C  
ANISOU 1123  C   HIS A  75     5373   6292   5295    505    389     19
ATOM   1124  O   HIS A  75       7.298  10.352  17.773  1.00 54.08           O  
ANISOU 1124  O   HIS A  75     6545   7489   6513    430    349      3
ATOM   1125  CB  HIS A  75       7.240  12.958  19.705  1.00 58.24           C  
ANISOU 1125  CB  HIS A  75     7046   8044   7037    563    415     56
ATOM   1126  CG  HIS A  75       6.277  13.975  20.230  1.00 70.85           C  
ANISOU 1126  CG  HIS A  75     8656   9593   8671    573    418     63
ATOM   1127  ND1 HIS A  75       6.126  14.230  21.576  1.00 90.23           N  
ANISOU 1127  ND1 HIS A  75    11160  12007  11117    645    457     77
ATOM   1128  CD2 HIS A  75       5.404  14.790  19.593  1.00 71.38           C  
ANISOU 1128  CD2 HIS A  75     8697   9643   8782    522    389     57
ATOM   1129  CE1 HIS A  75       5.210  15.166  21.745  1.00 92.26           C  
ANISOU 1129  CE1 HIS A  75    11416  12228  11411    634    449     81
ATOM   1130  NE2 HIS A  75       4.755  15.523  20.558  1.00 89.64           N  
ANISOU 1130  NE2 HIS A  75    11036  11911  11111    561    408     69
ATOM   1131  H   HIS A  75       7.043  11.679  21.881  1.00 53.25           H  
ATOM   1132  HA  HIS A  75       5.714  11.526  19.342  1.00 48.10           H  
ATOM   1133  HB3 HIS A  75       7.460  13.224  18.670  1.00 58.24           H  
ATOM   1134  HB2 HIS A  75       8.180  13.051  20.251  1.00 58.24           H  
ATOM   1135  HD2 HIS A  75       5.189  14.915  18.541  1.00 71.38           H  
ATOM   1136  HE1 HIS A  75       4.881  15.564  22.694  1.00 92.26           H  
ATOM   1137  HE2 HIS A  75       4.047  16.224  20.385  1.00 89.64           H  
ATOM   1138  N   GLY A  76       8.643  10.041  19.549  1.00 41.24           N  
ANISOU 1138  N   GLY A  76     4951   5907   4813    567    424     32
ATOM   1139  CA  GLY A  76       9.382   8.984  18.879  1.00 43.26           C  
ANISOU 1139  CA  GLY A  76     5194   6203   5040    540    413     24
ATOM   1140  C   GLY A  76       8.546   7.731  18.694  1.00 49.43           C  
ANISOU 1140  C   GLY A  76     6046   6891   5846    490    387    -11
ATOM   1141  O   GLY A  76       8.656   7.043  17.676  1.00 61.42           O  
ANISOU 1141  O   GLY A  76     7546   8423   7366    428    355    -25
ATOM   1142  H   GLY A  76       8.864  10.252  20.511  1.00 41.24           H  
ATOM   1143  HA3 GLY A  76      10.252   8.732  19.485  1.00 43.26           H  
ATOM   1144  HA2 GLY A  76       9.759   9.330  17.915  1.00 43.26           H  
ATOM   1145  N   CYS A  77       7.697   7.419  19.676  1.00 47.47           N  
ANISOU 1145  N   CYS A  77     5878   6545   5613    511    399    -24
ATOM   1146  CA  CYS A  77       6.769   6.303  19.532  1.00 40.86           C  
ANISOU 1146  CA  CYS A  77     5107   5619   4801    454    370    -56
ATOM   1147  C   CYS A  77       5.766   6.569  18.417  1.00 46.48           C  
ANISOU 1147  C   CYS A  77     5787   6307   5565    367    320    -69
ATOM   1148  O   CYS A  77       5.341   5.641  17.718  1.00 37.98           O  
ANISOU 1148  O   CYS A  77     4726   5202   4502    306    287    -89
ATOM   1149  CB  CYS A  77       6.054   6.053  20.858  1.00 43.59           C  
ANISOU 1149  CB  CYS A  77     5547   5869   5147    489    394    -65
ATOM   1150  SG  CYS A  77       4.786   4.769  20.805  1.00 57.14           S  
ANISOU 1150  SG  CYS A  77     7345   7475   6888    410    358   -101
ATOM   1151  H   CYS A  77       7.647   7.969  20.524  1.00 47.47           H  
ATOM   1152  HA  CYS A  77       7.336   5.406  19.275  1.00 40.86           H  
ATOM   1153  HB3 CYS A  77       5.556   6.949  21.212  1.00 43.59           H  
ATOM   1154  HB2 CYS A  77       6.776   5.787  21.631  1.00 43.59           H  
ATOM   1155  N   LEU A  78       5.382   7.835  18.231  1.00 39.08           N  
ANISOU 1155  N   LEU A  78     4807   5385   4656    363    314    -56
ATOM   1156  CA  LEU A  78       4.433   8.178  17.177  1.00 38.71           C  
ANISOU 1156  CA  LEU A  78     4733   5319   4657    291    271    -65
ATOM   1157  C   LEU A  78       4.990   7.848  15.801  1.00 48.10           C  
ANISOU 1157  C   LEU A  78     5873   6564   5838    241    244    -70
ATOM   1158  O   LEU A  78       4.253   7.387  14.921  1.00 44.51           O  
ANISOU 1158  O   LEU A  78     5423   6076   5411    180    208    -84
ATOM   1159  CB  LEU A  78       4.068   9.659  17.252  1.00 46.81           C  
ANISOU 1159  CB  LEU A  78     5719   6360   5706    305    276    -48
ATOM   1160  CG  LEU A  78       2.832  10.028  18.067  1.00 44.54           C  
ANISOU 1160  CG  LEU A  78     5476   5993   5452    308    277    -49
ATOM   1161  CD1 LEU A  78       2.706  11.540  18.152  1.00 34.16           C  
ANISOU 1161  CD1 LEU A  78     4116   4710   4154    331    287    -29
ATOM   1162  CD2 LEU A  78       1.590   9.412  17.444  1.00 43.64           C  
ANISOU 1162  CD2 LEU A  78     5385   5820   5378    235    235    -68
ATOM   1163  H   LEU A  78       5.704   8.576  18.841  1.00 39.08           H  
ATOM   1164  HA  LEU A  78       3.535   7.572  17.315  1.00 38.71           H  
ATOM   1165  HB3 LEU A  78       3.866  10.019  16.245  1.00 46.81           H  
ATOM   1166  HB2 LEU A  78       4.917  10.238  17.593  1.00 46.81           H  
ATOM   1167  HG  LEU A  78       2.958   9.641  19.080  1.00 44.54           H  
ATOM   1168 HD11 LEU A  78       2.291  11.840  19.108  1.00 34.16           H  
ATOM   1169 HD12 LEU A  78       3.662  12.051  18.045  1.00 34.16           H  
ATOM   1170 HD13 LEU A  78       2.054  11.932  17.375  1.00 34.16           H  
ATOM   1171 HD21 LEU A  78       0.746  10.100  17.421  1.00 43.64           H  
ATOM   1172 HD22 LEU A  78       1.752   9.071  16.421  1.00 43.64           H  
ATOM   1173 HD23 LEU A  78       1.263   8.548  18.020  1.00 43.64           H  
ATOM   1174  N   PHE A  79       6.287   8.086  15.590  1.00 42.71           N  
ANISOU 1174  N   PHE A  79     5143   5969   5115    267    262    -54
ATOM   1175  CA  PHE A  79       6.877   7.837  14.279  1.00 31.54           C  
ANISOU 1175  CA  PHE A  79     3686   4610   3689    214    236    -56
ATOM   1176  C   PHE A  79       6.850   6.352  13.939  1.00 38.28           C  
ANISOU 1176  C   PHE A  79     4577   5433   4534    182    220    -75
ATOM   1177  O   PHE A  79       6.439   5.963  12.840  1.00 46.82           O  
ANISOU 1177  O   PHE A  79     5655   6499   5636    119    185    -87
ATOM   1178  CB  PHE A  79       8.307   8.372  14.227  1.00 33.30           C  
ANISOU 1178  CB  PHE A  79     3849   4942   3862    245    260    -31
ATOM   1179  CG  PHE A  79       8.979   8.162  12.898  1.00 39.19           C  
ANISOU 1179  CG  PHE A  79     4554   5748   4589    183    234    -31
ATOM   1180  CD1 PHE A  79       8.735   9.025  11.841  1.00 44.65           C  
ANISOU 1180  CD1 PHE A  79     5212   6455   5299    129    209    -31
ATOM   1181  CD2 PHE A  79       9.849   7.103  12.705  1.00 33.78           C  
ANISOU 1181  CD2 PHE A  79     3868   5101   3864    178    237    -31
ATOM   1182  CE1 PHE A  79       9.347   8.836  10.616  1.00 33.75           C  
ANISOU 1182  CE1 PHE A  79     3804   5121   3897     69    186    -32
ATOM   1183  CE2 PHE A  79      10.463   6.910  11.485  1.00 35.23           C  
ANISOU 1183  CE2 PHE A  79     4019   5338   4029    116    214    -30
ATOM   1184  CZ  PHE A  79      10.212   7.779  10.438  1.00 34.87           C  
ANISOU 1184  CZ  PHE A  79     3946   5302   4002     60    188    -30
ATOM   1185  H   PHE A  79       6.877   8.467  16.318  1.00 42.71           H  
ATOM   1186  HA  PHE A  79       6.289   8.370  13.528  1.00 31.54           H  
ATOM   1187  HB3 PHE A  79       8.912   7.920  15.015  1.00 33.30           H  
ATOM   1188  HB2 PHE A  79       8.302   9.441  14.440  1.00 33.30           H  
ATOM   1189  HD1 PHE A  79       8.056   9.855  11.968  1.00 44.65           H  
ATOM   1190  HD2 PHE A  79      10.051   6.414  13.513  1.00 33.78           H  
ATOM   1191  HE1 PHE A  79       9.147   9.515   9.800  1.00 33.75           H  
ATOM   1192  HE2 PHE A  79      11.139   6.079  11.346  1.00 35.23           H  
ATOM   1193  HZ  PHE A  79      10.691   7.626   9.482  1.00 34.87           H  
ATOM   1194  N   ILE A  80       7.296   5.512  14.879  1.00 31.36           N  
ANISOU 1194  N   ILE A  80     3741   4548   3627    227    246    -77
ATOM   1195  CA  ILE A  80       7.285   4.064  14.686  1.00 35.13           C  
ANISOU 1195  CA  ILE A  80     4260   4996   4093    201    233    -96
ATOM   1196  C   ILE A  80       5.871   3.563  14.427  1.00 27.68           C  
ANISOU 1196  C   ILE A  80     3360   3963   3196    147    199   -117
ATOM   1197  O   ILE A  80       5.668   2.605  13.670  1.00 47.73           O  
ANISOU 1197  O   ILE A  80     5910   6487   5738     97    171   -130
ATOM   1198  CB  ILE A  80       7.926   3.375  15.910  1.00 40.37           C  
ANISOU 1198  CB  ILE A  80     4969   5657   4713    270    274    -94
ATOM   1199  CG1 ILE A  80       9.430   3.650  15.948  1.00 45.48           C  
ANISOU 1199  CG1 ILE A  80     5562   6412   5307    318    304    -68
ATOM   1200  CG2 ILE A  80       7.653   1.878  15.912  1.00 58.33           C  
ANISOU 1200  CG2 ILE A  80     7303   7880   6979    243    261   -118
ATOM   1201  CD1 ILE A  80      10.152   2.928  17.060  1.00 67.96           C  
ANISOU 1201  CD1 ILE A  80     8452   9266   8104    395    348    -63
ATOM   1202  H   ILE A  80       7.627   5.860  15.768  1.00 31.36           H  
ATOM   1203  HA  ILE A  80       7.880   3.838  13.799  1.00 35.13           H  
ATOM   1204  HB  ILE A  80       7.480   3.793  16.815  1.00 40.37           H  
ATOM   1205 HG13 ILE A  80       9.615   4.721  16.041  1.00 45.48           H  
ATOM   1206 HG12 ILE A  80       9.878   3.351  14.999  1.00 45.48           H  
ATOM   1207 HG21 ILE A  80       8.037   1.411  16.818  1.00 58.33           H  
ATOM   1208 HG22 ILE A  80       6.601   1.597  15.906  1.00 58.33           H  
ATOM   1209 HG23 ILE A  80       8.159   1.391  15.085  1.00 58.33           H  
ATOM   1210 HD11 ILE A  80      11.085   3.434  17.308  1.00 67.96           H  
ATOM   1211 HD12 ILE A  80       9.546   2.899  17.964  1.00 67.96           H  
ATOM   1212 HD13 ILE A  80      10.399   1.904  16.780  1.00 67.96           H  
ATOM   1213  N   ALA A  81       4.873   4.212  15.025  1.00 41.46           N  
ANISOU 1213  N   ALA A  81     5126   5653   4973    155    200   -117
ATOM   1214  CA  ALA A  81       3.491   3.781  14.865  1.00 40.51           C  
ANISOU 1214  CA  ALA A  81     5042   5457   4892    104    168   -132
ATOM   1215  C   ALA A  81       2.890   4.238  13.543  1.00 50.28           C  
ANISOU 1215  C   ALA A  81     6233   6704   6165     49    132   -130
ATOM   1216  O   ALA A  81       2.024   3.547  12.992  1.00 62.58           O  
ANISOU 1216  O   ALA A  81     7809   8224   7745     -1    100   -139
ATOM   1217  CB  ALA A  81       2.636   4.310  16.018  1.00 26.02           C  
ANISOU 1217  CB  ALA A  81     3247   3563   3075    129    183   -130
ATOM   1218  H   ALA A  81       5.054   4.987  15.649  1.00 41.46           H  
ATOM   1219  HA  ALA A  81       3.444   2.692  14.907  1.00 40.51           H  
ATOM   1220  HB1 ALA A  81       1.617   3.929  15.975  1.00 26.02           H  
ATOM   1221  HB2 ALA A  81       3.051   4.027  16.984  1.00 26.02           H  
ATOM   1222  HB3 ALA A  81       2.577   5.399  16.007  1.00 26.02           H  
ATOM   1223  N   CYS A  82       3.337   5.378  13.014  1.00 36.76           N  
ANISOU 1223  N   CYS A  82     4466   5044   4456     58    136   -116
ATOM   1224  CA  CYS A  82       2.668   6.026  11.895  1.00 41.84           C  
ANISOU 1224  CA  CYS A  82     5077   5686   5133     16    108   -113
ATOM   1225  C   CYS A  82       3.411   5.904  10.571  1.00 50.00           C  
ANISOU 1225  C   CYS A  82     6077   6769   6150    -19     92   -113
ATOM   1226  O   CYS A  82       2.833   6.237   9.530  1.00 39.72           O  
ANISOU 1226  O   CYS A  82     4762   5458   4873    -56     68   -112
ATOM   1227  CB  CYS A  82       2.448   7.514  12.202  1.00 23.19           C  
ANISOU 1227  CB  CYS A  82     2686   3337   2788     44    122    -99
ATOM   1228  SG  CYS A  82       1.329   7.846  13.577  1.00 48.72           S  
ANISOU 1228  SG  CYS A  82     5959   6505   6048     72    135    -97
ATOM   1229  H   CYS A  82       4.056   5.908  13.488  1.00 36.76           H  
ATOM   1230  HA  CYS A  82       1.679   5.599  11.733  1.00 41.84           H  
ATOM   1231  HB3 CYS A  82       2.037   7.996  11.332  1.00 23.19           H  
ATOM   1232  HB2 CYS A  82       3.399   8.008  12.405  1.00 23.19           H  
ATOM   1233  HG  CYS A  82       2.162   7.414  14.529  1.00 48.72           H  
ATOM   1234  N   PHE A  83       4.668   5.447  10.571  1.00 28.04           N  
ANISOU 1234  N   PHE A  83     3285   4042   3326     -9    106   -111
ATOM   1235  CA  PHE A  83       5.420   5.409   9.319  1.00 29.29           C  
ANISOU 1235  CA  PHE A  83     3414   4252   3465    -49     91   -108
ATOM   1236  C   PHE A  83       4.775   4.482   8.296  1.00 44.48           C  
ANISOU 1236  C   PHE A  83     5360   6134   5406   -102     57   -119
ATOM   1237  O   PHE A  83       4.855   4.741   7.090  1.00 40.21           O  
ANISOU 1237  O   PHE A  83     4804   5606   4866   -142     39   -117
ATOM   1238  CB  PHE A  83       6.865   4.986   9.573  1.00 26.89           C  
ANISOU 1238  CB  PHE A  83     3091   4018   3107    -30    112   -100
ATOM   1239  CG  PHE A  83       7.722   5.032   8.342  1.00 36.00           C  
ANISOU 1239  CG  PHE A  83     4213   5232   4235    -77     98    -94
ATOM   1240  CD1 PHE A  83       8.150   6.246   7.827  1.00 38.38           C  
ANISOU 1240  CD1 PHE A  83     4472   5583   4526    -91     99    -81
ATOM   1241  CD2 PHE A  83       8.087   3.867   7.689  1.00 45.10           C  
ANISOU 1241  CD2 PHE A  83     5378   6388   5368   -114     82   -101
ATOM   1242  CE1 PHE A  83       8.935   6.299   6.686  1.00 40.23           C  
ANISOU 1242  CE1 PHE A  83     4685   5870   4732   -145     85    -76
ATOM   1243  CE2 PHE A  83       8.873   3.911   6.547  1.00 43.82           C  
ANISOU 1243  CE2 PHE A  83     5192   6278   5179   -164     69    -94
ATOM   1244  CZ  PHE A  83       9.298   5.131   6.046  1.00 33.74           C  
ANISOU 1244  CZ  PHE A  83     3879   5048   3891   -182     70    -82
ATOM   1245  H   PHE A  83       5.146   5.197  11.426  1.00 28.04           H  
ATOM   1246  HA  PHE A  83       5.428   6.419   8.902  1.00 29.29           H  
ATOM   1247  HB3 PHE A  83       6.908   3.992  10.015  1.00 26.89           H  
ATOM   1248  HB2 PHE A  83       7.314   5.658  10.305  1.00 26.89           H  
ATOM   1249  HD1 PHE A  83       7.871   7.166   8.318  1.00 38.38           H  
ATOM   1250  HD2 PHE A  83       7.760   2.909   8.067  1.00 45.10           H  
ATOM   1251  HE1 PHE A  83       9.263   7.250   6.297  1.00 40.23           H  
ATOM   1252  HE2 PHE A  83       9.158   2.996   6.048  1.00 43.82           H  
ATOM   1253  HZ  PHE A  83       9.910   5.167   5.156  1.00 33.74           H  
ATOM   1254  N   VAL A  84       4.135   3.401   8.751  1.00 28.31           N  
ANISOU 1254  N   VAL A  84     3353   4036   3369   -104     50   -130
ATOM   1255  CA  VAL A  84       3.458   2.496   7.829  1.00 34.37           C  
ANISOU 1255  CA  VAL A  84     4139   4768   4152   -151     17   -137
ATOM   1256  C   VAL A  84       2.278   3.185   7.160  1.00 47.27           C  
ANISOU 1256  C   VAL A  84     5766   6367   5827   -169     -3   -132
ATOM   1257  O   VAL A  84       1.879   2.803   6.053  1.00 42.18           O  
ANISOU 1257  O   VAL A  84     5126   5709   5191   -205    -27   -131
ATOM   1258  CB  VAL A  84       3.024   1.206   8.563  1.00 29.43           C  
ANISOU 1258  CB  VAL A  84     3558   4102   3523   -151     13   -149
ATOM   1259  CG1 VAL A  84       1.910   1.495   9.559  1.00 32.64           C  
ANISOU 1259  CG1 VAL A  84     3987   4455   3957   -134     17   -150
ATOM   1260  CG2 VAL A  84       2.606   0.130   7.565  1.00 31.60           C  
ANISOU 1260  CG2 VAL A  84     3846   4358   3802   -199    -18   -153
ATOM   1261  H   VAL A  84       4.174   3.145   9.732  1.00 28.31           H  
ATOM   1262  HA  VAL A  84       4.168   2.217   7.047  1.00 34.37           H  
ATOM   1263  HB  VAL A  84       3.886   0.828   9.112  1.00 29.43           H  
ATOM   1264 HG11 VAL A  84       1.929   0.758  10.358  1.00 32.64           H  
ATOM   1265 HG12 VAL A  84       2.033   2.457  10.059  1.00 32.64           H  
ATOM   1266 HG13 VAL A  84       0.923   1.481   9.098  1.00 32.64           H  
ATOM   1267 HG21 VAL A  84       2.407  -0.814   8.070  1.00 31.60           H  
ATOM   1268 HG22 VAL A  84       1.701   0.394   7.021  1.00 31.60           H  
ATOM   1269 HG23 VAL A  84       3.390  -0.058   6.831  1.00 31.60           H  
ATOM   1270  N   LEU A  85       1.715   4.213   7.801  1.00 34.28           N  
ANISOU 1270  N   LEU A  85     4113   4709   4205   -142      9   -127
ATOM   1271  CA  LEU A  85       0.656   4.992   7.169  1.00 24.82           C  
ANISOU 1271  CA  LEU A  85     2903   3486   3042   -153     -6   -119
ATOM   1272  C   LEU A  85       1.197   5.838   6.023  1.00 38.72           C  
ANISOU 1272  C   LEU A  85     4639   5280   4794   -168     -8   -115
ATOM   1273  O   LEU A  85       0.482   6.083   5.044  1.00 40.19           O  
ANISOU 1273  O   LEU A  85     4827   5446   4999   -186    -25   -110
ATOM   1274  CB  LEU A  85      -0.032   5.874   8.211  1.00 34.04           C  
ANISOU 1274  CB  LEU A  85     4068   4635   4233   -121      8   -114
ATOM   1275  CG  LEU A  85      -0.473   5.160   9.492  1.00 36.32           C  
ANISOU 1275  CG  LEU A  85     4390   4887   4523   -109     15   -119
ATOM   1276  CD1 LEU A  85      -1.148   6.138  10.442  1.00 23.47           C  
ANISOU 1276  CD1 LEU A  85     2761   3239   2917    -82     29   -111
ATOM   1277  CD2 LEU A  85      -1.394   3.990   9.175  1.00 28.34           C  
ANISOU 1277  CD2 LEU A  85     3405   3840   3524   -147    -14   -122
ATOM   1278  H   LEU A  85       2.067   4.535   8.692  1.00 34.28           H  
ATOM   1279  HA  LEU A  85      -0.088   4.310   6.755  1.00 24.82           H  
ATOM   1280  HB3 LEU A  85      -0.904   6.341   7.749  1.00 34.04           H  
ATOM   1281  HB2 LEU A  85       0.621   6.705   8.479  1.00 34.04           H  
ATOM   1282  HG  LEU A  85       0.405   4.768  10.004  1.00 36.32           H  
ATOM   1283 HD11 LEU A  85      -0.830   5.968  11.472  1.00 23.47           H  
ATOM   1284 HD12 LEU A  85      -0.911   7.176  10.202  1.00 23.47           H  
ATOM   1285 HD13 LEU A  85      -2.232   6.047  10.409  1.00 23.47           H  
ATOM   1286 HD21 LEU A  85      -2.096   3.796   9.985  1.00 28.34           H  
ATOM   1287 HD22 LEU A  85      -1.980   4.160   8.271  1.00 28.34           H  
ATOM   1288 HD23 LEU A  85      -0.823   3.073   9.032  1.00 28.34           H  
ATOM   1289  N   VAL A  86       2.451   6.288   6.126  1.00 31.42           N  
ANISOU 1289  N   VAL A  86     3693   4409   3836   -160     10   -114
ATOM   1290  CA  VAL A  86       3.078   7.016   5.026  1.00 31.49           C  
ANISOU 1290  CA  VAL A  86     3684   4452   3826   -186      7   -110
ATOM   1291  C   VAL A  86       3.243   6.107   3.818  1.00 35.53           C  
ANISOU 1291  C   VAL A  86     4218   4956   4327   -230    -15   -114
ATOM   1292  O   VAL A  86       2.922   6.482   2.683  1.00 38.22           O  
ANISOU 1292  O   VAL A  86     4568   5280   4673   -256    -28   -113
ATOM   1293  CB  VAL A  86       4.430   7.603   5.469  1.00 37.26           C  
ANISOU 1293  CB  VAL A  86     4384   5256   4518   -173     29   -104
ATOM   1294  CG1 VAL A  86       5.147   8.241   4.282  1.00 31.92           C  
ANISOU 1294  CG1 VAL A  86     3695   4619   3815   -215     22   -100
ATOM   1295  CG2 VAL A  86       4.225   8.608   6.585  1.00 29.33           C  
ANISOU 1295  CG2 VAL A  86     3360   4259   3526   -125     52    -96
ATOM   1296  H   VAL A  86       3.020   6.071   6.933  1.00 31.42           H  
ATOM   1297  HA  VAL A  86       2.420   7.838   4.737  1.00 31.49           H  
ATOM   1298  HB  VAL A  86       5.087   6.824   5.846  1.00 37.26           H  
ATOM   1299 HG11 VAL A  86       5.988   8.843   4.618  1.00 31.92           H  
ATOM   1300 HG12 VAL A  86       5.566   7.494   3.607  1.00 31.92           H  
ATOM   1301 HG13 VAL A  86       4.494   8.878   3.695  1.00 31.92           H  
ATOM   1302 HG21 VAL A  86       5.174   9.073   6.852  1.00 29.33           H  
ATOM   1303 HG22 VAL A  86       3.525   9.392   6.315  1.00 29.33           H  
ATOM   1304 HG23 VAL A  86       3.847   8.127   7.487  1.00 29.33           H  
ATOM   1305  N   LEU A  87       3.754   4.894   4.044  1.00 37.79           N  
ANISOU 1305  N   LEU A  87     4514   5251   4593   -238    -17   -119
ATOM   1306  CA  LEU A  87       3.934   3.950   2.948  1.00 32.28           C  
ANISOU 1306  CA  LEU A  87     3837   4546   3882   -280    -38   -121
ATOM   1307  C   LEU A  87       2.598   3.564   2.331  1.00 41.19           C  
ANISOU 1307  C   LEU A  87     4990   5614   5046   -289    -60   -120
ATOM   1308  O   LEU A  87       2.480   3.456   1.104  1.00 48.07           O  
ANISOU 1308  O   LEU A  87     5878   6471   5914   -318    -74   -117
ATOM   1309  CB  LEU A  87       4.673   2.708   3.446  1.00 27.24           C  
ANISOU 1309  CB  LEU A  87     3205   3930   3216   -281    -34   -126
ATOM   1310  CG  LEU A  87       6.001   2.977   4.149  1.00 33.54           C  
ANISOU 1310  CG  LEU A  87     3973   4796   3973   -262     -9   -121
ATOM   1311  CD1 LEU A  87       6.625   1.666   4.579  1.00 32.48           C  
ANISOU 1311  CD1 LEU A  87     3851   4679   3811   -259     -5   -125
ATOM   1312  CD2 LEU A  87       6.949   3.764   3.249  1.00 24.84           C  
ANISOU 1312  CD2 LEU A  87     2849   3750   2841   -296     -9   -113
ATOM   1313  H   LEU A  87       4.023   4.603   4.975  1.00 37.79           H  
ATOM   1314  HA  LEU A  87       4.530   4.430   2.169  1.00 32.28           H  
ATOM   1315  HB3 LEU A  87       4.844   2.035   2.604  1.00 27.24           H  
ATOM   1316  HB2 LEU A  87       4.024   2.162   4.134  1.00 27.24           H  
ATOM   1317  HG  LEU A  87       5.822   3.557   5.052  1.00 33.54           H  
ATOM   1318 HD11 LEU A  87       7.229   1.797   5.475  1.00 32.48           H  
ATOM   1319 HD12 LEU A  87       5.872   0.914   4.810  1.00 32.48           H  
ATOM   1320 HD13 LEU A  87       7.267   1.256   3.802  1.00 32.48           H  
ATOM   1321 HD21 LEU A  87       7.988   3.492   3.428  1.00 24.84           H  
ATOM   1322 HD22 LEU A  87       6.749   3.601   2.190  1.00 24.84           H  
ATOM   1323 HD23 LEU A  87       6.866   4.834   3.445  1.00 24.84           H  
ATOM   1324  N   ALA A  88       1.576   3.354   3.164  1.00 32.29           N  
ANISOU 1324  N   ALA A  88     3868   4453   3949   -264    -61   -120
ATOM   1325  CA  ALA A  88       0.260   3.016   2.636  1.00 29.63           C  
ANISOU 1325  CA  ALA A  88     3545   4071   3643   -271    -82   -113
ATOM   1326  C   ALA A  88      -0.324   4.171   1.835  1.00 33.81           C  
ANISOU 1326  C   ALA A  88     4068   4587   4190   -265    -82   -104
ATOM   1327  O   ALA A  88      -0.991   3.956   0.816  1.00 44.20           O  
ANISOU 1327  O   ALA A  88     5400   5879   5515   -275    -97    -96
ATOM   1328  CB  ALA A  88      -0.681   2.620   3.774  1.00 39.28           C  
ANISOU 1328  CB  ALA A  88     4771   5267   4887   -254    -84   -113
ATOM   1329  H   ALA A  88       1.687   3.413   4.168  1.00 32.29           H  
ATOM   1330  HA  ALA A  88       0.359   2.154   1.972  1.00 29.63           H  
ATOM   1331  HB1 ALA A  88      -1.658   2.316   3.395  1.00 39.28           H  
ATOM   1332  HB2 ALA A  88      -0.276   1.780   4.338  1.00 39.28           H  
ATOM   1333  HB3 ALA A  88      -0.836   3.442   4.474  1.00 39.28           H  
ATOM   1334  N   GLN A  89      -0.080   5.408   2.277  1.00 38.20           N  
ANISOU 1334  N   GLN A  89     4605   5162   4748   -245    -64   -105
ATOM   1335  CA  GLN A  89      -0.572   6.560   1.530  1.00 33.08           C  
ANISOU 1335  CA  GLN A  89     3954   4502   4112   -239    -63    -98
ATOM   1336  C   GLN A  89       0.147   6.693   0.193  1.00 35.11           C  
ANISOU 1336  C   GLN A  89     4232   4767   4342   -270    -67   -100
ATOM   1337  O   GLN A  89      -0.482   6.995  -0.828  1.00 46.75           O  
ANISOU 1337  O   GLN A  89     5728   6212   5824   -272    -73    -94
ATOM   1338  CB  GLN A  89      -0.411   7.836   2.355  1.00 34.65           C  
ANISOU 1338  CB  GLN A  89     4127   4722   4316   -212    -42    -98
ATOM   1339  CG  GLN A  89      -1.282   8.982   1.873  1.00 38.79           C  
ANISOU 1339  CG  GLN A  89     4648   5228   4862   -196    -40    -90
ATOM   1340  CD  GLN A  89      -2.758   8.634   1.897  1.00 40.53           C  
ANISOU 1340  CD  GLN A  89     4872   5411   5118   -180    -53    -77
ATOM   1341  OE1 GLN A  89      -3.230   7.943   2.801  1.00 32.64           O  
ANISOU 1341  OE1 GLN A  89     3867   4403   4133   -175    -58    -75
ATOM   1342  NE2 GLN A  89      -3.493   9.103   0.895  1.00 35.72           N  
ANISOU 1342  NE2 GLN A  89     4273   4781   4518   -173    -57    -67
ATOM   1343  H   GLN A  89       0.452   5.576   3.121  1.00 38.20           H  
ATOM   1344  HA  GLN A  89      -1.625   6.368   1.319  1.00 33.08           H  
ATOM   1345  HB3 GLN A  89       0.630   8.147   2.391  1.00 34.65           H  
ATOM   1346  HB2 GLN A  89      -0.675   7.637   3.392  1.00 34.65           H  
ATOM   1347  HG3 GLN A  89      -0.981   9.287   0.871  1.00 38.79           H  
ATOM   1348  HG2 GLN A  89      -1.125   9.843   2.517  1.00 38.79           H  
ATOM   1349 HE22 GLN A  89      -4.477   8.875   0.848  1.00 35.72           H  
ATOM   1350 HE21 GLN A  89      -3.074   9.657   0.162  1.00 35.72           H  
ATOM   1351  N   SER A  90       1.464   6.471   0.184  1.00 39.22           N  
ANISOU 1351  N   SER A  90     4749   5327   4825   -295    -62   -107
ATOM   1352  CA  SER A  90       2.213   6.476  -1.068  1.00 31.79           C  
ANISOU 1352  CA  SER A  90     3832   4394   3852   -337    -68   -109
ATOM   1353  C   SER A  90       1.684   5.416  -2.027  1.00 38.15           C  
ANISOU 1353  C   SER A  90     4674   5160   4662   -353    -86   -105
ATOM   1354  O   SER A  90       1.620   5.641  -3.242  1.00 35.69           O  
ANISOU 1354  O   SER A  90     4397   4824   4339   -373    -91   -102
ATOM   1355  CB  SER A  90       3.698   6.258  -0.785  1.00 29.81           C  
ANISOU 1355  CB  SER A  90     3563   4203   3558   -364    -60   -113
ATOM   1356  OG  SER A  90       4.456   6.257  -1.982  1.00 50.71           O  
ANISOU 1356  OG  SER A  90     6236   6862   6169   -414    -68   -113
ATOM   1357  H   SER A  90       1.967   6.262   1.037  1.00 39.22           H  
ATOM   1358  HA  SER A  90       2.085   7.446  -1.549  1.00 31.79           H  
ATOM   1359  HB3 SER A  90       3.870   5.315  -0.266  1.00 29.81           H  
ATOM   1360  HB2 SER A  90       4.081   7.048  -0.138  1.00 29.81           H  
ATOM   1361  HG  SER A  90       4.287   5.439  -2.465  1.00 50.71           H  
ATOM   1362  N   SER A  91       1.293   4.255  -1.496  1.00 37.29           N  
ANISOU 1362  N   SER A  91     4561   5041   4566   -344    -96   -104
ATOM   1363  CA  SER A  91       0.692   3.222  -2.331  1.00 36.61           C  
ANISOU 1363  CA  SER A  91     4504   4921   4486   -355   -114    -96
ATOM   1364  C   SER A  91      -0.616   3.701  -2.947  1.00 44.52           C  
ANISOU 1364  C   SER A  91     5519   5882   5516   -329   -118    -83
ATOM   1365  O   SER A  91      -0.907   3.405  -4.113  1.00 42.47           O  
ANISOU 1365  O   SER A  91     5292   5594   5249   -336   -126    -73
ATOM   1366  CB  SER A  91       0.462   1.954  -1.508  1.00 27.04           C  
ANISOU 1366  CB  SER A  91     3282   3711   3281   -351   -123    -97
ATOM   1367  OG  SER A  91       1.685   1.416  -1.034  1.00 43.40           O  
ANISOU 1367  OG  SER A  91     5347   5821   5322   -370   -118   -108
ATOM   1368  H   SER A  91       1.367   4.083  -0.502  1.00 37.29           H  
ATOM   1369  HA  SER A  91       1.386   3.006  -3.139  1.00 36.61           H  
ATOM   1370  HB3 SER A  91      -0.026   1.192  -2.117  1.00 27.04           H  
ATOM   1371  HB2 SER A  91      -0.193   2.136  -0.660  1.00 27.04           H  
ATOM   1372  HG  SER A  91       2.042   2.010  -0.365  1.00 43.40           H  
ATOM   1373  N   ILE A  92      -1.421   4.437  -2.177  1.00 40.04           N  
ANISOU 1373  N   ILE A  92     4926   5311   4978   -295   -111    -79
ATOM   1374  CA  ILE A  92      -2.698   4.937  -2.684  1.00 36.47           C  
ANISOU 1374  CA  ILE A  92     4478   4828   4550   -265   -112    -62
ATOM   1375  C   ILE A  92      -2.471   5.908  -3.836  1.00 40.51           C  
ANISOU 1375  C   ILE A  92     5021   5324   5046   -267   -102    -62
ATOM   1376  O   ILE A  92      -3.140   5.838  -4.874  1.00 40.28           O  
ANISOU 1376  O   ILE A  92     5023   5264   5019   -253   -105    -49
ATOM   1377  CB  ILE A  92      -3.504   5.591  -1.548  1.00 45.69           C  
ANISOU 1377  CB  ILE A  92     5609   6001   5748   -234   -106    -58
ATOM   1378  CG1 ILE A  92      -4.085   4.527  -0.619  1.00 47.21           C  
ANISOU 1378  CG1 ILE A  92     5785   6195   5956   -236   -119    -53
ATOM   1379  CG2 ILE A  92      -4.616   6.451  -2.113  1.00 31.46           C  
ANISOU 1379  CG2 ILE A  92     3809   4180   3966   -202   -101    -41
ATOM   1380  CD1 ILE A  92      -5.263   3.793  -1.217  1.00 54.87           C  
ANISOU 1380  CD1 ILE A  92     6760   7150   6940   -229   -137    -31
ATOM   1381  H   ILE A  92      -1.173   4.662  -1.222  1.00 40.04           H  
ATOM   1382  HA  ILE A  92      -3.256   4.091  -3.089  1.00 36.47           H  
ATOM   1383  HB  ILE A  92      -2.861   6.230  -0.946  1.00 45.69           H  
ATOM   1384 HG13 ILE A  92      -4.409   5.002   0.308  1.00 47.21           H  
ATOM   1385 HG12 ILE A  92      -3.321   3.808  -0.328  1.00 47.21           H  
ATOM   1386 HG21 ILE A  92      -5.315   6.733  -1.326  1.00 31.46           H  
ATOM   1387 HG22 ILE A  92      -4.242   7.394  -2.513  1.00 31.46           H  
ATOM   1388 HG23 ILE A  92      -5.182   5.961  -2.906  1.00 31.46           H  
ATOM   1389 HD11 ILE A  92      -5.730   3.178  -0.451  1.00 54.87           H  
ATOM   1390 HD12 ILE A  92      -6.065   4.437  -1.573  1.00 54.87           H  
ATOM   1391 HD13 ILE A  92      -4.969   3.124  -2.025  1.00 54.87           H  
ATOM   1392  N   PHE A  93      -1.519   6.830  -3.669  1.00 39.65           N  
ANISOU 1392  N   PHE A  93     4910   5239   4919   -282    -89    -77
ATOM   1393  CA  PHE A  93      -1.229   7.792  -4.727  1.00 38.40           C  
ANISOU 1393  CA  PHE A  93     4788   5065   4738   -293    -80    -80
ATOM   1394  C   PHE A  93      -0.703   7.099  -5.978  1.00 38.45           C  
ANISOU 1394  C   PHE A  93     4847   5050   4713   -329    -88    -80
ATOM   1395  O   PHE A  93      -1.028   7.500  -7.101  1.00 54.74           O  
ANISOU 1395  O   PHE A  93     6959   7075   6765   -325    -83    -75
ATOM   1396  CB  PHE A  93      -0.227   8.831  -4.227  1.00 38.38           C  
ANISOU 1396  CB  PHE A  93     4765   5102   4715   -312    -67    -93
ATOM   1397  CG  PHE A  93      -0.799   9.798  -3.232  1.00 53.00           C  
ANISOU 1397  CG  PHE A  93     6577   6967   6595   -274    -55    -91
ATOM   1398  CD1 PHE A  93      -2.099  10.256  -3.362  1.00 53.07           C  
ANISOU 1398  CD1 PHE A  93     6587   6944   6633   -232    -52    -79
ATOM   1399  CD2 PHE A  93      -0.031  10.259  -2.173  1.00 47.52           C  
ANISOU 1399  CD2 PHE A  93     5844   6320   5894   -277    -46    -98
ATOM   1400  CE1 PHE A  93      -2.626  11.151  -2.451  1.00 46.88           C  
ANISOU 1400  CE1 PHE A  93     5767   6172   5874   -200    -42    -76
ATOM   1401  CE2 PHE A  93      -0.554  11.153  -1.258  1.00 38.36           C  
ANISOU 1401  CE2 PHE A  93     4650   5168   4757   -241    -34    -95
ATOM   1402  CZ  PHE A  93      -1.853  11.600  -1.398  1.00 44.70           C  
ANISOU 1402  CZ  PHE A  93     5455   5937   5591   -205    -33    -84
ATOM   1403  H   PHE A  93      -0.989   6.890  -2.809  1.00 39.65           H  
ATOM   1404  HA  PHE A  93      -2.159   8.250  -5.057  1.00 38.40           H  
ATOM   1405  HB3 PHE A  93       0.130   9.406  -5.078  1.00 38.38           H  
ATOM   1406  HB2 PHE A  93       0.647   8.334  -3.799  1.00 38.38           H  
ATOM   1407  HD1 PHE A  93      -2.737   9.972  -4.181  1.00 53.07           H  
ATOM   1408  HD2 PHE A  93       0.974   9.891  -2.067  1.00 47.52           H  
ATOM   1409  HE1 PHE A  93      -3.639  11.506  -2.568  1.00 46.88           H  
ATOM   1410  HE2 PHE A  93       0.051  11.493  -0.431  1.00 38.36           H  
ATOM   1411  HZ  PHE A  93      -2.262  12.301  -0.685  1.00 44.70           H  
ATOM   1412  N   SER A  94       0.112   6.054  -5.805  1.00 36.12           N  
ANISOU 1412  N   SER A  94     4547   4778   4401   -363    -98    -85
ATOM   1413  CA  SER A  94       0.640   5.333  -6.957  1.00 34.29           C  
ANISOU 1413  CA  SER A  94     4364   4526   4137   -401   -107    -83
ATOM   1414  C   SER A  94      -0.438   4.512  -7.651  1.00 44.18           C  
ANISOU 1414  C   SER A  94     5644   5735   5408   -372   -116    -65
ATOM   1415  O   SER A  94      -0.401   4.354  -8.877  1.00 45.89           O  
ANISOU 1415  O   SER A  94     5918   5915   5602   -384   -116    -59
ATOM   1416  CB  SER A  94       1.801   4.436  -6.529  1.00 31.56           C  
ANISOU 1416  CB  SER A  94     4000   4225   3767   -442   -114    -91
ATOM   1417  OG  SER A  94       2.915   5.209  -6.119  1.00 48.34           O  
ANISOU 1417  OG  SER A  94     6103   6398   5865   -471   -105   -102
ATOM   1418  H   SER A  94       0.402   5.753  -4.883  1.00 36.12           H  
ATOM   1419  HA  SER A  94       1.026   6.049  -7.687  1.00 34.29           H  
ATOM   1420  HB3 SER A  94       2.124   3.803  -7.357  1.00 31.56           H  
ATOM   1421  HB2 SER A  94       1.507   3.771  -5.715  1.00 31.56           H  
ATOM   1422  HG  SER A  94       3.185   5.777  -6.845  1.00 48.34           H  
ATOM   1423  N   LEU A  95      -1.400   3.983  -6.893  1.00 42.46           N  
ANISOU 1423  N   LEU A  95     5388   5521   5225   -336   -123    -55
ATOM   1424  CA  LEU A  95      -2.496   3.239  -7.505  1.00 36.04           C  
ANISOU 1424  CA  LEU A  95     4590   4677   4425   -307   -132    -32
ATOM   1425  C   LEU A  95      -3.445   4.172  -8.245  1.00 37.38           C  
ANISOU 1425  C   LEU A  95     4785   4813   4604   -263   -120    -17
ATOM   1426  O   LEU A  95      -3.886   3.865  -9.359  1.00 41.03           O  
ANISOU 1426  O   LEU A  95     5292   5241   5056   -246   -119      0
ATOM   1427  CB  LEU A  95      -3.250   2.444  -6.441  1.00 31.65           C  
ANISOU 1427  CB  LEU A  95     3985   4143   3899   -290   -145    -23
ATOM   1428  CG  LEU A  95      -2.524   1.231  -5.865  1.00 31.22           C  
ANISOU 1428  CG  LEU A  95     3918   4113   3833   -325   -158    -34
ATOM   1429  CD1 LEU A  95      -3.267   0.684  -4.656  1.00 35.96           C  
ANISOU 1429  CD1 LEU A  95     4475   4730   4458   -312   -168    -30
ATOM   1430  CD2 LEU A  95      -2.376   0.168  -6.936  1.00 24.50           C  
ANISOU 1430  CD2 LEU A  95     3104   3245   2960   -343   -170    -23
ATOM   1431  H   LEU A  95      -1.401   4.089  -5.887  1.00 42.46           H  
ATOM   1432  HA  LEU A  95      -2.082   2.559  -8.248  1.00 36.04           H  
ATOM   1433  HB3 LEU A  95      -4.201   2.097  -6.849  1.00 31.65           H  
ATOM   1434  HB2 LEU A  95      -3.508   3.121  -5.625  1.00 31.65           H  
ATOM   1435  HG  LEU A  95      -1.520   1.515  -5.557  1.00 31.22           H  
ATOM   1436 HD11 LEU A  95      -3.335  -0.404  -4.645  1.00 35.96           H  
ATOM   1437 HD12 LEU A  95      -2.752   0.968  -3.737  1.00 35.96           H  
ATOM   1438 HD13 LEU A  95      -4.284   1.071  -4.582  1.00 35.96           H  
ATOM   1439 HD21 LEU A  95      -1.358  -0.218  -6.958  1.00 24.50           H  
ATOM   1440 HD22 LEU A  95      -3.046  -0.675  -6.777  1.00 24.50           H  
ATOM   1441 HD23 LEU A  95      -2.596   0.514  -7.941  1.00 24.50           H  
ATOM   1442  N   LEU A  96      -3.771   5.315  -7.640  1.00 35.20           N  
ANISOU 1442  N   LEU A  96     4482   4546   4345   -240   -108    -22
ATOM   1443  CA  LEU A  96      -4.629   6.283  -8.312  1.00 45.63           C  
ANISOU 1443  CA  LEU A  96     5827   5838   5672   -195    -93     -9
ATOM   1444  C   LEU A  96      -3.950   6.844  -9.555  1.00 55.53           C  
ANISOU 1444  C   LEU A  96     7155   7055   6887   -215    -80    -18
ATOM   1445  O   LEU A  96      -4.611   7.108 -10.567  1.00 65.62           O  
ANISOU 1445  O   LEU A  96     8482   8293   8158   -179    -69     -3
ATOM   1446  CB  LEU A  96      -5.004   7.408  -7.345  1.00 52.74           C  
ANISOU 1446  CB  LEU A  96     6682   6759   6595   -173    -82    -14
ATOM   1447  CG  LEU A  96      -5.980   8.477  -7.842  1.00 44.94           C  
ANISOU 1447  CG  LEU A  96     5709   5751   5617   -121    -65      1
ATOM   1448  CD1 LEU A  96      -7.308   7.857  -8.248  1.00 39.39           C  
ANISOU 1448  CD1 LEU A  96     4999   5038   4930    -71    -70     36
ATOM   1449  CD2 LEU A  96      -6.187   9.536  -6.771  1.00 39.34           C  
ANISOU 1449  CD2 LEU A  96     4951   5067   4929   -107    -57     -6
ATOM   1450  H   LEU A  96      -3.420   5.546  -6.718  1.00 35.20           H  
ATOM   1451  HA  LEU A  96      -5.535   5.771  -8.632  1.00 45.63           H  
ATOM   1452  HB3 LEU A  96      -4.084   7.900  -7.022  1.00 52.74           H  
ATOM   1453  HB2 LEU A  96      -5.426   6.981  -6.439  1.00 52.74           H  
ATOM   1454  HG  LEU A  96      -5.550   8.972  -8.711  1.00 44.94           H  
ATOM   1455 HD11 LEU A  96      -8.085   8.613  -8.360  1.00 39.39           H  
ATOM   1456 HD12 LEU A  96      -7.232   7.343  -9.206  1.00 39.39           H  
ATOM   1457 HD13 LEU A  96      -7.661   7.145  -7.503  1.00 39.39           H  
ATOM   1458 HD21 LEU A  96      -5.902  10.520  -7.144  1.00 39.34           H  
ATOM   1459 HD22 LEU A  96      -7.225   9.604  -6.444  1.00 39.34           H  
ATOM   1460 HD23 LEU A  96      -5.590   9.350  -5.877  1.00 39.34           H  
ATOM   1461  N   ALA A  97      -2.628   7.018  -9.505  1.00 47.00           N  
ANISOU 1461  N   ALA A  97     6088   5991   5780   -273    -81    -42
ATOM   1462  CA  ALA A  97      -1.910   7.552 -10.659  1.00 49.64           C  
ANISOU 1462  CA  ALA A  97     6497   6293   6071   -307    -71    -52
ATOM   1463  C   ALA A  97      -1.900   6.562 -11.815  1.00 46.45           C  
ANISOU 1463  C   ALA A  97     6155   5848   5646   -316    -77    -40
ATOM   1464  O   ALA A  97      -2.036   6.959 -12.979  1.00 61.00           O  
ANISOU 1464  O   ALA A  97     8075   7639   7463   -308    -65    -36
ATOM   1465  CB  ALA A  97      -0.483   7.926 -10.261  1.00 45.32           C  
ANISOU 1465  CB  ALA A  97     5938   5786   5495   -374    -74    -75
ATOM   1466  H   ALA A  97      -2.099   6.826  -8.664  1.00 47.00           H  
ATOM   1467  HA  ALA A  97      -2.409   8.463 -10.996  1.00 49.64           H  
ATOM   1468  HB1 ALA A  97       0.069   8.311 -11.118  1.00 45.32           H  
ATOM   1469  HB2 ALA A  97      -0.479   8.705  -9.497  1.00 45.32           H  
ATOM   1470  HB3 ALA A  97       0.065   7.069  -9.867  1.00 45.32           H  
ATOM   1471  N   ILE A  98      -1.732   5.271 -11.519  1.00 39.36           N  
ANISOU 1471  N   ILE A  98     5230   4970   4754   -331    -95    -33
ATOM   1472  CA  ILE A  98      -1.743   4.258 -12.571  1.00 36.19           C  
ANISOU 1472  CA  ILE A  98     4884   4534   4333   -337   -101    -19
ATOM   1473  C   ILE A  98      -3.108   4.204 -13.243  1.00 45.09           C  
ANISOU 1473  C   ILE A  98     6036   5621   5476   -265    -92     10
ATOM   1474  O   ILE A  98      -3.209   4.105 -14.473  1.00 42.25           O  
ANISOU 1474  O   ILE A  98     5753   5210   5089   -254    -83     22
ATOM   1475  CB  ILE A  98      -1.337   2.888 -11.994  1.00 27.43           C  
ANISOU 1475  CB  ILE A  98     3732   3461   3229   -365   -122    -17
ATOM   1476  CG1 ILE A  98       0.144   2.889 -11.618  1.00 29.57           C  
ANISOU 1476  CG1 ILE A  98     3992   3770   3472   -436   -127    -41
ATOM   1477  CG2 ILE A  98      -1.639   1.772 -12.982  1.00 41.34           C  
ANISOU 1477  CG2 ILE A  98     5539   5190   4978   -357   -129      4
ATOM   1478  CD1 ILE A  98       0.593   1.627 -10.920  1.00 29.00           C  
ANISOU 1478  CD1 ILE A  98     3877   3739   3403   -458   -143    -42
ATOM   1479  H   ILE A  98      -1.596   4.964 -10.566  1.00 39.36           H  
ATOM   1480  HA  ILE A  98      -1.010   4.540 -13.330  1.00 36.19           H  
ATOM   1481  HB  ILE A  98      -1.916   2.704 -11.087  1.00 27.43           H  
ATOM   1482 HG13 ILE A  98       0.417   3.759 -11.031  1.00 29.57           H  
ATOM   1483 HG12 ILE A  98       0.731   2.991 -12.532  1.00 29.57           H  
ATOM   1484 HG21 ILE A  98      -1.281   0.808 -12.623  1.00 41.34           H  
ATOM   1485 HG22 ILE A  98      -2.706   1.629 -13.151  1.00 41.34           H  
ATOM   1486 HG23 ILE A  98      -1.164   1.952 -13.948  1.00 41.34           H  
ATOM   1487 HD11 ILE A  98       1.486   1.817 -10.324  1.00 29.00           H  
ATOM   1488 HD12 ILE A  98      -0.173   1.243 -10.246  1.00 29.00           H  
ATOM   1489 HD13 ILE A  98       0.842   0.843 -11.635  1.00 29.00           H  
ATOM   1490  N   ALA A  99      -4.181   4.276 -12.450  1.00 43.33           N  
ANISOU 1490  N   ALA A  99     5749   5423   5292   -213    -94     25
ATOM   1491  CA  ALA A  99      -5.525   4.252 -13.018  1.00 40.70           C  
ANISOU 1491  CA  ALA A  99     5427   5067   4972   -140    -85     58
ATOM   1492  C   ALA A  99      -5.771   5.468 -13.902  1.00 47.22           C  
ANISOU 1492  C   ALA A  99     6318   5846   5779   -106    -58     58
ATOM   1493  O   ALA A  99      -6.373   5.353 -14.976  1.00 49.57           O  
ANISOU 1493  O   ALA A  99     6674   6101   6061    -59    -45     82
ATOM   1494  CB  ALA A  99      -6.569   4.179 -11.905  1.00 32.03           C  
ANISOU 1494  CB  ALA A  99     4242   4013   3915   -103    -93     74
ATOM   1495  H   ALA A  99      -4.090   4.356 -11.446  1.00 43.33           H  
ATOM   1496  HA  ALA A  99      -5.624   3.352 -13.630  1.00 40.70           H  
ATOM   1497  HB1 ALA A  99      -7.565   3.988 -12.307  1.00 32.03           H  
ATOM   1498  HB2 ALA A  99      -6.338   3.378 -11.203  1.00 32.03           H  
ATOM   1499  HB3 ALA A  99      -6.612   5.104 -11.329  1.00 32.03           H  
ATOM   1500  N   ILE A 100      -5.309   6.643 -13.469  1.00 45.54           N  
ANISOU 1500  N   ILE A 100     6100   5640   5565   -127    -49     33
ATOM   1501  CA  ILE A 100      -5.459   7.844 -14.284  1.00 48.47           C  
ANISOU 1501  CA  ILE A 100     6539   5964   5912   -102    -23     28
ATOM   1502  C   ILE A 100      -4.596   7.751 -15.535  1.00 49.15           C  
ANISOU 1502  C   ILE A 100     6731   5996   5949   -144    -16     17
ATOM   1503  O   ILE A 100      -5.023   8.135 -16.631  1.00 42.96           O  
ANISOU 1503  O   ILE A 100     6029   5153   5140   -104      5     28
ATOM   1504  CB  ILE A 100      -5.126   9.097 -13.455  1.00 36.64           C  
ANISOU 1504  CB  ILE A 100     5005   4494   4422   -120    -17      4
ATOM   1505  CG1 ILE A 100      -6.127   9.256 -12.311  1.00 31.74           C  
ANISOU 1505  CG1 ILE A 100     4292   3918   3849    -72    -20     19
ATOM   1506  CG2 ILE A 100      -5.120  10.337 -14.337  1.00 29.36           C  
ANISOU 1506  CG2 ILE A 100     4163   3524   3468   -107      9     -5
ATOM   1507  CD1 ILE A 100      -5.796  10.386 -11.369  1.00 43.79           C  
ANISOU 1507  CD1 ILE A 100     5776   5477   5386    -89    -16     -3
ATOM   1508  H   ILE A 100      -4.834   6.728 -12.579  1.00 45.54           H  
ATOM   1509  HA  ILE A 100      -6.501   7.920 -14.605  1.00 48.47           H  
ATOM   1510  HB  ILE A 100      -4.131   8.978 -13.021  1.00 36.64           H  
ATOM   1511 HG13 ILE A 100      -6.273   8.340 -11.746  1.00 31.74           H  
ATOM   1512 HG12 ILE A 100      -7.110   9.456 -12.741  1.00 31.74           H  
ATOM   1513 HG21 ILE A 100      -4.961  11.246 -13.759  1.00 29.36           H  
ATOM   1514 HG22 ILE A 100      -4.312  10.328 -15.068  1.00 29.36           H  
ATOM   1515 HG23 ILE A 100      -6.061  10.452 -14.875  1.00 29.36           H  
ATOM   1516 HD11 ILE A 100      -6.348  10.278 -10.436  1.00 43.79           H  
ATOM   1517 HD12 ILE A 100      -4.734  10.408 -11.123  1.00 43.79           H  
ATOM   1518 HD13 ILE A 100      -6.072  11.355 -11.786  1.00 43.79           H  
ATOM   1519  N   ASP A 101      -3.371   7.236 -15.395  1.00 58.51           N  
ANISOU 1519  N   ASP A 101     7918   7199   7116   -224    -33     -3
ATOM   1520  CA  ASP A 101      -2.501   7.066 -16.555  1.00 58.48           C  
ANISOU 1520  CA  ASP A 101     8013   7146   7061   -276    -29    -12
ATOM   1521  C   ASP A 101      -3.131   6.137 -17.584  1.00 59.58           C  
ANISOU 1521  C   ASP A 101     8210   7236   7191   -232    -25     18
ATOM   1522  O   ASP A 101      -3.008   6.361 -18.794  1.00 64.92           O  
ANISOU 1522  O   ASP A 101     8995   7846   7828   -232     -8     20
ATOM   1523  CB  ASP A 101      -1.136   6.537 -16.111  1.00 52.96           C  
ANISOU 1523  CB  ASP A 101     7288   6491   6345   -367    -50    -32
ATOM   1524  CG  ASP A 101      -0.221   6.234 -17.282  1.00 53.23           C  
ANISOU 1524  CG  ASP A 101     7420   6481   6325   -431    -50    -37
ATOM   1525  OD1 ASP A 101       0.348   7.186 -17.857  1.00 67.06           O  
ANISOU 1525  OD1 ASP A 101     9239   8203   8036   -473    -39    -55
ATOM   1526  OD2 ASP A 101      -0.075   5.043 -17.625  1.00 46.61           O1-
ANISOU 1526  OD2 ASP A 101     6592   5636   5481   -442    -62    -24
ATOM   1527  H   ASP A 101      -3.014   6.954 -14.490  1.00 58.51           H  
ATOM   1528  HA  ASP A 101      -2.360   8.044 -17.020  1.00 58.48           H  
ATOM   1529  HB3 ASP A 101      -1.254   5.648 -15.490  1.00 52.96           H  
ATOM   1530  HB2 ASP A 101      -0.652   7.271 -15.465  1.00 52.96           H  
ATOM   1531  N   ARG A 102      -3.826   5.095 -17.123  1.00 56.16           N  
ANISOU 1531  N   ARG A 102     7711   6834   6791   -193    -39     42
ATOM   1532  CA  ARG A 102      -4.462   4.171 -18.053  1.00 52.31           C  
ANISOU 1532  CA  ARG A 102     7270   6312   6296   -146    -35     76
ATOM   1533  C   ARG A 102      -5.710   4.772 -18.684  1.00 52.80           C  
ANISOU 1533  C   ARG A 102     7366   6335   6359    -50     -8    104
ATOM   1534  O   ARG A 102      -6.026   4.466 -19.840  1.00 56.90           O  
ANISOU 1534  O   ARG A 102     7968   6799   6850    -10      8    127
ATOM   1535  CB  ARG A 102      -4.792   2.856 -17.343  1.00 41.38           C  
ANISOU 1535  CB  ARG A 102     5801   4980   4942   -141    -60     94
ATOM   1536  CG  ARG A 102      -3.575   1.988 -17.020  1.00 40.55           C  
ANISOU 1536  CG  ARG A 102     5681   4902   4824   -226    -83     74
ATOM   1537  CD  ARG A 102      -2.821   1.577 -18.284  1.00 58.26           C  
ANISOU 1537  CD  ARG A 102     8026   7090   7019   -265    -79     75
ATOM   1538  NE  ARG A 102      -1.856   2.592 -18.708  1.00 75.50           N  
ANISOU 1538  NE  ARG A 102    10277   9244   9167   -323    -67     46
ATOM   1539  CZ  ARG A 102      -1.408   2.727 -19.951  1.00 67.62           C  
ANISOU 1539  CZ  ARG A 102     9392   8179   8122   -348    -54     45
ATOM   1540  NH1 ARG A 102      -1.839   1.916 -20.906  1.00 74.08           N  
ANISOU 1540  NH1 ARG A 102    10271   8951   8926   -312    -48     74
ATOM   1541  NH2 ARG A 102      -0.534   3.681 -20.242  1.00 66.75           N1+
ANISOU 1541  NH2 ARG A 102     9338   8049   7976   -410    -46     18
ATOM   1542  H   ARG A 102      -3.900   4.907 -16.131  1.00 56.16           H  
ATOM   1543  HA  ARG A 102      -3.849   4.011 -18.931  1.00 52.31           H  
ATOM   1544  HB3 ARG A 102      -5.461   2.259 -17.965  1.00 41.38           H  
ATOM   1545  HB2 ARG A 102      -5.345   3.059 -16.425  1.00 41.38           H  
ATOM   1546  HG3 ARG A 102      -3.858   1.105 -16.446  1.00 40.55           H  
ATOM   1547  HG2 ARG A 102      -2.909   2.553 -16.370  1.00 40.55           H  
ATOM   1548  HD3 ARG A 102      -3.570   1.475 -19.069  1.00 58.26           H  
ATOM   1549  HD2 ARG A 102      -2.361   0.595 -18.174  1.00 58.26           H  
ATOM   1550  HE  ARG A 102      -1.511   3.231 -18.002  1.00 75.50           H  
ATOM   1551 HH12 ARG A 102      -2.502   1.189 -20.689  1.00 74.08           H  
ATOM   1552 HH11 ARG A 102      -1.538   2.041 -21.862  1.00 74.08           H  
ATOM   1553 HH22 ARG A 102      -0.191   3.810 -21.182  1.00 66.75           H  
ATOM   1554 HH21 ARG A 102      -0.203   4.296 -19.505  1.00 66.75           H  
ATOM   1555  N   TYR A 103      -6.427   5.628 -17.954  1.00 42.20           N  
ANISOU 1555  N   TYR A 103     5964   5023   5046     -7     -1    104
ATOM   1556  CA  TYR A 103      -7.594   6.279 -18.538  1.00 49.06           C  
ANISOU 1556  CA  TYR A 103     6864   5863   5913     87     28    132
ATOM   1557  C   TYR A 103      -7.189   7.250 -19.640  1.00 55.65           C  
ANISOU 1557  C   TYR A 103     7823   6619   6701     87     57    116
ATOM   1558  O   TYR A 103      -7.859   7.338 -20.675  1.00 57.90           O  
ANISOU 1558  O   TYR A 103     8185   6852   6963    159     83    142
ATOM   1559  CB  TYR A 103      -8.401   7.002 -17.460  1.00 49.99           C  
ANISOU 1559  CB  TYR A 103     6888   6035   6072    125     28    136
ATOM   1560  CG  TYR A 103      -9.572   7.771 -18.024  1.00 57.62           C  
ANISOU 1560  CG  TYR A 103     7881   6979   7033    223     59    165
ATOM   1561  CD1 TYR A 103     -10.675   7.105 -18.547  1.00 66.59           C  
ANISOU 1561  CD1 TYR A 103     9010   8119   8170    306     67    215
ATOM   1562  CD2 TYR A 103      -9.573   9.159 -18.045  1.00 56.52           C  
ANISOU 1562  CD2 TYR A 103     7772   6819   6885    236     81    146
ATOM   1563  CE1 TYR A 103     -11.746   7.801 -19.071  1.00 70.76           C  
ANISOU 1563  CE1 TYR A 103     9560   8634   8690    403     98    246
ATOM   1564  CE2 TYR A 103     -10.641   9.864 -18.568  1.00 63.36           C  
ANISOU 1564  CE2 TYR A 103     8664   7666   7744    330    112    173
ATOM   1565  CZ  TYR A 103     -11.726   9.180 -19.078  1.00 71.25           C  
ANISOU 1565  CZ  TYR A 103     9655   8673   8744    416    121    224
ATOM   1566  OH  TYR A 103     -12.792   9.876 -19.599  1.00 73.78           O  
ANISOU 1566  OH  TYR A 103     9999   8982   9054    518    155    256
ATOM   1567  H   TYR A 103      -6.173   5.857 -17.002  1.00 42.20           H  
ATOM   1568  HA  TYR A 103      -8.224   5.540 -19.014  1.00 49.06           H  
ATOM   1569  HB3 TYR A 103      -7.759   7.685 -16.901  1.00 49.99           H  
ATOM   1570  HB2 TYR A 103      -8.773   6.279 -16.734  1.00 49.99           H  
ATOM   1571  HD1 TYR A 103     -10.701   6.026 -18.550  1.00 66.59           H  
ATOM   1572  HD2 TYR A 103      -8.726   9.703 -17.652  1.00 56.52           H  
ATOM   1573  HE1 TYR A 103     -12.588   7.264 -19.483  1.00 70.76           H  
ATOM   1574  HE2 TYR A 103     -10.620  10.944 -18.574  1.00 63.36           H  
ATOM   1575  HH  TYR A 103     -12.622  10.817 -19.681  1.00 73.78           H  
ATOM   1576  N   ILE A 104      -6.094   7.986 -19.436  1.00 58.28           N  
ANISOU 1576  N   ILE A 104     8181   6947   7017      6     53     74
ATOM   1577  CA  ILE A 104      -5.631   8.929 -20.449  1.00 61.25           C  
ANISOU 1577  CA  ILE A 104     8681   7250   7343    -11     78     54
ATOM   1578  C   ILE A 104      -5.191   8.186 -21.701  1.00 62.92           C  
ANISOU 1578  C   ILE A 104     9004   7393   7509    -30     84     62
ATOM   1579  O   ILE A 104      -5.407   8.649 -22.829  1.00 58.54           O  
ANISOU 1579  O   ILE A 104     8569   6760   6914      5    114     68
ATOM   1580  CB  ILE A 104      -4.497   9.804 -19.884  1.00 49.87           C  
ANISOU 1580  CB  ILE A 104     7228   5831   5888   -104     69     11
ATOM   1581  CG1 ILE A 104      -4.992  10.606 -18.681  1.00 44.60           C  
ANISOU 1581  CG1 ILE A 104     6458   5226   5263    -77     67      6
ATOM   1582  CG2 ILE A 104      -3.944  10.729 -20.958  1.00 60.03           C  
ANISOU 1582  CG2 ILE A 104     8650   7043   7115   -138     91    -11
ATOM   1583  CD1 ILE A 104      -3.895  11.356 -17.962  1.00 41.63           C  
ANISOU 1583  CD1 ILE A 104     6050   4889   4878   -163     55    -31
ATOM   1584  H   ILE A 104      -5.563   7.912 -18.577  1.00 58.28           H  
ATOM   1585  HA  ILE A 104      -6.463   9.582 -20.723  1.00 61.25           H  
ATOM   1586  HB  ILE A 104      -3.693   9.143 -19.555  1.00 49.87           H  
ATOM   1587 HG13 ILE A 104      -5.544  10.008 -17.966  1.00 44.60           H  
ATOM   1588 HG12 ILE A 104      -5.726  11.335 -19.028  1.00 44.60           H  
ATOM   1589 HG21 ILE A 104      -2.999  11.166 -20.639  1.00 60.03           H  
ATOM   1590 HG22 ILE A 104      -3.768  10.313 -21.944  1.00 60.03           H  
ATOM   1591 HG23 ILE A 104      -4.629  11.558 -21.113  1.00 60.03           H  
ATOM   1592 HD11 ILE A 104      -4.274  11.800 -17.041  1.00 41.63           H  
ATOM   1593 HD12 ILE A 104      -3.077  10.688 -17.691  1.00 41.63           H  
ATOM   1594 HD13 ILE A 104      -3.483  12.163 -18.563  1.00 41.63           H  
ATOM   1595  N   ALA A 105      -4.574   7.016 -21.524  1.00 59.01           N  
ANISOU 1595  N   ALA A 105     8478   6924   7018    -85     57     64
ATOM   1596  CA  ALA A 105      -4.073   6.260 -22.665  1.00 60.74           C  
ANISOU 1596  CA  ALA A 105     8801   7082   7194   -112     60     72
ATOM   1597  C   ALA A 105      -5.211   5.741 -23.536  1.00 60.87           C  
ANISOU 1597  C   ALA A 105     8866   7055   7208     -5     83    117
ATOM   1598  O   ALA A 105      -5.077   5.674 -24.763  1.00 71.23           O  
ANISOU 1598  O   ALA A 105    10306   8285   8473      5    104    125
ATOM   1599  CB  ALA A 105      -3.198   5.104 -22.181  1.00 50.70           C  
ANISOU 1599  CB  ALA A 105     7473   5860   5932   -191     26     66
ATOM   1600  H   ALA A 105      -4.397   6.649 -20.599  1.00 59.01           H  
ATOM   1601  HA  ALA A 105      -3.451   6.917 -23.277  1.00 60.74           H  
ATOM   1602  HB1 ALA A 105      -2.801   4.528 -23.019  1.00 50.70           H  
ATOM   1603  HB2 ALA A 105      -2.350   5.482 -21.611  1.00 50.70           H  
ATOM   1604  HB3 ALA A 105      -3.752   4.419 -21.538  1.00 50.70           H  
ATOM   1605  N   ILE A 106      -6.339   5.379 -22.929  1.00 58.99           N  
ANISOU 1605  N   ILE A 106     8529   6870   7015     77     79    149
ATOM   1606  CA  ILE A 106      -7.410   4.745 -23.686  1.00 66.23           C  
ANISOU 1606  CA  ILE A 106     9474   7764   7927    179     97    199
ATOM   1607  C   ILE A 106      -8.462   5.746 -24.165  1.00 80.18           C  
ANISOU 1607  C   ILE A 106    11283   9498   9685    284    136    219
ATOM   1608  O   ILE A 106      -9.074   5.538 -25.218  1.00 86.26           O  
ANISOU 1608  O   ILE A 106    12135  10214  10426    366    165    255
ATOM   1609  CB  ILE A 106      -8.045   3.619 -22.849  1.00 67.60           C  
ANISOU 1609  CB  ILE A 106     9517   8022   8146    202     69    230
ATOM   1610  CG1 ILE A 106      -8.936   2.739 -23.723  1.00 74.87           C  
ANISOU 1610  CG1 ILE A 106    10469   8926   9054    292     83    285
ATOM   1611  CG2 ILE A 106      -8.838   4.183 -21.678  1.00 76.34           C  
ANISOU 1611  CG2 ILE A 106    10506   9200   9298    236     63    233
ATOM   1612  CD1 ILE A 106      -9.283   1.428 -23.083  1.00 81.92           C  
ANISOU 1612  CD1 ILE A 106    11255   9894   9976    289     51    312
ATOM   1613  H   ILE A 106      -6.433   5.432 -21.924  1.00 58.99           H  
ATOM   1614  HA  ILE A 106      -7.009   4.268 -24.583  1.00 66.23           H  
ATOM   1615  HB  ILE A 106      -7.232   3.006 -22.453  1.00 67.60           H  
ATOM   1616 HG13 ILE A 106      -8.435   2.521 -24.668  1.00 74.87           H  
ATOM   1617 HG12 ILE A 106      -9.859   3.258 -23.987  1.00 74.87           H  
ATOM   1618 HG21 ILE A 106      -9.133   3.404 -20.994  1.00 76.34           H  
ATOM   1619 HG22 ILE A 106      -8.244   4.885 -21.107  1.00 76.34           H  
ATOM   1620 HG23 ILE A 106      -9.753   4.690 -21.984  1.00 76.34           H  
ATOM   1621 HD11 ILE A 106      -9.648   0.724 -23.830  1.00 81.92           H  
ATOM   1622 HD12 ILE A 106      -8.420   0.971 -22.598  1.00 81.92           H  
ATOM   1623 HD13 ILE A 106     -10.057   1.563 -22.329  1.00 81.92           H  
ATOM   1624  N   ALA A 107      -8.676   6.839 -23.432  1.00 74.45           N  
ANISOU 1624  N   ALA A 107    10507   8801   8980    288    140    199
ATOM   1625  CA  ALA A 107      -9.688   7.820 -23.804  1.00 66.48           C  
ANISOU 1625  CA  ALA A 107     9529   7768   7962    389    177    219
ATOM   1626  C   ALA A 107      -9.165   8.849 -24.800  1.00 79.29           C  
ANISOU 1626  C   ALA A 107    11303   9293   9529    377    210    191
ATOM   1627  O   ALA A 107      -9.890   9.245 -25.719  1.00 90.84           O  
ANISOU 1627  O   ALA A 107    12854  10700  10962    472    250    216
ATOM   1628  CB  ALA A 107     -10.219   8.532 -22.559  1.00 63.72           C  
ANISOU 1628  CB  ALA A 107     9057   7496   7659    401    168    213
ATOM   1629  H   ALA A 107      -8.171   6.993 -22.568  1.00 74.45           H  
ATOM   1630  HA  ALA A 107     -10.542   7.316 -24.261  1.00 66.48           H  
ATOM   1631  HB1 ALA A 107     -11.017   9.232 -22.809  1.00 63.72           H  
ATOM   1632  HB2 ALA A 107     -10.628   7.814 -21.847  1.00 63.72           H  
ATOM   1633  HB3 ALA A 107      -9.435   9.093 -22.047  1.00 63.72           H  
ATOM   1634  N   ILE A 108      -7.923   9.292 -24.636  1.00 76.30           N  
ANISOU 1634  N   ILE A 108    10959   8899   9134    263    195    141
ATOM   1635  CA  ILE A 108      -7.337  10.292 -25.527  1.00 75.63           C  
ANISOU 1635  CA  ILE A 108    11020   8726   8991    231    222    110
ATOM   1636  C   ILE A 108      -5.956   9.828 -25.982  1.00 76.83           C  
ANISOU 1636  C   ILE A 108    11247   8840   9105    110    203     81
ATOM   1637  O   ILE A 108      -4.953  10.489 -25.681  1.00 76.40           O  
ANISOU 1637  O   ILE A 108    11204   8793   9034      8    190     40
ATOM   1638  CB  ILE A 108      -7.265  11.666 -24.842  1.00 74.13           C  
ANISOU 1638  CB  ILE A 108    10795   8561   8809    211    226     78
ATOM   1639  CG1 ILE A 108      -6.728  11.526 -23.415  1.00 79.29           C  
ANISOU 1639  CG1 ILE A 108    11303   9313   9512    134    185     58
ATOM   1640  CG2 ILE A 108      -8.635  12.327 -24.826  1.00 82.67           C  
ANISOU 1640  CG2 ILE A 108    11855   9649   9906    340    258    108
ATOM   1641  CD1 ILE A 108      -6.436  12.848 -22.739  1.00 76.60           C  
ANISOU 1641  CD1 ILE A 108    10932   8999   9174     98    186     24
ATOM   1642  H   ILE A 108      -7.337   8.939 -23.891  1.00 76.30           H  
ATOM   1643  HA  ILE A 108      -7.910  10.410 -26.449  1.00 75.63           H  
ATOM   1644  HB  ILE A 108      -6.609  12.323 -25.408  1.00 74.13           H  
ATOM   1645 HG13 ILE A 108      -5.793  10.977 -23.410  1.00 79.29           H  
ATOM   1646 HG12 ILE A 108      -7.417  10.965 -22.782  1.00 79.29           H  
ATOM   1647 HG21 ILE A 108      -8.612  13.352 -24.462  1.00 82.67           H  
ATOM   1648 HG22 ILE A 108      -9.060  12.366 -25.830  1.00 82.67           H  
ATOM   1649 HG23 ILE A 108      -9.337  11.777 -24.199  1.00 82.67           H  
ATOM   1650 HD11 ILE A 108      -6.765  12.836 -21.699  1.00 76.60           H  
ATOM   1651 HD12 ILE A 108      -5.365  13.047 -22.742  1.00 76.60           H  
ATOM   1652 HD13 ILE A 108      -6.902  13.706 -23.220  1.00 76.60           H  
ATOM   1653  N   PRO A 109      -5.853   8.719 -26.723  1.00 80.55           N  
ANISOU 1653  N   PRO A 109    11772   9274   9557    115    202    105
ATOM   1654  CA  PRO A 109      -4.521   8.205 -27.083  1.00 84.88           C  
ANISOU 1654  CA  PRO A 109    12381   9798  10071     -8    180     80
ATOM   1655  C   PRO A 109      -3.753   9.106 -28.032  1.00 94.73           C  
ANISOU 1655  C   PRO A 109    13790  10955  11250    -73    201     48
ATOM   1656  O   PRO A 109      -2.521   9.002 -28.091  1.00 96.49           O  
ANISOU 1656  O   PRO A 109    14042  11177  11443   -198    179     20
ATOM   1657  CB  PRO A 109      -4.834   6.851 -27.732  1.00 84.05           C  
ANISOU 1657  CB  PRO A 109    12302   9671   9964     36    180    120
ATOM   1658  CG  PRO A 109      -6.202   7.026 -28.294  1.00 87.28           C  
ANISOU 1658  CG  PRO A 109    12746  10045  10373    183    219    162
ATOM   1659  CD  PRO A 109      -6.933   7.924 -27.334  1.00 84.49           C  
ANISOU 1659  CD  PRO A 109    12287   9755  10062    232    221    158
ATOM   1660  HA  PRO A 109      -3.915   8.046 -26.188  1.00 84.88           H  
ATOM   1661  HB3 PRO A 109      -4.826   6.035 -27.024  1.00 84.05           H  
ATOM   1662  HB2 PRO A 109      -4.119   6.570 -28.508  1.00 84.05           H  
ATOM   1663  HG3 PRO A 109      -6.717   6.080 -28.466  1.00 87.28           H  
ATOM   1664  HG2 PRO A 109      -6.125   7.530 -29.259  1.00 87.28           H  
ATOM   1665  HD2 PRO A 109      -7.691   8.528 -27.834  1.00 84.49           H  
ATOM   1666  HD3 PRO A 109      -7.412   7.325 -26.560  1.00 84.49           H  
ATOM   1667  N   LEU A 110      -4.432   9.987 -28.772  1.00107.19           N  
ANISOU 1667  N   LEU A 110    15472  12458  12797      5    243     53
ATOM   1668  CA  LEU A 110      -3.737  10.840 -29.729  1.00115.52           C  
ANISOU 1668  CA  LEU A 110    16697  13418  13779    -58    264     21
ATOM   1669  C   LEU A 110      -2.857  11.873 -29.036  1.00111.90           C  
ANISOU 1669  C   LEU A 110    16202  13002  13312   -169    245    -26
ATOM   1670  O   LEU A 110      -1.847  12.301 -29.604  1.00118.26           O  
ANISOU 1670  O   LEU A 110    17116  13758  14057   -277    243    -56
ATOM   1671  CB  LEU A 110      -4.743  11.534 -30.648  1.00117.32           C  
ANISOU 1671  CB  LEU A 110    17047  13555  13974     64    317     39
ATOM   1672  CG  LEU A 110      -5.515  10.631 -31.613  1.00112.34           C  
ANISOU 1672  CG  LEU A 110    16493  12862  13331    174    345     87
ATOM   1673  CD1 LEU A 110      -6.428  11.454 -32.509  1.00113.23           C  
ANISOU 1673  CD1 LEU A 110    16734  12885  13403    296    402    102
ATOM   1674  CD2 LEU A 110      -4.552   9.796 -32.442  1.00103.53           C  
ANISOU 1674  CD2 LEU A 110    15485  11683  12168     85    335     83
ATOM   1675  H   LEU A 110      -5.439  10.050 -28.723  1.00107.19           H  
ATOM   1676  HA  LEU A 110      -3.067  10.222 -30.327  1.00115.52           H  
ATOM   1677  HB3 LEU A 110      -4.213  12.279 -31.245  1.00117.32           H  
ATOM   1678  HB2 LEU A 110      -5.453  12.099 -30.041  1.00117.32           H  
ATOM   1679  HG  LEU A 110      -6.139   9.951 -31.030  1.00112.34           H  
ATOM   1680 HD11 LEU A 110      -7.457  11.099 -32.436  1.00113.23           H  
ATOM   1681 HD12 LEU A 110      -6.437  12.509 -32.233  1.00113.23           H  
ATOM   1682 HD13 LEU A 110      -6.148  11.410 -33.561  1.00113.23           H  
ATOM   1683 HD21 LEU A 110      -4.960   9.540 -33.421  1.00103.53           H  
ATOM   1684 HD22 LEU A 110      -3.602  10.304 -32.614  1.00103.53           H  
ATOM   1685 HD23 LEU A 110      -4.337   8.850 -31.944  1.00103.53           H  
ATOM   1686  N   ARG A 111      -3.216  12.280 -27.818  1.00111.45           N  
ANISOU 1686  N   ARG A 111    15995  13039  13313   -146    230    -29
ATOM   1687  CA  ARG A 111      -2.465  13.293 -27.086  1.00112.51           C  
ANISOU 1687  CA  ARG A 111    16082  13223  13442   -237    213    -69
ATOM   1688  C   ARG A 111      -1.870  12.751 -25.791  1.00103.20           C  
ANISOU 1688  C   ARG A 111    14738  12161  12314   -302    170    -75
ATOM   1689  O   ARG A 111      -1.527  13.533 -24.900  1.00 92.15           O  
ANISOU 1689  O   ARG A 111    13258  10825  10928   -344    157    -97
ATOM   1690  CB  ARG A 111      -3.351  14.506 -26.796  1.00116.24           C  
ANISOU 1690  CB  ARG A 111    16541  13698  13928   -154    240    -72
ATOM   1691  CG  ARG A 111      -4.750  14.153 -26.322  1.00124.88           C  
ANISOU 1691  CG  ARG A 111    17535  14829  15083    -14    251    -32
ATOM   1692  CD  ARG A 111      -5.617  15.395 -26.201  1.00137.85           C  
ANISOU 1692  CD  ARG A 111    19183  16465  16729     69    282    -33
ATOM   1693  NE  ARG A 111      -7.030  15.094 -26.414  1.00147.24           N  
ANISOU 1693  NE  ARG A 111    20353  17647  17943    217    309     13
ATOM   1694  CZ  ARG A 111      -7.995  16.009 -26.426  1.00152.09           C  
ANISOU 1694  CZ  ARG A 111    20972  18255  18560    314    341     24
ATOM   1695  NH1 ARG A 111      -7.702  17.287 -26.232  1.00153.63           N  
ANISOU 1695  NH1 ARG A 111    21193  18444  18734    278    350    -11
ATOM   1696  NH2 ARG A 111      -9.254  15.645 -26.631  1.00151.73           N1+
ANISOU 1696  NH2 ARG A 111    20902  18215  18534    448    365     72
ATOM   1697  H   ARG A 111      -4.024  11.881 -27.361  1.00111.45           H  
ATOM   1698  HA  ARG A 111      -1.603  13.659 -27.645  1.00112.51           H  
ATOM   1699  HB3 ARG A 111      -3.457  15.042 -27.740  1.00116.24           H  
ATOM   1700  HB2 ARG A 111      -2.877  15.223 -26.123  1.00116.24           H  
ATOM   1701  HG3 ARG A 111      -4.653  13.694 -25.337  1.00124.88           H  
ATOM   1702  HG2 ARG A 111      -5.235  13.415 -26.962  1.00124.88           H  
ATOM   1703  HD3 ARG A 111      -5.262  16.205 -26.839  1.00137.85           H  
ATOM   1704  HD2 ARG A 111      -5.550  15.748 -25.170  1.00137.85           H  
ATOM   1705  HE  ARG A 111      -7.271  14.123 -26.551  1.00147.24           H  
ATOM   1706 HH12 ARG A 111      -8.427  17.990 -26.239  1.00153.63           H  
ATOM   1707 HH11 ARG A 111      -6.745  17.568 -26.074  1.00153.63           H  
ATOM   1708 HH22 ARG A 111      -9.993  16.333 -26.629  1.00151.73           H  
ATOM   1709 HH21 ARG A 111      -9.487  14.675 -26.793  1.00151.73           H  
ATOM   1710  N   TYR A 112      -1.733  11.429 -25.669  1.00101.26           N  
ANISOU 1710  N   TYR A 112    14441  11941  12091   -309    149    -54
ATOM   1711  CA  TYR A 112      -1.163  10.861 -24.451  1.00 96.01           C  
ANISOU 1711  CA  TYR A 112    13627  11382  11469   -365    111    -59
ATOM   1712  C   TYR A 112       0.338  11.117 -24.367  1.00107.27           C  
ANISOU 1712  C   TYR A 112    15069  12835  12853   -509     88    -91
ATOM   1713  O   TYR A 112       0.853  11.461 -23.297  1.00109.19           O  
ANISOU 1713  O   TYR A 112    15205  13164  13118   -557     68   -107
ATOM   1714  CB  TYR A 112      -1.452   9.360 -24.380  1.00 84.53           C  
ANISOU 1714  CB  TYR A 112    12121   9949  10048   -332     95    -28
ATOM   1715  CG  TYR A 112      -0.717   8.649 -23.262  1.00 74.60           C  
ANISOU 1715  CG  TYR A 112    10734   8788   8823   -399     58    -36
ATOM   1716  CD1 TYR A 112      -1.216   8.649 -21.967  1.00 69.47           C  
ANISOU 1716  CD1 TYR A 112     9942   8219   8233   -358     45    -32
ATOM   1717  CD2 TYR A 112       0.477   7.976 -23.503  1.00 75.69           C  
ANISOU 1717  CD2 TYR A 112    10896   8935   8928   -502     37    -45
ATOM   1718  CE1 TYR A 112      -0.547   8.003 -20.943  1.00 68.17           C  
ANISOU 1718  CE1 TYR A 112     9670   8137   8095   -414     15    -39
ATOM   1719  CE2 TYR A 112       1.153   7.330 -22.486  1.00 71.11           C  
ANISOU 1719  CE2 TYR A 112    10200   8444   8374   -556      6    -51
ATOM   1720  CZ  TYR A 112       0.637   7.346 -21.208  1.00 67.56           C  
ANISOU 1720  CZ  TYR A 112     9617   8069   7983   -509     -3    -48
ATOM   1721  OH  TYR A 112       1.307   6.703 -20.193  1.00 60.67           O  
ANISOU 1721  OH  TYR A 112     8640   7281   7132   -556    -30    -53
ATOM   1722  H   TYR A 112      -2.025  10.797 -26.402  1.00101.26           H  
ATOM   1723  HA  TYR A 112      -1.637  11.324 -23.583  1.00 96.01           H  
ATOM   1724  HB3 TYR A 112      -1.179   8.883 -25.323  1.00 84.53           H  
ATOM   1725  HB2 TYR A 112      -2.525   9.196 -24.264  1.00 84.53           H  
ATOM   1726  HD1 TYR A 112      -2.141   9.132 -21.744  1.00 69.47           H  
ATOM   1727  HD2 TYR A 112       0.892   7.960 -24.500  1.00 75.69           H  
ATOM   1728  HE1 TYR A 112      -0.970   8.013 -19.951  1.00 68.17           H  
ATOM   1729  HE2 TYR A 112       2.081   6.819 -22.694  1.00 71.11           H  
ATOM   1730  HH  TYR A 112       0.922   6.866 -19.316  1.00 60.67           H  
ATOM   1731  N   ASN A 113       1.056  10.951 -25.482  1.00119.80           N  
ANISOU 1731  N   ASN A 113    16790  14353  14376   -580     93    -98
ATOM   1732  CA  ASN A 113       2.511  11.070 -25.449  1.00125.09           C  
ANISOU 1732  CA  ASN A 113    17470  15058  15000   -726     69   -122
ATOM   1733  C   ASN A 113       2.950  12.499 -25.156  1.00124.67           C  
ANISOU 1733  C   ASN A 113    17423  15028  14919   -781     72   -152
ATOM   1734  O   ASN A 113       3.926  12.717 -24.430  1.00117.87           O  
ANISOU 1734  O   ASN A 113    16482  14252  14050   -872     47   -167
ATOM   1735  CB  ASN A 113       3.109  10.580 -26.769  1.00122.07           C  
ANISOU 1735  CB  ASN A 113    17240  14591  14552   -791     73   -120
ATOM   1736  CG  ASN A 113       3.121   9.067 -26.875  1.00118.66           C  
ANISOU 1736  CG  ASN A 113    16778  14166  14141   -778     59    -94
ATOM   1737  OD1 ASN A 113       3.289   8.364 -25.877  1.00116.39           O  
ANISOU 1737  OD1 ASN A 113    16353  13971  13901   -780     33    -86
ATOM   1738  ND2 ASN A 113       2.941   8.556 -28.088  1.00116.02           N  
ANISOU 1738  ND2 ASN A 113    16579  13734  13770   -761     76    -78
ATOM   1739  H   ASN A 113       0.621  10.671 -26.349  1.00119.80           H  
ATOM   1740  HA  ASN A 113       2.852  10.438 -24.626  1.00125.09           H  
ATOM   1741  HB3 ASN A 113       4.155  10.884 -26.835  1.00122.07           H  
ATOM   1742  HB2 ASN A 113       2.601  11.034 -27.621  1.00122.07           H  
ATOM   1743 HD22 ASN A 113       2.940   7.555 -28.217  1.00116.02           H  
ATOM   1744 HD21 ASN A 113       2.811   9.159 -28.888  1.00116.02           H  
ATOM   1745  N   GLY A 114       2.245  13.488 -25.711  1.00131.15           N  
ANISOU 1745  N   GLY A 114    18334  15776  15720   -725    103   -160
ATOM   1746  CA  GLY A 114       2.569  14.872 -25.414  1.00134.31           C  
ANISOU 1746  CA  GLY A 114    18738  16200  16096   -771    107   -187
ATOM   1747  C   GLY A 114       2.122  15.338 -24.046  1.00127.46           C  
ANISOU 1747  C   GLY A 114    17712  15426  15292   -717     99   -187
ATOM   1748  O   GLY A 114       2.642  16.339 -23.543  1.00132.02           O  
ANISOU 1748  O   GLY A 114    18257  16054  15853   -774     93   -208
ATOM   1749  H   GLY A 114       1.453  13.292 -26.306  1.00131.15           H  
ATOM   1750  HA3 GLY A 114       2.073  15.496 -26.157  1.00134.31           H  
ATOM   1751  HA2 GLY A 114       3.639  15.054 -25.533  1.00134.31           H  
ATOM   1752  N   LEU A 115       1.177  14.631 -23.431  1.00111.78           N  
ANISOU 1752  N   LEU A 115    15629  13466  13376   -613    100   -162
ATOM   1753  CA  LEU A 115       0.628  15.021 -22.138  1.00101.65           C  
ANISOU 1753  CA  LEU A 115    14204  12264  12156   -555     94   -159
ATOM   1754  C   LEU A 115       1.335  14.326 -20.981  1.00 94.69           C  
ANISOU 1754  C   LEU A 115    13184  11487  11309   -605     61   -157
ATOM   1755  O   LEU A 115       1.719  14.976 -20.002  1.00 98.66           O  
ANISOU 1755  O   LEU A 115    13597  12065  11824   -633     51   -169
ATOM   1756  CB  LEU A 115      -0.875  14.722 -22.106  1.00 97.99           C  
ANISOU 1756  CB  LEU A 115    13717  11773  11744   -414    115   -130
ATOM   1757  CG  LEU A 115      -1.613  14.660 -20.768  1.00 91.57           C  
ANISOU 1757  CG  LEU A 115    12748  11040  11003   -346    105   -116
ATOM   1758  CD1 LEU A 115      -1.486  15.967 -20.012  1.00 91.58           C  
ANISOU 1758  CD1 LEU A 115    12701  11088  11008   -361    108   -137
ATOM   1759  CD2 LEU A 115      -3.077  14.311 -20.990  1.00 92.20           C  
ANISOU 1759  CD2 LEU A 115    12825  11089  11119   -217    126    -83
ATOM   1760  H   LEU A 115       0.787  13.807 -23.867  1.00111.78           H  
ATOM   1761  HA  LEU A 115       0.739  16.096 -21.986  1.00101.65           H  
ATOM   1762  HB3 LEU A 115      -1.001  13.728 -22.534  1.00 97.99           H  
ATOM   1763  HB2 LEU A 115      -1.388  15.410 -22.781  1.00 97.99           H  
ATOM   1764  HG  LEU A 115      -1.194  13.868 -20.151  1.00 91.57           H  
ATOM   1765 HD11 LEU A 115      -2.435  16.305 -19.595  1.00 91.58           H  
ATOM   1766 HD12 LEU A 115      -0.801  15.859 -19.172  1.00 91.58           H  
ATOM   1767 HD13 LEU A 115      -1.109  16.776 -20.637  1.00 91.58           H  
ATOM   1768 HD21 LEU A 115      -3.470  13.722 -20.163  1.00 92.20           H  
ATOM   1769 HD22 LEU A 115      -3.707  15.196 -21.086  1.00 92.20           H  
ATOM   1770 HD23 LEU A 115      -3.220  13.723 -21.897  1.00 92.20           H  
ATOM   1771  N   VAL A 116       1.519  13.013 -21.078  1.00 80.12           N  
ANISOU 1771  N   VAL A 116    11321   9646   9476   -612     46   -141
ATOM   1772  CA  VAL A 116       2.062  12.204 -19.996  1.00 70.20           C  
ANISOU 1772  CA  VAL A 116     9938   8482   8254   -643     18   -136
ATOM   1773  C   VAL A 116       3.514  11.888 -20.342  1.00 71.10           C  
ANISOU 1773  C   VAL A 116    10084   8618   8312   -768     -1   -148
ATOM   1774  O   VAL A 116       3.801  10.956 -21.098  1.00 77.52           O  
ANISOU 1774  O   VAL A 116    10958   9394   9103   -796     -7   -139
ATOM   1775  CB  VAL A 116       1.239  10.932 -19.778  1.00 63.28           C  
ANISOU 1775  CB  VAL A 116     9010   7604   7428   -565     13   -110
ATOM   1776  CG1 VAL A 116       1.745  10.177 -18.569  1.00 51.81           C  
ANISOU 1776  CG1 VAL A 116     7430   6244   6010   -591    -14   -108
ATOM   1777  CG2 VAL A 116      -0.232  11.284 -19.610  1.00 61.24           C  
ANISOU 1777  CG2 VAL A 116     8732   7322   7214   -446     33    -93
ATOM   1778  H   VAL A 116       1.231  12.513 -21.911  1.00 80.12           H  
ATOM   1779  HA  VAL A 116       2.052  12.759 -19.055  1.00 70.20           H  
ATOM   1780  HB  VAL A 116       1.309  10.276 -20.647  1.00 63.28           H  
ATOM   1781 HG11 VAL A 116       0.956   9.589 -18.115  1.00 51.81           H  
ATOM   1782 HG12 VAL A 116       2.547   9.496 -18.850  1.00 51.81           H  
ATOM   1783 HG13 VAL A 116       2.112  10.845 -17.789  1.00 51.81           H  
ATOM   1784 HG21 VAL A 116      -0.822  10.410 -19.334  1.00 61.24           H  
ATOM   1785 HG22 VAL A 116      -0.381  12.033 -18.832  1.00 61.24           H  
ATOM   1786 HG23 VAL A 116      -0.660  11.659 -20.539  1.00 61.24           H  
ATOM   1787  N   THR A 117       4.436  12.662 -19.779  1.00 68.56           N  
ANISOU 1787  N   THR A 117     9718   8365   7966   -844    -12   -165
ATOM   1788  CA  THR A 117       5.863  12.499 -20.009  1.00 70.94           C  
ANISOU 1788  CA  THR A 117    10035   8708   8209   -970    -30   -173
ATOM   1789  C   THR A 117       6.547  11.955 -18.760  1.00 66.67           C  
ANISOU 1789  C   THR A 117     9353   8282   7695   -992    -52   -167
ATOM   1790  O   THR A 117       5.959  11.879 -17.678  1.00 81.74           O  
ANISOU 1790  O   THR A 117    11159  10234   9663   -917    -52   -161
ATOM   1791  CB  THR A 117       6.500  13.830 -20.427  1.00 81.54           C  
ANISOU 1791  CB  THR A 117    11443  10048   9489  -1051    -25   -194
ATOM   1792  OG1 THR A 117       6.426  14.757 -19.337  1.00 78.67           O  
ANISOU 1792  OG1 THR A 117    10981   9758   9152  -1028    -25   -201
ATOM   1793  CG2 THR A 117       5.773  14.411 -21.629  1.00 89.59           C  
ANISOU 1793  CG2 THR A 117    12612  10948  10481  -1020      1   -202
ATOM   1794  H   THR A 117       4.166  13.413 -19.160  1.00 68.56           H  
ATOM   1795  HA  THR A 117       6.057  11.782 -20.810  1.00 70.94           H  
ATOM   1796  HB  THR A 117       7.549  13.683 -20.687  1.00 81.54           H  
ATOM   1797  HG1 THR A 117       6.667  15.626 -19.667  1.00 78.67           H  
ATOM   1798 HG21 THR A 117       6.282  15.303 -21.995  1.00 89.59           H  
ATOM   1799 HG22 THR A 117       5.740  13.697 -22.453  1.00 89.59           H  
ATOM   1800 HG23 THR A 117       4.746  14.702 -21.401  1.00 89.59           H  
ATOM   1801  N   GLY A 118       7.813  11.581 -18.928  1.00 67.75           N  
ANISOU 1801  N   GLY A 118     9490   8468   7783  -1097    -70   -167
ATOM   1802  CA  GLY A 118       8.593  11.012 -17.845  1.00 64.25           C  
ANISOU 1802  CA  GLY A 118     8924   8135   7353  -1122    -88   -159
ATOM   1803  C   GLY A 118       9.020  12.009 -16.788  1.00 73.61           C  
ANISOU 1803  C   GLY A 118    10016   9413   8540  -1132    -89   -165
ATOM   1804  O   GLY A 118       8.969  11.701 -15.594  1.00 87.34           O  
ANISOU 1804  O   GLY A 118    11643  11221  10323  -1084    -92   -158
ATOM   1805  H   GLY A 118       8.252  11.656 -19.834  1.00 67.75           H  
ATOM   1806  HA3 GLY A 118       9.492  10.569 -18.274  1.00 64.25           H  
ATOM   1807  HA2 GLY A 118       8.054  10.194 -17.368  1.00 64.25           H  
ATOM   1808  N   THR A 119       9.438  13.207 -17.204  1.00 78.04           N  
ANISOU 1808  N   THR A 119    10626   9975   9049  -1195    -85   -177
ATOM   1809  CA  THR A 119       9.890  14.208 -16.242  1.00 78.39           C  
ANISOU 1809  CA  THR A 119    10583  10114   9089  -1209    -86   -180
ATOM   1810  C   THR A 119       8.739  14.701 -15.372  1.00 68.76           C  
ANISOU 1810  C   THR A 119     9305   8883   7938  -1094    -70   -182
ATOM   1811  O   THR A 119       8.925  14.963 -14.177  1.00 67.73           O  
ANISOU 1811  O   THR A 119     9066   8837   7832  -1067    -72   -177
ATOM   1812  CB  THR A 119      10.555  15.374 -16.976  1.00 79.82           C  
ANISOU 1812  CB  THR A 119    10839  10296   9194  -1308    -86   -193
ATOM   1813  OG1 THR A 119      11.620  14.876 -17.795  1.00 81.58           O  
ANISOU 1813  OG1 THR A 119    11117  10529   9349  -1424   -102   -188
ATOM   1814  CG2 THR A 119      11.123  16.384 -15.991  1.00 86.30           C  
ANISOU 1814  CG2 THR A 119    11562  11226  10002  -1329    -89   -191
ATOM   1815  H   THR A 119       9.497  13.438 -18.185  1.00 78.04           H  
ATOM   1816  HA  THR A 119      10.633  13.746 -15.586  1.00 78.39           H  
ATOM   1817  HB  THR A 119       9.837  15.870 -17.632  1.00 79.82           H  
ATOM   1818  HG1 THR A 119      12.125  15.621 -18.130  1.00 81.58           H  
ATOM   1819 HG21 THR A 119      11.714  17.139 -16.510  1.00 86.30           H  
ATOM   1820 HG22 THR A 119      10.344  16.922 -15.450  1.00 86.30           H  
ATOM   1821 HG23 THR A 119      11.774  15.908 -15.257  1.00 86.30           H  
ATOM   1822  N   ARG A 120       7.545  14.844 -15.954  1.00 70.63           N  
ANISOU 1822  N   ARG A 120     9614   9018   8203  -1023    -55   -188
ATOM   1823  CA  ARG A 120       6.379  15.218 -15.161  1.00 73.84           C  
ANISOU 1823  CA  ARG A 120     9965   9415   8676   -914    -41   -186
ATOM   1824  C   ARG A 120       6.000  14.110 -14.188  1.00 74.52           C  
ANISOU 1824  C   ARG A 120     9956   9534   8824   -848    -48   -171
ATOM   1825  O   ARG A 120       5.575  14.384 -13.061  1.00 72.86           O  
ANISOU 1825  O   ARG A 120     9658   9367   8659   -789    -44   -168
ATOM   1826  CB  ARG A 120       5.199  15.545 -16.075  1.00 80.85           C  
ANISOU 1826  CB  ARG A 120    10952  10194   9575   -852    -21   -190
ATOM   1827  CG  ARG A 120       5.382  16.777 -16.939  1.00 87.64           C  
ANISOU 1827  CG  ARG A 120    11911  11011  10376   -900     -9   -208
ATOM   1828  CD  ARG A 120       4.155  17.003 -17.808  1.00 92.43           C  
ANISOU 1828  CD  ARG A 120    12617  11508  10995   -822     15   -208
ATOM   1829  NE  ARG A 120       4.337  18.098 -18.757  1.00107.32           N  
ANISOU 1829  NE  ARG A 120    14620  13340  12818   -870     29   -227
ATOM   1830  CZ  ARG A 120       3.444  18.439 -19.680  1.00112.97           C  
ANISOU 1830  CZ  ARG A 120    15445  13955  13525   -813     54   -230
ATOM   1831  NH1 ARG A 120       2.303  17.771 -19.782  1.00110.17           N  
ANISOU 1831  NH1 ARG A 120    15089  13552  13220   -705     67   -211
ATOM   1832  NH2 ARG A 120       3.690  19.449 -20.503  1.00115.56           N1+
ANISOU 1832  NH2 ARG A 120    15885  14233  13789   -863     67   -249
ATOM   1833  H   ARG A 120       7.404  14.626 -16.930  1.00 70.63           H  
ATOM   1834  HA  ARG A 120       6.612  16.110 -14.574  1.00 73.84           H  
ATOM   1835  HB3 ARG A 120       4.305  15.692 -15.465  1.00 80.85           H  
ATOM   1836  HB2 ARG A 120       4.987  14.683 -16.710  1.00 80.85           H  
ATOM   1837  HG3 ARG A 120       6.302  16.759 -17.524  1.00 87.64           H  
ATOM   1838  HG2 ARG A 120       5.478  17.620 -16.251  1.00 87.64           H  
ATOM   1839  HD3 ARG A 120       3.342  17.329 -17.158  1.00 92.43           H  
ATOM   1840  HD2 ARG A 120       3.830  16.075 -18.281  1.00 92.43           H  
ATOM   1841  HE  ARG A 120       5.196  18.623 -18.684  1.00107.32           H  
ATOM   1842 HH12 ARG A 120       1.619  18.028 -20.477  1.00110.17           H  
ATOM   1843 HH11 ARG A 120       2.141  16.946 -19.221  1.00110.17           H  
ATOM   1844 HH22 ARG A 120       3.024  19.699 -21.220  1.00115.56           H  
ATOM   1845 HH21 ARG A 120       4.551  19.974 -20.428  1.00115.56           H  
ATOM   1846  N   ALA A 121       6.143  12.852 -14.610  1.00 73.63           N  
ANISOU 1846  N   ALA A 121     9865   9399   8711   -860    -58   -163
ATOM   1847  CA  ALA A 121       5.811  11.735 -13.734  1.00 58.72           C  
ANISOU 1847  CA  ALA A 121     7896   7540   6875   -805    -66   -150
ATOM   1848  C   ALA A 121       6.709  11.702 -12.504  1.00 59.54           C  
ANISOU 1848  C   ALA A 121     7893   7750   6979   -829    -74   -148
ATOM   1849  O   ALA A 121       6.259  11.347 -11.409  1.00 73.52           O  
ANISOU 1849  O   ALA A 121     9584   9551   8798   -766    -73   -142
ATOM   1850  CB  ALA A 121       5.912  10.419 -14.501  1.00 52.17           C  
ANISOU 1850  CB  ALA A 121     7115   6672   6037   -823    -75   -141
ATOM   1851  H   ALA A 121       6.481  12.640 -15.539  1.00 73.63           H  
ATOM   1852  HA  ALA A 121       4.777  11.852 -13.401  1.00 58.72           H  
ATOM   1853  HB1 ALA A 121       5.561   9.582 -13.895  1.00 52.17           H  
ATOM   1854  HB2 ALA A 121       5.300  10.461 -15.401  1.00 52.17           H  
ATOM   1855  HB3 ALA A 121       6.934  10.198 -14.810  1.00 52.17           H  
ATOM   1856  N   ALA A 122       7.987  12.055 -12.666  1.00 53.60           N  
ANISOU 1856  N   ALA A 122     7139   7058   6167   -919    -81   -150
ATOM   1857  CA  ALA A 122       8.895  12.067 -11.525  1.00 53.39           C  
ANISOU 1857  CA  ALA A 122     7010   7141   6133   -936    -86   -143
ATOM   1858  C   ALA A 122       8.496  13.135 -10.514  1.00 58.29           C  
ANISOU 1858  C   ALA A 122     7568   7797   6783   -882    -74   -146
ATOM   1859  O   ALA A 122       8.561  12.906  -9.300  1.00 52.25           O  
ANISOU 1859  O   ALA A 122     6715   7090   6047   -838    -71   -138
ATOM   1860  CB  ALA A 122      10.332  12.279 -11.999  1.00 50.38           C  
ANISOU 1860  CB  ALA A 122     6641   6826   5676  -1048    -97   -140
ATOM   1861  H   ALA A 122       8.351  12.317 -13.572  1.00 53.60           H  
ATOM   1862  HA  ALA A 122       8.849  11.094 -11.029  1.00 53.39           H  
ATOM   1863  HB1 ALA A 122      11.031  12.275 -11.161  1.00 50.38           H  
ATOM   1864  HB2 ALA A 122      10.637  11.486 -12.683  1.00 50.38           H  
ATOM   1865  HB3 ALA A 122      10.448  13.228 -12.525  1.00 50.38           H  
ATOM   1866  N   GLY A 123       8.077  14.307 -10.996  1.00 58.97           N  
ANISOU 1866  N   GLY A 123     7703   7845   6858   -885    -65   -156
ATOM   1867  CA  GLY A 123       7.614  15.342 -10.089  1.00 55.33           C  
ANISOU 1867  CA  GLY A 123     7185   7411   6425   -831    -52   -157
ATOM   1868  C   GLY A 123       6.359  14.939  -9.341  1.00 52.19           C  
ANISOU 1868  C   GLY A 123     6751   6976   6102   -728    -44   -153
ATOM   1869  O   GLY A 123       6.206  15.243  -8.156  1.00 61.67           O  
ANISOU 1869  O   GLY A 123     7875   8224   7334   -681    -38   -148
ATOM   1870  H   GLY A 123       8.039  14.478 -11.992  1.00 58.97           H  
ATOM   1871  HA3 GLY A 123       7.398  16.239 -10.670  1.00 55.33           H  
ATOM   1872  HA2 GLY A 123       8.403  15.608  -9.383  1.00 55.33           H  
ATOM   1873  N   ILE A 124       5.445  14.243 -10.022  1.00 36.83           N  
ANISOU 1873  N   ILE A 124     4862   4947   4183   -693    -45   -153
ATOM   1874  CA  ILE A 124       4.231  13.767  -9.364  1.00 44.75           C  
ANISOU 1874  CA  ILE A 124     5830   5920   5252   -603    -40   -145
ATOM   1875  C   ILE A 124       4.578  12.767  -8.272  1.00 49.20           C  
ANISOU 1875  C   ILE A 124     6317   6538   5839   -589    -49   -137
ATOM   1876  O   ILE A 124       4.029  12.816  -7.165  1.00 46.47           O  
ANISOU 1876  O   ILE A 124     5910   6211   5536   -532    -43   -133
ATOM   1877  CB  ILE A 124       3.265  13.162 -10.399  1.00 35.98           C  
ANISOU 1877  CB  ILE A 124     4793   4720   4156   -572    -40   -142
ATOM   1878  CG1 ILE A 124       2.834  14.228 -11.406  1.00 43.67           C  
ANISOU 1878  CG1 ILE A 124     5849   5636   5107   -572    -26   -149
ATOM   1879  CG2 ILE A 124       2.054  12.555  -9.709  1.00 31.73           C  
ANISOU 1879  CG2 ILE A 124     4210   4164   3680   -490    -39   -129
ATOM   1880  CD1 ILE A 124       1.981  13.690 -12.529  1.00 55.08           C  
ANISOU 1880  CD1 ILE A 124     7377   6994   6556   -539    -21   -142
ATOM   1881  H   ILE A 124       5.576  14.015 -10.999  1.00 36.83           H  
ATOM   1882  HA  ILE A 124       3.739  14.620  -8.892  1.00 44.75           H  
ATOM   1883  HB  ILE A 124       3.781  12.370 -10.944  1.00 35.98           H  
ATOM   1884 HG13 ILE A 124       3.659  14.801 -11.806  1.00 43.67           H  
ATOM   1885 HG12 ILE A 124       2.243  14.974 -10.872  1.00 43.67           H  
ATOM   1886 HG21 ILE A 124       1.326  12.181 -10.429  1.00 31.73           H  
ATOM   1887 HG22 ILE A 124       2.304  11.696  -9.087  1.00 31.73           H  
ATOM   1888 HG23 ILE A 124       1.543  13.285  -9.081  1.00 31.73           H  
ATOM   1889 HD11 ILE A 124       2.094  14.302 -13.425  1.00 55.08           H  
ATOM   1890 HD12 ILE A 124       2.259  12.670 -12.798  1.00 55.08           H  
ATOM   1891 HD13 ILE A 124       0.923  13.692 -12.264  1.00 55.08           H  
ATOM   1892  N   ILE A 125       5.499  11.846  -8.567  1.00 47.68           N  
ANISOU 1892  N   ILE A 125     6131   6370   5616   -642    -60   -136
ATOM   1893  CA  ILE A 125       5.940  10.881  -7.564  1.00 49.82           C  
ANISOU 1893  CA  ILE A 125     6335   6695   5900   -631    -66   -129
ATOM   1894  C   ILE A 125       6.576  11.597  -6.380  1.00 53.25           C  
ANISOU 1894  C   ILE A 125     6694   7211   6328   -624    -57   -126
ATOM   1895  O   ILE A 125       6.326  11.253  -5.219  1.00 55.46           O  
ANISOU 1895  O   ILE A 125     6918   7514   6641   -572    -52   -122
ATOM   1896  CB  ILE A 125       6.902   9.859  -8.197  1.00 48.78           C  
ANISOU 1896  CB  ILE A 125     6227   6580   5728   -694    -79   -126
ATOM   1897  CG1 ILE A 125       6.162   9.014  -9.237  1.00 50.15           C  
ANISOU 1897  CG1 ILE A 125     6470   6669   5913   -687    -87   -125
ATOM   1898  CG2 ILE A 125       7.533   8.978  -7.127  1.00 51.42           C  
ANISOU 1898  CG2 ILE A 125     6491   6981   6066   -684    -82   -119
ATOM   1899  CD1 ILE A 125       7.052   8.072 -10.005  1.00 44.33           C  
ANISOU 1899  CD1 ILE A 125     5769   5940   5135   -753    -99   -121
ATOM   1900  H   ILE A 125       5.928  11.805  -9.482  1.00 47.68           H  
ATOM   1901  HA  ILE A 125       5.060  10.351  -7.196  1.00 49.82           H  
ATOM   1902  HB  ILE A 125       7.702  10.396  -8.709  1.00 48.78           H  
ATOM   1903 HG13 ILE A 125       5.583   9.615  -9.929  1.00 50.15           H  
ATOM   1904 HG12 ILE A 125       5.415   8.414  -8.717  1.00 50.15           H  
ATOM   1905 HG21 ILE A 125       8.114   8.167  -7.564  1.00 51.42           H  
ATOM   1906 HG22 ILE A 125       8.238   9.524  -6.501  1.00 51.42           H  
ATOM   1907 HG23 ILE A 125       6.772   8.528  -6.491  1.00 51.42           H  
ATOM   1908 HD11 ILE A 125       6.638   7.881 -10.996  1.00 44.33           H  
ATOM   1909 HD12 ILE A 125       8.053   8.480 -10.145  1.00 44.33           H  
ATOM   1910 HD13 ILE A 125       7.146   7.111  -9.508  1.00 44.33           H  
ATOM   1911  N   ALA A 126       7.398  12.613  -6.654  1.00 44.39           N  
ANISOU 1911  N   ALA A 126     5573   6134   5160   -675    -54   -128
ATOM   1912  CA  ALA A 126       8.008  13.383  -5.575  1.00 42.63           C  
ANISOU 1912  CA  ALA A 126     5277   5995   4926   -665    -44   -121
ATOM   1913  C   ALA A 126       6.949  14.101  -4.745  1.00 40.27           C  
ANISOU 1913  C   ALA A 126     4951   5672   4678   -589    -31   -122
ATOM   1914  O   ALA A 126       7.015  14.106  -3.510  1.00 37.58           O  
ANISOU 1914  O   ALA A 126     4546   5376   4357   -544    -22   -114
ATOM   1915  CB  ALA A 126       9.014  14.380  -6.148  1.00 41.29           C  
ANISOU 1915  CB  ALA A 126     5117   5879   4692   -743    -46   -120
ATOM   1916  H   ALA A 126       7.616  12.874  -7.608  1.00 44.39           H  
ATOM   1917  HA  ALA A 126       8.549  12.696  -4.920  1.00 42.63           H  
ATOM   1918  HB1 ALA A 126       9.506  14.944  -5.354  1.00 41.29           H  
ATOM   1919  HB2 ALA A 126       9.793  13.866  -6.712  1.00 41.29           H  
ATOM   1920  HB3 ALA A 126       8.541  15.096  -6.819  1.00 41.29           H  
ATOM   1921  N   ILE A 127       5.960  14.704  -5.407  1.00 41.44           N  
ANISOU 1921  N   ILE A 127     5149   5750   4846   -572    -28   -130
ATOM   1922  CA  ILE A 127       4.903  15.410  -4.689  1.00 43.50           C  
ANISOU 1922  CA  ILE A 127     5386   5990   5154   -503    -16   -129
ATOM   1923  C   ILE A 127       4.056  14.430  -3.886  1.00 44.92           C  
ANISOU 1923  C   ILE A 127     5538   6143   5388   -441    -17   -123
ATOM   1924  O   ILE A 127       3.694  14.699  -2.734  1.00 49.86           O  
ANISOU 1924  O   ILE A 127     6114   6788   6044   -393     -8   -117
ATOM   1925  CB  ILE A 127       4.046  16.227  -5.674  1.00 40.87           C  
ANISOU 1925  CB  ILE A 127     5116   5590   4824   -497    -12   -137
ATOM   1926  CG1 ILE A 127       4.863  17.371  -6.275  1.00 46.62           C  
ANISOU 1926  CG1 ILE A 127     5870   6349   5496   -559     -9   -144
ATOM   1927  CG2 ILE A 127       2.803  16.767  -4.984  1.00 30.79           C  
ANISOU 1927  CG2 ILE A 127     3814   4287   3599   -421     -1   -132
ATOM   1928  CD1 ILE A 127       4.150  18.109  -7.395  1.00 37.08           C  
ANISOU 1928  CD1 ILE A 127     4742   5068   4278   -560     -3   -154
ATOM   1929  H   ILE A 127       5.933  14.712  -6.420  1.00 41.44           H  
ATOM   1930  HA  ILE A 127       5.366  16.103  -3.983  1.00 43.50           H  
ATOM   1931  HB  ILE A 127       3.727  15.572  -6.488  1.00 40.87           H  
ATOM   1932 HG13 ILE A 127       5.842  17.049  -6.619  1.00 46.62           H  
ATOM   1933 HG12 ILE A 127       5.084  18.089  -5.484  1.00 46.62           H  
ATOM   1934 HG21 ILE A 127       2.244  17.438  -5.635  1.00 30.79           H  
ATOM   1935 HG22 ILE A 127       2.096  15.983  -4.713  1.00 30.79           H  
ATOM   1936 HG23 ILE A 127       3.054  17.326  -4.082  1.00 30.79           H  
ATOM   1937 HD11 ILE A 127       4.870  18.543  -8.089  1.00 37.08           H  
ATOM   1938 HD12 ILE A 127       3.505  17.444  -7.970  1.00 37.08           H  
ATOM   1939 HD13 ILE A 127       3.537  18.923  -7.008  1.00 37.08           H  
ATOM   1940  N   CYS A 128       3.739  13.273  -4.472  1.00 43.13           N  
ANISOU 1940  N   CYS A 128     5346   5870   5170   -446    -29   -124
ATOM   1941  CA  CYS A 128       2.892  12.305  -3.782  1.00 38.98           C  
ANISOU 1941  CA  CYS A 128     4799   5319   4691   -396    -32   -118
ATOM   1942  C   CYS A 128       3.588  11.702  -2.568  1.00 44.43           C  
ANISOU 1942  C   CYS A 128     5435   6065   5380   -388    -30   -115
ATOM   1943  O   CYS A 128       2.919  11.328  -1.597  1.00 40.62           O  
ANISOU 1943  O   CYS A 128     4926   5573   4935   -342    -27   -111
ATOM   1944  CB  CYS A 128       2.459  11.206  -4.752  1.00 46.06           C  
ANISOU 1944  CB  CYS A 128     5746   6162   5592   -406    -46   -117
ATOM   1945  SG  CYS A 128       1.281  11.750  -6.014  1.00 47.90           S  
ANISOU 1945  SG  CYS A 128     6045   6318   5836   -384    -43   -114
ATOM   1946  H   CYS A 128       4.026  13.065  -5.421  1.00 43.13           H  
ATOM   1947  HA  CYS A 128       1.992  12.811  -3.425  1.00 38.98           H  
ATOM   1948  HB3 CYS A 128       1.991  10.396  -4.202  1.00 46.06           H  
ATOM   1949  HB2 CYS A 128       3.328  10.779  -5.253  1.00 46.06           H  
ATOM   1950  HG  CYS A 128       2.154  12.506  -6.690  1.00 47.90           H  
ATOM   1951  N   TRP A 129       4.920  11.598  -2.597  1.00 48.15           N  
ANISOU 1951  N   TRP A 129     5892   6597   5807   -433    -30   -115
ATOM   1952  CA  TRP A 129       5.639  11.097  -1.429  1.00 44.09           C  
ANISOU 1952  CA  TRP A 129     5326   6141   5284   -417    -23   -109
ATOM   1953  C   TRP A 129       5.640  12.120  -0.300  1.00 47.51           C  
ANISOU 1953  C   TRP A 129     5712   6612   5727   -375     -5   -103
ATOM   1954  O   TRP A 129       5.467  11.760   0.870  1.00 44.29           O  
ANISOU 1954  O   TRP A 129     5275   6213   5340   -329      4    -99
ATOM   1955  CB  TRP A 129       7.070  10.713  -1.809  1.00 36.19           C  
ANISOU 1955  CB  TRP A 129     4318   5204   4227   -474    -27   -105
ATOM   1956  CG  TRP A 129       7.202   9.304  -2.300  1.00 33.30           C  
ANISOU 1956  CG  TRP A 129     3979   4817   3858   -496    -41   -107
ATOM   1957  CD1 TRP A 129       7.243   8.889  -3.599  1.00 50.34           C  
ANISOU 1957  CD1 TRP A 129     6190   6938   5998   -546    -56   -111
ATOM   1958  CD2 TRP A 129       7.308   8.122  -1.498  1.00 36.27           C  
ANISOU 1958  CD2 TRP A 129     4335   5203   4243   -469    -40   -105
ATOM   1959  NE1 TRP A 129       7.368   7.522  -3.656  1.00 49.03           N  
ANISOU 1959  NE1 TRP A 129     6032   6764   5832   -551    -66   -110
ATOM   1960  CE2 TRP A 129       7.410   7.027  -2.380  1.00 39.02           C  
ANISOU 1960  CE2 TRP A 129     4720   5525   4580   -506    -57   -107
ATOM   1961  CE3 TRP A 129       7.325   7.883  -0.120  1.00 29.08           C  
ANISOU 1961  CE3 TRP A 129     3384   4317   3346   -417    -26   -102
ATOM   1962  CZ2 TRP A 129       7.530   5.716  -1.930  1.00 34.54           C  
ANISOU 1962  CZ2 TRP A 129     4147   4961   4016   -494    -60   -107
ATOM   1963  CZ3 TRP A 129       7.444   6.579   0.325  1.00 37.82           C  
ANISOU 1963  CZ3 TRP A 129     4493   5423   4455   -404    -28   -103
ATOM   1964  CH2 TRP A 129       7.543   5.513  -0.577  1.00 39.50           C  
ANISOU 1964  CH2 TRP A 129     4739   5614   4657   -444    -46   -106
ATOM   1965  H   TRP A 129       5.458  11.885  -3.404  1.00 48.15           H  
ATOM   1966  HA  TRP A 129       5.147  10.206  -1.031  1.00 44.09           H  
ATOM   1967  HB3 TRP A 129       7.722  10.778  -0.936  1.00 36.19           H  
ATOM   1968  HB2 TRP A 129       7.487  11.408  -2.539  1.00 36.19           H  
ATOM   1969  HD1 TRP A 129       7.328   9.498  -4.459  1.00 50.34           H  
ATOM   1970  HE1 TRP A 129       7.414   6.989  -4.515  1.00 49.03           H  
ATOM   1971  HE3 TRP A 129       7.240   8.700   0.582  1.00 29.08           H  
ATOM   1972  HZ2 TRP A 129       7.605   4.889  -2.621  1.00 34.54           H  
ATOM   1973  HZ3 TRP A 129       7.457   6.380   1.387  1.00 37.82           H  
ATOM   1974  HH2 TRP A 129       7.639   4.511  -0.192  1.00 39.50           H  
ATOM   1975  N   VAL A 130       5.832  13.401  -0.631  1.00 47.63           N  
ANISOU 1975  N   VAL A 130     5724   6649   5724   -392      0   -102
ATOM   1976  CA  VAL A 130       5.803  14.445   0.390  1.00 31.27           C  
ANISOU 1976  CA  VAL A 130     3606   4614   3659   -352     18    -95
ATOM   1977  C   VAL A 130       4.430  14.511   1.047  1.00 38.73           C  
ANISOU 1977  C   VAL A 130     4553   5499   4663   -292     23    -95
ATOM   1978  O   VAL A 130       4.316  14.624   2.272  1.00 50.23           O  
ANISOU 1978  O   VAL A 130     5975   6973   6136   -245     36    -88
ATOM   1979  CB  VAL A 130       6.207  15.801  -0.218  1.00 30.24           C  
ANISOU 1979  CB  VAL A 130     3478   4516   3496   -388     20    -94
ATOM   1980  CG1 VAL A 130       6.036  16.916   0.805  1.00 28.70           C  
ANISOU 1980  CG1 VAL A 130     3238   4355   3313   -343     38    -85
ATOM   1981  CG2 VAL A 130       7.641  15.751  -0.714  1.00 30.62           C  
ANISOU 1981  CG2 VAL A 130     3517   4638   3481   -455     15    -89
ATOM   1982  H   VAL A 130       5.984  13.681  -1.591  1.00 47.63           H  
ATOM   1983  HA  VAL A 130       6.530  14.185   1.164  1.00 31.27           H  
ATOM   1984  HB  VAL A 130       5.567  16.015  -1.075  1.00 30.24           H  
ATOM   1985 HG11 VAL A 130       6.471  17.845   0.436  1.00 28.70           H  
ATOM   1986 HG12 VAL A 130       4.989  17.136   1.016  1.00 28.70           H  
ATOM   1987 HG13 VAL A 130       6.532  16.679   1.747  1.00 28.70           H  
ATOM   1988 HG21 VAL A 130       7.891  16.652  -1.275  1.00 30.62           H  
ATOM   1989 HG22 VAL A 130       8.339  15.682   0.121  1.00 30.62           H  
ATOM   1990 HG23 VAL A 130       7.845  14.901  -1.358  1.00 30.62           H  
ATOM   1991  N   LEU A 131       3.367  14.436   0.244  1.00 43.74           N  
ANISOU 1991  N   LEU A 131     5230   6065   5325   -291     12   -102
ATOM   1992  CA  LEU A 131       2.024  14.420   0.811  1.00 43.97           C  
ANISOU 1992  CA  LEU A 131     5257   6045   5406   -240     14    -99
ATOM   1993  C   LEU A 131       1.801  13.178   1.664  1.00 41.58           C  
ANISOU 1993  C   LEU A 131     4945   5730   5125   -218     11    -97
ATOM   1994  O   LEU A 131       1.099  13.232   2.681  1.00 51.32           O  
ANISOU 1994  O   LEU A 131     6161   6950   6390   -178     18    -91
ATOM   1995  CB  LEU A 131       0.979  14.495  -0.300  1.00 41.18           C  
ANISOU 1995  CB  LEU A 131     4948   5629   5071   -241      5   -101
ATOM   1996  CG  LEU A 131       0.979  15.747  -1.174  1.00 42.65           C  
ANISOU 1996  CG  LEU A 131     5157   5812   5237   -256     11   -105
ATOM   1997  CD1 LEU A 131      -0.183  15.698  -2.154  1.00 39.47           C  
ANISOU 1997  CD1 LEU A 131     4799   5343   4854   -240      6   -103
ATOM   1998  CD2 LEU A 131       0.919  17.004  -0.323  1.00 35.56           C  
ANISOU 1998  CD2 LEU A 131     4219   4947   4346   -229     26   -100
ATOM   1999  H   LEU A 131       3.464  14.369  -0.762  1.00 43.74           H  
ATOM   2000  HA  LEU A 131       1.910  15.283   1.468  1.00 43.97           H  
ATOM   2001  HB3 LEU A 131      -0.009  14.395   0.153  1.00 41.18           H  
ATOM   2002  HB2 LEU A 131       1.094  13.626  -0.951  1.00 41.18           H  
ATOM   2003  HG  LEU A 131       1.893  15.810  -1.749  1.00 42.65           H  
ATOM   2004 HD11 LEU A 131       0.173  15.820  -3.177  1.00 39.47           H  
ATOM   2005 HD12 LEU A 131      -0.717  14.748  -2.119  1.00 39.47           H  
ATOM   2006 HD13 LEU A 131      -0.924  16.478  -1.975  1.00 39.47           H  
ATOM   2007 HD21 LEU A 131       0.447  17.836  -0.846  1.00 35.56           H  
ATOM   2008 HD22 LEU A 131       0.363  16.848   0.602  1.00 35.56           H  
ATOM   2009 HD23 LEU A 131       1.923  17.334  -0.055  1.00 35.56           H  
ATOM   2010  N   SER A 132       2.389  12.046   1.266  1.00 28.06           N  
ANISOU 2010  N   SER A 132     3248   4021   3392   -247      0   -101
ATOM   2011  CA  SER A 132       2.227  10.819   2.038  1.00 30.35           C  
ANISOU 2011  CA  SER A 132     3535   4299   3697   -231     -3   -101
ATOM   2012  C   SER A 132       2.826  10.964   3.431  1.00 28.76           C  
ANISOU 2012  C   SER A 132     3299   4140   3487   -199     16    -97
ATOM   2013  O   SER A 132       2.243  10.497   4.417  1.00 31.52           O  
ANISOU 2013  O   SER A 132     3650   4466   3862   -167     20    -96
ATOM   2014  CB  SER A 132       2.862   9.646   1.293  1.00 27.08           C  
ANISOU 2014  CB  SER A 132     3143   3888   3257   -270    -17   -106
ATOM   2015  OG  SER A 132       2.316   9.522  -0.008  1.00 31.04           O  
ANISOU 2015  OG  SER A 132     3683   4346   3763   -294    -32   -107
ATOM   2016  H   SER A 132       2.956  12.013   0.430  1.00 28.06           H  
ATOM   2017  HA  SER A 132       1.160  10.619   2.144  1.00 30.35           H  
ATOM   2018  HB3 SER A 132       2.689   8.722   1.831  1.00 27.08           H  
ATOM   2019  HB2 SER A 132       3.942   9.752   1.209  1.00 27.08           H  
ATOM   2020  HG  SER A 132       2.605  10.268  -0.552  1.00 31.04           H  
ATOM   2021  N   PHE A 133       3.987  11.615   3.534  1.00 28.50           N  
ANISOU 2021  N   PHE A 133     3239   4172   3416   -208     29    -93
ATOM   2022  CA  PHE A 133       4.557  11.909   4.845  1.00 24.85           C  
ANISOU 2022  CA  PHE A 133     2743   3756   2943   -167     52    -84
ATOM   2023  C   PHE A 133       3.655  12.850   5.633  1.00 36.78           C  
ANISOU 2023  C   PHE A 133     4244   5242   4488   -124     63    -78
ATOM   2024  O   PHE A 133       3.414  12.643   6.828  1.00 40.77           O  
ANISOU 2024  O   PHE A 133     4746   5737   5007    -81     78    -74
ATOM   2025  CB  PHE A 133       5.955  12.509   4.689  1.00 21.35           C  
ANISOU 2025  CB  PHE A 133     2266   3399   2448   -187     62    -74
ATOM   2026  CG  PHE A 133       7.040  11.485   4.519  1.00 35.29           C  
ANISOU 2026  CG  PHE A 133     4027   5208   4173   -211     59    -72
ATOM   2027  CD1 PHE A 133       7.688  10.956   5.622  1.00 26.91           C  
ANISOU 2027  CD1 PHE A 133     2944   4186   3093   -170     79    -63
ATOM   2028  CD2 PHE A 133       7.415  11.051   3.258  1.00 33.63           C  
ANISOU 2028  CD2 PHE A 133     3837   4999   3941   -273     40    -78
ATOM   2029  CE1 PHE A 133       8.689  10.013   5.471  1.00 26.09           C  
ANISOU 2029  CE1 PHE A 133     2835   4128   2951   -189     79    -59
ATOM   2030  CE2 PHE A 133       8.415  10.108   3.102  1.00 39.44           C  
ANISOU 2030  CE2 PHE A 133     4568   5780   4640   -298     37    -74
ATOM   2031  CZ  PHE A 133       9.052   9.589   4.210  1.00 26.75           C  
ANISOU 2031  CZ  PHE A 133     2932   4216   3014   -255     57    -65
ATOM   2032  H   PHE A 133       4.463  11.974   2.717  1.00 28.50           H  
ATOM   2033  HA  PHE A 133       4.656  10.993   5.419  1.00 24.85           H  
ATOM   2034  HB3 PHE A 133       6.211  13.108   5.565  1.00 21.35           H  
ATOM   2035  HB2 PHE A 133       5.984  13.203   3.847  1.00 21.35           H  
ATOM   2036  HD1 PHE A 133       7.414  11.285   6.611  1.00 26.91           H  
ATOM   2037  HD2 PHE A 133       7.013  11.515   2.393  1.00 33.63           H  
ATOM   2038  HE1 PHE A 133       9.188   9.615   6.342  1.00 26.09           H  
ATOM   2039  HE2 PHE A 133       8.718   9.799   2.112  1.00 39.44           H  
ATOM   2040  HZ  PHE A 133       9.838   8.858   4.090  1.00 26.75           H  
ATOM   2041  N   ALA A 134       3.146  13.896   4.975  1.00 33.11           N  
ANISOU 2041  N   ALA A 134     3780   4767   4035   -135     59    -78
ATOM   2042  CA  ALA A 134       2.274  14.848   5.654  1.00 39.88           C  
ANISOU 2042  CA  ALA A 134     4625   5604   4923    -96     70    -72
ATOM   2043  C   ALA A 134       1.027  14.163   6.198  1.00 36.00           C  
ANISOU 2043  C   ALA A 134     4154   5049   4475    -74     63    -73
ATOM   2044  O   ALA A 134       0.604  14.432   7.327  1.00 34.71           O  
ANISOU 2044  O   ALA A 134     3982   4875   4330    -36     77    -65
ATOM   2045  CB  ALA A 134       1.893  15.980   4.702  1.00 37.52           C  
ANISOU 2045  CB  ALA A 134     4330   5301   4627   -114     65    -73
ATOM   2046  H   ALA A 134       3.359  14.059   3.999  1.00 33.11           H  
ATOM   2047  HA  ALA A 134       2.824  15.278   6.494  1.00 39.88           H  
ATOM   2048  HB1 ALA A 134       1.301  16.741   5.213  1.00 37.52           H  
ATOM   2049  HB2 ALA A 134       2.782  16.471   4.304  1.00 37.52           H  
ATOM   2050  HB3 ALA A 134       1.308  15.623   3.854  1.00 37.52           H  
ATOM   2051  N   ILE A 135       0.434  13.265   5.413  1.00 32.76           N  
ANISOU 2051  N   ILE A 135     3772   4596   4079    -98     43    -80
ATOM   2052  CA  ILE A 135      -0.794  12.600   5.833  1.00 30.72           C  
ANISOU 2052  CA  ILE A 135     3529   4285   3857    -86     33    -77
ATOM   2053  C   ILE A 135      -0.505  11.542   6.887  1.00 34.59           C  
ANISOU 2053  C   ILE A 135     4029   4771   4342    -76     38    -81
ATOM   2054  O   ILE A 135      -1.194  11.460   7.912  1.00 35.37           O  
ANISOU 2054  O   ILE A 135     4135   4844   4462    -54     43    -76
ATOM   2055  CB  ILE A 135      -1.514  12.000   4.613  1.00 31.48           C  
ANISOU 2055  CB  ILE A 135     3650   4346   3965   -112     10    -79
ATOM   2056  CG1 ILE A 135      -2.027  13.117   3.701  1.00 28.58           C  
ANISOU 2056  CG1 ILE A 135     3282   3973   3606   -110     10    -74
ATOM   2057  CG2 ILE A 135      -2.644  11.079   5.058  1.00 35.85           C  
ANISOU 2057  CG2 ILE A 135     4214   4858   4547   -108     -3    -74
ATOM   2058  CD1 ILE A 135      -2.664  12.620   2.428  1.00 24.40           C  
ANISOU 2058  CD1 ILE A 135     2780   3409   3081   -127     -7    -73
ATOM   2059  H   ILE A 135       0.784  13.072   4.482  1.00 32.76           H  
ATOM   2060  HA  ILE A 135      -1.465  13.337   6.282  1.00 30.72           H  
ATOM   2061  HB  ILE A 135      -0.787  11.410   4.055  1.00 31.48           H  
ATOM   2062 HG13 ILE A 135      -1.235  13.816   3.443  1.00 28.58           H  
ATOM   2063 HG12 ILE A 135      -2.764  13.709   4.245  1.00 28.58           H  
ATOM   2064 HG21 ILE A 135      -3.084  10.598   4.187  1.00 35.85           H  
ATOM   2065 HG22 ILE A 135      -2.344  10.241   5.685  1.00 35.85           H  
ATOM   2066 HG23 ILE A 135      -3.454  11.602   5.535  1.00 35.85           H  
ATOM   2067 HD11 ILE A 135      -2.811  13.445   1.730  1.00 24.40           H  
ATOM   2068 HD12 ILE A 135      -2.036  11.885   1.926  1.00 24.40           H  
ATOM   2069 HD13 ILE A 135      -3.641  12.172   2.604  1.00 24.40           H  
ATOM   2070  N   GLY A 136       0.520  10.719   6.656  1.00 33.12           N  
ANISOU 2070  N   GLY A 136     3850   4610   4125    -93     36    -88
ATOM   2071  CA  GLY A 136       0.787   9.618   7.568  1.00 30.78           C  
ANISOU 2071  CA  GLY A 136     3570   4306   3820    -83     42    -93
ATOM   2072  C   GLY A 136       1.318  10.078   8.913  1.00 37.95           C  
ANISOU 2072  C   GLY A 136     4468   5236   4714    -38     71    -87
ATOM   2073  O   GLY A 136       1.000   9.489   9.949  1.00 48.84           O  
ANISOU 2073  O   GLY A 136     5872   6586   6100    -18     79    -89
ATOM   2074  H   GLY A 136       1.085  10.801   5.819  1.00 33.12           H  
ATOM   2075  HA3 GLY A 136       1.501   8.939   7.111  1.00 30.78           H  
ATOM   2076  HA2 GLY A 136      -0.121   9.031   7.718  1.00 30.78           H  
ATOM   2077  N   LEU A 137       2.135  11.133   8.918  1.00 35.12           N  
ANISOU 2077  N   LEU A 137     4077   4932   4336    -23     87    -79
ATOM   2078  CA  LEU A 137       2.737  11.650  10.138  1.00 38.36           C  
ANISOU 2078  CA  LEU A 137     4473   5374   4729     27    118    -68
ATOM   2079  C   LEU A 137       1.963  12.829  10.716  1.00 38.18           C  
ANISOU 2079  C   LEU A 137     4440   5335   4733     54    128    -58
ATOM   2080  O   LEU A 137       2.507  13.575  11.538  1.00 46.55           O  
ANISOU 2080  O   LEU A 137     5480   6431   5777     96    154    -45
ATOM   2081  CB  LEU A 137       4.191  12.042   9.881  1.00 31.69           C  
ANISOU 2081  CB  LEU A 137     3590   4613   3836     28    131    -59
ATOM   2082  CG  LEU A 137       5.078  10.940   9.302  1.00 33.08           C  
ANISOU 2082  CG  LEU A 137     3772   4818   3981     -1    123    -65
ATOM   2083  CD1 LEU A 137       6.528  11.399   9.262  1.00 29.14           C  
ANISOU 2083  CD1 LEU A 137     3229   4414   3430      3    139    -50
ATOM   2084  CD2 LEU A 137       4.929   9.650  10.100  1.00 19.40           C  
ANISOU 2084  CD2 LEU A 137     2076   3046   2248     19    128    -73
ATOM   2085  H   LEU A 137       2.384  11.600   8.055  1.00 35.12           H  
ATOM   2086  HA  LEU A 137       2.726  10.899  10.929  1.00 38.36           H  
ATOM   2087  HB3 LEU A 137       4.636  12.358  10.827  1.00 31.69           H  
ATOM   2088  HB2 LEU A 137       4.237  12.921   9.236  1.00 31.69           H  
ATOM   2089  HG  LEU A 137       4.766  10.755   8.277  1.00 33.08           H  
ATOM   2090 HD11 LEU A 137       7.158  10.654   8.777  1.00 29.14           H  
ATOM   2091 HD12 LEU A 137       6.632  12.334   8.712  1.00 29.14           H  
ATOM   2092 HD13 LEU A 137       6.922  11.556  10.267  1.00 29.14           H  
ATOM   2093 HD21 LEU A 137       5.843   9.055  10.074  1.00 19.40           H  
ATOM   2094 HD22 LEU A 137       4.711   9.835  11.152  1.00 19.40           H  
ATOM   2095 HD23 LEU A 137       4.133   9.023   9.698  1.00 19.40           H  
ATOM   2096  N   THR A 138       0.712  13.015  10.293  1.00 38.87           N  
ANISOU 2096  N   THR A 138     4538   5373   4859     35    109    -61
ATOM   2097  CA  THR A 138      -0.131  14.046  10.894  1.00 42.09           C  
ANISOU 2097  CA  THR A 138     4938   5762   5293     60    119    -50
ATOM   2098  C   THR A 138      -0.259  13.916  12.410  1.00 37.75           C  
ANISOU 2098  C   THR A 138     4410   5190   4746    101    141    -44
ATOM   2099  O   THR A 138      -0.263  14.960  13.088  1.00 52.43           O  
ANISOU 2099  O   THR A 138     6252   7062   6606    136    161    -31
ATOM   2100  CB  THR A 138      -1.511  14.043  10.220  1.00 42.21           C  
ANISOU 2100  CB  THR A 138     4961   5729   5346     34     94    -51
ATOM   2101  OG1 THR A 138      -1.410  14.640   8.922  1.00 52.43           O  
ANISOU 2101  OG1 THR A 138     6238   7045   6637     11     83    -53
ATOM   2102  CG2 THR A 138      -2.533  14.816  11.046  1.00 41.18           C  
ANISOU 2102  CG2 THR A 138     4829   5573   5245     57    102    -39
ATOM   2103  H   THR A 138       0.296  12.402   9.606  1.00 38.87           H  
ATOM   2104  HA  THR A 138       0.342  15.009  10.690  1.00 42.09           H  
ATOM   2105  HB  THR A 138      -1.865  13.025  10.072  1.00 42.21           H  
ATOM   2106  HG1 THR A 138      -0.667  14.255   8.443  1.00 52.43           H  
ATOM   2107 HG21 THR A 138      -3.449  14.954  10.470  1.00 41.18           H  
ATOM   2108 HG22 THR A 138      -2.836  14.290  11.953  1.00 41.18           H  
ATOM   2109 HG23 THR A 138      -2.177  15.811  11.316  1.00 41.18           H  
ATOM   2110  N   PRO A 139      -0.369  12.720  13.004  1.00 34.56           N  
ANISOU 2110  N   PRO A 139     4046   4748   4338    100    140    -52
ATOM   2111  CA  PRO A 139      -0.354  12.644  14.475  1.00 31.55           C  
ANISOU 2111  CA  PRO A 139     3697   4343   3950    142    166    -47
ATOM   2112  C   PRO A 139       0.845  13.320  15.116  1.00 27.99           C  
ANISOU 2112  C   PRO A 139     3223   3946   3464    196    201    -34
ATOM   2113  O   PRO A 139       0.726  13.846  16.230  1.00 30.37           O  
ANISOU 2113  O   PRO A 139     3540   4234   3765    240    227    -22
ATOM   2114  CB  PRO A 139      -0.356  11.134  14.738  1.00 25.48           C  
ANISOU 2114  CB  PRO A 139     2976   3536   3169    125    159    -62
ATOM   2115  CG  PRO A 139      -1.106  10.579  13.585  1.00 23.18           C  
ANISOU 2115  CG  PRO A 139     2680   3227   2901     69    122    -71
ATOM   2116  CD  PRO A 139      -0.708  11.414  12.405  1.00 22.20           C  
ANISOU 2116  CD  PRO A 139     2506   3152   2776     58    114    -66
ATOM   2117  HA  PRO A 139      -1.265  13.126  14.803  1.00 31.55           H  
ATOM   2118  HB3 PRO A 139      -0.818  10.874  15.691  1.00 25.48           H  
ATOM   2119  HB2 PRO A 139       0.659  10.733  14.739  1.00 25.48           H  
ATOM   2120  HG3 PRO A 139      -2.172  10.726  13.768  1.00 23.18           H  
ATOM   2121  HG2 PRO A 139      -0.960   9.512  13.429  1.00 23.18           H  
ATOM   2122  HD2 PRO A 139       0.178  10.981  11.947  1.00 22.20           H  
ATOM   2123  HD3 PRO A 139      -1.495  11.481  11.661  1.00 22.20           H  
ATOM   2124  N   MET A 140       1.998  13.334  14.442  1.00 37.17           N  
ANISOU 2124  N   MET A 140     4351   5176   4595    194    203    -33
ATOM   2125  CA  MET A 140       3.170  14.005  14.989  1.00 32.39           C  
ANISOU 2125  CA  MET A 140     3714   4640   3952    244    235    -14
ATOM   2126  C   MET A 140       3.032  15.520  14.962  1.00 37.47           C  
ANISOU 2126  C   MET A 140     4315   5316   4604    258    243      2
ATOM   2127  O   MET A 140       3.785  16.211  15.658  1.00 37.32           O  
ANISOU 2127  O   MET A 140     4273   5350   4559    309    272     22
ATOM   2128  CB  MET A 140       4.425  13.582  14.227  1.00 38.23           C  
ANISOU 2128  CB  MET A 140     4422   5451   4651    228    232    -15
ATOM   2129  CG  MET A 140       4.692  12.090  14.278  1.00 41.99           C  
ANISOU 2129  CG  MET A 140     4937   5905   5113    219    228    -29
ATOM   2130  SD  MET A 140       6.334  11.671  13.675  1.00 50.14           S  
ANISOU 2130  SD  MET A 140     5928   7035   6087    212    234    -21
ATOM   2131  CE  MET A 140       7.354  12.406  14.950  1.00 48.70           C  
ANISOU 2131  CE  MET A 140     5718   6923   5862    300    283     10
ATOM   2132  H   MET A 140       2.079  12.928  13.520  1.00 37.17           H  
ATOM   2133  HA  MET A 140       3.299  13.708  16.032  1.00 32.39           H  
ATOM   2134  HB3 MET A 140       5.274  14.118  14.648  1.00 38.23           H  
ATOM   2135  HB2 MET A 140       4.372  13.905  13.188  1.00 38.23           H  
ATOM   2136  HG3 MET A 140       3.950  11.536  13.702  1.00 41.99           H  
ATOM   2137  HG2 MET A 140       4.626  11.757  15.310  1.00 41.99           H  
ATOM   2138  HE1 MET A 140       8.364  12.001  14.895  1.00 48.70           H  
ATOM   2139  HE2 MET A 140       7.419  13.486  14.826  1.00 48.70           H  
ATOM   2140  HE3 MET A 140       6.951  12.192  15.939  1.00 48.70           H  
ATOM   2141  N   LEU A 141       2.091  16.051  14.185  1.00 51.16           N  
ANISOU 2141  N   LEU A 141     6041   7024   6374    219    218     -4
ATOM   2142  CA  LEU A 141       1.835  17.484  14.162  1.00 42.70           C  
ANISOU 2142  CA  LEU A 141     4935   5977   5312    231    224      9
ATOM   2143  C   LEU A 141       0.908  17.940  15.282  1.00 44.27           C  
ANISOU 2143  C   LEU A 141     5156   6125   5538    266    239     20
ATOM   2144  O   LEU A 141       0.561  19.125  15.329  1.00 51.45           O  
ANISOU 2144  O   LEU A 141     6040   7050   6460    277    244     32
ATOM   2145  CB  LEU A 141       1.248  17.892  12.808  1.00 42.11           C  
ANISOU 2145  CB  LEU A 141     4845   5897   5258    178    195     -1
ATOM   2146  CG  LEU A 141       2.092  17.557  11.577  1.00 40.24           C  
ANISOU 2146  CG  LEU A 141     4594   5703   4994    134    178    -11
ATOM   2147  CD1 LEU A 141       1.518  18.230  10.340  1.00 39.21           C  
ANISOU 2147  CD1 LEU A 141     4456   5565   4879     94    157    -18
ATOM   2148  CD2 LEU A 141       3.543  17.957  11.791  1.00 44.10           C  
ANISOU 2148  CD2 LEU A 141     5044   6280   5432    152    198      3
ATOM   2149  H   LEU A 141       1.475  15.465  13.636  1.00 51.16           H  
ATOM   2150  HA  LEU A 141       2.764  18.035  14.313  1.00 42.70           H  
ATOM   2151  HB3 LEU A 141       1.101  18.973  12.817  1.00 42.11           H  
ATOM   2152  HB2 LEU A 141       0.252  17.466  12.684  1.00 42.11           H  
ATOM   2153  HG  LEU A 141       2.066  16.478  11.420  1.00 40.24           H  
ATOM   2154 HD11 LEU A 141       1.292  17.488   9.573  1.00 39.21           H  
ATOM   2155 HD12 LEU A 141       0.588  18.761  10.547  1.00 39.21           H  
ATOM   2156 HD13 LEU A 141       2.202  18.954   9.895  1.00 39.21           H  
ATOM   2157 HD21 LEU A 141       4.067  18.101  10.846  1.00 44.10           H  
ATOM   2158 HD22 LEU A 141       3.634  18.887  12.354  1.00 44.10           H  
ATOM   2159 HD23 LEU A 141       4.086  17.181  12.330  1.00 44.10           H  
ATOM   2160  N   GLY A 142       0.493  17.043  16.174  1.00 35.16           N  
ANISOU 2160  N   GLY A 142     4054   4914   4393    280    245     15
ATOM   2161  CA  GLY A 142      -0.323  17.439  17.304  1.00 40.08           C  
ANISOU 2161  CA  GLY A 142     4706   5486   5035    309    261     26
ATOM   2162  C   GLY A 142      -1.541  16.572  17.546  1.00 46.07           C  
ANISOU 2162  C   GLY A 142     5517   6163   5823    274    242     14
ATOM   2163  O   GLY A 142      -2.033  16.491  18.676  1.00 60.14           O  
ANISOU 2163  O   GLY A 142     7344   7897   7610    294    257     20
ATOM   2164  H   GLY A 142       0.774  16.074  16.101  1.00 35.16           H  
ATOM   2165  HA3 GLY A 142      -0.683  18.468  17.257  1.00 40.08           H  
ATOM   2166  HA2 GLY A 142       0.289  17.381  18.202  1.00 40.08           H  
ATOM   2167  N   TRP A 143      -2.039  15.916  16.495  1.00 42.73           N  
ANISOU 2167  N   TRP A 143     5091   5728   5417    219    208     -1
ATOM   2168  CA  TRP A 143      -3.240  15.085  16.586  1.00 41.80           C  
ANISOU 2168  CA  TRP A 143     5011   5545   5324    178    185     -8
ATOM   2169  C   TRP A 143      -2.866  13.710  17.145  1.00 43.65           C  
ANISOU 2169  C   TRP A 143     5300   5748   5536    175    189    -22
ATOM   2170  O   TRP A 143      -2.855  12.691  16.449  1.00 43.18           O  
ANISOU 2170  O   TRP A 143     5249   5683   5474    139    167    -37
ATOM   2171  CB  TRP A 143      -3.911  14.973  15.223  1.00 37.20           C  
ANISOU 2171  CB  TRP A 143     4400   4969   4764    130    151    -14
ATOM   2172  CG  TRP A 143      -5.313  14.447  15.278  1.00 28.59           C  
ANISOU 2172  CG  TRP A 143     3333   3829   3702     90    127    -11
ATOM   2173  CD1 TRP A 143      -5.960  13.956  16.373  1.00 26.05           C  
ANISOU 2173  CD1 TRP A 143     3058   3457   3383     82    129     -9
ATOM   2174  CD2 TRP A 143      -6.247  14.374  14.192  1.00 31.76           C  
ANISOU 2174  CD2 TRP A 143     3710   4230   4127     53     97     -8
ATOM   2175  NE1 TRP A 143      -7.238  13.575  16.036  1.00 39.71           N  
ANISOU 2175  NE1 TRP A 143     4788   5164   5136     35    100     -3
ATOM   2176  CE2 TRP A 143      -7.440  13.823  14.704  1.00 30.12           C  
ANISOU 2176  CE2 TRP A 143     3528   3982   3936     22     81     -1
ATOM   2177  CE3 TRP A 143      -6.192  14.721  12.837  1.00 36.13           C  
ANISOU 2177  CE3 TRP A 143     4227   4814   4685     44     83     -9
ATOM   2178  CZ2 TRP A 143      -8.566  13.609  13.910  1.00 22.31           C  
ANISOU 2178  CZ2 TRP A 143     2519   2991   2967    -13     53      9
ATOM   2179  CZ3 TRP A 143      -7.312  14.507  12.049  1.00 23.59           C  
ANISOU 2179  CZ3 TRP A 143     2628   3216   3119     15     58     -1
ATOM   2180  CH2 TRP A 143      -8.483  13.956  12.588  1.00 25.27           C  
ANISOU 2180  CH2 TRP A 143     2857   3396   3347    -11     43     10
ATOM   2181  H   TRP A 143      -1.603  15.999  15.588  1.00 42.73           H  
ATOM   2182  HA  TRP A 143      -3.937  15.589  17.251  1.00 41.80           H  
ATOM   2183  HB3 TRP A 143      -3.322  14.377  14.524  1.00 37.20           H  
ATOM   2184  HB2 TRP A 143      -3.979  15.967  14.780  1.00 37.20           H  
ATOM   2185  HD1 TRP A 143      -5.553  13.900  17.369  1.00 26.05           H  
ATOM   2186  HE1 TRP A 143      -7.901  13.182  16.693  1.00 39.71           H  
ATOM   2187  HE3 TRP A 143      -5.296  15.151  12.416  1.00 36.13           H  
ATOM   2188  HZ2 TRP A 143      -9.472  13.187  14.318  1.00 22.31           H  
ATOM   2189  HZ3 TRP A 143      -7.280  14.795  11.014  1.00 23.59           H  
ATOM   2190  HH2 TRP A 143      -9.342  13.809  11.951  1.00 25.27           H  
ATOM   2191  N   ASN A 144      -2.566  13.693  18.442  1.00 33.01           N  
ANISOU 2191  N   ASN A 144     3996   4376   4170    218    220    -17
ATOM   2192  CA  ASN A 144      -2.103  12.485  19.109  1.00 41.66           C  
ANISOU 2192  CA  ASN A 144     5151   5440   5236    227    232    -30
ATOM   2193  C   ASN A 144      -2.606  12.477  20.547  1.00 45.33           C  
ANISOU 2193  C   ASN A 144     5687   5841   5697    248    254    -25
ATOM   2194  O   ASN A 144      -3.269  13.412  21.003  1.00 64.85           O  
ANISOU 2194  O   ASN A 144     8154   8298   8189    255    260     -9
ATOM   2195  CB  ASN A 144      -0.579  12.384  19.066  1.00 39.21           C  
ANISOU 2195  CB  ASN A 144     4822   5188   4886    275    257    -30
ATOM   2196  CG  ASN A 144       0.096  13.633  19.583  1.00 41.26           C  
ANISOU 2196  CG  ASN A 144     5050   5496   5133    338    291     -7
ATOM   2197  OD1 ASN A 144       0.020  13.943  20.771  1.00 42.51           O  
ANISOU 2197  OD1 ASN A 144     5247   5623   5282    384    321      4
ATOM   2198  ND2 ASN A 144       0.760  14.362  18.694  1.00 52.49           N  
ANISOU 2198  ND2 ASN A 144     6400   6993   6549    339    286      1
ATOM   2199  H   ASN A 144      -2.609  14.540  18.996  1.00 33.01           H  
ATOM   2200  HA  ASN A 144      -2.509  11.623  18.633  1.00 41.66           H  
ATOM   2201  HB3 ASN A 144      -0.279  12.216  18.032  1.00 39.21           H  
ATOM   2202  HB2 ASN A 144      -0.208  11.519  19.615  1.00 39.21           H  
ATOM   2203 HD22 ASN A 144       1.227  15.209  18.982  1.00 52.49           H  
ATOM   2204 HD21 ASN A 144       0.775  14.091  17.713  1.00 52.49           H  
ATOM   2205  N   ASN A 145      -2.275  11.402  21.265  1.00 39.75           N  
ANISOU 2205  N   ASN A 145     5049   5094   4961    258    268    -38
ATOM   2206  CA  ASN A 145      -2.610  11.262  22.675  1.00 52.24           C  
ANISOU 2206  CA  ASN A 145     6715   6605   6527    280    294    -35
ATOM   2207  C   ASN A 145      -1.394  11.454  23.575  1.00 47.32           C  
ANISOU 2207  C   ASN A 145     6118   5998   5863    370    345    -26
ATOM   2208  O   ASN A 145      -1.408  11.019  24.731  1.00 40.66           O  
ANISOU 2208  O   ASN A 145     5363   5093   4993    397    373    -28
ATOM   2209  CB  ASN A 145      -3.253   9.898  22.938  1.00 45.11           C  
ANISOU 2209  CB  ASN A 145     5888   5636   5617    223    275    -56
ATOM   2210  CG  ASN A 145      -4.559   9.713  22.188  1.00 52.80           C  
ANISOU 2210  CG  ASN A 145     6837   6597   6628    138    226    -58
ATOM   2211  OD1 ASN A 145      -5.310  10.666  21.981  1.00 46.56           O  
ANISOU 2211  OD1 ASN A 145     6004   5817   5869    123    215    -41
ATOM   2212  ND2 ASN A 145      -4.835   8.481  21.775  1.00 59.66           N  
ANISOU 2212  ND2 ASN A 145     7729   7448   7491     84    199    -76
ATOM   2213  H   ASN A 145      -1.758  10.644  20.839  1.00 39.75           H  
ATOM   2214  HA  ASN A 145      -3.318  12.029  22.993  1.00 52.24           H  
ATOM   2215  HB3 ASN A 145      -3.475   9.755  23.996  1.00 45.11           H  
ATOM   2216  HB2 ASN A 145      -2.553   9.126  22.636  1.00 45.11           H  
ATOM   2217 HD22 ASN A 145      -5.687   8.301  21.265  1.00 59.66           H  
ATOM   2218 HD21 ASN A 145      -4.199   7.720  21.965  1.00 59.66           H  
ATOM   2219  N   CYS A 146      -0.339  12.098  23.067  1.00 48.32           N  
ANISOU 2219  N   CYS A 146     6173   6209   5978    416    359    -13
ATOM   2220  CA  CYS A 146       0.863  12.304  23.869  1.00 51.31           C  
ANISOU 2220  CA  CYS A 146     6564   6620   6312    506    409      2
ATOM   2221  C   CYS A 146       0.600  13.200  25.069  1.00 54.84           C  
ANISOU 2221  C   CYS A 146     7048   7031   6756    561    444     24
ATOM   2222  O   CYS A 146       1.292  13.091  26.088  1.00 63.70           O  
ANISOU 2222  O   CYS A 146     8222   8142   7838    637    489     35
ATOM   2223  CB  CYS A 146       1.977  12.897  23.006  1.00 60.62           C  
ANISOU 2223  CB  CYS A 146     7647   7908   7478    532    411     16
ATOM   2224  SG  CYS A 146       2.675  11.728  21.829  1.00 69.61           S  
ANISOU 2224  SG  CYS A 146     8755   9092   8600    489    385     -5
ATOM   2225  H   CYS A 146      -0.350  12.471  22.127  1.00 48.32           H  
ATOM   2226  HA  CYS A 146       1.162  11.346  24.291  1.00 51.31           H  
ATOM   2227  HB3 CYS A 146       2.809  13.184  23.650  1.00 60.62           H  
ATOM   2228  HB2 CYS A 146       1.678  13.817  22.510  1.00 60.62           H  
ATOM   2229  N   GLY A 147      -0.390  14.090  24.972  1.00 66.08           N  
ANISOU 2229  N   GLY A 147     8449   8438   8219    526    425     32
ATOM   2230  CA  GLY A 147      -0.690  14.984  26.075  1.00 69.13           C  
ANISOU 2230  CA  GLY A 147     8871   8792   8605    573    457     54
ATOM   2231  C   GLY A 147      -1.383  14.318  27.245  1.00 61.54           C  
ANISOU 2231  C   GLY A 147     8027   7722   7632    565    470     46
ATOM   2232  O   GLY A 147      -1.421  14.896  28.335  1.00 69.26           O  
ANISOU 2232  O   GLY A 147     9055   8663   8596    618    507     65
ATOM   2233  H   GLY A 147      -0.943  14.158  24.130  1.00 66.08           H  
ATOM   2234  HA3 GLY A 147      -1.346  15.769  25.699  1.00 69.13           H  
ATOM   2235  HA2 GLY A 147       0.217  15.483  26.421  1.00 69.13           H  
ATOM   2236  N   GLN A 148      -1.931  13.119  27.045  1.00 61.06           N  
ANISOU 2236  N   GLN A 148     8017   7608   7574    498    443     19
ATOM   2237  CA  GLN A 148      -2.664  12.394  28.084  1.00 68.04           C  
ANISOU 2237  CA  GLN A 148     9021   8388   8445    472    450      8
ATOM   2238  C   GLN A 148      -2.139  10.965  28.169  1.00 64.48           C  
ANISOU 2238  C   GLN A 148     8633   7910   7957    469    454    -18
ATOM   2239  O   GLN A 148      -2.824  10.011  27.779  1.00 54.04           O  
ANISOU 2239  O   GLN A 148     7336   6553   6644    388    417    -40
ATOM   2240  CB  GLN A 148      -4.168  12.404  27.804  1.00 76.84           C  
ANISOU 2240  CB  GLN A 148    10136   9462   9599    371    404      3
ATOM   2241  CG  GLN A 148      -4.716  13.724  27.279  1.00 91.25           C  
ANISOU 2241  CG  GLN A 148    11871  11334  11466    360    387     25
ATOM   2242  CD  GLN A 148      -4.625  13.834  25.767  1.00106.69           C  
ANISOU 2242  CD  GLN A 148    13719  13369  13450    328    351     20
ATOM   2243  OE1 GLN A 148      -4.749  12.839  25.051  1.00107.28           O  
ANISOU 2243  OE1 GLN A 148    13790  13445  13527    277    320      0
ATOM   2244  NE2 GLN A 148      -4.401  15.047  25.273  1.00110.97           N  
ANISOU 2244  NE2 GLN A 148    14177  13975  14010    358    354     38
ATOM   2245  H   GLN A 148      -1.859  12.667  26.144  1.00 61.06           H  
ATOM   2246  HA  GLN A 148      -2.527  12.849  29.066  1.00 68.04           H  
ATOM   2247  HB3 GLN A 148      -4.673  12.183  28.745  1.00 76.84           H  
ATOM   2248  HB2 GLN A 148      -4.484  11.599  27.139  1.00 76.84           H  
ATOM   2249  HG3 GLN A 148      -4.249  14.574  27.777  1.00 91.25           H  
ATOM   2250  HG2 GLN A 148      -5.777  13.782  27.524  1.00 91.25           H  
ATOM   2251 HE22 GLN A 148      -4.348  15.179  24.272  1.00110.97           H  
ATOM   2252 HE21 GLN A 148      -4.309  15.844  25.885  1.00110.97           H  
ATOM   2253  N   PRO A 149      -0.929  10.779  28.691  1.00 68.13           N  
ANISOU 2253  N   PRO A 149     9121   8390   8374    560    500    -13
ATOM   2254  CA  PRO A 149      -0.339   9.438  28.716  1.00 73.79           C  
ANISOU 2254  CA  PRO A 149     9892   9091   9054    565    507    -36
ATOM   2255  C   PRO A 149      -0.984   8.555  29.772  1.00 72.12           C  
ANISOU 2255  C   PRO A 149     9822   8763   8816    538    517    -55
ATOM   2256  O   PRO A 149      -1.491   9.031  30.791  1.00 80.80           O  
ANISOU 2256  O   PRO A 149    10996   9795   9910    553    540    -44
ATOM   2257  CB  PRO A 149       1.132   9.708  29.046  1.00 79.00           C  
ANISOU 2257  CB  PRO A 149    10532   9815   9671    681    559    -17
ATOM   2258  CG  PRO A 149       1.091  10.953  29.867  1.00 74.62           C  
ANISOU 2258  CG  PRO A 149     9982   9255   9117    744    594     14
ATOM   2259  CD  PRO A 149      -0.041  11.782  29.310  1.00 67.40           C  
ANISOU 2259  CD  PRO A 149     9009   8339   8259    667    550     18
ATOM   2260  HA  PRO A 149      -0.413   8.961  27.737  1.00 73.79           H  
ATOM   2261  HB3 PRO A 149       1.677   9.903  28.122  1.00 79.00           H  
ATOM   2262  HB2 PRO A 149       1.634   8.885  29.560  1.00 79.00           H  
ATOM   2263  HG3 PRO A 149       2.043  11.484  29.900  1.00 74.62           H  
ATOM   2264  HG2 PRO A 149       0.834  10.680  30.890  1.00 74.62           H  
ATOM   2265  HD2 PRO A 149      -0.528  12.373  30.086  1.00 67.40           H  
ATOM   2266  HD3 PRO A 149       0.340  12.453  28.542  1.00 67.40           H  
ATOM   2267  N   LYS A 150      -0.962   7.249  29.513  1.00 75.12           N  
ANISOU 2267  N   LYS A 150    10245   9119   9178    494    500    -83
ATOM   2268  CA  LYS A 150      -1.395   6.256  30.495  1.00 70.30           C  
ANISOU 2268  CA  LYS A 150     9778   8401   8530    470    512   -105
ATOM   2269  C   LYS A 150      -0.252   6.064  31.482  1.00 71.77           C  
ANISOU 2269  C   LYS A 150    10043   8570   8658    587    579    -99
ATOM   2270  O   LYS A 150       0.622   5.213  31.303  1.00 71.50           O  
ANISOU 2270  O   LYS A 150    10017   8562   8589    623    593   -111
ATOM   2271  CB  LYS A 150      -1.782   4.944  29.822  1.00 64.78           C  
ANISOU 2271  CB  LYS A 150     9092   7691   7832    379    468   -135
ATOM   2272  CG  LYS A 150      -3.006   5.032  28.927  1.00 60.56           C  
ANISOU 2272  CG  LYS A 150     8491   7169   7349    266    404   -137
ATOM   2273  CD  LYS A 150      -3.548   3.646  28.603  1.00 71.40           C  
ANISOU 2273  CD  LYS A 150     9910   8509   8711    174    366   -165
ATOM   2274  CE  LYS A 150      -4.650   3.707  27.553  1.00 77.57           C  
ANISOU 2274  CE  LYS A 150    10608   9324   9542     73    303   -161
ATOM   2275  NZ  LYS A 150      -5.786   4.567  27.980  1.00 76.40           N1+
ANISOU 2275  NZ  LYS A 150    10466   9143   9421     30    291   -143
ATOM   2276  H   LYS A 150      -0.542   6.902  28.657  1.00 75.12           H  
ATOM   2277  HA  LYS A 150      -2.270   6.619  31.038  1.00 70.30           H  
ATOM   2278  HB3 LYS A 150      -1.988   4.214  30.607  1.00 64.78           H  
ATOM   2279  HB2 LYS A 150      -0.945   4.540  29.249  1.00 64.78           H  
ATOM   2280  HG3 LYS A 150      -2.742   5.558  28.008  1.00 60.56           H  
ATOM   2281  HG2 LYS A 150      -3.762   5.637  29.428  1.00 60.56           H  
ATOM   2282  HD3 LYS A 150      -3.915   3.160  29.508  1.00 71.40           H  
ATOM   2283  HD2 LYS A 150      -2.736   3.027  28.224  1.00 71.40           H  
ATOM   2284  HE3 LYS A 150      -5.019   2.705  27.334  1.00 77.57           H  
ATOM   2285  HE2 LYS A 150      -4.257   4.116  26.623  1.00 77.57           H  
ATOM   2286  HZ1 LYS A 150      -5.453   5.507  28.145  1.00 76.40           H  
ATOM   2287  HZ2 LYS A 150      -6.485   4.584  27.252  1.00 76.40           H  
ATOM   2288  HZ3 LYS A 150      -6.192   4.200  28.829  1.00 76.40           H  
ATOM   2289  N   GLU A 151      -0.260   6.872  32.544  1.00 86.04           N  
ANISOU 2289  N   GLU A 151    11908  10334  10451    652    622    -78
ATOM   2290  CA  GLU A 151       0.862   6.879  33.477  1.00 87.30           C  
ANISOU 2290  CA  GLU A 151    12131  10487  10554    782    692    -64
ATOM   2291  C   GLU A 151       0.939   5.578  34.267  1.00 83.62           C  
ANISOU 2291  C   GLU A 151    11815   9925  10031    786    716    -92
ATOM   2292  O   GLU A 151       2.037   5.093  34.566  1.00 87.97           O  
ANISOU 2292  O   GLU A 151    12395  10497  10532    879    761    -90
ATOM   2293  CB  GLU A 151       0.752   8.078  34.417  1.00 94.48           C  
ANISOU 2293  CB  GLU A 151    13068  11367  11461    849    731    -32
ATOM   2294  CG  GLU A 151       2.063   8.820  34.639  1.00101.56           C  
ANISOU 2294  CG  GLU A 151    13908  12349  12329    988    786      4
ATOM   2295  CD  GLU A 151       2.667   9.349  33.349  1.00 99.73           C  
ANISOU 2295  CD  GLU A 151    13505  12259  12130    985    757     18
ATOM   2296  OE1 GLU A 151       3.406   8.594  32.679  1.00 99.47           O  
ANISOU 2296  OE1 GLU A 151    13428  12286  12079    989    749      7
ATOM   2297  OE2 GLU A 151       2.398  10.517  33.000  1.00 94.64           O1-
ANISOU 2297  OE2 GLU A 151    12771  11664  11524    976    742     40
ATOM   2298  H   GLU A 151      -0.967   7.587  32.650  1.00 86.04           H  
ATOM   2299  HA  GLU A 151       1.757   6.877  32.870  1.00 87.30           H  
ATOM   2300  HB3 GLU A 151       0.365   7.777  35.393  1.00 94.48           H  
ATOM   2301  HB2 GLU A 151       0.016   8.791  34.039  1.00 94.48           H  
ATOM   2302  HG3 GLU A 151       2.778   8.137  35.087  1.00101.56           H  
ATOM   2303  HG2 GLU A 151       1.922   9.636  35.350  1.00101.56           H  
ATOM   2304  N   GLY A 152      -0.212   4.999  34.611  1.00 81.23           N  
ANISOU 2304  N   GLY A 152    11610   9522   9733    684    687   -117
ATOM   2305  CA  GLY A 152      -0.200   3.739  35.338  1.00 86.84           C  
ANISOU 2305  CA  GLY A 152    12472  10137  10386    675    707   -148
ATOM   2306  C   GLY A 152       0.404   2.604  34.535  1.00 86.96           C  
ANISOU 2306  C   GLY A 152    12450  10203  10386    660    688   -171
ATOM   2307  O   GLY A 152       1.078   1.730  35.086  1.00 95.67           O  
ANISOU 2307  O   GLY A 152    13649  11270  11431    717    728   -186
ATOM   2308  H   GLY A 152      -1.099   5.414  34.365  1.00 81.23           H  
ATOM   2309  HA3 GLY A 152      -1.227   3.476  35.594  1.00 86.84           H  
ATOM   2310  HA2 GLY A 152       0.338   3.854  36.281  1.00 86.84           H  
ATOM   2311  N   LYS A 153       0.169   2.598  33.222  1.00 89.98           N  
ANISOU 2311  N   LYS A 153    12699  10670  10820    586    630   -174
ATOM   2312  CA  LYS A 153       0.768   1.575  32.373  1.00 75.04           C  
ANISOU 2312  CA  LYS A 153    10763   8834   8916    572    611   -193
ATOM   2313  C   LYS A 153       2.276   1.763  32.256  1.00 74.42           C  
ANISOU 2313  C   LYS A 153    10625   8845   8808    698    658   -173
ATOM   2314  O   LYS A 153       3.016   0.778  32.145  1.00 72.52           O  
ANISOU 2314  O   LYS A 153    10407   8620   8526    726    672   -187
ATOM   2315  CB  LYS A 153       0.114   1.596  30.989  1.00 66.93           C  
ANISOU 2315  CB  LYS A 153     9609   7871   7948    465    540   -197
ATOM   2316  CG  LYS A 153       0.579   0.485  30.064  1.00 63.62           C  
ANISOU 2316  CG  LYS A 153     9150   7502   7520    434    514   -217
ATOM   2317  CD  LYS A 153      -0.175   0.504  28.746  1.00 73.75           C  
ANISOU 2317  CD  LYS A 153    10323   8837   8860    330    445   -219
ATOM   2318  CE  LYS A 153      -1.660   0.248  28.948  1.00 72.42           C  
ANISOU 2318  CE  LYS A 153    10210   8594   8712    217    404   -231
ATOM   2319  NZ  LYS A 153      -2.379   0.148  27.647  1.00 74.70           N1+
ANISOU 2319  NZ  LYS A 153    10396   8938   9051    124    340   -230
ATOM   2320  H   LYS A 153      -0.369   3.329  32.779  1.00 89.98           H  
ATOM   2321  HA  LYS A 153       0.573   0.596  32.812  1.00 75.04           H  
ATOM   2322  HB3 LYS A 153       0.275   2.563  30.510  1.00 66.93           H  
ATOM   2323  HB2 LYS A 153      -0.956   1.518  31.168  1.00 66.93           H  
ATOM   2324  HG3 LYS A 153       0.459  -0.485  30.550  1.00 63.62           H  
ATOM   2325  HG2 LYS A 153       1.641   0.586  29.846  1.00 63.62           H  
ATOM   2326  HD3 LYS A 153       0.248  -0.283  28.127  1.00 73.75           H  
ATOM   2327  HD2 LYS A 153      -0.005   1.449  28.228  1.00 73.75           H  
ATOM   2328  HE3 LYS A 153      -2.140   1.056  29.495  1.00 72.42           H  
ATOM   2329  HE2 LYS A 153      -1.823  -0.673  29.508  1.00 72.42           H  
ATOM   2330  HZ1 LYS A 153      -2.210   0.981  27.095  1.00 74.70           H  
ATOM   2331  HZ2 LYS A 153      -2.031  -0.648  27.131  1.00 74.70           H  
ATOM   2332  HZ3 LYS A 153      -3.370   0.037  27.802  1.00 74.70           H  
ATOM   2333  N   ALA A 154       2.748   3.011  32.293  1.00 72.38           N  
ANISOU 2333  N   ALA A 154    10288   8648   8564    773    683   -138
ATOM   2334  CA  ALA A 154       4.179   3.275  32.189  1.00 70.34           C  
ANISOU 2334  CA  ALA A 154     9964   8489   8274    890    726   -112
ATOM   2335  C   ALA A 154       4.908   2.949  33.487  1.00 76.72           C  
ANISOU 2335  C   ALA A 154    10896   9245   9011   1009    800   -105
ATOM   2336  O   ALA A 154       6.017   2.403  33.457  1.00 76.10           O  
ANISOU 2336  O   ALA A 154    10808   9222   8885   1087    833    -99
ATOM   2337  CB  ALA A 154       4.417   4.734  31.799  1.00 67.54           C  
ANISOU 2337  CB  ALA A 154     9484   8224   7956    925    726    -75
ATOM   2338  H   ALA A 154       2.129   3.804  32.385  1.00 72.38           H  
ATOM   2339  HA  ALA A 154       4.611   2.651  31.404  1.00 70.34           H  
ATOM   2340  HB1 ALA A 154       4.470   4.833  30.716  1.00 67.54           H  
ATOM   2341  HB2 ALA A 154       3.605   5.376  32.141  1.00 67.54           H  
ATOM   2342  HB3 ALA A 154       5.327   5.160  32.215  1.00 67.54           H  
ATOM   2343  N   HIS A 155       4.308   3.279  34.634  1.00 83.01           N  
ANISOU 2343  N   HIS A 155    11811   9934   9793   1029    830   -103
ATOM   2344  CA  HIS A 155       4.943   2.966  35.910  1.00 88.45           C  
ANISOU 2344  CA  HIS A 155    12635  10560  10411   1147    905    -97
ATOM   2345  C   HIS A 155       5.000   1.464  36.158  1.00 82.55           C  
ANISOU 2345  C   HIS A 155    12006   9743   9615   1124    910   -135
ATOM   2346  O   HIS A 155       5.911   0.987  36.845  1.00 81.67           O  
ANISOU 2346  O   HIS A 155    11972   9623   9438   1236    972   -130
ATOM   2347  CB  HIS A 155       4.208   3.664  37.054  1.00 94.72           C  
ANISOU 2347  CB  HIS A 155    13541  11247  11203   1162    932    -87
ATOM   2348  CG  HIS A 155       4.409   5.147  37.087  1.00101.66           C  
ANISOU 2348  CG  HIS A 155    14323  12192  12109   1224    948    -42
ATOM   2349  ND1 HIS A 155       3.525   6.170  36.998  1.00106.48           N  
ANISOU 2349  ND1 HIS A 155    14870  12900  12689   1363   1000     -2
ATOM   2350  CD2 HIS A 155       5.650   5.726  37.242  1.00105.20           C  
ANISOU 2350  CD2 HIS A 155    14729  12631  12612   1166    918    -30
ATOM   2351  CE1 HIS A 155       4.245   7.336  37.092  1.00109.36           C  
ANISOU 2351  CE1 HIS A 155    15156  13309  13087   1385   1001     32
ATOM   2352  NE2 HIS A 155       5.524   7.041  37.238  1.00108.11           N  
ANISOU 2352  NE2 HIS A 155    15011  13086  12981   1269    952     15
ATOM   2353  H   HIS A 155       3.420   3.765  34.647  1.00 83.01           H  
ATOM   2354  HA  HIS A 155       5.976   3.320  35.892  1.00 88.45           H  
ATOM   2355  HB3 HIS A 155       4.542   3.273  38.016  1.00 94.72           H  
ATOM   2356  HB2 HIS A 155       3.137   3.458  36.997  1.00 94.72           H  
ATOM   2357  HD1 HIS A 155       2.527   6.090  36.870  1.00106.48           H  
ATOM   2358  HD2 HIS A 155       6.617   5.259  37.352  1.00105.20           H  
ATOM   2359  HE1 HIS A 155       3.837   8.336  37.069  1.00109.36           H  
ATOM   2360  N   SER A 156       4.045   0.707  35.613  1.00 79.34           N  
ANISOU 2360  N   SER A 156    11616   9292   9237    984    849   -172
ATOM   2361  CA  SER A 156       4.054  -0.739  35.801  1.00 80.35           C  
ANISOU 2361  CA  SER A 156    11854   9356   9319    952    849   -210
ATOM   2362  C   SER A 156       5.147  -1.408  34.979  1.00 77.16           C  
ANISOU 2362  C   SER A 156    11361   9059   8896    992    850   -210
ATOM   2363  O   SER A 156       5.612  -2.496  35.336  1.00 77.85           O  
ANISOU 2363  O   SER A 156    11541   9112   8926   1024    877   -231
ATOM   2364  CB  SER A 156       2.688  -1.324  35.444  1.00 82.55           C  
ANISOU 2364  CB  SER A 156    12167   9566   9631    787    781   -245
ATOM   2365  OG  SER A 156       2.327  -1.000  34.113  1.00 93.84           O  
ANISOU 2365  OG  SER A 156    13437  11089  11129    703    715   -240
ATOM   2366  H   SER A 156       3.299   1.115  35.069  1.00 79.34           H  
ATOM   2367  HA  SER A 156       4.240  -0.967  36.853  1.00 80.35           H  
ATOM   2368  HB3 SER A 156       1.923  -0.933  36.115  1.00 82.55           H  
ATOM   2369  HB2 SER A 156       2.683  -2.409  35.561  1.00 82.55           H  
ATOM   2370  HG  SER A 156       2.100  -0.068  34.072  1.00 93.84           H  
ATOM   2371  N   GLN A 157       5.569  -0.780  33.882  1.00 81.06           N  
ANISOU 2371  N   GLN A 157    11683   9681   9435    989    821   -187
ATOM   2372  CA  GLN A 157       6.608  -1.321  33.019  1.00 80.55           C  
ANISOU 2372  CA  GLN A 157    11522   9727   9355   1017    818   -183
ATOM   2373  C   GLN A 157       7.959  -0.649  33.231  1.00 83.24           C  
ANISOU 2373  C   GLN A 157    11797  10171   9661   1162    876   -139
ATOM   2374  O   GLN A 157       8.873  -0.849  32.426  1.00 84.41           O  
ANISOU 2374  O   GLN A 157    11838  10434   9801   1184    871   -126
ATOM   2375  CB  GLN A 157       6.189  -1.204  31.553  1.00 81.05           C  
ANISOU 2375  CB  GLN A 157    11444   9867   9485    904    743   -188
ATOM   2376  CG  GLN A 157       4.905  -1.946  31.224  1.00 91.30           C  
ANISOU 2376  CG  GLN A 157    12791  11085  10814    762    683   -226
ATOM   2377  CD  GLN A 157       4.585  -1.917  29.746  1.00102.35           C  
ANISOU 2377  CD  GLN A 157    14054  12563  12271    666    615   -228
ATOM   2378  OE1 GLN A 157       3.513  -2.345  29.321  1.00105.84           O  
ANISOU 2378  OE1 GLN A 157    14507  12961  12745    551    562   -250
ATOM   2379  NE2 GLN A 157       5.521  -1.411  28.952  1.00101.05           N  
ANISOU 2379  NE2 GLN A 157    13761  12517  12116    711    617   -203
ATOM   2380  H   GLN A 157       5.164   0.105  33.612  1.00 81.06           H  
ATOM   2381  HA  GLN A 157       6.771  -2.383  33.212  1.00 80.55           H  
ATOM   2382  HB3 GLN A 157       7.004  -1.605  30.947  1.00 81.05           H  
ATOM   2383  HB2 GLN A 157       6.084  -0.148  31.292  1.00 81.05           H  
ATOM   2384  HG3 GLN A 157       4.059  -1.534  31.772  1.00 91.30           H  
ATOM   2385  HG2 GLN A 157       4.992  -2.989  31.528  1.00 91.30           H  
ATOM   2386 HE22 GLN A 157       5.393  -1.374  27.947  1.00101.05           H  
ATOM   2387 HE21 GLN A 157       6.383  -1.062  29.343  1.00101.05           H  
ATOM   2388  N   GLY A 158       8.104   0.141  34.293  1.00 83.36           N  
ANISOU 2388  N   GLY A 158    11870  10151   9653   1259    931   -113
ATOM   2389  CA  GLY A 158       9.384   0.743  34.606  1.00 82.73           C  
ANISOU 2389  CA  GLY A 158    11733  10169   9531   1405    992    -67
ATOM   2390  C   GLY A 158       9.815   1.852  33.678  1.00 79.49           C  
ANISOU 2390  C   GLY A 158    11141   9899   9162   1404    967    -31
ATOM   2391  O   GLY A 158      11.002   2.186  33.642  1.00 90.50           O  
ANISOU 2391  O   GLY A 158    12458  11408  10520   1506   1006      8
ATOM   2392  H   GLY A 158       7.334   0.296  34.928  1.00 83.36           H  
ATOM   2393  HA3 GLY A 158      10.160  -0.024  34.641  1.00 82.73           H  
ATOM   2394  HA2 GLY A 158       9.319   1.156  35.612  1.00 82.73           H  
ATOM   2395  N   CYS A 159       8.885   2.432  32.924  1.00 72.05           N  
ANISOU 2395  N   CYS A 159    10130   8955   8293   1290    905    -41
ATOM   2396  CA  CYS A 159       9.224   3.528  32.026  1.00 74.00           C  
ANISOU 2396  CA  CYS A 159    10213   9325   8578   1280    880    -10
ATOM   2397  C   CYS A 159       9.742   4.726  32.813  1.00 73.30           C  
ANISOU 2397  C   CYS A 159    10106   9276   8468   1398    934     37
ATOM   2398  O   CYS A 159       9.322   4.987  33.944  1.00 81.51           O  
ANISOU 2398  O   CYS A 159    11258  10220   9494   1448    972     41
ATOM   2399  CB  CYS A 159       8.004   3.942  31.201  1.00 72.77           C  
ANISOU 2399  CB  CYS A 159    10007   9141   8500   1144    808    -31
ATOM   2400  SG  CYS A 159       7.364   2.683  30.069  1.00 78.35           S  
ANISOU 2400  SG  CYS A 159    10707   9825   9238   1002    738    -78
ATOM   2401  H   CYS A 159       7.913   2.159  32.987  1.00 72.05           H  
ATOM   2402  HA  CYS A 159      10.038   3.217  31.371  1.00 74.00           H  
ATOM   2403  HB3 CYS A 159       8.256   4.808  30.588  1.00 72.77           H  
ATOM   2404  HB2 CYS A 159       7.206   4.260  31.861  1.00 72.77           H  
ATOM   2405  N   GLY A 160      10.671   5.459  32.203  1.00 71.33           N  
ANISOU 2405  N   GLY A 160     9716   9172   8215   1439    937     75
ATOM   2406  CA  GLY A 160      11.193   6.657  32.822  1.00 82.46           C  
ANISOU 2406  CA  GLY A 160    11082  10636   9614   1528    970    128
ATOM   2407  C   GLY A 160      10.272   7.848  32.642  1.00 87.29           C  
ANISOU 2407  C   GLY A 160    11657  11229  10280   1483    949    129
ATOM   2408  O   GLY A 160       9.285   7.804  31.907  1.00 83.77           O  
ANISOU 2408  O   GLY A 160    11193  10740   9894   1359    888     97
ATOM   2409  H   GLY A 160      10.994   5.224  31.275  1.00 71.33           H  
ATOM   2410  HA3 GLY A 160      12.146   6.889  32.347  1.00 82.46           H  
ATOM   2411  HA2 GLY A 160      11.407   6.498  33.881  1.00 82.46           H  
ATOM   2412  N   GLU A 161      10.607   8.931  33.339  1.00100.76           N  
ANISOU 2412  N   GLU A 161    13339  12963  11982   1549    969    178
ATOM   2413  CA  GLU A 161       9.829  10.156  33.220  1.00103.57           C  
ANISOU 2413  CA  GLU A 161    13655  13314  12385   1520    956    185
ATOM   2414  C   GLU A 161       9.902  10.694  31.797  1.00 91.79           C  
ANISOU 2414  C   GLU A 161    12010  11934  10931   1444    908    183
ATOM   2415  O   GLU A 161      10.954  10.652  31.151  1.00 78.83           O  
ANISOU 2415  O   GLU A 161    10269  10413   9270   1447    893    205
ATOM   2416  CB  GLU A 161      10.327  11.207  34.211  1.00115.44           C  
ANISOU 2416  CB  GLU A 161    15151  14839  13871   1597    977    244
ATOM   2417  CG  GLU A 161       9.797  11.029  35.625  1.00127.56           C  
ANISOU 2417  CG  GLU A 161    16846  16236  15386   1650   1020    243
ATOM   2418  CD  GLU A 161      10.162  12.188  36.530  1.00141.52           C  
ANISOU 2418  CD  GLU A 161    18604  18027  17140   1721   1039    303
ATOM   2419  OE1 GLU A 161      11.146  12.894  36.227  1.00147.90           O  
ANISOU 2419  OE1 GLU A 161    19293  18966  17938   1747   1025    350
ATOM   2420  OE2 GLU A 161       9.460  12.400  37.543  1.00141.98           O1-
ANISOU 2420  OE2 GLU A 161    18778  17973  17195   1745   1068    303
ATOM   2421  H   GLU A 161      11.417   8.946  33.941  1.00100.76           H  
ATOM   2422  HA  GLU A 161       8.784   9.929  33.446  1.00103.57           H  
ATOM   2423  HB3 GLU A 161      10.055  12.202  33.851  1.00115.44           H  
ATOM   2424  HB2 GLU A 161      11.419  11.185  34.222  1.00115.44           H  
ATOM   2425  HG3 GLU A 161      10.185  10.107  36.059  1.00127.56           H  
ATOM   2426  HG2 GLU A 161       8.710  10.932  35.599  1.00127.56           H  
ATOM   2427  N   GLY A 162       8.772  11.199  31.308  1.00 96.84           N  
ANISOU 2427  N   GLY A 162    12633  12525  11636   1342    857    163
ATOM   2428  CA  GLY A 162       8.668  11.652  29.940  1.00 88.91           C  
ANISOU 2428  CA  GLY A 162    11504  11603  10676   1249    799    157
ATOM   2429  C   GLY A 162       8.475  10.556  28.920  1.00 89.78           C  
ANISOU 2429  C   GLY A 162    11604  11704  10804   1151    751    118
ATOM   2430  O   GLY A 162       8.372  10.857  27.723  1.00 97.94           O  
ANISOU 2430  O   GLY A 162    12543  12798  11872   1072    703    111
ATOM   2431  H   GLY A 162       7.937  11.219  31.875  1.00 96.84           H  
ATOM   2432  HA3 GLY A 162       9.535  12.254  29.663  1.00 88.91           H  
ATOM   2433  HA2 GLY A 162       7.807  12.320  29.880  1.00 88.91           H  
ATOM   2434  N   GLN A 163       8.422   9.298  29.346  1.00 80.61           N  
ANISOU 2434  N   GLN A 163    10542  10469   9618   1155    762     92
ATOM   2435  CA  GLN A 163       8.238   8.164  28.455  1.00 72.30           C  
ANISOU 2435  CA  GLN A 163     9488   9404   8578   1067    719     55
ATOM   2436  C   GLN A 163       6.874   7.526  28.677  1.00 66.74           C  
ANISOU 2436  C   GLN A 163     8885   8564   7909    984    689     16
ATOM   2437  O   GLN A 163       6.209   7.751  29.692  1.00 73.31           O  
ANISOU 2437  O   GLN A 163     9809   9302   8742   1005    710     15
ATOM   2438  CB  GLN A 163       9.338   7.116  28.661  1.00 71.40           C  
ANISOU 2438  CB  GLN A 163     9400   9328   8402   1131    753     57
ATOM   2439  CG  GLN A 163      10.710   7.547  28.182  1.00 71.00           C  
ANISOU 2439  CG  GLN A 163     9231   9431   8313   1190    771     96
ATOM   2440  CD  GLN A 163      11.721   6.423  28.249  1.00 73.97           C  
ANISOU 2440  CD  GLN A 163     9626   9850   8631   1240    798     96
ATOM   2441  OE1 GLN A 163      11.568   5.481  29.027  1.00 75.22           O  
ANISOU 2441  OE1 GLN A 163     9900   9920   8761   1273    825     76
ATOM   2442  NE2 GLN A 163      12.758   6.509  27.424  1.00 82.43           N  
ANISOU 2442  NE2 GLN A 163    10584  11056   9678   1241    791    120
ATOM   2443  H   GLN A 163       8.503   9.087  30.332  1.00 80.61           H  
ATOM   2444  HA  GLN A 163       8.270   8.475  27.412  1.00 72.30           H  
ATOM   2445  HB3 GLN A 163       9.070   6.213  28.108  1.00 71.40           H  
ATOM   2446  HB2 GLN A 163       9.379   6.803  29.701  1.00 71.40           H  
ATOM   2447  HG3 GLN A 163      11.073   8.375  28.792  1.00 71.00           H  
ATOM   2448  HG2 GLN A 163      10.648   7.917  27.158  1.00 71.00           H  
ATOM   2449 HE22 GLN A 163      13.459   5.783  27.419  1.00 82.43           H  
ATOM   2450 HE21 GLN A 163      12.860   7.301  26.807  1.00 82.43           H  
ATOM   2451  N   VAL A 164       6.462   6.722  27.698  1.00 54.88           N  
ANISOU 2451  N   VAL A 164     7364   7055   6433    886    638    -15
ATOM   2452  CA  VAL A 164       5.209   5.984  27.752  1.00 55.69           C  
ANISOU 2452  CA  VAL A 164     7549   7047   6565    797    603    -50
ATOM   2453  C   VAL A 164       5.475   4.554  27.304  1.00 51.79           C  
ANISOU 2453  C   VAL A 164     7082   6548   6048    760    586    -78
ATOM   2454  O   VAL A 164       6.509   4.245  26.710  1.00 49.18           O  
ANISOU 2454  O   VAL A 164     6689   6306   5693    786    591    -70
ATOM   2455  CB  VAL A 164       4.109   6.614  26.869  1.00 56.66           C  
ANISOU 2455  CB  VAL A 164     7607   7167   6754    697    545    -57
ATOM   2456  CG1 VAL A 164       3.875   8.068  27.246  1.00 59.46           C  
ANISOU 2456  CG1 VAL A 164     7927   7535   7130    732    560    -28
ATOM   2457  CG2 VAL A 164       4.474   6.485  25.398  1.00 61.27           C  
ANISOU 2457  CG2 VAL A 164     8083   7839   7357    644    504    -60
ATOM   2458  H   VAL A 164       7.034   6.581  26.875  1.00 54.88           H  
ATOM   2459  HA  VAL A 164       4.837   5.927  28.775  1.00 55.69           H  
ATOM   2460  HB  VAL A 164       3.169   6.087  27.030  1.00 56.66           H  
ATOM   2461 HG11 VAL A 164       3.020   8.473  26.704  1.00 59.46           H  
ATOM   2462 HG12 VAL A 164       3.665   8.169  28.311  1.00 59.46           H  
ATOM   2463 HG13 VAL A 164       4.732   8.699  27.011  1.00 59.46           H  
ATOM   2464 HG21 VAL A 164       3.757   7.032  24.784  1.00 61.27           H  
ATOM   2465 HG22 VAL A 164       5.455   6.904  25.177  1.00 61.27           H  
ATOM   2466 HG23 VAL A 164       4.451   5.460  25.032  1.00 61.27           H  
ATOM   2467  N   ALA A 165       4.524   3.677  27.610  1.00 54.43           N  
ANISOU 2467  N   ALA A 165     7513   6781   6389    695    566   -109
ATOM   2468  CA  ALA A 165       4.499   2.352  27.002  1.00 50.26           C  
ANISOU 2468  CA  ALA A 165     7001   6244   5851    634    537   -138
ATOM   2469  C   ALA A 165       4.061   2.506  25.552  1.00 50.97           C  
ANISOU 2469  C   ALA A 165     6985   6389   5994    542    476   -142
ATOM   2470  O   ALA A 165       2.912   2.866  25.279  1.00 51.20           O  
ANISOU 2470  O   ALA A 165     7006   6380   6070    469    438   -147
ATOM   2471  CB  ALA A 165       3.558   1.429  27.768  1.00 49.46           C  
ANISOU 2471  CB  ALA A 165     7034   6021   5738    584    531   -168
ATOM   2472  H   ALA A 165       3.699   3.962  28.130  1.00 54.43           H  
ATOM   2473  HA  ALA A 165       5.497   1.908  27.041  1.00 50.26           H  
ATOM   2474  HB1 ALA A 165       3.547   0.429  27.332  1.00 49.46           H  
ATOM   2475  HB2 ALA A 165       3.874   1.328  28.807  1.00 49.46           H  
ATOM   2476  HB3 ALA A 165       2.532   1.799  27.770  1.00 49.46           H  
ATOM   2477  N   CYS A 166       4.976   2.254  24.619  1.00 52.03           N  
ANISOU 2477  N   CYS A 166     7038   6613   6117    548    467   -137
ATOM   2478  CA  CYS A 166       4.726   2.523  23.205  1.00 53.58           C  
ANISOU 2478  CA  CYS A 166     7133   6867   6358    474    416   -136
ATOM   2479  C   CYS A 166       3.748   1.489  22.663  1.00 60.40           C  
ANISOU 2479  C   CYS A 166     8030   7676   7244    376    368   -164
ATOM   2480  O   CYS A 166       4.130   0.366  22.329  1.00 54.93           O  
ANISOU 2480  O   CYS A 166     7354   6991   6527    358    360   -180
ATOM   2481  CB  CYS A 166       6.029   2.515  22.417  1.00 58.29           C  
ANISOU 2481  CB  CYS A 166     7644   7573   6929    504    423   -121
ATOM   2482  SG  CYS A 166       5.838   3.031  20.700  1.00 62.43           S  
ANISOU 2482  SG  CYS A 166     8053   8168   7502    421    368   -117
ATOM   2483  H   CYS A 166       5.907   1.941  24.871  1.00 52.03           H  
ATOM   2484  HA  CYS A 166       4.276   3.514  23.144  1.00 53.58           H  
ATOM   2485  HB3 CYS A 166       6.498   1.531  22.438  1.00 58.29           H  
ATOM   2486  HB2 CYS A 166       6.736   3.201  22.884  1.00 58.29           H  
ATOM   2487  N   LEU A 167       2.474   1.871  22.578  1.00 60.60           N  
ANISOU 2487  N   LEU A 167     8062   7650   7314    313    336   -168
ATOM   2488  CA  LEU A 167       1.430   1.035  22.008  1.00 52.10           C  
ANISOU 2488  CA  LEU A 167     7002   6533   6261    217    287   -188
ATOM   2489  C   LEU A 167       0.606   1.872  21.042  1.00 56.34           C  
ANISOU 2489  C   LEU A 167     7458   7095   6853    163    247   -176
ATOM   2490  O   LEU A 167       0.369   3.059  21.289  1.00 67.76           O  
ANISOU 2490  O   LEU A 167     8877   8547   8322    187    258   -159
ATOM   2491  CB  LEU A 167       0.536   0.436  23.099  1.00 42.39           C  
ANISOU 2491  CB  LEU A 167     5886   5202   5017    189    291   -204
ATOM   2492  CG  LEU A 167       1.230  -0.574  24.014  1.00 45.03           C  
ANISOU 2492  CG  LEU A 167     6318   5498   5292    234    328   -221
ATOM   2493  CD1 LEU A 167       0.331  -0.956  25.178  1.00 59.96           C  
ANISOU 2493  CD1 LEU A 167     8332   7283   7166    206    335   -235
ATOM   2494  CD2 LEU A 167       1.641  -1.805  23.223  1.00 32.26           C  
ANISOU 2494  CD2 LEU A 167     4689   3911   3657    200    306   -237
ATOM   2495  H   LEU A 167       2.197   2.795  22.876  1.00 60.60           H  
ATOM   2496  HA  LEU A 167       1.880   0.238  21.425  1.00 52.10           H  
ATOM   2497  HB3 LEU A 167      -0.342  -0.031  22.650  1.00 42.39           H  
ATOM   2498  HB2 LEU A 167       0.162   1.262  23.695  1.00 42.39           H  
ATOM   2499  HG  LEU A 167       2.130  -0.126  24.437  1.00 45.03           H  
ATOM   2500 HD11 LEU A 167       0.248  -2.034  25.320  1.00 59.96           H  
ATOM   2501 HD12 LEU A 167       0.743  -0.540  26.091  1.00 59.96           H  
ATOM   2502 HD13 LEU A 167      -0.683  -0.571  25.063  1.00 59.96           H  
ATOM   2503 HD21 LEU A 167       1.864  -2.651  23.875  1.00 32.26           H  
ATOM   2504 HD22 LEU A 167       0.854  -2.123  22.539  1.00 32.26           H  
ATOM   2505 HD23 LEU A 167       2.538  -1.631  22.632  1.00 32.26           H  
ATOM   2506  N   PHE A 168       0.173   1.247  19.944  1.00 51.17           N  
ANISOU 2506  N   PHE A 168     6768   6456   6219     94    203   -184
ATOM   2507  CA  PHE A 168      -0.467   1.992  18.861  1.00 43.44           C  
ANISOU 2507  CA  PHE A 168     5708   5509   5286     53    168   -172
ATOM   2508  C   PHE A 168      -1.720   2.716  19.342  1.00 54.42           C  
ANISOU 2508  C   PHE A 168     7113   6854   6710     27    158   -163
ATOM   2509  O   PHE A 168      -1.903   3.909  19.074  1.00 49.33           O  
ANISOU 2509  O   PHE A 168     6414   6237   6094     42    158   -146
ATOM   2510  CB  PHE A 168      -0.799   1.048  17.704  1.00 33.58           C  
ANISOU 2510  CB  PHE A 168     4435   4275   4047    -13    125   -181
ATOM   2511  CG  PHE A 168      -1.319   1.747  16.476  1.00 38.98           C  
ANISOU 2511  CG  PHE A 168     5041   4995   4773    -46     94   -167
ATOM   2512  CD1 PHE A 168      -2.668   2.056  16.351  1.00 38.40           C  
ANISOU 2512  CD1 PHE A 168     4962   4894   4735    -91     66   -159
ATOM   2513  CD2 PHE A 168      -0.459   2.091  15.443  1.00 36.30           C  
ANISOU 2513  CD2 PHE A 168     4639   4720   4434    -32     93   -161
ATOM   2514  CE1 PHE A 168      -3.150   2.701  15.222  1.00 36.43           C  
ANISOU 2514  CE1 PHE A 168     4645   4677   4520   -112     42   -145
ATOM   2515  CE2 PHE A 168      -0.932   2.734  14.308  1.00 26.74           C  
ANISOU 2515  CE2 PHE A 168     3369   3535   3257    -59     67   -150
ATOM   2516  CZ  PHE A 168      -2.280   3.040  14.196  1.00 34.23           C  
ANISOU 2516  CZ  PHE A 168     4312   4452   4240    -95     43   -142
ATOM   2517  H   PHE A 168       0.383   0.268  19.785  1.00 51.17           H  
ATOM   2518  HA  PHE A 168       0.246   2.738  18.502  1.00 43.44           H  
ATOM   2519  HB3 PHE A 168      -1.522   0.293  18.018  1.00 33.58           H  
ATOM   2520  HB2 PHE A 168       0.098   0.493  17.425  1.00 33.58           H  
ATOM   2521  HD1 PHE A 168      -3.361   1.785  17.135  1.00 38.40           H  
ATOM   2522  HD2 PHE A 168       0.592   1.851  15.516  1.00 36.30           H  
ATOM   2523  HE1 PHE A 168      -4.202   2.927  15.140  1.00 36.43           H  
ATOM   2524  HE2 PHE A 168      -0.270   2.987  13.498  1.00 26.74           H  
ATOM   2525  HZ  PHE A 168      -2.647   3.530  13.309  1.00 34.23           H  
ATOM   2526  N   GLU A 169      -2.601   2.009  20.053  1.00 55.61           N  
ANISOU 2526  N   GLU A 169     7338   6939   6854    -16    147   -173
ATOM   2527  CA  GLU A 169      -3.861   2.610  20.480  1.00 51.17           C  
ANISOU 2527  CA  GLU A 169     6787   6337   6319    -53    133   -162
ATOM   2528  C   GLU A 169      -3.667   3.709  21.512  1.00 50.24           C  
ANISOU 2528  C   GLU A 169     6691   6199   6199      7    173   -150
ATOM   2529  O   GLU A 169      -4.553   4.557  21.668  1.00 63.47           O  
ANISOU 2529  O   GLU A 169     8350   7863   7904    -12    164   -134
ATOM   2530  CB  GLU A 169      -4.795   1.544  21.048  1.00 71.94           C  
ANISOU 2530  CB  GLU A 169     9497   8905   8934   -122    112   -175
ATOM   2531  CG  GLU A 169      -4.231   0.765  22.224  1.00103.77           C  
ANISOU 2531  CG  GLU A 169    13634  12879  12915    -95    146   -195
ATOM   2532  CD  GLU A 169      -3.460  -0.468  21.797  1.00115.75           C  
ANISOU 2532  CD  GLU A 169    15166  14413  14401    -96    143   -214
ATOM   2533  OE1 GLU A 169      -3.104  -0.570  20.604  1.00111.24           O  
ANISOU 2533  OE1 GLU A 169    14516  13904  13846   -102    122   -210
ATOM   2534  OE2 GLU A 169      -3.216  -1.340  22.658  1.00113.87           O1-
ANISOU 2534  OE2 GLU A 169    15022  14123  14119    -92    162   -233
ATOM   2535  H   GLU A 169      -2.476   1.019  20.242  1.00 55.61           H  
ATOM   2536  HA  GLU A 169      -4.348   3.056  19.609  1.00 51.17           H  
ATOM   2537  HB3 GLU A 169      -5.079   0.980  20.186  1.00 71.94           H  
ATOM   2538  HB2 GLU A 169      -5.723   2.018  21.373  1.00 71.94           H  
ATOM   2539  HG3 GLU A 169      -5.030   0.479  22.909  1.00103.77           H  
ATOM   2540  HG2 GLU A 169      -3.518   1.346  22.775  1.00103.77           H  
ATOM   2541  N   ASP A 170      -2.537   3.713  22.217  1.00 45.57           N  
ANISOU 2541  N   ASP A 170     6135   5608   5572     81    217   -154
ATOM   2542  CA  ASP A 170      -2.292   4.690  23.266  1.00 58.32           C  
ANISOU 2542  CA  ASP A 170     7778   7204   7178    147    259   -140
ATOM   2543  C   ASP A 170      -1.730   6.007  22.748  1.00 47.31           C  
ANISOU 2543  C   ASP A 170     6290   5882   5805    197    271   -118
ATOM   2544  O   ASP A 170      -1.795   7.012  23.464  1.00 58.97           O  
ANISOU 2544  O   ASP A 170     7773   7348   7286    239    297   -101
ATOM   2545  CB  ASP A 170      -1.337   4.111  24.317  1.00 68.65           C  
ANISOU 2545  CB  ASP A 170     9171   8481   8433    214    307   -149
ATOM   2546  CG  ASP A 170      -1.878   2.850  24.973  1.00 73.48           C  
ANISOU 2546  CG  ASP A 170     9892   9012   9016    166    300   -173
ATOM   2547  OD1 ASP A 170      -3.071   2.539  24.772  1.00 74.14           O  
ANISOU 2547  OD1 ASP A 170     9987   9062   9122     78    259   -178
ATOM   2548  OD2 ASP A 170      -1.112   2.173  25.695  1.00 75.36           O1-
ANISOU 2548  OD2 ASP A 170    10204   9222   9205    216    336   -185
ATOM   2549  H   ASP A 170      -1.828   3.010  22.059  1.00 45.57           H  
ATOM   2550  HA  ASP A 170      -3.230   4.949  23.765  1.00 58.32           H  
ATOM   2551  HB3 ASP A 170      -1.162   4.845  25.104  1.00 68.65           H  
ATOM   2552  HB2 ASP A 170      -0.372   3.876  23.864  1.00 68.65           H  
ATOM   2553  N   VAL A 171      -1.192   6.038  21.530  1.00 38.26           N  
ANISOU 2553  N   VAL A 171     5061   4807   4669    190    252   -117
ATOM   2554  CA  VAL A 171      -0.544   7.248  21.035  1.00 36.75           C  
ANISOU 2554  CA  VAL A 171     4788   4688   4489    233    264    -97
ATOM   2555  C   VAL A 171      -1.281   7.818  19.827  1.00 43.07           C  
ANISOU 2555  C   VAL A 171     5515   5518   5334    178    224    -92
ATOM   2556  O   VAL A 171      -1.346   9.040  19.650  1.00 36.47           O  
ANISOU 2556  O   VAL A 171     4628   4713   4517    197    229    -75
ATOM   2557  CB  VAL A 171       0.939   6.984  20.705  1.00 35.68           C  
ANISOU 2557  CB  VAL A 171     4620   4621   4316    281    286    -97
ATOM   2558  CG1 VAL A 171       1.711   6.661  21.974  1.00 35.01           C  
ANISOU 2558  CG1 VAL A 171     4603   4515   4184    356    335    -95
ATOM   2559  CG2 VAL A 171       1.081   5.855  19.698  1.00 34.82           C  
ANISOU 2559  CG2 VAL A 171     4499   4528   4204    229    254   -114
ATOM   2560  H   VAL A 171      -1.150   5.205  20.958  1.00 38.26           H  
ATOM   2561  HA  VAL A 171      -0.548   8.058  21.766  1.00 36.75           H  
ATOM   2562  HB  VAL A 171       1.386   7.890  20.291  1.00 35.68           H  
ATOM   2563 HG11 VAL A 171       2.783   6.647  21.786  1.00 35.01           H  
ATOM   2564 HG12 VAL A 171       1.534   7.409  22.748  1.00 35.01           H  
ATOM   2565 HG13 VAL A 171       1.433   5.689  22.385  1.00 35.01           H  
ATOM   2566 HG21 VAL A 171       2.073   5.408  19.743  1.00 34.82           H  
ATOM   2567 HG22 VAL A 171       0.361   5.051  19.804  1.00 34.82           H  
ATOM   2568 HG23 VAL A 171       0.992   6.256  18.693  1.00 34.82           H  
ATOM   2569  N   VAL A 172      -1.844   6.950  18.995  1.00 40.14           N  
ANISOU 2569  N   VAL A 172     5140   5137   4976    114    186   -105
ATOM   2570  CA  VAL A 172      -2.529   7.353  17.770  1.00 50.45           C  
ANISOU 2570  CA  VAL A 172     6381   6468   6318     67    149    -99
ATOM   2571  C   VAL A 172      -4.026   7.400  18.057  1.00 50.43           C  
ANISOU 2571  C   VAL A 172     6400   6416   6344     20    126    -93
ATOM   2572  O   VAL A 172      -4.607   6.362  18.414  1.00 40.22           O  
ANISOU 2572  O   VAL A 172     5160   5079   5043    -22    111   -103
ATOM   2573  CB  VAL A 172      -2.220   6.393  16.612  1.00 35.38           C  
ANISOU 2573  CB  VAL A 172     4452   4586   4404     31    123   -111
ATOM   2574  CG1 VAL A 172      -2.885   6.874  15.335  1.00 23.13           C  
ANISOU 2574  CG1 VAL A 172     2842   3060   2887     -6     91   -102
ATOM   2575  CG2 VAL A 172      -0.715   6.261  16.424  1.00 36.90           C  
ANISOU 2575  CG2 VAL A 172     4627   4832   4562     72    146   -114
ATOM   2576  H   VAL A 172      -1.797   5.956  19.176  1.00 40.14           H  
ATOM   2577  HA  VAL A 172      -2.116   8.296  17.429  1.00 50.45           H  
ATOM   2578  HB  VAL A 172      -2.615   5.399  16.831  1.00 35.38           H  
ATOM   2579 HG11 VAL A 172      -2.643   6.217  14.498  1.00 23.13           H  
ATOM   2580 HG12 VAL A 172      -3.971   6.890  15.412  1.00 23.13           H  
ATOM   2581 HG13 VAL A 172      -2.557   7.878  15.065  1.00 23.13           H  
ATOM   2582 HG21 VAL A 172      -0.478   5.821  15.455  1.00 36.90           H  
ATOM   2583 HG22 VAL A 172      -0.199   7.219  16.483  1.00 36.90           H  
ATOM   2584 HG23 VAL A 172      -0.300   5.581  17.163  1.00 36.90           H  
ATOM   2585  N   PRO A 173      -4.682   8.553  17.919  1.00 46.19           N  
ANISOU 2585  N   PRO A 173     5823   5889   5837     21    123    -76
ATOM   2586  CA  PRO A 173      -6.117   8.626  18.224  1.00 33.82           C  
ANISOU 2586  CA  PRO A 173     4272   4284   4295    -25    102    -66
ATOM   2587  C   PRO A 173      -6.938   7.892  17.177  1.00 40.22           C  
ANISOU 2587  C   PRO A 173     5057   5102   5121    -86     60    -66
ATOM   2588  O   PRO A 173      -6.619   7.908  15.985  1.00 59.01           O  
ANISOU 2588  O   PRO A 173     7389   7525   7509    -87     46    -66
ATOM   2589  CB  PRO A 173      -6.413  10.131  18.209  1.00 30.29           C  
ANISOU 2589  CB  PRO A 173     3777   3859   3872      3    112    -45
ATOM   2590  CG  PRO A 173      -5.075  10.812  18.188  1.00 24.94           C  
ANISOU 2590  CG  PRO A 173     3074   3224   3178     66    144    -46
ATOM   2591  CD  PRO A 173      -4.136   9.859  17.525  1.00 41.97           C  
ANISOU 2591  CD  PRO A 173     5228   5405   5312     64    139    -63
ATOM   2592  HA  PRO A 173      -6.269   8.238  19.226  1.00 33.82           H  
ATOM   2593  HB3 PRO A 173      -7.018  10.451  19.059  1.00 30.29           H  
ATOM   2594  HB2 PRO A 173      -6.954  10.418  17.307  1.00 30.29           H  
ATOM   2595  HG3 PRO A 173      -4.756  10.960  19.220  1.00 24.94           H  
ATOM   2596  HG2 PRO A 173      -5.099  11.787  17.715  1.00 24.94           H  
ATOM   2597  HD2 PRO A 173      -4.199   9.948  16.439  1.00 41.97           H  
ATOM   2598  HD3 PRO A 173      -3.108   9.988  17.808  1.00 41.97           H  
ATOM   2599  N   MET A 174      -8.019   7.257  17.633  1.00 29.12           N  
ANISOU 2599  N   MET A 174     3688   3658   3716   -140     39    -62
ATOM   2600  CA  MET A 174      -8.810   6.427  16.733  1.00 25.28           C  
ANISOU 2600  CA  MET A 174     3180   3185   3239   -197     -1    -58
ATOM   2601  C   MET A 174      -9.623   7.263  15.750  1.00 38.74           C  
ANISOU 2601  C   MET A 174     4814   4929   4978   -203    -20    -35
ATOM   2602  O   MET A 174      -9.899   6.806  14.635  1.00 53.26           O  
ANISOU 2602  O   MET A 174     6618   6795   6824   -224    -45    -30
ATOM   2603  CB  MET A 174      -9.721   5.505  17.540  1.00 27.97           C  
ANISOU 2603  CB  MET A 174     3579   3482   3565   -259    -19    -59
ATOM   2604  CG  MET A 174      -9.932   4.140  16.908  1.00 40.91           C  
ANISOU 2604  CG  MET A 174     5225   5127   5191   -309    -50    -66
ATOM   2605  SD  MET A 174      -8.383   3.343  16.431  1.00 56.38           S  
ANISOU 2605  SD  MET A 174     7198   7100   7125   -273    -35    -94
ATOM   2606  CE  MET A 174      -7.472   3.396  17.975  1.00 65.00           C  
ANISOU 2606  CE  MET A 174     8371   8142   8184   -228     10   -113
ATOM   2607  H   MET A 174      -8.256   7.260  18.617  1.00 29.12           H  
ATOM   2608  HA  MET A 174      -8.097   5.872  16.128  1.00 25.28           H  
ATOM   2609  HB3 MET A 174     -10.659   5.998  17.733  1.00 27.97           H  
ATOM   2610  HB2 MET A 174      -9.312   5.350  18.539  1.00 27.97           H  
ATOM   2611  HG3 MET A 174     -10.500   4.250  15.986  1.00 40.91           H  
ATOM   2612  HG2 MET A 174     -10.497   3.484  17.570  1.00 40.91           H  
ATOM   2613  HE1 MET A 174      -6.505   2.912  17.849  1.00 65.00           H  
ATOM   2614  HE2 MET A 174      -7.270   4.420  18.285  1.00 65.00           H  
ATOM   2615  HE3 MET A 174      -8.019   2.885  18.767  1.00 65.00           H  
ATOM   2616  N   ASN A 175     -10.007   8.485  16.135  1.00 43.71           N  
ANISOU 2616  N   ASN A 175     5423   5561   5626   -181     -6    -19
ATOM   2617  CA  ASN A 175     -10.758   9.333  15.212  1.00 43.53           C  
ANISOU 2617  CA  ASN A 175     5334   5575   5631   -179    -20      4
ATOM   2618  C   ASN A 175      -9.901   9.772  14.030  1.00 43.06           C  
ANISOU 2618  C   ASN A 175     5232   5553   5576   -141    -13     -3
ATOM   2619  O   ASN A 175     -10.430   9.997  12.935  1.00 40.81           O  
ANISOU 2619  O   ASN A 175     4904   5296   5307   -146    -30     10
ATOM   2620  CB  ASN A 175     -11.337  10.546  15.947  1.00 44.30           C  
ANISOU 2620  CB  ASN A 175     5421   5667   5745   -164     -5     22
ATOM   2621  CG  ASN A 175     -10.286  11.348  16.705  1.00 52.45           C  
ANISOU 2621  CG  ASN A 175     6472   6690   6768   -108     33     12
ATOM   2622  OD1 ASN A 175      -9.132  11.448  16.287  1.00 76.84           O  
ANISOU 2622  OD1 ASN A 175     9550   9799   9846    -70     48     -2
ATOM   2623  ND2 ASN A 175     -10.692  11.930  17.827  1.00 42.55           N  
ANISOU 2623  ND2 ASN A 175     5244   5408   5516   -104     49     23
ATOM   2624  H   ASN A 175      -9.784   8.847  17.051  1.00 43.71           H  
ATOM   2625  HA  ASN A 175     -11.602   8.748  14.838  1.00 43.53           H  
ATOM   2626  HB3 ASN A 175     -12.090  10.222  16.661  1.00 44.30           H  
ATOM   2627  HB2 ASN A 175     -11.851  11.208  15.250  1.00 44.30           H  
ATOM   2628 HD22 ASN A 175     -10.043  12.495  18.362  1.00 42.55           H  
ATOM   2629 HD21 ASN A 175     -11.645  11.837  18.145  1.00 42.55           H  
ATOM   2630  N   TYR A 176      -8.587   9.901  14.226  1.00 45.55           N  
ANISOU 2630  N   TYR A 176     5561   5873   5874   -104     11    -22
ATOM   2631  CA  TYR A 176      -7.695  10.125  13.094  1.00 34.96           C  
ANISOU 2631  CA  TYR A 176     4187   4569   4528    -82     14    -30
ATOM   2632  C   TYR A 176      -7.693   8.921  12.164  1.00 30.43           C  
ANISOU 2632  C   TYR A 176     3618   3999   3947   -115    -11    -38
ATOM   2633  O   TYR A 176      -7.813   9.061  10.942  1.00 46.73           O  
ANISOU 2633  O   TYR A 176     5650   6086   6020   -119    -25    -32
ATOM   2634  CB  TYR A 176      -6.274  10.421  13.580  1.00 27.45           C  
ANISOU 2634  CB  TYR A 176     3247   3631   3553    -41     45    -44
ATOM   2635  CG  TYR A 176      -5.224  10.243  12.500  1.00 35.17           C  
ANISOU 2635  CG  TYR A 176     4203   4646   4515    -36     43    -55
ATOM   2636  CD1 TYR A 176      -4.978  11.246  11.572  1.00 46.90           C  
ANISOU 2636  CD1 TYR A 176     5646   6166   6006    -23     45    -49
ATOM   2637  CD2 TYR A 176      -4.491   9.064  12.402  1.00 25.10           C  
ANISOU 2637  CD2 TYR A 176     2952   3369   3214    -48     40    -70
ATOM   2638  CE1 TYR A 176      -4.027  11.085  10.583  1.00 38.03           C  
ANISOU 2638  CE1 TYR A 176     4511   5075   4865    -28     43    -59
ATOM   2639  CE2 TYR A 176      -3.541   8.894  11.415  1.00 30.94           C  
ANISOU 2639  CE2 TYR A 176     3673   4145   3938    -50     37    -78
ATOM   2640  CZ  TYR A 176      -3.315   9.909  10.507  1.00 39.05           C  
ANISOU 2640  CZ  TYR A 176     4663   5205   4971    -42     38    -72
ATOM   2641  OH  TYR A 176      -2.370   9.749   9.521  1.00 33.52           O  
ANISOU 2641  OH  TYR A 176     3949   4538   4249    -53     35    -79
ATOM   2642  H   TYR A 176      -8.177   9.764  15.140  1.00 45.55           H  
ATOM   2643  HA  TYR A 176      -8.045  10.993  12.532  1.00 34.96           H  
ATOM   2644  HB3 TYR A 176      -6.007   9.756  14.400  1.00 27.45           H  
ATOM   2645  HB2 TYR A 176      -6.212  11.427  13.992  1.00 27.45           H  
ATOM   2646  HD1 TYR A 176      -5.534  12.170  11.622  1.00 46.90           H  
ATOM   2647  HD2 TYR A 176      -4.658   8.267  13.111  1.00 25.10           H  
ATOM   2648  HE1 TYR A 176      -3.845  11.881   9.877  1.00 38.03           H  
ATOM   2649  HE2 TYR A 176      -2.980   7.975  11.365  1.00 30.94           H  
ATOM   2650  HH  TYR A 176      -2.192  10.537   8.995  1.00 33.52           H  
ATOM   2651  N   MET A 177      -7.557   7.721  12.733  1.00 35.70           N  
ANISOU 2651  N   MET A 177     4328   4642   4596   -139    -17    -50
ATOM   2652  CA  MET A 177      -7.477   6.514  11.917  1.00 46.65           C  
ANISOU 2652  CA  MET A 177     5720   6033   5972   -170    -40    -57
ATOM   2653  C   MET A 177      -8.763   6.265  11.142  1.00 43.50           C  
ANISOU 2653  C   MET A 177     5295   5641   5592   -204    -71    -37
ATOM   2654  O   MET A 177      -8.720   5.715  10.036  1.00 49.96           O  
ANISOU 2654  O   MET A 177     6098   6475   6408   -215    -88    -35
ATOM   2655  CB  MET A 177      -7.150   5.308  12.800  1.00 40.22           C  
ANISOU 2655  CB  MET A 177     4962   5189   5131   -190    -39    -74
ATOM   2656  CG  MET A 177      -5.724   5.277  13.322  1.00 28.75           C  
ANISOU 2656  CG  MET A 177     3533   3741   3652   -150     -8    -93
ATOM   2657  SD  MET A 177      -4.520   5.172  11.987  1.00 49.91           S  
ANISOU 2657  SD  MET A 177     6178   6468   6319   -137     -9   -101
ATOM   2658  CE  MET A 177      -5.143   3.761  11.073  1.00 36.06           C  
ANISOU 2658  CE  MET A 177     4430   4707   4564   -191    -47   -101
ATOM   2659  H   MET A 177      -7.468   7.623  13.735  1.00 35.70           H  
ATOM   2660  HA  MET A 177      -6.682   6.655  11.189  1.00 46.65           H  
ATOM   2661  HB3 MET A 177      -7.378   4.374  12.287  1.00 40.22           H  
ATOM   2662  HB2 MET A 177      -7.824   5.302  13.657  1.00 40.22           H  
ATOM   2663  HG3 MET A 177      -5.592   4.418  13.979  1.00 28.75           H  
ATOM   2664  HG2 MET A 177      -5.521   6.164  13.919  1.00 28.75           H  
ATOM   2665  HE1 MET A 177      -4.388   3.405  10.373  1.00 36.06           H  
ATOM   2666  HE2 MET A 177      -5.390   2.947  11.751  1.00 36.06           H  
ATOM   2667  HE3 MET A 177      -6.026   4.031  10.494  1.00 36.06           H  
ATOM   2668  N   VAL A 178      -9.908   6.659  11.694  1.00 33.35           N  
ANISOU 2668  N   VAL A 178     4003   4345   4322   -220    -78    -18
ATOM   2669  CA  VAL A 178     -11.198   6.360  11.084  1.00 33.44           C  
ANISOU 2669  CA  VAL A 178     3986   4372   4346   -252   -108      8
ATOM   2670  C   VAL A 178     -11.631   7.498  10.168  1.00 38.51           C  
ANISOU 2670  C   VAL A 178     4577   5044   5011   -220   -105     28
ATOM   2671  O   VAL A 178     -11.891   7.285   8.977  1.00 28.68           O  
ANISOU 2671  O   VAL A 178     3307   3819   3769   -217   -118     39
ATOM   2672  CB  VAL A 178     -12.266   6.086  12.157  1.00 29.79           C  
ANISOU 2672  CB  VAL A 178     3543   3893   3883   -295   -120     22
ATOM   2673  CG1 VAL A 178     -13.632   5.919  11.513  1.00 28.27           C  
ANISOU 2673  CG1 VAL A 178     3307   3732   3701   -325   -149     56
ATOM   2674  CG2 VAL A 178     -11.897   4.851  12.957  1.00 20.05           C  
ANISOU 2674  CG2 VAL A 178     2370   2627   2622   -331   -125      1
ATOM   2675  H   VAL A 178      -9.915   7.089  12.610  1.00 33.35           H  
ATOM   2676  HA  VAL A 178     -11.129   5.456  10.475  1.00 33.44           H  
ATOM   2677  HB  VAL A 178     -12.313   6.926  12.852  1.00 29.79           H  
ATOM   2678 HG11 VAL A 178     -14.354   5.552  12.242  1.00 28.27           H  
ATOM   2679 HG12 VAL A 178     -14.041   6.856  11.132  1.00 28.27           H  
ATOM   2680 HG13 VAL A 178     -13.610   5.199  10.693  1.00 28.27           H  
ATOM   2681 HG21 VAL A 178     -12.619   4.679  13.749  1.00 20.05           H  
ATOM   2682 HG22 VAL A 178     -11.897   3.961  12.326  1.00 20.05           H  
ATOM   2683 HG23 VAL A 178     -10.915   4.909  13.419  1.00 20.05           H  
ATOM   2684  N   TYR A 179     -11.713   8.714  10.712  1.00 33.57           N  
ANISOU 2684  N   TYR A 179     3940   4417   4399   -193    -85     34
ATOM   2685  CA  TYR A 179     -12.225   9.843   9.941  1.00 35.57           C  
ANISOU 2685  CA  TYR A 179     4148   4695   4671   -163    -81     53
ATOM   2686  C   TYR A 179     -11.187  10.374   8.957  1.00 34.32           C  
ANISOU 2686  C   TYR A 179     3982   4549   4508   -127    -66     38
ATOM   2687  O   TYR A 179     -11.495  10.599   7.780  1.00 33.07           O  
ANISOU 2687  O   TYR A 179     3803   4407   4354   -114    -72     49
ATOM   2688  CB  TYR A 179     -12.683  10.957  10.885  1.00 29.30           C  
ANISOU 2688  CB  TYR A 179     3345   3898   3891   -150    -65     65
ATOM   2689  CG  TYR A 179     -13.960  10.648  11.634  1.00 39.45           C  
ANISOU 2689  CG  TYR A 179     4628   5180   5181   -191    -82     90
ATOM   2690  CD1 TYR A 179     -14.992   9.944  11.026  1.00 51.08           C  
ANISOU 2690  CD1 TYR A 179     6078   6677   6654   -222   -111    114
ATOM   2691  CD2 TYR A 179     -14.138  11.071  12.945  1.00 42.70           C  
ANISOU 2691  CD2 TYR A 179     5063   5568   5593   -200    -70     91
ATOM   2692  CE1 TYR A 179     -16.163   9.664  11.706  1.00 51.42           C  
ANISOU 2692  CE1 TYR A 179     6115   6726   6697   -268   -129    140
ATOM   2693  CE2 TYR A 179     -15.303  10.795  13.633  1.00 38.50           C  
ANISOU 2693  CE2 TYR A 179     4534   5034   5061   -247    -88    115
ATOM   2694  CZ  TYR A 179     -16.313  10.093  13.009  1.00 53.11           C  
ANISOU 2694  CZ  TYR A 179     6356   6914   6911   -285   -118    139
ATOM   2695  OH  TYR A 179     -17.475   9.817  13.693  1.00 68.02           O  
ANISOU 2695  OH  TYR A 179     8242   8809   8793   -340   -137    165
ATOM   2696  H   TYR A 179     -11.463   8.883  11.678  1.00 33.57           H  
ATOM   2697  HA  TYR A 179     -13.045   9.509   9.311  1.00 35.57           H  
ATOM   2698  HB3 TYR A 179     -12.918  11.841  10.289  1.00 29.30           H  
ATOM   2699  HB2 TYR A 179     -11.898  11.285  11.561  1.00 29.30           H  
ATOM   2700  HD1 TYR A 179     -14.939   9.617  10.004  1.00 51.08           H  
ATOM   2701  HD2 TYR A 179     -13.354  11.626  13.439  1.00 42.70           H  
ATOM   2702  HE1 TYR A 179     -16.958   9.121  11.216  1.00 51.42           H  
ATOM   2703  HE2 TYR A 179     -15.419  11.135  14.651  1.00 38.50           H  
ATOM   2704  HH  TYR A 179     -17.503  10.214  14.567  1.00 68.02           H  
ATOM   2705  N   PHE A 180      -9.953  10.583   9.417  1.00 33.82           N  
ANISOU 2705  N   PHE A 180     3940   4479   4432   -111    -46     14
ATOM   2706  CA  PHE A 180      -8.941  11.203   8.569  1.00 41.50           C  
ANISOU 2706  CA  PHE A 180     4903   5470   5395    -86    -32      1
ATOM   2707  C   PHE A 180      -8.268  10.175   7.666  1.00 39.86           C  
ANISOU 2707  C   PHE A 180     4712   5265   5170   -103    -44    -12
ATOM   2708  O   PHE A 180      -8.258  10.322   6.439  1.00 44.33           O  
ANISOU 2708  O   PHE A 180     5269   5839   5734    -99    -50     -9
ATOM   2709  CB  PHE A 180      -7.903  11.926   9.435  1.00 47.11           C  
ANISOU 2709  CB  PHE A 180     5619   6186   6094    -61     -5    -12
ATOM   2710  CG  PHE A 180      -6.981  12.827   8.657  1.00 56.09           C  
ANISOU 2710  CG  PHE A 180     6740   7350   7220    -40      9    -20
ATOM   2711  CD1 PHE A 180      -5.834  12.324   8.059  1.00 53.61           C  
ANISOU 2711  CD1 PHE A 180     6437   7051   6881    -48      9    -36
ATOM   2712  CD2 PHE A 180      -7.261  14.177   8.525  1.00 41.67           C  
ANISOU 2712  CD2 PHE A 180     4890   5539   5405    -16     21    -10
ATOM   2713  CE1 PHE A 180      -4.982  13.149   7.346  1.00 27.67           C  
ANISOU 2713  CE1 PHE A 180     3138   3794   3579    -40     20    -42
ATOM   2714  CE2 PHE A 180      -6.414  15.009   7.812  1.00 35.28           C  
ANISOU 2714  CE2 PHE A 180     4070   4756   4580     -4     32    -17
ATOM   2715  CZ  PHE A 180      -5.272  14.493   7.222  1.00 34.23           C  
ANISOU 2715  CZ  PHE A 180     3949   4638   4420    -19     31    -34
ATOM   2716  H   PHE A 180      -9.702  10.362  10.371  1.00 33.82           H  
ATOM   2717  HA  PHE A 180      -9.409  11.961   7.936  1.00 41.50           H  
ATOM   2718  HB3 PHE A 180      -7.291  11.233  10.003  1.00 47.11           H  
ATOM   2719  HB2 PHE A 180      -8.424  12.531  10.175  1.00 47.11           H  
ATOM   2720  HD1 PHE A 180      -5.584  11.279   8.165  1.00 53.61           H  
ATOM   2721  HD2 PHE A 180      -8.157  14.589   8.966  1.00 41.67           H  
ATOM   2722  HE1 PHE A 180      -4.047  12.786   6.973  1.00 27.67           H  
ATOM   2723  HE2 PHE A 180      -6.643  16.060   7.718  1.00 35.28           H  
ATOM   2724  HZ  PHE A 180      -4.597  15.145   6.687  1.00 34.23           H  
ATOM   2725  N   ASN A 181      -7.700   9.123   8.255  1.00 32.82           N  
ANISOU 2725  N   ASN A 181     3847   4361   4261   -121    -47    -27
ATOM   2726  CA  ASN A 181      -6.894   8.188   7.477  1.00 47.05           C  
ANISOU 2726  CA  ASN A 181     5665   6170   6044   -137    -55    -41
ATOM   2727  C   ASN A 181      -7.769   7.287   6.611  1.00 49.76           C  
ANISOU 2727  C   ASN A 181     6007   6507   6392   -162    -82    -28
ATOM   2728  O   ASN A 181      -7.619   7.250   5.384  1.00 57.76           O  
ANISOU 2728  O   ASN A 181     7016   7528   7401   -160    -88    -25
ATOM   2729  CB  ASN A 181      -6.010   7.357   8.410  1.00 37.23           C  
ANISOU 2729  CB  ASN A 181     4450   4918   4777   -143    -47    -59
ATOM   2730  CG  ASN A 181      -4.986   6.523   7.655  1.00 41.98           C  
ANISOU 2730  CG  ASN A 181     5063   5534   5354   -156    -51    -73
ATOM   2731  OD1 ASN A 181      -5.239   5.366   7.318  1.00 47.83           O  
ANISOU 2731  OD1 ASN A 181     5819   6265   6089   -183    -71    -74
ATOM   2732  ND2 ASN A 181      -3.822   7.110   7.386  1.00 27.76           N  
ANISOU 2732  ND2 ASN A 181     3253   3760   3535   -140    -34    -82
ATOM   2733  H   ASN A 181      -7.728   9.009   9.263  1.00 32.82           H  
ATOM   2734  HA  ASN A 181      -6.238   8.743   6.803  1.00 47.05           H  
ATOM   2735  HB3 ASN A 181      -6.609   6.686   9.017  1.00 37.23           H  
ATOM   2736  HB2 ASN A 181      -5.481   8.011   9.106  1.00 37.23           H  
ATOM   2737 HD22 ASN A 181      -3.130   6.636   6.817  1.00 27.76           H  
ATOM   2738 HD21 ASN A 181      -3.634   8.050   7.705  1.00 27.76           H  
ATOM   2739  N   PHE A 182      -8.693   6.553   7.231  1.00 32.42           N  
ANISOU 2739  N   PHE A 182     3817   4299   4202   -186    -98    -18
ATOM   2740  CA  PHE A 182      -9.467   5.559   6.492  1.00 39.25           C  
ANISOU 2740  CA  PHE A 182     4679   5168   5068   -211   -125     -2
ATOM   2741  C   PHE A 182     -10.473   6.219   5.555  1.00 41.08           C  
ANISOU 2741  C   PHE A 182     4878   5415   5317   -193   -131     26
ATOM   2742  O   PHE A 182     -10.421   6.028   4.335  1.00 41.63           O  
ANISOU 2742  O   PHE A 182     4944   5491   5381   -184   -137     32
ATOM   2743  CB  PHE A 182     -10.171   4.611   7.465  1.00 33.61           C  
ANISOU 2743  CB  PHE A 182     3980   4442   4349   -250   -142      2
ATOM   2744  CG  PHE A 182     -11.021   3.572   6.793  1.00 45.01           C  
ANISOU 2744  CG  PHE A 182     5414   5899   5788   -279   -171     22
ATOM   2745  CD1 PHE A 182     -10.576   2.928   5.649  1.00 41.49           C  
ANISOU 2745  CD1 PHE A 182     4971   5462   5333   -277   -180     20
ATOM   2746  CD2 PHE A 182     -12.257   3.226   7.315  1.00 44.95           C  
ANISOU 2746  CD2 PHE A 182     5395   5899   5785   -312   -191     46
ATOM   2747  CE1 PHE A 182     -11.352   1.967   5.029  1.00 42.35           C  
ANISOU 2747  CE1 PHE A 182     5069   5586   5435   -300   -206     42
ATOM   2748  CE2 PHE A 182     -13.040   2.264   6.701  1.00 45.84           C  
ANISOU 2748  CE2 PHE A 182     5492   6035   5889   -339   -219     69
ATOM   2749  CZ  PHE A 182     -12.586   1.633   5.557  1.00 42.17           C  
ANISOU 2749  CZ  PHE A 182     5029   5578   5415   -330   -225     67
ATOM   2750  H   PHE A 182      -8.806   6.587   8.236  1.00 32.42           H  
ATOM   2751  HA  PHE A 182      -8.749   4.971   5.929  1.00 39.25           H  
ATOM   2752  HB3 PHE A 182     -10.779   5.169   8.173  1.00 33.61           H  
ATOM   2753  HB2 PHE A 182      -9.422   4.102   8.055  1.00 33.61           H  
ATOM   2754  HD1 PHE A 182      -9.609   3.145   5.222  1.00 41.49           H  
ATOM   2755  HD2 PHE A 182     -12.620   3.708   8.211  1.00 44.95           H  
ATOM   2756  HE1 PHE A 182     -10.990   1.476   4.139  1.00 42.35           H  
ATOM   2757  HE2 PHE A 182     -14.000   1.997   7.119  1.00 45.84           H  
ATOM   2758  HZ  PHE A 182     -13.193   0.880   5.077  1.00 42.17           H  
ATOM   2759  N   PHE A 183     -11.404   6.999   6.110  1.00 30.18           N  
ANISOU 2759  N   PHE A 183     3473   4039   3953   -185   -129     45
ATOM   2760  CA  PHE A 183     -12.486   7.556   5.301  1.00 31.41           C  
ANISOU 2760  CA  PHE A 183     3595   4215   4123   -164   -134     76
ATOM   2761  C   PHE A 183     -11.955   8.520   4.245  1.00 40.44           C  
ANISOU 2761  C   PHE A 183     4738   5360   5267   -123   -116     71
ATOM   2762  O   PHE A 183     -12.231   8.363   3.050  1.00 35.82           O  
ANISOU 2762  O   PHE A 183     4151   4781   4677   -107   -121     85
ATOM   2763  CB  PHE A 183     -13.511   8.259   6.193  1.00 34.28           C  
ANISOU 2763  CB  PHE A 183     3934   4589   4503   -165   -133     98
ATOM   2764  CG  PHE A 183     -14.424   7.321   6.931  1.00 26.34           C  
ANISOU 2764  CG  PHE A 183     2925   3591   3494   -212   -156    115
ATOM   2765  CD1 PHE A 183     -14.362   5.954   6.718  1.00 34.34           C  
ANISOU 2765  CD1 PHE A 183     3954   4603   4490   -247   -178    112
ATOM   2766  CD2 PHE A 183     -15.354   7.807   7.833  1.00 36.60           C  
ANISOU 2766  CD2 PHE A 183     4206   4898   4803   -228   -159    135
ATOM   2767  CE1 PHE A 183     -15.203   5.089   7.397  1.00 37.30           C  
ANISOU 2767  CE1 PHE A 183     4329   4988   4857   -298   -201    128
ATOM   2768  CE2 PHE A 183     -16.198   6.948   8.513  1.00 29.98           C  
ANISOU 2768  CE2 PHE A 183     3368   4067   3955   -282   -182    152
ATOM   2769  CZ  PHE A 183     -16.121   5.587   8.294  1.00 26.27           C  
ANISOU 2769  CZ  PHE A 183     2916   3599   3467   -318   -204    148
ATOM   2770  H   PHE A 183     -11.444   7.147   7.112  1.00 30.18           H  
ATOM   2771  HA  PHE A 183     -12.963   6.783   4.705  1.00 31.41           H  
ATOM   2772  HB3 PHE A 183     -14.144   8.921   5.599  1.00 34.28           H  
ATOM   2773  HB2 PHE A 183     -13.018   8.889   6.926  1.00 34.28           H  
ATOM   2774  HD1 PHE A 183     -13.662   5.474   6.056  1.00 34.34           H  
ATOM   2775  HD2 PHE A 183     -15.432   8.871   7.996  1.00 36.60           H  
ATOM   2776  HE1 PHE A 183     -15.148   4.026   7.223  1.00 37.30           H  
ATOM   2777  HE2 PHE A 183     -16.922   7.344   9.209  1.00 29.98           H  
ATOM   2778  HZ  PHE A 183     -16.783   4.915   8.819  1.00 26.27           H  
ATOM   2779  N   ALA A 184     -11.187   9.526   4.668  1.00 25.52           N  
ANISOU 2779  N   ALA A 184     2853   3464   3378   -106    -94     52
ATOM   2780  CA  ALA A 184     -10.784  10.591   3.756  1.00 34.12           C  
ANISOU 2780  CA  ALA A 184     3943   4557   4466    -73    -76     48
ATOM   2781  C   ALA A 184      -9.629  10.165   2.853  1.00 35.23           C  
ANISOU 2781  C   ALA A 184     4114   4690   4584    -82    -75     27
ATOM   2782  O   ALA A 184      -9.685  10.357   1.633  1.00 38.00           O  
ANISOU 2782  O   ALA A 184     4476   5036   4927    -67    -74     32
ATOM   2783  CB  ALA A 184     -10.409  11.844   4.550  1.00 33.91           C  
ANISOU 2783  CB  ALA A 184     3905   4533   4445    -56    -55     39
ATOM   2784  H   ALA A 184     -10.961   9.636   5.647  1.00 25.52           H  
ATOM   2785  HA  ALA A 184     -11.636  10.855   3.126  1.00 34.12           H  
ATOM   2786  HB1 ALA A 184     -10.483  12.726   3.914  1.00 33.91           H  
ATOM   2787  HB2 ALA A 184     -11.082  12.003   5.393  1.00 33.91           H  
ATOM   2788  HB3 ALA A 184      -9.391  11.829   4.931  1.00 33.91           H  
ATOM   2789  N   CYS A 185      -8.576   9.587   3.428  1.00 32.79           N  
ANISOU 2789  N   CYS A 185     3821   4379   4261   -104    -74      4
ATOM   2790  CA  CYS A 185      -7.334   9.366   2.698  1.00 35.42           C  
ANISOU 2790  CA  CYS A 185     4177   4712   4568   -116    -70    -17
ATOM   2791  C   CYS A 185      -7.196   7.965   2.115  1.00 39.29           C  
ANISOU 2791  C   CYS A 185     4687   5195   5046   -141    -89    -18
ATOM   2792  O   CYS A 185      -6.263   7.728   1.340  1.00 34.55           O  
ANISOU 2792  O   CYS A 185     4109   4596   4424   -154    -88    -30
ATOM   2793  CB  CYS A 185      -6.132   9.657   3.606  1.00 29.80           C  
ANISOU 2793  CB  CYS A 185     3466   4015   3843   -120    -55    -37
ATOM   2794  SG  CYS A 185      -6.065  11.359   4.212  1.00 47.94           S  
ANISOU 2794  SG  CYS A 185     5739   6326   6148    -90    -31    -36
ATOM   2795  H   CYS A 185      -8.559   9.424   4.426  1.00 32.79           H  
ATOM   2796  HA  CYS A 185      -7.257  10.058   1.857  1.00 35.42           H  
ATOM   2797  HB3 CYS A 185      -5.209   9.504   3.057  1.00 29.80           H  
ATOM   2798  HB2 CYS A 185      -6.094   8.986   4.460  1.00 29.80           H  
ATOM   2799  HG  CYS A 185      -7.102  11.246   5.050  1.00 47.94           H  
ATOM   2800  N   VAL A 186      -8.087   7.033   2.460  1.00 32.51           N  
ANISOU 2800  N   VAL A 186     3823   4333   4198   -153   -107     -3
ATOM   2801  CA  VAL A 186      -8.048   5.671   1.944  1.00 32.38           C  
ANISOU 2801  CA  VAL A 186     3822   4313   4168   -177   -126     -2
ATOM   2802  C   VAL A 186      -9.342   5.306   1.224  1.00 41.78           C  
ANISOU 2802  C   VAL A 186     5000   5506   5369   -168   -142     30
ATOM   2803  O   VAL A 186      -9.321   4.886   0.063  1.00 39.89           O  
ANISOU 2803  O   VAL A 186     4776   5262   5118   -164   -148     38
ATOM   2804  CB  VAL A 186      -7.739   4.650   3.065  1.00 39.93           C  
ANISOU 2804  CB  VAL A 186     4788   5268   5117   -206   -134    -15
ATOM   2805  CG1 VAL A 186      -7.919   3.225   2.556  1.00 41.94           C  
ANISOU 2805  CG1 VAL A 186     5054   5522   5359   -232   -157     -9
ATOM   2806  CG2 VAL A 186      -6.323   4.853   3.588  1.00 45.32           C  
ANISOU 2806  CG2 VAL A 186     5484   5955   5782   -206   -116    -42
ATOM   2807  H   VAL A 186      -8.824   7.252   3.116  1.00 32.51           H  
ATOM   2808  HA  VAL A 186      -7.265   5.559   1.190  1.00 32.38           H  
ATOM   2809  HB  VAL A 186      -8.418   4.791   3.889  1.00 39.93           H  
ATOM   2810 HG11 VAL A 186      -7.522   2.511   3.278  1.00 41.94           H  
ATOM   2811 HG12 VAL A 186      -8.966   2.954   2.418  1.00 41.94           H  
ATOM   2812 HG13 VAL A 186      -7.390   3.058   1.617  1.00 41.94           H  
ATOM   2813 HG21 VAL A 186      -6.167   4.256   4.485  1.00 45.32           H  
ATOM   2814 HG22 VAL A 186      -5.578   4.557   2.848  1.00 45.32           H  
ATOM   2815 HG23 VAL A 186      -6.111   5.884   3.862  1.00 45.32           H  
ATOM   2816  N   LEU A 187     -10.484   5.479   1.894  1.00 46.24           N  
ANISOU 2816  N   LEU A 187     6344   5136   6090    883    301    347
ATOM   2817  CA  LEU A 187     -11.760   5.057   1.320  1.00 38.89           C  
ANISOU 2817  CA  LEU A 187     5356   4125   5296    859    218    328
ATOM   2818  C   LEU A 187     -12.130   5.897   0.100  1.00 44.94           C  
ANISOU 2818  C   LEU A 187     6047   4805   6225    845    111    287
ATOM   2819  O   LEU A 187     -12.524   5.356  -0.941  1.00 56.19           O  
ANISOU 2819  O   LEU A 187     7434   6150   7767    837      7    260
ATOM   2820  CB  LEU A 187     -12.858   5.134   2.382  1.00 51.57           C  
ANISOU 2820  CB  LEU A 187     7016   5784   6793    867    276    333
ATOM   2821  CG  LEU A 187     -14.089   4.260   2.146  1.00 58.64           C  
ANISOU 2821  CG  LEU A 187     7878   6622   7781    847    218    325
ATOM   2822  CD1 LEU A 187     -13.663   2.813   1.988  1.00 58.65           C  
ANISOU 2822  CD1 LEU A 187     7875   6603   7804    841    202    341
ATOM   2823  CD2 LEU A 187     -15.096   4.401   3.281  1.00 55.35           C  
ANISOU 2823  CD2 LEU A 187     7524   6268   7240    859    285    331
ATOM   2824  H   LEU A 187     -10.485   5.804   2.857  1.00 46.24           H  
ATOM   2825  HA  LEU A 187     -11.628   4.027   0.987  1.00 38.89           H  
ATOM   2826  HB3 LEU A 187     -13.188   6.162   2.508  1.00 51.57           H  
ATOM   2827  HB2 LEU A 187     -12.442   4.832   3.344  1.00 51.57           H  
ATOM   2828  HG  LEU A 187     -14.573   4.584   1.224  1.00 58.64           H  
ATOM   2829 HD11 LEU A 187     -14.387   2.114   2.408  1.00 58.65           H  
ATOM   2830 HD12 LEU A 187     -13.568   2.556   0.932  1.00 58.65           H  
ATOM   2831 HD13 LEU A 187     -12.706   2.599   2.465  1.00 58.65           H  
ATOM   2832 HD21 LEU A 187     -16.102   4.544   2.886  1.00 55.35           H  
ATOM   2833 HD22 LEU A 187     -15.123   3.533   3.941  1.00 55.35           H  
ATOM   2834 HD23 LEU A 187     -14.880   5.264   3.911  1.00 55.35           H  
ATOM   2835  N   VAL A 188     -12.019   7.221   0.211  1.00 53.35           N  
ANISOU 2835  N   VAL A 188     7115   5894   7263    855    134    275
ATOM   2836  CA  VAL A 188     -12.374   8.093  -0.914  1.00 48.86           C  
ANISOU 2836  CA  VAL A 188     6489   5252   6822    853     34    226
ATOM   2837  C   VAL A 188     -11.471   7.870  -2.119  1.00 51.46           C  
ANISOU 2837  C   VAL A 188     6803   5532   7217    863    -38    206
ATOM   2838  O   VAL A 188     -11.997   7.734  -3.240  1.00 62.41           O  
ANISOU 2838  O   VAL A 188     8208   6872   8633    884    -88    184
ATOM   2839  CB  VAL A 188     -12.407   9.560  -0.455  1.00 39.59           C  
ANISOU 2839  CB  VAL A 188     5325   4119   5599    862     81    220
ATOM   2840  CG1 VAL A 188     -12.280  10.497  -1.645  1.00 22.19           C  
ANISOU 2840  CG1 VAL A 188     3080   1856   3496    872    -10    168
ATOM   2841  CG2 VAL A 188     -13.690   9.845   0.314  1.00 20.63           C  
ANISOU 2841  CG2 VAL A 188     2946   1742   3150    860    114    222
ATOM   2842  H   VAL A 188     -11.721   7.655   1.075  1.00 53.35           H  
ATOM   2843  HA  VAL A 188     -13.385   7.823  -1.228  1.00 48.86           H  
ATOM   2844  HB  VAL A 188     -11.596   9.760   0.235  1.00 39.59           H  
ATOM   2845 HG11 VAL A 188     -12.474  11.524  -1.337  1.00 22.19           H  
ATOM   2846 HG12 VAL A 188     -11.278  10.507  -2.075  1.00 22.19           H  
ATOM   2847 HG13 VAL A 188     -12.999  10.264  -2.432  1.00 22.19           H  
ATOM   2848 HG21 VAL A 188     -13.688  10.858   0.717  1.00 20.63           H  
ATOM   2849 HG22 VAL A 188     -14.567   9.745  -0.325  1.00 20.63           H  
ATOM   2850 HG23 VAL A 188     -13.819   9.162   1.153  1.00 20.63           H  
ATOM   2851  N   PRO A 189     -10.137   7.825  -1.994  1.00 53.44           N  
ANISOU 2851  N   PRO A 189     7054   5813   7438    862      3    230
ATOM   2852  CA  PRO A 189      -9.317   7.550  -3.185  1.00 34.86           C  
ANISOU 2852  CA  PRO A 189     4696   3417   5132    876    -58    214
ATOM   2853  C   PRO A 189      -9.617   6.208  -3.833  1.00 32.92           C  
ANISOU 2853  C   PRO A 189     4469   3136   4905    879    -84    226
ATOM   2854  O   PRO A 189      -9.623   6.114  -5.066  1.00 39.85           O  
ANISOU 2854  O   PRO A 189     5325   3981   5835    881    -75    237
ATOM   2855  CB  PRO A 189      -7.884   7.613  -2.642  1.00 25.85           C  
ANISOU 2855  CB  PRO A 189     3552   2326   3944    871      9    248
ATOM   2856  CG  PRO A 189      -7.975   8.498  -1.459  1.00 28.59           C  
ANISOU 2856  CG  PRO A 189     3933   2751   4179    877    110    270
ATOM   2857  CD  PRO A 189      -9.293   8.172  -0.832  1.00 36.37           C  
ANISOU 2857  CD  PRO A 189     4937   3745   5138    870    125    273
ATOM   2858  HA  PRO A 189      -9.469   8.357  -3.904  1.00 34.86           H  
ATOM   2859  HB3 PRO A 189      -7.170   7.978  -3.381  1.00 25.85           H  
ATOM   2860  HB2 PRO A 189      -7.549   6.625  -2.320  1.00 25.85           H  
ATOM   2861  HG3 PRO A 189      -7.998   9.533  -1.802  1.00 28.59           H  
ATOM   2862  HG2 PRO A 189      -7.121   8.408  -0.799  1.00 28.59           H  
ATOM   2863  HD2 PRO A 189      -9.203   7.359  -0.146  1.00 36.37           H  
ATOM   2864  HD3 PRO A 189      -9.669   9.035  -0.309  1.00 36.37           H  
ATOM   2865  N   LEU A 190      -9.867   5.164  -3.038  1.00 37.18           N  
ANISOU 2865  N   LEU A 190     5013   3688   5427    860    -71    248
ATOM   2866  CA  LEU A 190     -10.192   3.864  -3.617  1.00 31.48           C  
ANISOU 2866  CA  LEU A 190     4308   2932   4722    861    -93    261
ATOM   2867  C   LEU A 190     -11.504   3.917  -4.391  1.00 42.30           C  
ANISOU 2867  C   LEU A 190     5663   4270   6140    858    -84    261
ATOM   2868  O   LEU A 190     -11.623   3.318  -5.466  1.00 37.31           O  
ANISOU 2868  O   LEU A 190     4963   3603   5609    824    -78    283
ATOM   2869  CB  LEU A 190     -10.255   2.797  -2.523  1.00 31.10           C  
ANISOU 2869  CB  LEU A 190     4262   2909   4645    840    -70    287
ATOM   2870  CG  LEU A 190      -8.915   2.368  -1.918  1.00 36.99           C  
ANISOU 2870  CG  LEU A 190     5009   3704   5343    835     -5    324
ATOM   2871  CD1 LEU A 190      -9.127   1.403  -0.762  1.00 33.10           C  
ANISOU 2871  CD1 LEU A 190     4549   3264   4761    832     74    359
ATOM   2872  CD2 LEU A 190      -8.018   1.746  -2.977  1.00 27.65           C  
ANISOU 2872  CD2 LEU A 190     3822   2478   4205    841    -60    322
ATOM   2873  H   LEU A 190      -9.846   5.243  -2.030  1.00 37.18           H  
ATOM   2874  HA  LEU A 190      -9.413   3.603  -4.335  1.00 31.48           H  
ATOM   2875  HB3 LEU A 190     -10.741   1.904  -2.920  1.00 31.10           H  
ATOM   2876  HB2 LEU A 190     -10.910   3.149  -1.723  1.00 31.10           H  
ATOM   2877  HG  LEU A 190      -8.392   3.242  -1.534  1.00 36.99           H  
ATOM   2878 HD11 LEU A 190      -8.220   0.854  -0.509  1.00 33.10           H  
ATOM   2879 HD12 LEU A 190      -9.430   1.944   0.135  1.00 33.10           H  
ATOM   2880 HD13 LEU A 190      -9.907   0.673  -0.982  1.00 33.10           H  
ATOM   2881 HD21 LEU A 190      -7.612   0.781  -2.671  1.00 27.65           H  
ATOM   2882 HD22 LEU A 190      -8.531   1.570  -3.922  1.00 27.65           H  
ATOM   2883 HD23 LEU A 190      -7.165   2.391  -3.185  1.00 27.65           H  
ATOM   2884  N   LEU A 191     -12.502   4.629  -3.859  1.00 35.57           N  
ANISOU 2884  N   LEU A 191     4823   3426   5265    864    -87    240
ATOM   2885  CA  LEU A 191     -13.750   4.809  -4.594  1.00 34.46           C  
ANISOU 2885  CA  LEU A 191     4633   3257   5205    841    -71    243
ATOM   2886  C   LEU A 191     -13.516   5.577  -5.888  1.00 46.87           C  
ANISOU 2886  C   LEU A 191     6102   4801   6905    803    -74    239
ATOM   2887  O   LEU A 191     -14.173   5.314  -6.903  1.00 44.75           O  
ANISOU 2887  O   LEU A 191     5726   4494   6783    741   -105    235
ATOM   2888  CB  LEU A 191     -14.778   5.531  -3.724  1.00 43.94           C  
ANISOU 2888  CB  LEU A 191     5874   4475   6346    860    -75    218
ATOM   2889  CG  LEU A 191     -15.390   4.740  -2.566  1.00 44.70           C  
ANISOU 2889  CG  LEU A 191     6009   4585   6389    858    -99    215
ATOM   2890  CD1 LEU A 191     -16.287   5.633  -1.723  1.00 28.76           C  
ANISOU 2890  CD1 LEU A 191     3983   2589   4355    850   -101    193
ATOM   2891  CD2 LEU A 191     -16.164   3.544  -3.094  1.00 31.41           C  
ANISOU 2891  CD2 LEU A 191     4316   2872   4747    844    -86    240
ATOM   2892  H   LEU A 191     -12.404   5.094  -2.965  1.00 35.57           H  
ATOM   2893  HA  LEU A 191     -14.138   3.827  -4.868  1.00 34.46           H  
ATOM   2894  HB3 LEU A 191     -15.599   5.882  -4.353  1.00 43.94           H  
ATOM   2895  HB2 LEU A 191     -14.317   6.437  -3.330  1.00 43.94           H  
ATOM   2896  HG  LEU A 191     -14.591   4.367  -1.928  1.00 44.70           H  
ATOM   2897 HD11 LEU A 191     -16.151   5.419  -0.662  1.00 28.76           H  
ATOM   2898 HD12 LEU A 191     -16.062   6.691  -1.861  1.00 28.76           H  
ATOM   2899 HD13 LEU A 191     -17.346   5.506  -1.950  1.00 28.76           H  
ATOM   2900 HD21 LEU A 191     -17.102   3.380  -2.564  1.00 31.41           H  
ATOM   2901 HD22 LEU A 191     -16.410   3.636  -4.153  1.00 31.41           H  
ATOM   2902 HD23 LEU A 191     -15.579   2.631  -2.978  1.00 31.41           H  
ATOM   2903  N   LEU A 192     -12.586   6.534  -5.869  1.00 46.65           N  
ANISOU 2903  N   LEU A 192     6093   4793   6840    828    -65    227
ATOM   2904  CA  LEU A 192     -12.235   7.252  -7.091  1.00 31.74           C  
ANISOU 2904  CA  LEU A 192     4103   2878   5080    786    -81    216
ATOM   2905  C   LEU A 192     -11.608   6.313  -8.114  1.00 35.29           C  
ANISOU 2905  C   LEU A 192     4471   3297   5642    737   -114    230
ATOM   2906  O   LEU A 192     -11.936   6.373  -9.305  1.00 40.13           O  
ANISOU 2906  O   LEU A 192     4962   3871   6414    670   -165    213
ATOM   2907  CB  LEU A 192     -11.290   8.411  -6.771  1.00 39.06           C  
ANISOU 2907  CB  LEU A 192     5078   3836   5929    830    -62    204
ATOM   2908  CG  LEU A 192     -11.895   9.617  -6.049  1.00 46.38           C  
ANISOU 2908  CG  LEU A 192     6054   4787   6783    864    -49    179
ATOM   2909  CD1 LEU A 192     -10.862  10.721  -5.905  1.00 45.19           C  
ANISOU 2909  CD1 LEU A 192     5930   4661   6577    897    -45    162
ATOM   2910  CD2 LEU A 192     -13.126  10.127  -6.782  1.00 59.69           C  
ANISOU 2910  CD2 LEU A 192     7648   6440   8592    815    -62    162
ATOM   2911  H   LEU A 192     -12.080   6.760  -5.022  1.00 46.65           H  
ATOM   2912  HA  LEU A 192     -13.149   7.636  -7.544  1.00 31.74           H  
ATOM   2913  HB3 LEU A 192     -10.888   8.779  -7.718  1.00 39.06           H  
ATOM   2914  HB2 LEU A 192     -10.420   8.066  -6.221  1.00 39.06           H  
ATOM   2915  HG  LEU A 192     -12.211   9.325  -5.053  1.00 46.38           H  
ATOM   2916 HD11 LEU A 192     -10.739  10.993  -4.856  1.00 45.19           H  
ATOM   2917 HD12 LEU A 192      -9.879  10.420  -6.268  1.00 45.19           H  
ATOM   2918 HD13 LEU A 192     -11.127  11.631  -6.445  1.00 45.19           H  
ATOM   2919 HD21 LEU A 192     -13.291  11.194  -6.627  1.00 59.69           H  
ATOM   2920 HD22 LEU A 192     -13.063   9.965  -7.859  1.00 59.69           H  
ATOM   2921 HD23 LEU A 192     -14.023   9.622  -6.422  1.00 59.69           H  
ATOM   2922  N   MET A 193     -10.697   5.439  -7.671  1.00 38.29           N  
ANISOU 2922  N   MET A 193     4913   3693   5942    766    -97    256
ATOM   2923  CA  MET A 193     -10.113   4.458  -8.583  1.00 38.20           C  
ANISOU 2923  CA  MET A 193     4829   3653   6031    721   -129    272
ATOM   2924  C   MET A 193     -11.190   3.580  -9.202  1.00 36.77           C  
ANISOU 2924  C   MET A 193     4565   3437   5972    660   -174    271
ATOM   2925  O   MET A 193     -11.142   3.275 -10.401  1.00 46.66           O  
ANISOU 2925  O   MET A 193     5702   4654   7375    595   -233    262
ATOM   2926  CB  MET A 193      -9.087   3.586  -7.854  1.00 37.23           C  
ANISOU 2926  CB  MET A 193     4797   3557   5794    765   -103    299
ATOM   2927  CG  MET A 193      -7.973   4.344  -7.162  1.00 56.89           C  
ANISOU 2927  CG  MET A 193     7367   6085   8162    821    -78    293
ATOM   2928  SD  MET A 193      -6.849   3.218  -6.315  1.00 64.60           S  
ANISOU 2928  SD  MET A 193     8423   7088   9034    851    -78    311
ATOM   2929  CE  MET A 193      -6.140   4.307  -5.082  1.00 64.48           C  
ANISOU 2929  CE  MET A 193     8453   7122   8925    878    -81    284
ATOM   2930  H   MET A 193     -10.419   5.417  -6.698  1.00 38.29           H  
ATOM   2931  HA  MET A 193      -9.600   4.996  -9.383  1.00 38.20           H  
ATOM   2932  HB3 MET A 193      -8.640   2.894  -8.570  1.00 37.23           H  
ATOM   2933  HB2 MET A 193      -9.587   2.959  -7.116  1.00 37.23           H  
ATOM   2934  HG3 MET A 193      -8.294   5.102  -6.488  1.00 56.89           H  
ATOM   2935  HG2 MET A 193      -7.395   4.862  -7.922  1.00 56.89           H  
ATOM   2936  HE1 MET A 193      -5.494   3.742  -4.412  1.00 64.48           H  
ATOM   2937  HE2 MET A 193      -5.542   5.073  -5.556  1.00 64.48           H  
ATOM   2938  HE3 MET A 193      -6.920   4.781  -4.487  1.00 64.48           H  
ATOM   2939  N   LEU A 194     -12.173   3.164  -8.399  1.00 42.02           N  
ANISOU 2939  N   LEU A 194     5284   4110   6572    680   -156    276
ATOM   2940  CA  LEU A 194     -13.269   2.354  -8.918  1.00 47.73           C  
ANISOU 2940  CA  LEU A 194     5931   4802   7404    626   -201    274
ATOM   2941  C   LEU A 194     -14.008   3.078 -10.035  1.00 45.68           C  
ANISOU 2941  C   LEU A 194     5544   4509   7304    562   -259    238
ATOM   2942  O   LEU A 194     -14.361   2.470 -11.052  1.00 47.42           O  
ANISOU 2942  O   LEU A 194     5655   4696   7668    496   -325    229
ATOM   2943  CB  LEU A 194     -14.228   1.987  -7.786  1.00 48.97           C  
ANISOU 2943  CB  LEU A 194     6176   4977   7454    664   -167    282
ATOM   2944  CG  LEU A 194     -15.485   1.220  -8.198  1.00 43.41           C  
ANISOU 2944  CG  LEU A 194     5401   4242   6849    614   -209    278
ATOM   2945  CD1 LEU A 194     -15.115  -0.100  -8.853  1.00 36.60           C  
ANISOU 2945  CD1 LEU A 194     4485   3357   6066    574   -250    296
ATOM   2946  CD2 LEU A 194     -16.392   0.994  -7.003  1.00 36.49           C  
ANISOU 2946  CD2 LEU A 194     4622   3388   5856    657   -170    286
ATOM   2947  H   LEU A 194     -12.184   3.405  -7.416  1.00 42.02           H  
ATOM   2948  HA  LEU A 194     -12.839   1.440  -9.332  1.00 47.73           H  
ATOM   2949  HB3 LEU A 194     -14.544   2.896  -7.280  1.00 48.97           H  
ATOM   2950  HB2 LEU A 194     -13.684   1.413  -7.034  1.00 48.97           H  
ATOM   2951  HG  LEU A 194     -16.065   1.809  -8.909  1.00 43.41           H  
ATOM   2952 HD11 LEU A 194     -15.800  -0.909  -8.596  1.00 36.60           H  
ATOM   2953 HD12 LEU A 194     -15.145  -0.009  -9.940  1.00 36.60           H  
ATOM   2954 HD13 LEU A 194     -14.113  -0.434  -8.583  1.00 36.60           H  
ATOM   2955 HD21 LEU A 194     -17.419   1.272  -7.240  1.00 36.49           H  
ATOM   2956 HD22 LEU A 194     -16.407  -0.044  -6.667  1.00 36.49           H  
ATOM   2957 HD23 LEU A 194     -16.095   1.592  -6.141  1.00 36.49           H  
ATOM   2958  N   GLY A 195     -14.244   4.381  -9.867  1.00 43.58           N  
ANISOU 2958  N   GLY A 195     5288   4254   7016    579   -241    215
ATOM   2959  CA  GLY A 195     -14.902   5.146 -10.910  1.00 38.01           C  
ANISOU 2959  CA  GLY A 195     4462   3519   6459    519   -298    176
ATOM   2960  C   GLY A 195     -14.032   5.351 -12.134  1.00 46.20           C  
ANISOU 2960  C   GLY A 195     5402   4534   7620    472   -349    161
ATOM   2961  O   GLY A 195     -14.537   5.385 -13.260  1.00 47.65           O  
ANISOU 2961  O   GLY A 195     5459   4684   7961    403   -421    132
ATOM   2962  H   GLY A 195     -13.957   4.857  -9.022  1.00 43.58           H  
ATOM   2963  HA3 GLY A 195     -15.155   6.125 -10.504  1.00 38.01           H  
ATOM   2964  HA2 GLY A 195     -15.846   4.675 -11.193  1.00 38.01           H  
ATOM   2965  N   VAL A 196     -12.719   5.489 -11.936  1.00 43.06           N  
ANISOU 2965  N   VAL A 196     5056   4154   7150    507   -315    178
ATOM   2966  CA  VAL A 196     -11.816   5.642 -13.073  1.00 48.44           C  
ANISOU 2966  CA  VAL A 196     5650   4815   7942    464   -361    166
ATOM   2967  C   VAL A 196     -11.783   4.364 -13.900  1.00 60.35           C  
ANISOU 2967  C   VAL A 196     7075   6294   9560    408   -421    176
ATOM   2968  O   VAL A 196     -11.852   4.407 -15.135  1.00 64.92           O  
ANISOU 2968  O   VAL A 196     7530   6842  10296    341   -495    149
ATOM   2969  CB  VAL A 196     -10.410   6.045 -12.593  1.00 52.36           C  
ANISOU 2969  CB  VAL A 196     6228   5340   8326    520   -308    185
ATOM   2970  CG1 VAL A 196      -9.418   5.983 -13.744  1.00 38.45           C  
ANISOU 2970  CG1 VAL A 196     4379   3555   6674    475   -355    178
ATOM   2971  CG2 VAL A 196     -10.434   7.441 -11.992  1.00 52.96           C  
ANISOU 2971  CG2 VAL A 196     6364   5442   8318    566   -263    168
ATOM   2972  H   VAL A 196     -12.321   5.486 -11.006  1.00 43.06           H  
ATOM   2973  HA  VAL A 196     -12.196   6.442 -13.714  1.00 48.44           H  
ATOM   2974  HB  VAL A 196     -10.080   5.354 -11.817  1.00 52.36           H  
ATOM   2975 HG11 VAL A 196      -8.477   6.451 -13.455  1.00 38.45           H  
ATOM   2976 HG12 VAL A 196      -9.174   4.962 -14.040  1.00 38.45           H  
ATOM   2977 HG13 VAL A 196      -9.785   6.518 -14.619  1.00 38.45           H  
ATOM   2978 HG21 VAL A 196      -9.490   7.665 -11.493  1.00 52.96           H  
ATOM   2979 HG22 VAL A 196     -10.578   8.194 -12.768  1.00 52.96           H  
ATOM   2980 HG23 VAL A 196     -11.230   7.590 -11.270  1.00 52.96           H  
ATOM   2981  N   TYR A 197     -11.687   3.208 -13.237  1.00 52.94           N  
ANISOU 2981  N   TYR A 197     6205   5367   8544    434   -394    212
ATOM   2982  CA  TYR A 197     -11.675   1.947 -13.970  1.00 46.00           C  
ANISOU 2982  CA  TYR A 197     5252   4462   7763    383   -452    223
ATOM   2983  C   TYR A 197     -13.021   1.659 -14.615  1.00 50.93           C  
ANISOU 2983  C   TYR A 197     5778   5059   8516    324   -518    199
ATOM   2984  O   TYR A 197     -13.073   1.021 -15.672  1.00 51.66           O  
ANISOU 2984  O   TYR A 197     5762   5123   8744    262   -592    191
ATOM   2985  CB  TYR A 197     -11.264   0.798 -13.052  1.00 42.43           C  
ANISOU 2985  CB  TYR A 197     4901   4030   7192    428   -405    266
ATOM   2986  CG  TYR A 197      -9.781   0.771 -12.766  1.00 50.75           C  
ANISOU 2986  CG  TYR A 197     6018   5104   8159    469   -363    290
ATOM   2987  CD1 TYR A 197      -8.870   0.484 -13.774  1.00 36.68           C  
ANISOU 2987  CD1 TYR A 197     4160   3303   6475    428   -409    291
ATOM   2988  CD2 TYR A 197      -9.292   1.030 -11.492  1.00 45.89           C  
ANISOU 2988  CD2 TYR A 197     5540   4529   7368    548   -283    309
ATOM   2989  CE1 TYR A 197      -7.513   0.462 -13.523  1.00 44.24           C  
ANISOU 2989  CE1 TYR A 197     5174   4279   7355    465   -371    313
ATOM   2990  CE2 TYR A 197      -7.937   1.008 -11.231  1.00 47.98           C  
ANISOU 2990  CE2 TYR A 197     5861   4814   7554    586   -249    328
ATOM   2991  CZ  TYR A 197      -7.053   0.724 -12.250  1.00 45.00           C  
ANISOU 2991  CZ  TYR A 197     5406   4416   7276    544   -291    331
ATOM   2992  OH  TYR A 197      -5.700   0.702 -11.995  1.00 52.12           O  
ANISOU 2992  OH  TYR A 197     6363   5339   8101    582   -257    351
ATOM   2993  H   TYR A 197     -11.613   3.179 -12.227  1.00 52.94           H  
ATOM   2994  HA  TYR A 197     -10.939   2.024 -14.773  1.00 46.00           H  
ATOM   2995  HB3 TYR A 197     -11.496  -0.158 -13.524  1.00 42.43           H  
ATOM   2996  HB2 TYR A 197     -11.837   0.820 -12.123  1.00 42.43           H  
ATOM   2997  HD1 TYR A 197      -9.223   0.268 -14.772  1.00 36.68           H  
ATOM   2998  HD2 TYR A 197      -9.972   1.205 -10.676  1.00 45.89           H  
ATOM   2999  HE1 TYR A 197      -6.820   0.236 -14.320  1.00 44.24           H  
ATOM   3000  HE2 TYR A 197      -7.577   1.201 -10.231  1.00 47.98           H  
ATOM   3001  HH  TYR A 197      -5.455   0.892 -11.080  1.00 52.12           H  
ATOM   3002  N   LEU A 198     -14.118   2.112 -14.002  1.00 44.06           N  
ANISOU 3002  N   LEU A 198     4940   4196   7603    342   -495    187
ATOM   3003  CA  LEU A 198     -15.414   1.996 -14.660  1.00 48.81           C  
ANISOU 3003  CA  LEU A 198     5442   4773   8332    286   -560    160
ATOM   3004  C   LEU A 198     -15.439   2.797 -15.955  1.00 51.55           C  
ANISOU 3004  C   LEU A 198     5656   5094   8836    225   -630    117
ATOM   3005  O   LEU A 198     -16.030   2.363 -16.951  1.00 50.80           O  
ANISOU 3005  O   LEU A 198     5442   4972   8886    162   -710     97
ATOM   3006  CB  LEU A 198     -16.531   2.455 -13.724  1.00 47.45           C  
ANISOU 3006  CB  LEU A 198     5335   4616   8079    321   -517    155
ATOM   3007  CG  LEU A 198     -16.941   1.462 -12.640  1.00 61.63           C  
ANISOU 3007  CG  LEU A 198     7230   6428   9759    362   -472    189
ATOM   3008  CD1 LEU A 198     -18.062   2.040 -11.793  1.00 73.00           C  
ANISOU 3008  CD1 LEU A 198     8727   7883  11129    392   -434    180
ATOM   3009  CD2 LEU A 198     -17.354   0.134 -13.258  1.00 57.35           C  
ANISOU 3009  CD2 LEU A 198     6615   5861   9314    313   -534    197
ATOM   3010  H   LEU A 198     -14.073   2.593 -13.113  1.00 44.06           H  
ATOM   3011  HA  LEU A 198     -15.568   0.953 -14.942  1.00 48.81           H  
ATOM   3012  HB3 LEU A 198     -17.423   2.674 -14.316  1.00 47.45           H  
ATOM   3013  HB2 LEU A 198     -16.254   3.404 -13.265  1.00 47.45           H  
ATOM   3014  HG  LEU A 198     -16.104   1.236 -11.990  1.00 61.63           H  
ATOM   3015 HD11 LEU A 198     -17.799   2.002 -10.736  1.00 73.00           H  
ATOM   3016 HD12 LEU A 198     -18.263   3.086 -12.029  1.00 73.00           H  
ATOM   3017 HD13 LEU A 198     -19.007   1.508 -11.910  1.00 73.00           H  
ATOM   3018 HD21 LEU A 198     -18.145  -0.363 -12.695  1.00 57.35           H  
ATOM   3019 HD22 LEU A 198     -17.713   0.245 -14.282  1.00 57.35           H  
ATOM   3020 HD23 LEU A 198     -16.512  -0.559 -13.277  1.00 57.35           H  
ATOM   3021  N   ARG A 199     -14.793   3.964 -15.962  1.00 53.14           N  
ANISOU 3021  N   ARG A 199     5875   5305   9010    245   -604    101
ATOM   3022  CA  ARG A 199     -14.727   4.766 -17.179  1.00 52.62           C  
ANISOU 3022  CA  ARG A 199     5687   5216   9089    188   -669     58
ATOM   3023  C   ARG A 199     -13.805   4.131 -18.213  1.00 60.74           C  
ANISOU 3023  C   ARG A 199     6636   6224  10217    143   -725     62
ATOM   3024  O   ARG A 199     -14.079   4.198 -19.417  1.00 66.86           O  
ANISOU 3024  O   ARG A 199     7280   6973  11151     77   -808     29
ATOM   3025  CB  ARG A 199     -14.267   6.184 -16.844  1.00 53.54           C  
ANISOU 3025  CB  ARG A 199     5852   5349   9141    225   -622     41
ATOM   3026  CG  ARG A 199     -15.295   7.005 -16.082  1.00 63.78           C  
ANISOU 3026  CG  ARG A 199     7198   6661  10376    255   -584     26
ATOM   3027  CD  ARG A 199     -14.824   8.437 -15.884  1.00 82.53           C  
ANISOU 3027  CD  ARG A 199     9606   9049  12701    285   -548      6
ATOM   3028  NE  ARG A 199     -15.913   9.311 -15.459  1.00 96.33           N  
ANISOU 3028  NE  ARG A 199    11366  10804  14430    297   -533    -18
ATOM   3029  CZ  ARG A 199     -16.709   9.967 -16.296  1.00105.48           C  
ANISOU 3029  CZ  ARG A 199    12418  11941  15720    244   -591    -65
ATOM   3030  NH1 ARG A 199     -16.536   9.849 -17.606  1.00109.28           N  
ANISOU 3030  NH1 ARG A 199    12771  12392  16359    177   -669    -93
ATOM   3031  NH2 ARG A 199     -17.678  10.741 -15.826  1.00107.14           N1+
ANISOU 3031  NH2 ARG A 199    12647  12159  15902    259   -572    -84
ATOM   3032  H   ARG A 199     -14.324   4.310 -15.136  1.00 53.14           H  
ATOM   3033  HA  ARG A 199     -15.721   4.833 -17.626  1.00 52.62           H  
ATOM   3034  HB3 ARG A 199     -14.075   6.707 -17.781  1.00 53.54           H  
ATOM   3035  HB2 ARG A 199     -13.317   6.174 -16.309  1.00 53.54           H  
ATOM   3036  HG3 ARG A 199     -15.439   6.548 -15.111  1.00 63.78           H  
ATOM   3037  HG2 ARG A 199     -16.274   6.968 -16.564  1.00 63.78           H  
ATOM   3038  HD3 ARG A 199     -14.214   8.822 -16.703  1.00 82.53           H  
ATOM   3039  HD2 ARG A 199     -14.159   8.436 -15.019  1.00 82.53           H  
ATOM   3040  HE  ARG A 199     -16.077   9.377 -14.465  1.00 96.33           H  
ATOM   3041 HH12 ARG A 199     -17.142  10.335 -18.253  1.00109.28           H  
ATOM   3042 HH11 ARG A 199     -15.785   9.278 -17.966  1.00109.28           H  
ATOM   3043 HH22 ARG A 199     -18.285  11.244 -16.457  1.00107.14           H  
ATOM   3044 HH21 ARG A 199     -17.816  10.839 -14.830  1.00107.14           H  
ATOM   3045  N   ILE A 200     -12.707   3.518 -17.766  1.00 51.15           N  
ANISOU 3045  N   ILE A 200     5497   5025   8913    179   -684    101
ATOM   3046  CA  ILE A 200     -11.776   2.874 -18.692  1.00 48.01           C  
ANISOU 3046  CA  ILE A 200     5030   4609   8602    139   -735    108
ATOM   3047  C   ILE A 200     -12.476   1.751 -19.449  1.00 54.91           C  
ANISOU 3047  C   ILE A 200     5805   5459   9598     79   -814    107
ATOM   3048  O   ILE A 200     -12.498   1.727 -20.684  1.00 61.08           O  
ANISOU 3048  O   ILE A 200     6459   6215  10532     14   -897     80
ATOM   3049  CB  ILE A 200     -10.541   2.351 -17.940  1.00 53.33           C  
ANISOU 3049  CB  ILE A 200     5814   5306   9144    194   -670    153
ATOM   3050  CG1 ILE A 200      -9.681   3.511 -17.438  1.00 58.68           C  
ANISOU 3050  CG1 ILE A 200     6566   6006   9722    245   -607    151
ATOM   3051  CG2 ILE A 200      -9.726   1.427 -18.830  1.00 54.78           C  
ANISOU 3051  CG2 ILE A 200     5928   5472   9415    151   -725    167
ATOM   3052  CD1 ILE A 200      -8.433   3.064 -16.715  1.00 51.84           C  
ANISOU 3052  CD1 ILE A 200     5804   5165   8726    302   -545    193
ATOM   3053  H   ILE A 200     -12.483   3.502 -16.779  1.00 51.15           H  
ATOM   3054  HA  ILE A 200     -11.452   3.616 -19.424  1.00 48.01           H  
ATOM   3055  HB  ILE A 200     -10.863   1.776 -17.071  1.00 53.33           H  
ATOM   3056 HG13 ILE A 200     -10.232   4.224 -16.838  1.00 58.68           H  
ATOM   3057 HG12 ILE A 200      -9.388   4.052 -18.327  1.00 58.68           H  
ATOM   3058 HG21 ILE A 200      -8.745   1.193 -18.421  1.00 54.78           H  
ATOM   3059 HG22 ILE A 200     -10.207   0.455 -18.942  1.00 54.78           H  
ATOM   3060 HG23 ILE A 200      -9.572   1.812 -19.828  1.00 54.78           H  
ATOM   3061 HD11 ILE A 200      -8.134   3.803 -15.975  1.00 51.84           H  
ATOM   3062 HD12 ILE A 200      -8.580   2.122 -16.187  1.00 51.84           H  
ATOM   3063 HD13 ILE A 200      -7.606   2.936 -17.409  1.00 51.84           H  
ATOM   3064  N   PHE A 201     -13.060   0.806 -18.711  1.00 53.71           N  
ANISOU 3064  N   PHE A 201     5712   5316   9380    102   -790    135
ATOM   3065  CA  PHE A 201     -13.720  -0.329 -19.347  1.00 52.20           C  
ANISOU 3065  CA  PHE A 201     5435   5104   9294     51   -863    136
ATOM   3066  C   PHE A 201     -14.929   0.106 -20.160  1.00 63.34           C  
ANISOU 3066  C   PHE A 201     6728   6495  10843     -3   -934     93
ATOM   3067  O   PHE A 201     -15.226  -0.495 -21.199  1.00 77.89           O  
ANISOU 3067  O   PHE A 201     8529   8331  12733    -28   -982     85
ATOM   3068  CB  PHE A 201     -14.116  -1.357 -18.287  1.00 43.71           C  
ANISOU 3068  CB  PHE A 201     4457   4043   8106     92   -816    174
ATOM   3069  CG  PHE A 201     -12.943  -1.971 -17.574  1.00 48.16           C  
ANISOU 3069  CG  PHE A 201     5126   4625   8547    140   -755    217
ATOM   3070  CD1 PHE A 201     -11.865  -2.466 -18.289  1.00 52.71           C  
ANISOU 3070  CD1 PHE A 201     5657   5191   9178    114   -789    228
ATOM   3071  CD2 PHE A 201     -12.921  -2.061 -16.191  1.00 50.22           C  
ANISOU 3071  CD2 PHE A 201     5529   4915   8639    211   -666    244
ATOM   3072  CE1 PHE A 201     -10.785  -3.032 -17.639  1.00 51.15           C  
ANISOU 3072  CE1 PHE A 201     5553   5012   8869    159   -734    267
ATOM   3073  CE2 PHE A 201     -11.842  -2.624 -15.537  1.00 41.32           C  
ANISOU 3073  CE2 PHE A 201     4495   3807   7399    256   -613    281
ATOM   3074  CZ  PHE A 201     -10.775  -3.112 -16.262  1.00 42.39           C  
ANISOU 3074  CZ  PHE A 201     4583   3931   7592    230   -646    293
ATOM   3075  H   PHE A 201     -13.038   0.836 -17.700  1.00 53.71           H  
ATOM   3076  HA  PHE A 201     -13.029  -0.780 -20.060  1.00 52.20           H  
ATOM   3077  HB3 PHE A 201     -14.687  -2.167 -18.744  1.00 43.71           H  
ATOM   3078  HB2 PHE A 201     -14.781  -0.893 -17.555  1.00 43.71           H  
ATOM   3079  HD1 PHE A 201     -11.852  -2.435 -19.367  1.00 52.71           H  
ATOM   3080  HD2 PHE A 201     -13.750  -1.684 -15.610  1.00 50.22           H  
ATOM   3081  HE1 PHE A 201      -9.955  -3.421 -18.209  1.00 51.15           H  
ATOM   3082  HE2 PHE A 201     -11.834  -2.682 -14.459  1.00 41.32           H  
ATOM   3083  HZ  PHE A 201      -9.932  -3.546 -15.750  1.00 42.39           H  
ATOM   3084  N   ALA A 202     -15.634   1.151 -19.717  1.00 65.24           N  
ANISOU 3084  N   ALA A 202     6995   6744  11048     17   -902     69
ATOM   3085  CA  ALA A 202     -16.743   1.666 -20.510  1.00 68.00           C  
ANISOU 3085  CA  ALA A 202     7278   7086  11475    -12   -945     29
ATOM   3086  C   ALA A 202     -16.242   2.328 -21.786  1.00 66.50           C  
ANISOU 3086  C   ALA A 202     7070   6897  11299    -18   -961      2
ATOM   3087  O   ALA A 202     -16.889   2.233 -22.835  1.00 65.65           O  
ANISOU 3087  O   ALA A 202     6947   6791  11205    -28   -987    -17
ATOM   3088  CB  ALA A 202     -17.576   2.649 -19.690  1.00 62.19           C  
ANISOU 3088  CB  ALA A 202     6556   6354  10718      3   -914      9
ATOM   3089  H   ALA A 202     -15.400   1.627 -18.856  1.00 65.24           H  
ATOM   3090  HA  ALA A 202     -17.387   0.834 -20.795  1.00 68.00           H  
ATOM   3091  HB1 ALA A 202     -18.396   3.065 -20.277  1.00 62.19           H  
ATOM   3092  HB2 ALA A 202     -18.014   2.160 -18.819  1.00 62.19           H  
ATOM   3093  HB3 ALA A 202     -16.973   3.484 -19.333  1.00 62.19           H  
ATOM   3094  N   ALA A 203     -15.092   3.004 -21.715  1.00 60.46           N  
ANISOU 3094  N   ALA A 203     6308   6132  10531    -13   -944      0
ATOM   3095  CA  ALA A 203     -14.508   3.598 -22.914  1.00 54.49           C  
ANISOU 3095  CA  ALA A 203     5538   5377   9789    -20   -958    -23
ATOM   3096  C   ALA A 203     -13.966   2.528 -23.853  1.00 63.54           C  
ANISOU 3096  C   ALA A 203     6676   6522  10944    -33   -988     -5
ATOM   3097  O   ALA A 203     -14.054   2.668 -25.077  1.00 66.78           O  
ANISOU 3097  O   ALA A 203     7070   6935  11369    -42  -1011    -25
ATOM   3098  CB  ALA A 203     -13.404   4.585 -22.533  1.00 47.48           C  
ANISOU 3098  CB  ALA A 203     4655   4489   8895    -10   -932    -29
ATOM   3099  H   ALA A 203     -14.587   3.107 -20.844  1.00 60.46           H  
ATOM   3100  HA  ALA A 203     -15.278   4.159 -23.448  1.00 54.49           H  
ATOM   3101  HB1 ALA A 203     -12.953   5.035 -23.418  1.00 47.48           H  
ATOM   3102  HB2 ALA A 203     -13.799   5.397 -21.923  1.00 47.48           H  
ATOM   3103  HB3 ALA A 203     -12.605   4.104 -21.967  1.00 47.48           H  
ATOM   3104  N   ALA A 204     -13.395   1.456 -23.299  1.00 68.62           N  
ANISOU 3104  N   ALA A 204     7330   7161  11581    -34   -988     33
ATOM   3105  CA  ALA A 204     -12.900   0.370 -24.138  1.00 56.71           C  
ANISOU 3105  CA  ALA A 204     5815   5651  10081    -46  -1018     52
ATOM   3106  C   ALA A 204     -14.042  -0.336 -24.856  1.00 66.24           C  
ANISOU 3106  C   ALA A 204     7010   6859  11298    -56  -1047     45
ATOM   3107  O   ALA A 204     -13.936  -0.648 -26.048  1.00 72.15           O  
ANISOU 3107  O   ALA A 204     7744   7610  12059    -67  -1074     38
ATOM   3108  CB  ALA A 204     -12.111  -0.625 -23.290  1.00 51.64           C  
ANISOU 3108  CB  ALA A 204     5188   5005   9429    -44  -1010     95
ATOM   3109  H   ALA A 204     -13.281   1.380 -22.296  1.00 68.62           H  
ATOM   3110  HA  ALA A 204     -12.220   0.791 -24.881  1.00 56.71           H  
ATOM   3111  HB1 ALA A 204     -11.478  -1.229 -23.938  1.00 51.64           H  
ATOM   3112  HB2 ALA A 204     -11.473  -0.135 -22.560  1.00 51.64           H  
ATOM   3113  HB3 ALA A 204     -12.764  -1.297 -22.730  1.00 51.64           H  
ATOM   3114  N   ARG A 205     -15.139  -0.595 -24.142  1.00 71.36           N  
ANISOU 3114  N   ARG A 205     7665   7507  11941    -52  -1043     48
ATOM   3115  CA  ARG A 205     -16.288  -1.265 -24.742  1.00 77.96           C  
ANISOU 3115  CA  ARG A 205     8490   8344  12786    -60  -1070     42
ATOM   3116  C   ARG A 205     -16.934  -0.401 -25.818  1.00 86.41           C  
ANISOU 3116  C   ARG A 205     9542   9421  13871    -64  -1080      4
ATOM   3117  O   ARG A 205     -17.384  -0.916 -26.848  1.00 92.34           O  
ANISOU 3117  O   ARG A 205    10277  10174  14634    -74  -1107     -2
ATOM   3118  CB  ARG A 205     -17.296  -1.623 -23.649  1.00 83.04           C  
ANISOU 3118  CB  ARG A 205     9145   8985  13420    -54  -1060     53
ATOM   3119  CG  ARG A 205     -18.657  -2.071 -24.148  1.00 95.11           C  
ANISOU 3119  CG  ARG A 205    10663  10515  14960    -60  -1082     42
ATOM   3120  CD  ARG A 205     -19.641  -2.111 -22.993  1.00103.35           C  
ANISOU 3120  CD  ARG A 205    11719  11556  15992    -51  -1067     47
ATOM   3121  NE  ARG A 205     -19.636  -0.851 -22.253  1.00111.84           N  
ANISOU 3121  NE  ARG A 205    12802  12635  17057    -39  -1033     29
ATOM   3122  CZ  ARG A 205     -20.249  -0.658 -21.090  1.00113.31           C  
ANISOU 3122  CZ  ARG A 205    13002  12820  17230    -30  -1011     34
ATOM   3123  NH1 ARG A 205     -20.922  -1.647 -20.519  1.00112.30           N  
ANISOU 3123  NH1 ARG A 205    12882  12689  17099    -31  -1019     55
ATOM   3124  NH2 ARG A 205     -20.187   0.526 -20.494  1.00112.39           N1+
ANISOU 3124  NH2 ARG A 205    12892  12707  17105    -20   -981     17
ATOM   3125  H   ARG A 205     -15.192  -0.353 -23.160  1.00 71.36           H  
ATOM   3126  HA  ARG A 205     -15.956  -2.192 -25.217  1.00 77.96           H  
ATOM   3127  HB3 ARG A 205     -17.336  -0.715 -23.051  1.00 83.04           H  
ATOM   3128  HB2 ARG A 205     -16.873  -2.383 -22.991  1.00 83.04           H  
ATOM   3129  HG3 ARG A 205     -18.528  -3.083 -24.534  1.00 95.11           H  
ATOM   3130  HG2 ARG A 205     -19.102  -1.494 -24.957  1.00 95.11           H  
ATOM   3131  HD3 ARG A 205     -19.485  -2.999 -22.378  1.00103.35           H  
ATOM   3132  HD2 ARG A 205     -20.646  -2.184 -23.409  1.00103.35           H  
ATOM   3133  HE  ARG A 205     -19.145  -0.080 -22.684  1.00111.84           H  
ATOM   3134 HH12 ARG A 205     -21.391  -1.511 -19.635  1.00112.30           H  
ATOM   3135 HH11 ARG A 205     -20.971  -2.549 -20.969  1.00112.30           H  
ATOM   3136 HH22 ARG A 205     -19.679   1.287 -20.922  1.00112.39           H  
ATOM   3137 HH21 ARG A 205     -20.660   0.682 -19.614  1.00112.39           H  
ATOM   3138  N   ARG A 206     -16.979   0.916 -25.602  1.00 89.04           N  
ANISOU 3138  N   ARG A 206     9875   9757  14201    -56  -1057    -23
ATOM   3139  CA  ARG A 206     -17.585   1.808 -26.585  1.00 89.91           C  
ANISOU 3139  CA  ARG A 206     9966   9873  14323    -60  -1065    -60
ATOM   3140  C   ARG A 206     -16.755   1.892 -27.858  1.00 87.12           C  
ANISOU 3140  C   ARG A 206     9599   9522  13980    -69  -1083    -68
ATOM   3141  O   ARG A 206     -17.312   2.054 -28.950  1.00 97.80           O  
ANISOU 3141  O   ARG A 206    10933  10880  15345    -77  -1101    -88
ATOM   3142  CB  ARG A 206     -17.769   3.201 -25.984  1.00103.24           C  
ANISOU 3142  CB  ARG A 206    11659  11562  16004    -49  -1037    -85
ATOM   3143  CG  ARG A 206     -18.433   4.198 -26.922  1.00119.44           C  
ANISOU 3143  CG  ARG A 206    13693  13621  18069    -52  -1043   -124
ATOM   3144  CD  ARG A 206     -18.655   5.547 -26.253  1.00139.30           C  
ANISOU 3144  CD  ARG A 206    16213  16138  20577    -41  -1016   -149
ATOM   3145  NE  ARG A 206     -19.305   6.490 -27.159  1.00151.63           N  
ANISOU 3145  NE  ARG A 206    17757  17706  22151    -45  -1023   -186
ATOM   3146  CZ  ARG A 206     -19.684   7.719 -26.821  1.00155.44           C  
ANISOU 3146  CZ  ARG A 206    18239  18190  22631    -37  -1004   -214
ATOM   3147  NH1 ARG A 206     -19.482   8.164 -25.589  1.00154.91           N  
ANISOU 3147  NH1 ARG A 206    18189  18121  22550    -25   -977   -210
ATOM   3148  NH2 ARG A 206     -20.270   8.502 -27.717  1.00155.24           N1+
ANISOU 3148  NH2 ARG A 206    18196  18172  22618    -42  -1013   -245
ATOM   3149  H   ARG A 206     -16.608   1.325 -24.755  1.00 89.04           H  
ATOM   3150  HA  ARG A 206     -18.571   1.421 -26.849  1.00 89.91           H  
ATOM   3151  HB3 ARG A 206     -16.803   3.596 -25.665  1.00103.24           H  
ATOM   3152  HB2 ARG A 206     -18.371   3.114 -25.079  1.00103.24           H  
ATOM   3153  HG3 ARG A 206     -19.375   3.796 -27.300  1.00119.44           H  
ATOM   3154  HG2 ARG A 206     -17.799   4.366 -27.793  1.00119.44           H  
ATOM   3155  HD3 ARG A 206     -17.691   5.966 -25.961  1.00139.30           H  
ATOM   3156  HD2 ARG A 206     -19.244   5.418 -25.344  1.00139.30           H  
ATOM   3157  HE  ARG A 206     -19.443   6.173 -28.110  1.00151.63           H  
ATOM   3158 HH12 ARG A 206     -19.768   9.095 -25.324  1.00154.91           H  
ATOM   3159 HH11 ARG A 206     -19.035   7.569 -24.907  1.00154.91           H  
ATOM   3160 HH22 ARG A 206     -20.561   9.437 -27.472  1.00155.24           H  
ATOM   3161 HH21 ARG A 206     -20.424   8.168 -28.658  1.00155.24           H  
ATOM   3162  N   GLN A 207     -15.432   1.783 -27.747  1.00 78.98           N  
ANISOU 3162  N   GLN A 207     8576   8488  12944    -69  -1077    -51
ATOM   3163  CA  GLN A 207     -14.584   1.938 -28.923  1.00 68.68           C  
ANISOU 3163  CA  GLN A 207     7258   7186  11649    -78  -1092    -59
ATOM   3164  C   GLN A 207     -14.556   0.671 -29.770  1.00 73.91           C  
ANISOU 3164  C   GLN A 207     7913   7850  12321    -90  -1123    -41
ATOM   3165  O   GLN A 207     -14.490   0.748 -31.002  1.00 78.55           O  
ANISOU 3165  O   GLN A 207     8483   8443  12918   -100  -1142    -56
ATOM   3166  CB  GLN A 207     -13.168   2.330 -28.500  1.00 53.77           C  
ANISOU 3166  CB  GLN A 207     5382   5294   9755    -72  -1075    -49
ATOM   3167  CG  GLN A 207     -13.057   3.715 -27.884  1.00 60.01           C  
ANISOU 3167  CG  GLN A 207     6178   6085  10540    -60  -1046    -72
ATOM   3168  CD  GLN A 207     -11.646   4.033 -27.425  1.00 75.36           C  
ANISOU 3168  CD  GLN A 207     8133   8024  12478    -54  -1028    -59
ATOM   3169  OE1 GLN A 207     -10.678   3.466 -27.929  1.00 79.53           O  
ANISOU 3169  OE1 GLN A 207     8658   8550  13008    -61  -1040    -42
ATOM   3170  NE2 GLN A 207     -11.526   4.936 -26.456  1.00 77.08           N  
ANISOU 3170  NE2 GLN A 207     8361   8240  12686    -41   -999    -67
ATOM   3171  H   GLN A 207     -14.984   1.659 -26.849  1.00 78.98           H  
ATOM   3172  HA  GLN A 207     -14.966   2.747 -29.550  1.00 68.68           H  
ATOM   3173  HB3 GLN A 207     -12.512   2.281 -29.371  1.00 53.77           H  
ATOM   3174  HB2 GLN A 207     -12.790   1.588 -27.793  1.00 53.77           H  
ATOM   3175  HG3 GLN A 207     -13.774   3.875 -27.085  1.00 60.01           H  
ATOM   3176  HG2 GLN A 207     -13.319   4.452 -28.644  1.00 60.01           H  
ATOM   3177 HE22 GLN A 207     -10.606   5.175 -26.100  1.00 77.08           H  
ATOM   3178 HE21 GLN A 207     -12.341   5.381 -26.064  1.00 77.08           H  
ATOM   3179  N   LEU A 208     -14.606  -0.495 -29.132  1.00 72.00           N  
ANISOU 3179  N   LEU A 208     7681   7603  12073    -91  -1129    -10
ATOM   3180  CA  LEU A 208     -14.508  -1.774 -29.832  1.00 76.75           C  
ANISOU 3180  CA  LEU A 208     8275   8204  12681   -102  -1158     10
ATOM   3181  C   LEU A 208     -15.658  -1.989 -30.808  1.00 86.62           C  
ANISOU 3181  C   LEU A 208     9507   9461  13944   -109  -1181     -7
ATOM   3182  O   LEU A 208     -15.494  -2.639 -31.840  1.00 92.22           O  
ANISOU 3182  O   LEU A 208    10203  10173  14662   -120  -1207     -4
ATOM   3183  CB  LEU A 208     -14.460  -2.926 -28.829  1.00 77.95           C  
ANISOU 3183  CB  LEU A 208     8444   8350  12825   -100  -1158     46
ATOM   3184  CG  LEU A 208     -13.075  -3.270 -28.277  1.00 88.41           C  
ANISOU 3184  CG  LEU A 208     9782   9669  14141    -98  -1148     75
ATOM   3185  CD1 LEU A 208     -13.177  -4.274 -27.137  1.00 94.11           C  
ANISOU 3185  CD1 LEU A 208    10521  10385  14853    -94  -1144    109
ATOM   3186  CD2 LEU A 208     -12.192  -3.812 -29.389  1.00 87.24           C  
ANISOU 3186  CD2 LEU A 208     9624   9523  14002   -109  -1171     82
ATOM   3187  H   LEU A 208     -14.594  -0.520 -28.120  1.00 72.00           H  
ATOM   3188  HA  LEU A 208     -13.580  -1.769 -30.409  1.00 76.75           H  
ATOM   3189  HXT LEU A 208     -16.526  -1.425 -30.707  1.00 86.62           H  
ATOM   3190  HB3 LEU A 208     -14.875  -3.847 -29.248  1.00 77.95           H  
ATOM   3191  HB2 LEU A 208     -15.123  -2.689 -27.993  1.00 77.95           H  
ATOM   3192  HG  LEU A 208     -12.632  -2.363 -27.868  1.00 88.41           H  
ATOM   3193 HD11 LEU A 208     -12.345  -4.149 -26.442  1.00 94.11           H  
ATOM   3194 HD12 LEU A 208     -14.094  -4.145 -26.561  1.00 94.11           H  
ATOM   3195 HD13 LEU A 208     -13.162  -5.306 -27.488  1.00 94.11           H  
ATOM   3196 HD21 LEU A 208     -11.720  -4.758 -29.126  1.00 87.24           H  
ATOM   3197 HD22 LEU A 208     -12.741  -3.979 -30.316  1.00 87.24           H  
ATOM   3198 HD23 LEU A 208     -11.386  -3.126 -29.622  1.00 87.24           H  
ATOM   3199  N   GLU A 219      -7.770  -6.289 -37.954  1.00112.89           N  
ANISOU 3199  N   GLU A 219    15017  13744  14132    735   -872   1871
ATOM   3200  CA  GLU A 219      -7.889  -6.862 -36.620  1.00107.87           C  
ANISOU 3200  CA  GLU A 219    14333  13152  13502    658   -896   1890
ATOM   3201  C   GLU A 219      -6.856  -6.251 -35.678  1.00 98.87           C  
ANISOU 3201  C   GLU A 219    13190  12005  12370    629   -834   1837
ATOM   3202  O   GLU A 219      -6.818  -6.583 -34.494  1.00101.43           O  
ANISOU 3202  O   GLU A 219    13479  12363  12698    567   -846   1841
ATOM   3203  CB  GLU A 219      -7.729  -8.385 -36.672  1.00120.25           C  
ANISOU 3203  CB  GLU A 219    15953  14738  14999    558   -954   1960
ATOM   3204  CG  GLU A 219      -8.858  -9.110 -37.396  1.00130.88           C  
ANISOU 3204  CG  GLU A 219    17291  16099  16339    580  -1026   2016
ATOM   3205  H1  GLU A 219      -6.960  -6.663 -38.431  1.00112.89           H  
ATOM   3206  HA  GLU A 219      -8.861  -6.710 -36.153  1.00107.87           H  
ATOM   3207  HB3 GLU A 219      -7.767  -8.766 -35.649  1.00120.25           H  
ATOM   3208  HB2 GLU A 219      -6.705  -8.617 -36.964  1.00120.25           H  
ATOM   3209  HG3 GLU A 219      -9.645  -8.413 -37.688  1.00130.88           H  
ATOM   3210  HG2 GLU A 219      -9.327  -9.829 -36.723  1.00130.88           H  
ATOM   3211  H   GLU A 219      -8.597  -6.510 -38.491  1.00  0.00           H  
ATOM   3212  HG  GLU A 219      -8.468  -9.622 -38.276  1.00  0.00           H  
ATOM   3213  N   ARG A 220      -6.024  -5.349 -36.207  1.00 92.55           N  
ANISOU 3213  N   ARG A 220    12431  11161  11574    674   -772   1785
ATOM   3214  CA  ARG A 220      -4.965  -4.764 -35.389  1.00 89.54           C  
ANISOU 3214  CA  ARG A 220    12053  10769  11197    648   -711   1733
ATOM   3215  C   ARG A 220      -5.515  -3.730 -34.415  1.00 87.74           C  
ANISOU 3215  C   ARG A 220    11722  10561  11053    694   -694   1675
ATOM   3216  O   ARG A 220      -5.100  -3.687 -33.251  1.00 94.50           O  
ANISOU 3216  O   ARG A 220    12553  11438  11916    654   -670   1658
ATOM   3217  CB  ARG A 220      -3.889  -4.143 -36.277  1.00 92.01           C  
ANISOU 3217  CB  ARG A 220    12443  11027  11491    673   -657   1694
ATOM   3218  CG  ARG A 220      -3.006  -5.157 -36.974  1.00105.21           C  
ANISOU 3218  CG  ARG A 220    14216  12685  13075    608   -646   1748
ATOM   3219  CD  ARG A 220      -1.936  -4.460 -37.794  1.00121.34           C  
ANISOU 3219  CD  ARG A 220    16332  14672  15101    635   -585   1706
ATOM   3220  NE  ARG A 220      -1.170  -5.398 -38.608  1.00129.81           N  
ANISOU 3220  NE  ARG A 220    17477  15743  16104    577   -562   1768
ATOM   3221  CZ  ARG A 220      -0.324  -5.035 -39.567  1.00133.86           C  
ANISOU 3221  CZ  ARG A 220    18033  16223  16606    593   -501   1755
ATOM   3222  NH1 ARG A 220      -0.134  -3.749 -39.838  1.00134.85           N  
ANISOU 3222  NH1 ARG A 220    18172  16294  16772    640   -496   1645
ATOM   3223  NH2 ARG A 220       0.329  -5.957 -40.259  1.00135.89           N1+
ANISOU 3223  NH2 ARG A 220    18336  16482  16812    511   -503   1822
ATOM   3224  H   ARG A 220      -6.093  -5.090 -37.182  1.00 92.55           H  
ATOM   3225  HA  ARG A 220      -4.487  -5.546 -34.794  1.00 89.54           H  
ATOM   3226  HB3 ARG A 220      -3.241  -3.511 -35.666  1.00 92.01           H  
ATOM   3227  HB2 ARG A 220      -4.354  -3.477 -37.007  1.00 92.01           H  
ATOM   3228  HG3 ARG A 220      -3.578  -5.870 -37.570  1.00105.21           H  
ATOM   3229  HG2 ARG A 220      -2.517  -5.735 -36.188  1.00105.21           H  
ATOM   3230  HD3 ARG A 220      -1.207  -4.029 -37.106  1.00121.34           H  
ATOM   3231  HD2 ARG A 220      -2.364  -3.633 -38.363  1.00121.34           H  
ATOM   3232  HE  ARG A 220      -1.306  -6.380 -38.415  1.00129.81           H  
ATOM   3233 HH12 ARG A 220       0.504  -3.464 -40.566  1.00134.85           H  
ATOM   3234 HH11 ARG A 220      -0.627  -3.044 -39.310  1.00134.85           H  
ATOM   3235 HH22 ARG A 220       0.974  -5.688 -40.988  1.00135.89           H  
ATOM   3236 HH21 ARG A 220       0.192  -6.938 -40.061  1.00135.89           H  
ATOM   3237  N   ALA A 221      -6.436  -2.878 -34.871  1.00 85.70           N  
ANISOU 3237  N   ALA A 221    11406  10299  10857    772   -704   1640
ATOM   3238  CA  ALA A 221      -7.059  -1.919 -33.964  1.00 78.45           C  
ANISOU 3238  CA  ALA A 221    10382   9407  10017    809   -684   1585
ATOM   3239  C   ALA A 221      -7.841  -2.633 -32.869  1.00 82.13           C  
ANISOU 3239  C   ALA A 221    10791   9925  10490    770   -719   1631
ATOM   3240  O   ALA A 221      -7.836  -2.202 -31.709  1.00 87.08           O  
ANISOU 3240  O   ALA A 221    11357  10574  11154    763   -690   1599
ATOM   3241  CB  ALA A 221      -7.965  -0.965 -34.744  1.00 72.64           C  
ANISOU 3241  CB  ALA A 221     9598   8664   9336    884   -693   1543
ATOM   3242  H   ALA A 221      -6.755  -2.898 -35.832  1.00 85.70           H  
ATOM   3243  HA  ALA A 221      -6.276  -1.323 -33.488  1.00 78.45           H  
ATOM   3244  HB1 ALA A 221      -8.473  -0.269 -34.075  1.00 72.64           H  
ATOM   3245  HB2 ALA A 221      -7.377  -0.365 -35.438  1.00 72.64           H  
ATOM   3246  HB3 ALA A 221      -8.725  -1.469 -35.331  1.00 72.64           H  
ATOM   3247  N   ARG A 222      -8.515  -3.731 -33.218  1.00 80.05           N  
ANISOU 3247  N   ARG A 222    10544   9681  10193    741   -783   1704
ATOM   3248  CA  ARG A 222      -9.200  -4.533 -32.211  1.00 82.82           C  
ANISOU 3248  CA  ARG A 222    10842  10078  10546    685   -831   1751
ATOM   3249  C   ARG A 222      -8.207  -5.223 -31.285  1.00 87.73           C  
ANISOU 3249  C   ARG A 222    11504  10710  11119    591   -826   1767
ATOM   3250  O   ARG A 222      -8.489  -5.406 -30.095  1.00 82.73           O  
ANISOU 3250  O   ARG A 222    10819  10112  10504    551   -841   1771
ATOM   3251  CB  ARG A 222     -10.099  -5.562 -32.893  1.00 85.43           C  
ANISOU 3251  CB  ARG A 222    11183  10425  10851    671   -907   1823
ATOM   3252  CG  ARG A 222     -10.974  -6.374 -31.955  1.00 96.16           C  
ANISOU 3252  CG  ARG A 222    12483  11833  12220    614   -968   1869
ATOM   3253  CD  ARG A 222     -11.696  -7.470 -32.724  1.00109.31           C  
ANISOU 3253  CD  ARG A 222    14172  13511  13851    594  -1045   1938
ATOM   3254  NE  ARG A 222     -12.424  -6.937 -33.872  1.00120.05           N  
ANISOU 3254  NE  ARG A 222    15524  14855  15236    686  -1045   1931
ATOM   3255  CZ  ARG A 222     -12.975  -7.684 -34.824  1.00127.30           C  
ANISOU 3255  CZ  ARG A 222    16473  15772  16122    695  -1100   1981
ATOM   3256  NH1 ARG A 222     -12.879  -9.006 -34.774  1.00129.97           N  
ANISOU 3256  NH1 ARG A 222    16852  16126  16406    614  -1160   2041
ATOM   3257  NH2 ARG A 222     -13.619  -7.109 -35.830  1.00127.97           N1+
ANISOU 3257  NH2 ARG A 222    16553  15842  16227    781  -1098   1967
ATOM   3258  H   ARG A 222      -8.552  -4.039 -34.180  1.00 80.05           H  
ATOM   3259  HA  ARG A 222      -9.833  -3.876 -31.611  1.00 82.82           H  
ATOM   3260  HB3 ARG A 222      -9.491  -6.232 -33.505  1.00 85.43           H  
ATOM   3261  HB2 ARG A 222     -10.723  -4.999 -33.588  1.00 85.43           H  
ATOM   3262  HG3 ARG A 222     -11.663  -5.770 -31.368  1.00 96.16           H  
ATOM   3263  HG2 ARG A 222     -10.331  -6.884 -31.240  1.00 96.16           H  
ATOM   3264  HD3 ARG A 222     -12.466  -7.883 -32.070  1.00109.31           H  
ATOM   3265  HD2 ARG A 222     -11.013  -8.287 -32.963  1.00109.31           H  
ATOM   3266  HE  ARG A 222     -12.533  -5.934 -33.912  1.00120.05           H  
ATOM   3267 HH12 ARG A 222     -13.302  -9.577 -35.490  1.00129.97           H  
ATOM   3268 HH11 ARG A 222     -12.396  -9.449 -34.007  1.00129.97           H  
ATOM   3269 HH21 ARG A 222     -13.737  -6.106 -35.858  1.00127.97           H  
ATOM   3270  HH2 ARG A 222     -13.997  -7.674 -36.577  1.00  0.00           H  
ATOM   3271  N   SER A 223      -7.039  -5.604 -31.809  1.00 96.67           N  
ANISOU 3271  N   SER A 223    12732  11814  12186    550   -808   1772
ATOM   3272  CA  SER A 223      -6.036  -6.270 -30.985  1.00 90.79           C  
ANISOU 3272  CA  SER A 223    12036  11079  11380    447   -806   1779
ATOM   3273  C   SER A 223      -5.397  -5.301 -29.999  1.00 76.30           C  
ANISOU 3273  C   SER A 223    10169   9241   9579    466   -737   1716
ATOM   3274  O   SER A 223      -5.090  -5.676 -28.863  1.00 79.46           O  
ANISOU 3274  O   SER A 223    10566   9669   9956    394   -746   1716
ATOM   3275  CB  SER A 223      -4.970  -6.912 -31.872  1.00 92.64           C  
ANISOU 3275  CB  SER A 223    12384  11283  11531    391   -800   1797
ATOM   3276  OG  SER A 223      -3.950  -7.516 -31.096  1.00 95.48           O  
ANISOU 3276  OG  SER A 223    12803  11653  11820    276   -799   1788
ATOM   3277  H   SER A 223      -6.834  -5.472 -32.791  1.00 96.67           H  
ATOM   3278  HA  SER A 223      -6.518  -7.066 -30.412  1.00 90.79           H  
ATOM   3279  HB3 SER A 223      -4.506  -6.176 -32.527  1.00 92.64           H  
ATOM   3280  HB2 SER A 223      -5.414  -7.676 -32.510  1.00 92.64           H  
ATOM   3281  HG  SER A 223      -4.313  -8.300 -30.675  1.00 95.48           H  
ATOM   3282  N   THR A 224      -5.184  -4.050 -30.416  1.00 68.11           N  
ANISOU 3282  N   THR A 224     9112   8172   8593    560   -672   1656
ATOM   3283  CA  THR A 224      -4.575  -3.071 -29.521  1.00 65.52           C  
ANISOU 3283  CA  THR A 224     8749   7841   8304    587   -602   1589
ATOM   3284  C   THR A 224      -5.511  -2.712 -28.372  1.00 69.06           C  
ANISOU 3284  C   THR A 224     9096   8329   8816    607   -610   1574
ATOM   3285  O   THR A 224      -5.070  -2.582 -27.224  1.00 72.25           O  
ANISOU 3285  O   THR A 224     9482   8749   9221    581   -581   1552
ATOM   3286  CB  THR A 224      -4.180  -1.820 -30.305  1.00 65.10           C  
ANISOU 3286  CB  THR A 224     8691   7747   8296    670   -543   1519
ATOM   3287  OG1 THR A 224      -3.306  -2.187 -31.380  1.00 77.18           O  
ANISOU 3287  OG1 THR A 224    10321   9238   9766    646   -538   1537
ATOM   3288  CG2 THR A 224      -3.466  -0.825 -29.403  1.00 61.30           C  
ANISOU 3288  CG2 THR A 224     8169   7267   7856    697   -463   1443
ATOM   3289  H   THR A 224      -5.430  -3.759 -31.353  1.00 68.11           H  
ATOM   3290  HA  THR A 224      -3.668  -3.507 -29.094  1.00 65.52           H  
ATOM   3291  HB  THR A 224      -5.061  -1.348 -30.743  1.00 65.10           H  
ATOM   3292  HG1 THR A 224      -3.799  -2.726 -32.006  1.00 77.18           H  
ATOM   3293 HG21 THR A 224      -3.061   0.001 -29.988  1.00 61.30           H  
ATOM   3294 HG22 THR A 224      -4.130  -0.380 -28.662  1.00 61.30           H  
ATOM   3295 HG23 THR A 224      -2.632  -1.287 -28.874  1.00 61.30           H  
ATOM   3296  N   LEU A 225      -6.806  -2.554 -28.659  1.00 70.98           N  
ANISOU 3296  N   LEU A 225     9274   8587   9107    652   -646   1586
ATOM   3297  CA  LEU A 225      -7.761  -2.232 -27.603  1.00 66.23           C  
ANISOU 3297  CA  LEU A 225     8579   8023   8564    666   -651   1574
ATOM   3298  C   LEU A 225      -7.836  -3.343 -26.565  1.00 79.12           C  
ANISOU 3298  C   LEU A 225    10212   9691  10158    573   -704   1631
ATOM   3299  O   LEU A 225      -7.846  -3.075 -25.358  1.00 87.10           O  
ANISOU 3299  O   LEU A 225    11178  10724  11194    561   -684   1608
ATOM   3300  CB  LEU A 225      -9.140  -1.965 -28.203  1.00 65.43           C  
ANISOU 3300  CB  LEU A 225     8418   7933   8509    718   -684   1583
ATOM   3301  CG  LEU A 225      -9.434  -0.511 -28.568  1.00 62.27           C  
ANISOU 3301  CG  LEU A 225     7972   7518   8171    802   -630   1501
ATOM   3302  CD1 LEU A 225     -10.746  -0.405 -29.324  1.00 65.46           C  
ANISOU 3302  CD1 LEU A 225     8338   7932   8602    842   -670   1519
ATOM   3303  CD2 LEU A 225      -9.466   0.350 -27.315  1.00 68.91           C  
ANISOU 3303  CD2 LEU A 225     8745   8376   9060    816   -576   1441
ATOM   3304  H   LEU A 225      -7.155  -2.648 -29.603  1.00 70.98           H  
ATOM   3305  HA  LEU A 225      -7.406  -1.336 -27.089  1.00 66.23           H  
ATOM   3306  HB3 LEU A 225      -9.926  -2.291 -27.518  1.00 65.43           H  
ATOM   3307  HB2 LEU A 225      -9.258  -2.596 -29.085  1.00 65.43           H  
ATOM   3308  HG  LEU A 225      -8.639  -0.154 -29.224  1.00 62.27           H  
ATOM   3309 HD11 LEU A 225     -10.853   0.591 -29.753  1.00 65.46           H  
ATOM   3310 HD12 LEU A 225     -10.788  -1.101 -30.160  1.00 65.46           H  
ATOM   3311 HD13 LEU A 225     -11.607  -0.574 -28.681  1.00 65.46           H  
ATOM   3312 HD21 LEU A 225     -10.403   0.898 -27.214  1.00 68.91           H  
ATOM   3313 HD22 LEU A 225      -9.349  -0.226 -26.397  1.00 68.91           H  
ATOM   3314 HD23 LEU A 225      -8.665   1.090 -27.334  1.00 68.91           H  
ATOM   3315  N   GLN A 226      -7.883  -4.600 -27.015  1.00 81.02           N  
ANISOU 3315  N   GLN A 226    10508   9940  10336    499   -774   1699
ATOM   3316  CA  GLN A 226      -7.933  -5.718 -26.078  1.00 83.75           C  
ANISOU 3316  CA  GLN A 226    10864  10323  10636    391   -837   1743
ATOM   3317  C   GLN A 226      -6.676  -5.790 -25.223  1.00 84.28           C  
ANISOU 3317  C   GLN A 226    10985  10388  10649    323   -806   1713
ATOM   3318  O   GLN A 226      -6.739  -6.215 -24.064  1.00 87.04           O  
ANISOU 3318  O   GLN A 226    11321  10770  10981    253   -837   1718
ATOM   3319  CB  GLN A 226      -8.143  -7.027 -26.836  1.00 91.07           C  
ANISOU 3319  CB  GLN A 226    11849  11256  11499    321   -917   1807
ATOM   3320  CG  GLN A 226      -9.491  -7.122 -27.527  1.00107.72           C  
ANISOU 3320  CG  GLN A 226    13901  13374  13653    376   -960   1843
ATOM   3321  CD  GLN A 226      -9.574  -8.292 -28.485  1.00121.57           C  
ANISOU 3321  CD  GLN A 226    15721  15125  15344    326  -1026   1900
ATOM   3322  OE1 GLN A 226     -10.756  -8.512 -29.050  1.00123.37           O  
ANISOU 3322  OE1 GLN A 226    16041  15340  15493    251  -1035   1907
ATOM   3323  NE2 GLN A 226      -8.586  -8.989 -28.716  1.00122.89           N  
ANISOU 3323  NE2 GLN A 226    15845  15305  15542    366  -1072   1936
ATOM   3324  H   GLN A 226      -7.882  -4.807 -28.005  1.00 81.02           H  
ATOM   3325  HA  GLN A 226      -8.784  -5.572 -25.409  1.00 83.75           H  
ATOM   3326  HB3 GLN A 226      -8.029  -7.874 -26.156  1.00 91.07           H  
ATOM   3327  HB2 GLN A 226      -7.331  -7.102 -27.563  1.00 91.07           H  
ATOM   3328  HG3 GLN A 226      -9.724  -6.213 -28.079  1.00107.72           H  
ATOM   3329  HG2 GLN A 226     -10.278  -7.226 -26.780  1.00107.72           H  
ATOM   3330 HE22 GLN A 226      -8.659  -9.767 -29.356  1.00122.89           H  
ATOM   3331 HE21 GLN A 226      -7.705  -8.795 -28.265  1.00122.89           H  
ATOM   3332  N   LYS A 227      -5.528  -5.381 -25.772  1.00 74.82           N  
ANISOU 3332  N   LYS A 227     9853   9154   9421    338   -748   1680
ATOM   3333  CA  LYS A 227      -4.315  -5.309 -24.965  1.00 69.95           C  
ANISOU 3333  CA  LYS A 227     9289   8536   8752    279   -709   1643
ATOM   3334  C   LYS A 227      -4.392  -4.183 -23.942  1.00 77.90           C  
ANISOU 3334  C   LYS A 227    10216   9550   9834    354   -642   1590
ATOM   3335  O   LYS A 227      -3.847  -4.311 -22.839  1.00 74.07           O  
ANISOU 3335  O   LYS A 227     9747   9092   9304    292   -603   1490
ATOM   3336  CB  LYS A 227      -3.090  -5.134 -25.862  1.00 66.08           C  
ANISOU 3336  CB  LYS A 227     8889   8007   8211    277   -654   1610
ATOM   3337  CG  LYS A 227      -2.750  -6.366 -26.686  1.00 79.89           C  
ANISOU 3337  CG  LYS A 227    10742   9749   9863    175   -717   1656
ATOM   3338  CD  LYS A 227      -1.542  -6.128 -27.578  1.00 91.92           C  
ANISOU 3338  CD  LYS A 227    12352  11234  11337    173   -647   1601
ATOM   3339  CE  LYS A 227      -1.221  -7.364 -28.407  1.00101.27           C  
ANISOU 3339  CE  LYS A 227    13645  12410  12423     70   -709   1649
ATOM   3340  NZ  LYS A 227      -0.085  -7.140 -29.345  1.00106.54           N1+
ANISOU 3340  NZ  LYS A 227    14399  13037  13043     67   -644   1603
ATOM   3341  H   LYS A 227      -5.485  -5.051 -26.727  1.00 74.82           H  
ATOM   3342  HA  LYS A 227      -4.195  -6.247 -24.417  1.00 69.95           H  
ATOM   3343  HB3 LYS A 227      -2.222  -4.903 -25.241  1.00 66.08           H  
ATOM   3344  HB2 LYS A 227      -3.224  -4.274 -26.517  1.00 66.08           H  
ATOM   3345  HG3 LYS A 227      -3.602  -6.700 -27.270  1.00 79.89           H  
ATOM   3346  HG2 LYS A 227      -2.529  -7.190 -26.005  1.00 79.89           H  
ATOM   3347  HD3 LYS A 227      -0.681  -5.855 -26.965  1.00 91.92           H  
ATOM   3348  HD2 LYS A 227      -1.741  -5.279 -28.234  1.00 91.92           H  
ATOM   3349  HE3 LYS A 227      -2.092  -7.658 -28.994  1.00101.27           H  
ATOM   3350  HE2 LYS A 227      -0.976  -8.204 -27.756  1.00101.27           H  
ATOM   3351  HZ1 LYS A 227       0.744  -6.894 -28.822  1.00106.54           H  
ATOM   3352  HZ2 LYS A 227       0.088  -7.983 -29.874  1.00106.54           H  
ATOM   3353  HZ3 LYS A 227      -0.317  -6.389 -29.979  1.00106.54           H  
ATOM   3354  N   GLU A 228      -5.059  -3.078 -24.282  1.00 77.75           N  
ANISOU 3354  N   GLU A 228    10117   9516   9909    477   -595   1556
ATOM   3355  CA  GLU A 228      -5.272  -2.022 -23.298  1.00 69.69           C  
ANISOU 3355  CA  GLU A 228     9017   8503   8958    546   -534   1495
ATOM   3356  C   GLU A 228      -6.274  -2.444 -22.232  1.00 64.92           C  
ANISOU 3356  C   GLU A 228     8350   7940   8376    507   -589   1527
ATOM   3357  O   GLU A 228      -6.152  -2.033 -21.072  1.00 65.63           O  
ANISOU 3357  O   GLU A 228     8406   8044   8487    514   -556   1494
ATOM   3358  CB  GLU A 228      -5.731  -0.739 -23.991  1.00 71.63           C  
ANISOU 3358  CB  GLU A 228     9207   8727   9283    658   -480   1430
ATOM   3359  CG  GLU A 228      -4.591   0.118 -24.515  1.00 83.24           C  
ANISOU 3359  CG  GLU A 228    10714  10161  10754    708   -397   1359
ATOM   3360  CD  GLU A 228      -5.070   1.438 -25.086  1.00 97.07           C  
ANISOU 3360  CD  GLU A 228    12404  11900  12578    790   -356   1280
ATOM   3361  OE1 GLU A 228      -5.733   1.424 -26.146  1.00104.63           O  
ANISOU 3361  OE1 GLU A 228    13360  12848  13545    805   -397   1302
ATOM   3362  OE2 GLU A 228      -4.791   2.489 -24.470  1.00 97.95           O1-
ANISOU 3362  OE2 GLU A 228    12472  12014  12729    833   -285   1193
ATOM   3363  H   GLU A 228      -5.474  -2.967 -25.198  1.00 77.75           H  
ATOM   3364  HA  GLU A 228      -4.334  -1.810 -22.781  1.00 69.69           H  
ATOM   3365  HB3 GLU A 228      -6.331  -0.135 -23.307  1.00 71.63           H  
ATOM   3366  HB2 GLU A 228      -6.398  -0.983 -24.818  1.00 71.63           H  
ATOM   3367  HG3 GLU A 228      -4.047  -0.424 -25.291  1.00 83.24           H  
ATOM   3368  HG2 GLU A 228      -3.872   0.307 -23.716  1.00 83.24           H  
ATOM   3369  N   VAL A 229      -7.270  -3.254 -22.600  1.00 67.16           N  
ANISOU 3369  N   VAL A 229     8619   8244   8656    469   -671   1588
ATOM   3370  CA  VAL A 229      -8.185  -3.802 -21.603  1.00 60.43           C  
ANISOU 3370  CA  VAL A 229     7713   7433   7816    418   -731   1624
ATOM   3371  C   VAL A 229      -7.449  -4.773 -20.690  1.00 67.11           C  
ANISOU 3371  C   VAL A 229     8622   8300   8576    295   -776   1644
ATOM   3372  O   VAL A 229      -7.647  -4.771 -19.468  1.00 79.93           O  
ANISOU 3372  O   VAL A 229    10213   9950  10207    263   -779   1622
ATOM   3373  CB  VAL A 229      -9.386  -4.480 -22.286  1.00 60.88           C  
ANISOU 3373  CB  VAL A 229     7742   7507   7885    407   -805   1684
ATOM   3374  CG1 VAL A 229     -10.342  -5.042 -21.242  1.00 55.67           C  
ANISOU 3374  CG1 VAL A 229     7022   6888   7240    352   -866   1720
ATOM   3375  CG2 VAL A 229     -10.103  -3.504 -23.192  1.00 63.57           C  
ANISOU 3375  CG2 VAL A 229     8033   7829   8293    515   -765   1656
ATOM   3376  H   VAL A 229      -7.390  -3.532 -23.566  1.00 67.16           H  
ATOM   3377  HA  VAL A 229      -8.565  -2.981 -20.990  1.00 60.43           H  
ATOM   3378  HB  VAL A 229      -9.023  -5.300 -22.906  1.00 60.88           H  
ATOM   3379 HG11 VAL A 229     -11.258  -5.400 -21.714  1.00 55.67           H  
ATOM   3380 HG12 VAL A 229      -9.921  -5.892 -20.705  1.00 55.67           H  
ATOM   3381 HG13 VAL A 229     -10.627  -4.288 -20.509  1.00 55.67           H  
ATOM   3382 HG21 VAL A 229     -10.707  -4.025 -23.936  1.00 63.57           H  
ATOM   3383 HG22 VAL A 229     -10.784  -2.906 -22.589  1.00 63.57           H  
ATOM   3384 HG23 VAL A 229      -9.478  -2.786 -23.706  1.00 63.57           H  
ATOM   3385  N   HIS A 230      -6.589  -5.617 -21.268  1.00 70.87           N  
ANISOU 3385  N   HIS A 230     9200   8769   8959    213   -801   1653
ATOM   3386  CA  HIS A 230      -5.842  -6.584 -20.471  1.00 73.57           C  
ANISOU 3386  CA  HIS A 230     9618   9140   9193     78   -806   1573
ATOM   3387  C   HIS A 230      -4.915  -5.885 -19.485  1.00 68.32           C  
ANISOU 3387  C   HIS A 230     8965   8480   8513     83   -702   1432
ATOM   3388  O   HIS A 230      -4.815  -6.291 -18.321  1.00 63.43           O  
ANISOU 3388  O   HIS A 230     8353   7895   7854      9   -705   1371
ATOM   3389  CB  HIS A 230      -5.049  -7.515 -21.389  1.00 89.86           C  
ANISOU 3389  CB  HIS A 230    11792  11193  11159     -3   -831   1580
ATOM   3390  CG  HIS A 230      -4.469  -8.705 -20.691  1.00107.08           C  
ANISOU 3390  CG  HIS A 230    14050  13410  13227   -149   -859   1524
ATOM   3391  ND1 HIS A 230      -4.958  -9.953 -20.502  1.00112.86           N  
ANISOU 3391  ND1 HIS A 230    14846  14150  13885   -205   -783   1393
ATOM   3392  CD2 HIS A 230      -3.226  -8.686 -20.094  1.00113.60           C  
ANISOU 3392  CD2 HIS A 230    14898  14265  13999   -248   -956   1579
ATOM   3393  CE1 HIS A 230      -4.011 -10.657 -19.797  1.00116.04           C  
ANISOU 3393  CE1 HIS A 230    15308  14588  14195   -333   -832   1371
ATOM   3394  NE2 HIS A 230      -2.977  -9.869 -19.563  1.00115.24           N  
ANISOU 3394  NE2 HIS A 230    15184  14499  14105   -362   -937   1483
ATOM   3395  H   HIS A 230      -6.459  -5.628 -22.272  1.00 70.87           H  
ATOM   3396  HA  HIS A 230      -6.562  -7.185 -19.911  1.00 73.57           H  
ATOM   3397  HB3 HIS A 230      -4.253  -6.974 -21.903  1.00 89.86           H  
ATOM   3398  HB2 HIS A 230      -5.705  -7.897 -22.173  1.00 89.86           H  
ATOM   3399  HD2 HIS A 230      -2.505  -7.884 -20.020  1.00113.60           H  
ATOM   3400  HE1 HIS A 230      -4.098 -11.687 -19.483  1.00116.04           H  
ATOM   3401  HE2 HIS A 230      -2.134 -10.126 -19.067  1.00115.24           H  
ATOM   3402  N   ALA A 231      -4.227  -4.831 -19.931  1.00 59.18           N  
ANISOU 3402  N   ALA A 231     7810   7290   7386    172   -611   1377
ATOM   3403  CA  ALA A 231      -3.382  -4.069 -19.019  1.00 54.67           C  
ANISOU 3403  CA  ALA A 231     7243   6721   6806    192   -510   1242
ATOM   3404  C   ALA A 231      -4.208  -3.336 -17.971  1.00 56.08           C  
ANISOU 3404  C   ALA A 231     7328   6913   7068    254   -496   1237
ATOM   3405  O   ALA A 231      -3.718  -3.086 -16.864  1.00 54.64           O  
ANISOU 3405  O   ALA A 231     7153   6747   6861    234   -442   1131
ATOM   3406  CB  ALA A 231      -2.520  -3.075 -19.797  1.00 48.22           C  
ANISOU 3406  CB  ALA A 231     6446   5866   6011    281   -418   1189
ATOM   3407  H   ALA A 231      -4.294  -4.520 -20.892  1.00 59.18           H  
ATOM   3408  HA  ALA A 231      -2.710  -4.757 -18.501  1.00 54.67           H  
ATOM   3409  HB1 ALA A 231      -1.871  -2.503 -19.132  1.00 48.22           H  
ATOM   3410  HB2 ALA A 231      -1.879  -3.592 -20.512  1.00 48.22           H  
ATOM   3411  HB3 ALA A 231      -3.133  -2.367 -20.357  1.00 48.22           H  
ATOM   3412  N   ALA A 232      -5.455  -2.983 -18.296  1.00 58.56           N  
ANISOU 3412  N   ALA A 232     7554   7219   7478    330   -544   1348
ATOM   3413  CA  ALA A 232      -6.280  -2.261 -17.334  1.00 61.41           C  
ANISOU 3413  CA  ALA A 232     7824   7590   7920    390   -529   1348
ATOM   3414  C   ALA A 232      -6.784  -3.188 -16.234  1.00 67.88           C  
ANISOU 3414  C   ALA A 232     8640   8452   8700    283   -593   1350
ATOM   3415  O   ALA A 232      -6.858  -2.789 -15.066  1.00 55.86           O  
ANISOU 3415  O   ALA A 232     7089   6943   7193    286   -556   1286
ATOM   3416  CB  ALA A 232      -7.447  -1.580 -18.047  1.00 48.47           C  
ANISOU 3416  CB  ALA A 232     6089   5932   6395    505   -558   1464
ATOM   3417  H   ALA A 232      -5.841  -3.171 -19.211  1.00 58.56           H  
ATOM   3418  HA  ALA A 232      -5.690  -1.472 -16.862  1.00 61.41           H  
ATOM   3419  HB1 ALA A 232      -8.128  -1.106 -17.338  1.00 48.47           H  
ATOM   3420  HB2 ALA A 232      -7.087  -0.800 -18.719  1.00 48.47           H  
ATOM   3421  HB3 ALA A 232      -8.025  -2.281 -18.646  1.00 48.47           H  
ATOM   3422  N   LYS A 233      -7.135  -4.429 -16.586  1.00 62.68           N  
ANISOU 3422  N   LYS A 233     8013   7814   7989    188   -689   1423
ATOM   3423  CA  LYS A 233      -7.554  -5.391 -15.568  1.00 55.73           C  
ANISOU 3423  CA  LYS A 233     7136   6974   7064     80   -753   1423
ATOM   3424  C   LYS A 233      -6.401  -5.746 -14.638  1.00 54.37           C  
ANISOU 3424  C   LYS A 233     7044   6820   6795     -8   -705   1290
ATOM   3425  O   LYS A 233      -6.606  -5.931 -13.433  1.00 61.75           O  
ANISOU 3425  O   LYS A 233     7965   7781   7716    -56   -711   1246
ATOM   3426  CB  LYS A 233      -8.122  -6.648 -16.226  1.00 58.43           C  
ANISOU 3426  CB  LYS A 233     7498   7333   7368      2   -866   1528
ATOM   3427  CG  LYS A 233      -9.530  -6.480 -16.771  1.00 73.99           C  
ANISOU 3427  CG  LYS A 233     9376   9303   9434     70   -934   1660
ATOM   3428  CD  LYS A 233     -10.048  -7.781 -17.359  1.00 84.35           C  
ANISOU 3428  CD  LYS A 233    10715  10635  10700    -11  -1048   1755
ATOM   3429  CE  LYS A 233     -11.425  -7.601 -17.977  1.00 86.62           C  
ANISOU 3429  CE  LYS A 233    10912  10926  11075     61  -1074   1811
ATOM   3430  NZ  LYS A 233     -11.911  -8.843 -18.640  1.00 90.14           N1+
ANISOU 3430  NZ  LYS A 233    11385  11389  11476     -7  -1161   1868
ATOM   3431  H   LYS A 233      -7.100  -4.733 -17.551  1.00 62.68           H  
ATOM   3432  HA  LYS A 233      -8.339  -4.943 -14.957  1.00 55.73           H  
ATOM   3433  HB3 LYS A 233      -8.162  -7.448 -15.484  1.00 58.43           H  
ATOM   3434  HB2 LYS A 233      -7.445  -7.000 -17.008  1.00 58.43           H  
ATOM   3435  HG3 LYS A 233      -9.530  -5.706 -17.539  1.00 73.99           H  
ATOM   3436  HG2 LYS A 233     -10.198  -6.139 -15.980  1.00 73.99           H  
ATOM   3437  HD3 LYS A 233     -10.087  -8.544 -16.580  1.00 84.35           H  
ATOM   3438  HD2 LYS A 233      -9.345  -8.141 -18.113  1.00 84.35           H  
ATOM   3439  HE3 LYS A 233     -11.402  -6.805 -18.722  1.00 86.62           H  
ATOM   3440  HE2 LYS A 233     -12.146  -7.303 -17.214  1.00 86.62           H  
ATOM   3441  HZ1 LYS A 233     -11.973  -9.588 -17.960  1.00 90.14           H  
ATOM   3442  HZ2 LYS A 233     -12.825  -8.677 -19.038  1.00 90.14           H  
ATOM   3443  HZ3 LYS A 233     -11.270  -9.109 -19.374  1.00 90.14           H  
ATOM   3444  N   SER A 234      -5.197  -5.798 -15.166  1.00 47.75           N  
ANISOU 3444  N   SER A 234     6286   5967   5889    -26   -655   1223
ATOM   3445  CA  SER A 234      -4.062  -6.108 -14.335  1.00 42.35           C
[truncated: 150,923 more chars]
