# Supplementary material for: Anti-Inflammatory Activities of 8-Benzylaminoxanthines Showing High Adenosine A2A and Dual A1/A2A Receptor Affinity
Source: Int J Mol Sci. 2023 Sep 5;24(18):13707. doi: 10.3390/ijms241813707 (PMC10531311; doi:10.3390/ijms241813707)
Supplement: Supplementary file 1 [file ijms-24-13707-s001.zip › SI(apo)protein-ligand-complexes/5N2R_-clean_-_prepared_MZ-1495_-_prepared.pdb]

HEADER    MEMBRANE PROTEIN                        08-FEB-17   5N2R
TITLE     CRYSTAL STRUCTURE OF STABILIZED A2A ADENOSINE RECEPTOR
TITLE    2 A2AR-STAR2-BRIL IN COMPLEX WITH PSB36 AT 2.8A RESOLUTION
EXPDTA    X-RAY DIFFRACTION
REMARK   2 RESOLUTION.    2.80 ANGSTROMS
REMARK   3  R VALUE : 0.188000
REMARK   3  FREE R VALUE : 0.229000
REMARK   4 5N2R COMPLIES WITH FORMAT V. 3.30,
REMARK 200  TEMPERATURE           (KELVIN) : 100.00
REMARK 200  PH                             : 5.50
REMARK 350 BIOMOLECULE: 1
REMARK 350 APPLY THE FOLLOWING TO CHAINS: A
REMARK 350   BIOMT1  1   1.000000 0.000000 0.000000   0.000000
REMARK 350   BIOMT2  1   0.000000 1.000000 0.000000   0.000000
REMARK 350   BIOMT3  1   0.000000 0.000000 1.000000   0.000000
REMARK 888
REMARK 888 WRITTEN BY MAESTRO (A PRODUCT OF SCHRODINGER, LLC)
CRYST1   39.254  180.739  140.641  90.00  90.00  90.00 C 2 2 21      8
ATOM      1  N   GLY A  -1      -3.142 -17.909  31.400  1.00134.68           N  
ANISOU    1  N   GLY A  -1    19324  15925  15924   -496    270   -637
ATOM      2  CA  GLY A  -1      -2.393 -17.084  30.455  1.00132.27           C  
ANISOU    2  CA  GLY A  -1    18841  15728  15687   -416    268   -605
ATOM      3  C   GLY A  -1      -1.007 -17.659  30.169  1.00135.39           C  
ANISOU    3  C   GLY A  -1    19204  16180  16059   -311    304   -610
ATOM      4  O   GLY A  -1      -0.152 -17.681  31.054  1.00137.46           O  
ANISOU    4  O   GLY A  -1    19539  16410  16281   -193    372   -616
ATOM      5  H1  GLY A  -1      -4.037 -17.500  31.623  1.00134.68           H  
ATOM      6  H2  GLY A  -1      -3.332 -18.826  31.024  1.00134.68           H  
ATOM      7  HA3 GLY A  -1      -2.279 -16.082  30.869  1.00132.27           H  
ATOM      8  HA2 GLY A  -1      -2.967 -16.985  29.533  1.00132.27           H  
ATOM      9  N   ALA A   0      -0.789 -18.116  28.924  1.00133.55           N  
ANISOU    9  N   ALA A   0    18860  16033  15849   -353    260   -604
ATOM     10  CA  ALA A   0       0.479 -18.661  28.433  1.00125.93           C  
ANISOU   10  CA  ALA A   0    17852  15132  14863   -269    287   -607
ATOM     11  C   ALA A   0       1.537 -17.545  28.264  1.00125.17           C  
ANISOU   11  C   ALA A   0    17671  15092  14796   -134    334   -579
ATOM     12  O   ALA A   0       1.144 -16.405  28.003  1.00127.39           O  
ANISOU   12  O   ALA A   0    17876  15391  15134   -127    326   -553
ATOM     13  CB  ALA A   0       0.221 -19.306  27.060  1.00123.66           C  
ANISOU   13  CB  ALA A   0    17447  14931  14606   -345    225   -599
ATOM     14  H   ALA A   0      -1.544 -18.049  28.258  1.00133.55           H  
ATOM     15  HA  ALA A   0       0.804 -19.425  29.138  1.00125.93           H  
ATOM     16  HB1 ALA A   0       1.129 -19.753  26.653  1.00123.66           H  
ATOM     17  HB2 ALA A   0      -0.523 -20.099  27.134  1.00123.66           H  
ATOM     18  HB3 ALA A   0      -0.142 -18.578  26.334  1.00123.66           H  
ATOM     19  N   PRO A   1       2.857 -17.843  28.397  1.00123.65           N  
ANISOU   19  N   PRO A   1    17488  14932  14563    -27    384   -581
ATOM     20  CA  PRO A   1       3.971 -16.890  28.216  1.00120.83           C  
ANISOU   20  CA  PRO A   1    17045  14640  14224    100    430   -551
ATOM     21  C   PRO A   1       3.857 -16.023  26.938  1.00121.27           C  
ANISOU   21  C   PRO A   1    16923  14793  14360     71    384   -519
ATOM     22  O   PRO A   1       3.799 -16.602  25.852  1.00118.86           O  
ANISOU   22  O   PRO A   1    16536  14547  14079      2    335   -518
ATOM     23  CB  PRO A   1       5.238 -17.760  28.174  1.00118.42           C  
ANISOU   23  CB  PRO A   1    16757  14378  13860    185    471   -557
ATOM     24  CG  PRO A   1       4.882 -18.991  28.983  1.00119.30           C  
ANISOU   24  CG  PRO A   1    17031  14396  13903    140    477   -597
ATOM     25  CD  PRO A   1       3.373 -19.155  28.799  1.00121.40           C  
ANISOU   25  CD  PRO A   1    17300  14625  14204    -16    405   -610
ATOM     26  HA  PRO A   1       4.013 -16.296  29.127  1.00120.83           H  
ATOM     27  HB3 PRO A   1       6.112 -17.242  28.571  1.00118.42           H  
ATOM     28  HB2 PRO A   1       5.479 -18.069  27.157  1.00118.42           H  
ATOM     29  HG3 PRO A   1       5.099 -18.802  30.035  1.00119.30           H  
ATOM     30  HG2 PRO A   1       5.444 -19.876  28.682  1.00119.30           H  
ATOM     31  HD2 PRO A   1       3.162 -19.884  28.016  1.00121.40           H  
ATOM     32  HD3 PRO A   1       2.924 -19.509  29.728  1.00121.40           H  
ATOM     33  N   PRO A   2       3.790 -14.670  27.039  1.00117.96           N  
ANISOU   33  N   PRO A   2    16446  14390  13981    121    401   -493
ATOM     34  CA  PRO A   2       3.638 -13.738  25.902  1.00112.22           C  
ANISOU   34  CA  PRO A   2    15563  13744  13330     85    356   -465
ATOM     35  C   PRO A   2       4.607 -13.937  24.724  1.00100.48           C  
ANISOU   35  C   PRO A   2    13958  12368  11852    114    349   -450
ATOM     36  O   PRO A   2       4.215 -13.727  23.577  1.00101.56           O  
ANISOU   36  O   PRO A   2    13988  12561  12041     49    298   -437
ATOM     37  CB  PRO A   2       3.836 -12.337  26.499  1.00111.82           C  
ANISOU   37  CB  PRO A   2    15494  13687  13304    157    391   -442
ATOM     38  CG  PRO A   2       3.434 -12.479  27.954  1.00108.08           C  
ANISOU   38  CG  PRO A   2    15182  13102  12780    185    433   -461
ATOM     39  CD  PRO A   2       3.742 -13.933  28.305  1.00111.83           C  
ANISOU   39  CD  PRO A   2    15754  13552  13184    207    458   -488
ATOM     40  HA  PRO A   2       2.614 -13.837  25.538  1.00112.22           H  
ATOM     41  HB3 PRO A   2       3.251 -11.576  25.981  1.00111.82           H  
ATOM     42  HB2 PRO A   2       4.884 -12.031  26.455  1.00111.82           H  
ATOM     43  HG3 PRO A   2       2.360 -12.307  28.045  1.00108.08           H  
ATOM     44  HG2 PRO A   2       3.939 -11.768  28.608  1.00108.08           H  
ATOM     45  HD2 PRO A   2       4.712 -14.006  28.799  1.00111.83           H  
ATOM     46  HD3 PRO A   2       2.980 -14.325  28.980  1.00111.83           H  
ATOM     47  N   ILE A   3       5.850 -14.364  25.012  1.00100.71           N  
ANISOU   47  N   ILE A   3    14006  12430  11828    209    399   -448
ATOM     48  CA  ILE A   3       6.921 -14.638  24.053  1.00106.06           C  
ANISOU   48  CA  ILE A   3    14570  13218  12508    236    395   -430
ATOM     49  C   ILE A   3       6.594 -15.780  23.065  1.00102.61           C  
ANISOU   49  C   ILE A   3    14114  12800  12074    143    343   -445
ATOM     50  O   ILE A   3       7.120 -15.766  21.956  1.00102.72           O  
ANISOU   50  O   ILE A   3    14019  12901  12108    130    320   -429
ATOM     51  CB  ILE A   3       8.245 -14.900  24.827  1.00104.36           C  
ANISOU   51  CB  ILE A   3    14383  13040  12229    362    463   -421
ATOM     52  CG1 ILE A   3       9.476 -14.890  23.888  1.00105.02           C  
ANISOU   52  CG1 ILE A   3    14328  13253  12321    395    462   -391
ATOM     53  CG2 ILE A   3       8.203 -16.180  25.692  1.00103.48           C  
ANISOU   53  CG2 ILE A   3    14395  12874  12048    366    483   -453
ATOM     54  CD1 ILE A   3      10.814 -14.692  24.614  1.00104.14           C  
ANISOU   54  CD1 ILE A   3    14231  13197  12140    511    525   -378
ATOM     55  H   ILE A   3       6.074 -14.510  25.986  1.00100.71           H  
ATOM     56  HA  ILE A   3       7.052 -13.725  23.472  1.00106.06           H  
ATOM     57  HB  ILE A   3       8.368 -14.058  25.509  1.00104.36           H  
ATOM     58 HG13 ILE A   3       9.371 -14.083  23.163  1.00105.02           H  
ATOM     59 HG12 ILE A   3       9.518 -15.812  23.308  1.00105.02           H  
ATOM     60 HG21 ILE A   3       9.077 -16.249  26.340  1.00103.48           H  
ATOM     61 HG22 ILE A   3       7.328 -16.200  26.341  1.00103.48           H  
ATOM     62 HG23 ILE A   3       8.181 -17.083  25.080  1.00103.48           H  
ATOM     63 HD11 ILE A   3      11.636 -14.642  23.900  1.00104.14           H  
ATOM     64 HD12 ILE A   3      10.818 -13.767  25.190  1.00104.14           H  
ATOM     65 HD13 ILE A   3      11.028 -15.515  25.296  1.00104.14           H  
ATOM     66  N   MET A   4       5.725 -16.738  23.437  1.00 91.56           N  
ANISOU   66  N   MET A   4    12819  11321  10650     74    324   -476
ATOM     67  CA  MET A   4       5.344 -17.885  22.606  1.00 83.49           C  
ANISOU   67  CA  MET A   4    11778  10318   9626    -16    274   -488
ATOM     68  C   MET A   4       4.358 -17.472  21.501  1.00 78.56           C  
ANISOU   68  C   MET A   4    11048   9728   9075   -105    210   -471
ATOM     69  O   MET A   4       4.525 -17.888  20.356  1.00 79.81           O  
ANISOU   69  O   MET A   4    11109   9962   9254   -126    182   -457
ATOM     70  CB  MET A   4       4.664 -18.952  23.488  1.00 86.81           C  
ANISOU   70  CB  MET A   4    12341  10645   9996    -71    270   -524
ATOM     71  CG  MET A   4       5.630 -19.648  24.458  1.00 89.99           C  
ANISOU   71  CG  MET A   4    12863  11007  10321     19    336   -543
ATOM     72  SD  MET A   4       4.840 -20.824  25.591  1.00 90.61           S  
ANISOU   72  SD  MET A   4    13117  10976  10334    -56    329   -589
ATOM     73  CE  MET A   4       4.438 -22.173  24.449  1.00 92.48           C  
ANISOU   73  CE  MET A   4    13278  11278  10581   -160    262   -592
ATOM     74  H   MET A   4       5.302 -16.671  24.353  1.00 91.56           H  
ATOM     75  HA  MET A   4       6.234 -18.313  22.139  1.00 83.49           H  
ATOM     76  HB3 MET A   4       4.217 -19.715  22.850  1.00 86.81           H  
ATOM     77  HB2 MET A   4       3.837 -18.512  24.047  1.00 86.81           H  
ATOM     78  HG3 MET A   4       6.134 -18.901  25.070  1.00 89.99           H  
ATOM     79  HG2 MET A   4       6.412 -20.168  23.905  1.00 89.99           H  
ATOM     80  HE1 MET A   4       4.000 -23.007  24.997  1.00 92.48           H  
ATOM     81  HE2 MET A   4       3.721 -21.845  23.698  1.00 92.48           H  
ATOM     82  HE3 MET A   4       5.338 -22.528  23.945  1.00 92.48           H  
ATOM     83  N   GLY A   5       3.369 -16.624  21.832  1.00 72.09           N  
ANISOU   83  N   GLY A   5    10248   8855   8290   -158    187   -471
ATOM     84  CA  GLY A   5       2.415 -16.054  20.881  1.00 75.53           C  
ANISOU   84  CA  GLY A   5    10579   9327   8794   -224    135   -450
ATOM     85  C   GLY A   5       3.022 -14.932  20.029  1.00 69.65           C  
ANISOU   85  C   GLY A   5     9718   8657   8090   -165    146   -421
ATOM     86  O   GLY A   5       2.612 -14.746  18.883  1.00 62.51           O  
ANISOU   86  O   GLY A   5     8715   7803   7231   -207    106   -403
ATOM     87  H   GLY A   5       3.302 -16.320  22.793  1.00 72.09           H  
ATOM     88  HA3 GLY A   5       1.570 -15.649  21.439  1.00 75.53           H  
ATOM     89  HA2 GLY A   5       2.017 -16.836  20.232  1.00 75.53           H  
ATOM     90  N   SER A   6       4.032 -14.227  20.569  1.00 61.45           N  
ANISOU   90  N   SER A   6     8691   7626   7032    -66    201   -414
ATOM     91  CA  SER A   6       4.798 -13.200  19.869  1.00 57.85           C  
ANISOU   91  CA  SER A   6     8126   7250   6606    -11    213   -386
ATOM     92  C   SER A   6       5.814 -13.825  18.902  1.00 58.42           C  
ANISOU   92  C   SER A   6     8126   7405   6665     -9    204   -377
ATOM     93  O   SER A   6       6.068 -13.233  17.860  1.00 66.02           O  
ANISOU   93  O   SER A   6     8986   8433   7666    -22    182   -356
ATOM     94  CB  SER A   6       5.580 -12.352  20.889  1.00 60.12           C  
ANISOU   94  CB  SER A   6     8444   7533   6867     96    276   -378
ATOM     95  OG  SER A   6       4.705 -11.526  21.627  1.00 80.00           O  
ANISOU   95  OG  SER A   6    11045   9964   9387     95    288   -387
ATOM     96  H   SER A   6       4.296 -14.428  21.524  1.00 61.45           H  
ATOM     97  HA  SER A   6       4.125 -12.555  19.300  1.00 57.85           H  
ATOM     98  HB3 SER A   6       6.289 -11.696  20.381  1.00 60.12           H  
ATOM     99  HB2 SER A   6       6.159 -12.977  21.566  1.00 60.12           H  
ATOM    100  HG  SER A   6       4.160 -12.078  22.169  1.00 80.00           H  
ATOM    101  N   SER A   7       6.364 -15.018  19.200  1.00 59.75           N  
ANISOU  101  N   SER A   7     8353   7573   6779      6    220   -394
ATOM    102  CA  SER A   7       7.322 -15.727  18.345  1.00 56.01           C  
ANISOU  102  CA  SER A   7     7815   7180   6287     10    215   -384
ATOM    103  C   SER A   7       6.690 -16.194  17.025  1.00 55.85           C  
ANISOU  103  C   SER A   7     7732   7181   6308    -85    153   -380
ATOM    104  O   SER A   7       7.343 -16.112  15.988  1.00 61.02           O  
ANISOU  104  O   SER A   7     8299   7910   6977    -90    139   -361
ATOM    105  CB  SER A   7       7.902 -16.950  19.086  1.00 58.60           C  
ANISOU  105  CB  SER A   7     8226   7497   6544     45    246   -404
ATOM    106  OG  SER A   7       8.970 -16.558  19.923  1.00 72.93           O  
ANISOU  106  OG  SER A   7    10086   9309   8316    151    310   -401
ATOM    107  H   SER A   7       6.122 -15.455  20.079  1.00 59.75           H  
ATOM    108  HA  SER A   7       8.136 -15.044  18.088  1.00 56.01           H  
ATOM    109  HB3 SER A   7       8.311 -17.677  18.382  1.00 58.60           H  
ATOM    110  HB2 SER A   7       7.141 -17.470  19.668  1.00 58.60           H  
ATOM    111  HG  SER A   7       8.613 -16.040  20.631  1.00 72.93           H  
ATOM    112  N   VAL A   8       5.415 -16.621  17.056  1.00 52.96           N  
ANISOU  112  N   VAL A   8     7413   6754   5957   -162    115   -396
ATOM    113  CA  VAL A   8       4.618 -16.992  15.883  1.00 56.54           C  
ANISOU  113  CA  VAL A   8     7806   7228   6448   -247     57   -387
ATOM    114  C   VAL A   8       4.330 -15.756  15.010  1.00 64.66           C  
ANISOU  114  C   VAL A   8     8741   8289   7537   -252     40   -361
ATOM    115  O   VAL A   8       4.497 -15.829  13.794  1.00 58.55           O  
ANISOU  115  O   VAL A   8     7891   7569   6787   -276     14   -344
ATOM    116  CB  VAL A   8       3.307 -17.688  16.349  1.00 53.65           C  
ANISOU  116  CB  VAL A   8     7506   6797   6080   -327     22   -405
ATOM    117  CG1 VAL A   8       2.317 -17.979  15.201  1.00 46.88           C  
ANISOU  117  CG1 VAL A   8     6578   5964   5270   -404    -35   -387
ATOM    118  CG2 VAL A   8       3.608 -19.001  17.095  1.00 56.86           C  
ANISOU  118  CG2 VAL A   8     7995   7184   6424   -337     30   -430
ATOM    119  H   VAL A   8       4.949 -16.655  17.952  1.00 52.96           H  
ATOM    120  HA  VAL A   8       5.196 -17.699  15.283  1.00 56.54           H  
ATOM    121  HB  VAL A   8       2.799 -17.024  17.051  1.00 53.65           H  
ATOM    122 HG11 VAL A   8       1.446 -18.527  15.564  1.00 46.88           H  
ATOM    123 HG12 VAL A   8       1.940 -17.066  14.740  1.00 46.88           H  
ATOM    124 HG13 VAL A   8       2.784 -18.580  14.420  1.00 46.88           H  
ATOM    125 HG21 VAL A   8       2.693 -19.455  17.477  1.00 56.86           H  
ATOM    126 HG22 VAL A   8       4.088 -19.726  16.437  1.00 56.86           H  
ATOM    127 HG23 VAL A   8       4.267 -18.847  17.947  1.00 56.86           H  
ATOM    128  N   TYR A   9       3.949 -14.622  15.628  1.00 55.42           N  
ANISOU  128  N   TYR A   9     7582   7085   6392   -228     54   -358
ATOM    129  CA  TYR A   9       3.720 -13.336  14.965  1.00 38.90           C  
ANISOU  129  CA  TYR A   9     5406   5020   4354   -228     41   -335
ATOM    130  C   TYR A   9       4.998 -12.798  14.292  1.00 39.24           C  
ANISOU  130  C   TYR A   9     5378   5140   4393   -174     64   -317
ATOM    131  O   TYR A   9       4.957 -12.465  13.111  1.00 37.18           O  
ANISOU  131  O   TYR A   9     5041   4921   4166   -198     40   -299
ATOM    132  CB  TYR A   9       3.147 -12.327  15.992  1.00 39.40           C  
ANISOU  132  CB  TYR A   9     5499   5031   4438   -210     56   -335
ATOM    133  CG  TYR A   9       3.059 -10.885  15.514  1.00 54.21           C  
ANISOU  133  CG  TYR A   9     7296   6941   6361   -189     56   -312
ATOM    134  CD1 TYR A   9       2.307 -10.562  14.365  1.00 46.08           C  
ANISOU  134  CD1 TYR A   9     6200   5932   5378   -241     14   -297
ATOM    135  CD2 TYR A   9       3.777  -9.872  16.186  1.00 38.91           C  
ANISOU  135  CD2 TYR A   9     5352   5015   4416   -114     99   -304
ATOM    136  CE1 TYR A   9       2.298  -9.243  13.873  1.00 42.71           C  
ANISOU  136  CE1 TYR A   9     5707   5532   4990   -222     15   -278
ATOM    137  CE2 TYR A   9       3.774  -8.555  15.690  1.00 41.36           C  
ANISOU  137  CE2 TYR A   9     5590   5358   4766    -98     98   -284
ATOM    138  CZ  TYR A   9       3.049  -8.247  14.523  1.00 39.24           C  
ANISOU  138  CZ  TYR A   9     5262   5105   4544   -154     56   -272
ATOM    139  OH  TYR A   9       3.106  -6.992  13.999  1.00 34.82           O  
ANISOU  139  OH  TYR A   9     4638   4575   4019   -138     57   -254
ATOM    140  H   TYR A   9       3.840 -14.646  16.632  1.00 55.42           H  
ATOM    141  HA  TYR A   9       2.975 -13.491  14.183  1.00 38.90           H  
ATOM    142  HB3 TYR A   9       3.744 -12.352  16.904  1.00 39.40           H  
ATOM    143  HB2 TYR A   9       2.146 -12.643  16.289  1.00 39.40           H  
ATOM    144  HD1 TYR A   9       1.757 -11.329  13.840  1.00 46.08           H  
ATOM    145  HD2 TYR A   9       4.361 -10.105  17.066  1.00 38.91           H  
ATOM    146  HE1 TYR A   9       1.738  -9.002  12.983  1.00 42.71           H  
ATOM    147  HE2 TYR A   9       4.354  -7.790  16.184  1.00 41.36           H  
ATOM    148  HH  TYR A   9       3.106  -7.004  13.048  1.00 34.82           H  
ATOM    149  N   ILE A  10       6.120 -12.738  15.030  1.00 43.32           N  
ANISOU  149  N   ILE A  10     5920   5676   4864   -102    112   -320
ATOM    150  CA  ILE A  10       7.411 -12.206  14.583  1.00 40.89           C  
ANISOU  150  CA  ILE A  10     5540   5450   4544    -52    135   -299
ATOM    151  C   ILE A  10       8.038 -13.066  13.465  1.00 44.73           C  
ANISOU  151  C   ILE A  10     5983   5995   5018    -89    112   -293
ATOM    152  O   ILE A  10       8.621 -12.496  12.546  1.00 51.22           O  
ANISOU  152  O   ILE A  10     6728   6878   5856   -100    101   -272
ATOM    153  CB  ILE A  10       8.353 -12.029  15.814  1.00 45.96           C  
ANISOU  153  CB  ILE A  10     6220   6106   5136     41    194   -298
ATOM    154  CG1 ILE A  10       7.816 -10.914  16.747  1.00 58.72           C  
ANISOU  154  CG1 ILE A  10     7862   7678   6771     83    218   -295
ATOM    155  CG2 ILE A  10       9.822 -11.730  15.432  1.00 41.63           C  
ANISOU  155  CG2 ILE A  10     5597   5660   4562     85    216   -273
ATOM    156  CD1 ILE A  10       8.450 -10.885  18.146  1.00 57.31           C  
ANISOU  156  CD1 ILE A  10     7736   7499   6541    182    280   -294
ATOM    157  H   ILE A  10       6.065 -13.035  15.996  1.00 43.32           H  
ATOM    158  HA  ILE A  10       7.229 -11.217  14.158  1.00 40.89           H  
ATOM    159  HB  ILE A  10       8.353 -12.969  16.369  1.00 45.96           H  
ATOM    160 HG13 ILE A  10       6.740 -11.011  16.878  1.00 58.72           H  
ATOM    161 HG12 ILE A  10       7.944  -9.947  16.268  1.00 58.72           H  
ATOM    162 HG21 ILE A  10      10.443 -11.549  16.308  1.00 41.63           H  
ATOM    163 HG22 ILE A  10      10.284 -12.566  14.909  1.00 41.63           H  
ATOM    164 HG23 ILE A  10       9.892 -10.851  14.791  1.00 41.63           H  
ATOM    165 HD11 ILE A  10       7.947 -10.152  18.777  1.00 57.31           H  
ATOM    166 HD12 ILE A  10       8.371 -11.854  18.638  1.00 57.31           H  
ATOM    167 HD13 ILE A  10       9.503 -10.608  18.112  1.00 57.31           H  
ATOM    168  N   THR A  11       7.896 -14.404  13.501  1.00 51.04           N  
ANISOU  168  N   THR A  11     6833   6775   5784   -113    104   -310
ATOM    169  CA  THR A  11       8.430 -15.315  12.478  1.00 53.65           C  
ANISOU  169  CA  THR A  11     7127   7159   6100   -148     83   -303
ATOM    170  C   THR A  11       7.650 -15.186  11.153  1.00 57.20           C  
ANISOU  170  C   THR A  11     7524   7610   6600   -221     32   -292
ATOM    171  O   THR A  11       8.270 -15.193  10.090  1.00 45.63           O  
ANISOU  171  O   THR A  11     5999   6202   5137   -239     19   -275
ATOM    172  CB  THR A  11       8.380 -16.776  13.000  1.00 49.37           C  
ANISOU  172  CB  THR A  11     6656   6589   5512   -161     83   -326
ATOM    173  OG1 THR A  11       9.310 -16.903  14.059  1.00 45.09           O  
ANISOU  173  OG1 THR A  11     6173   6039   4919    -85    136   -336
ATOM    174  CG2 THR A  11       8.782 -17.851  11.971  1.00 46.06           C  
ANISOU  174  CG2 THR A  11     6198   6231   5073   -191     66   -317
ATOM    175  H   THR A  11       7.399 -14.815  14.280  1.00 51.04           H  
ATOM    176  HA  THR A  11       9.470 -15.047  12.277  1.00 53.65           H  
ATOM    177  HB  THR A  11       7.383 -17.009  13.379  1.00 49.37           H  
ATOM    178  HG1 THR A  11       8.989 -16.403  14.796  1.00 45.09           H  
ATOM    179 HG21 THR A  11       8.826 -18.837  12.434  1.00 46.06           H  
ATOM    180 HG22 THR A  11       8.064 -17.919  11.152  1.00 46.06           H  
ATOM    181 HG23 THR A  11       9.762 -17.643  11.541  1.00 46.06           H  
ATOM    182  N   VAL A  12       6.315 -15.029  11.216  1.00 50.29           N  
ANISOU  182  N   VAL A  12     6673   6674   5762   -263      3   -300
ATOM    183  CA  VAL A  12       5.437 -14.792  10.064  1.00 39.98           C  
ANISOU  183  CA  VAL A  12     5319   5370   4503   -322    -41   -286
ATOM    184  C   VAL A  12       5.689 -13.402   9.450  1.00 49.00           C  
ANISOU  184  C   VAL A  12     6393   6546   5677   -303    -36   -265
ATOM    185  O   VAL A  12       5.715 -13.281   8.228  1.00 40.04           O  
ANISOU  185  O   VAL A  12     5209   5443   4560   -333    -58   -250
ATOM    186  CB  VAL A  12       3.956 -14.979  10.507  1.00 48.56           C  
ANISOU  186  CB  VAL A  12     6441   6392   5616   -366    -69   -294
ATOM    187  CG1 VAL A  12       2.908 -14.431   9.514  1.00 46.35           C  
ANISOU  187  CG1 VAL A  12     6106   6117   5387   -408   -107   -273
ATOM    188  CG2 VAL A  12       3.655 -16.465  10.778  1.00 35.25           C  
ANISOU  188  CG2 VAL A  12     4815   4682   3896   -404    -84   -311
ATOM    189  H   VAL A  12       5.877 -15.034  12.127  1.00 50.29           H  
ATOM    190  HA  VAL A  12       5.667 -15.533   9.295  1.00 39.98           H  
ATOM    191  HB  VAL A  12       3.811 -14.436  11.443  1.00 48.56           H  
ATOM    192 HG11 VAL A  12       1.897 -14.669   9.844  1.00 46.35           H  
ATOM    193 HG12 VAL A  12       2.958 -13.346   9.422  1.00 46.35           H  
ATOM    194 HG13 VAL A  12       3.041 -14.858   8.520  1.00 46.35           H  
ATOM    195 HG21 VAL A  12       2.667 -16.591  11.221  1.00 35.25           H  
ATOM    196 HG22 VAL A  12       3.682 -17.044   9.855  1.00 35.25           H  
ATOM    197 HG23 VAL A  12       4.377 -16.913  11.459  1.00 35.25           H  
ATOM    198  N   GLU A  13       5.919 -12.375  10.285  1.00 38.31           N  
ANISOU  198  N   GLU A  13     5041   5186   4328   -253     -5   -265
ATOM    199  CA  GLU A  13       6.214 -11.004   9.875  1.00 32.71           C  
ANISOU  199  CA  GLU A  13     4270   4511   3646   -235      1   -246
ATOM    200  C   GLU A  13       7.580 -10.912   9.174  1.00 39.38           C  
ANISOU  200  C   GLU A  13     5066   5434   4461   -223     14   -232
ATOM    201  O   GLU A  13       7.664 -10.304   8.110  1.00 43.61           O  
ANISOU  201  O   GLU A  13     5551   6003   5018   -246     -1   -216
ATOM    202  CB  GLU A  13       6.207 -10.105  11.130  1.00 33.81           C  
ANISOU  202  CB  GLU A  13     4425   4631   3791   -181     34   -248
ATOM    203  CG  GLU A  13       4.809  -9.661  11.596  1.00 44.08           C  
ANISOU  203  CG  GLU A  13     5756   5862   5131   -203     17   -255
ATOM    204  CD  GLU A  13       4.216  -8.507  10.782  1.00 56.03           C  
ANISOU  204  CD  GLU A  13     7215   7381   6694   -220     -1   -239
ATOM    205  OE1 GLU A  13       4.071  -7.412  11.366  1.00 40.85           O  
ANISOU  205  OE1 GLU A  13     5292   5438   4791   -192     14   -235
ATOM    206  OE2 GLU A  13       3.893  -8.730   9.595  1.00 67.89           O1-
ANISOU  206  OE2 GLU A  13     8677   8905   8213   -259    -30   -228
ATOM    207  H   GLU A  13       5.863 -12.551  11.280  1.00 38.31           H  
ATOM    208  HA  GLU A  13       5.455 -10.677   9.164  1.00 32.71           H  
ATOM    209  HB3 GLU A  13       6.807  -9.215  10.962  1.00 33.81           H  
ATOM    210  HB2 GLU A  13       6.711 -10.616  11.949  1.00 33.81           H  
ATOM    211  HG3 GLU A  13       4.883  -9.344  12.636  1.00 44.08           H  
ATOM    212  HG2 GLU A  13       4.110 -10.497  11.579  1.00 44.08           H  
ATOM    213  N   LEU A  14       8.628 -11.555   9.719  1.00 39.57           N  
ANISOU  213  N   LEU A  14     5108   5491   4434   -189     41   -236
ATOM    214  CA  LEU A  14       9.968 -11.604   9.126  1.00 38.77           C  
ANISOU  214  CA  LEU A  14     4957   5473   4299   -184     52   -218
ATOM    215  C   LEU A  14      10.022 -12.428   7.826  1.00 47.69           C  
ANISOU  215  C   LEU A  14     6070   6616   5433   -250     14   -214
ATOM    216  O   LEU A  14      10.849 -12.126   6.967  1.00 43.71           O  
ANISOU  216  O   LEU A  14     5516   6168   4923   -272      7   -195
ATOM    217  CB  LEU A  14      10.971 -12.191  10.144  1.00 40.75           C  
ANISOU  217  CB  LEU A  14     5232   5760   4490   -125     92   -221
ATOM    218  CG  LEU A  14      11.319 -11.252  11.322  1.00 40.04           C  
ANISOU  218  CG  LEU A  14     5154   5672   4387    -46    137   -218
ATOM    219  CD1 LEU A  14      12.035 -12.032  12.435  1.00 53.36           C  
ANISOU  219  CD1 LEU A  14     6871   7393   6009     20    181   -219
ATOM    220  CD2 LEU A  14      12.167 -10.045  10.888  1.00 28.48           C  
ANISOU  220  CD2 LEU A  14     3618   4267   2935    -33    145   -193
ATOM    221  H   LEU A  14       8.493 -12.036  10.599  1.00 39.57           H  
ATOM    222  HA  LEU A  14      10.263 -10.587   8.868  1.00 38.77           H  
ATOM    223  HB3 LEU A  14      11.901 -12.464   9.643  1.00 40.75           H  
ATOM    224  HB2 LEU A  14      10.564 -13.127  10.531  1.00 40.75           H  
ATOM    225  HG  LEU A  14      10.395 -10.861  11.743  1.00 40.04           H  
ATOM    226 HD11 LEU A  14      12.229 -11.396  13.298  1.00 53.36           H  
ATOM    227 HD12 LEU A  14      11.433 -12.874  12.777  1.00 53.36           H  
ATOM    228 HD13 LEU A  14      12.990 -12.428  12.089  1.00 53.36           H  
ATOM    229 HD21 LEU A  14      12.422  -9.420  11.744  1.00 28.48           H  
ATOM    230 HD22 LEU A  14      13.099 -10.363  10.420  1.00 28.48           H  
ATOM    231 HD23 LEU A  14      11.637  -9.409  10.180  1.00 28.48           H  
ATOM    232  N   ALA A  15       9.122 -13.411   7.643  1.00 47.33           N  
ANISOU  232  N   ALA A  15     6068   6521   5395   -285    -11   -228
ATOM    233  CA  ALA A  15       8.971 -14.167   6.399  1.00 36.83           C  
ANISOU  233  CA  ALA A  15     4724   5198   4071   -346    -47   -221
ATOM    234  C   ALA A  15       8.311 -13.313   5.301  1.00 44.96           C  
ANISOU  234  C   ALA A  15     5719   6215   5148   -380    -74   -207
ATOM    235  O   ALA A  15       8.740 -13.376   4.151  1.00 51.94           O  
ANISOU  235  O   ALA A  15     6576   7126   6031   -417    -92   -193
ATOM    236  CB  ALA A  15       8.105 -15.408   6.666  1.00 34.04           C  
ANISOU  236  CB  ALA A  15     4423   4797   3715   -374    -69   -238
ATOM    237  H   ALA A  15       8.480 -13.619   8.395  1.00 47.33           H  
ATOM    238  HA  ALA A  15       9.955 -14.490   6.053  1.00 36.83           H  
ATOM    239  HB1 ALA A  15       7.986 -16.007   5.762  1.00 34.04           H  
ATOM    240  HB2 ALA A  15       8.564 -16.048   7.419  1.00 34.04           H  
ATOM    241  HB3 ALA A  15       7.108 -15.145   7.020  1.00 34.04           H  
ATOM    242  N   ILE A  16       7.319 -12.478   5.663  1.00 40.54           N  
ANISOU  242  N   ILE A  16     5163   5612   4628   -368    -75   -211
ATOM    243  CA  ILE A  16       6.650 -11.511   4.784  1.00 39.09           C  
ANISOU  243  CA  ILE A  16     4950   5415   4487   -392    -97   -198
ATOM    244  C   ILE A  16       7.600 -10.360   4.396  1.00 41.18           C  
ANISOU  244  C   ILE A  16     5170   5733   4745   -381    -80   -184
ATOM    245  O   ILE A  16       7.517  -9.884   3.267  1.00 41.22           O  
ANISOU  245  O   ILE A  16     5153   5747   4762   -414    -98   -171
ATOM    246  CB  ILE A  16       5.357 -10.996   5.486  1.00 30.26           C  
ANISOU  246  CB  ILE A  16     3847   4241   3410   -381   -101   -204
ATOM    247  CG1 ILE A  16       4.303 -12.124   5.555  1.00 21.49           C  
ANISOU  247  CG1 ILE A  16     2774   3085   2305   -411   -126   -212
ATOM    248  CG2 ILE A  16       4.724  -9.747   4.834  1.00 22.29           C  
ANISOU  248  CG2 ILE A  16     2804   3224   2440   -392   -114   -189
ATOM    249  CD1 ILE A  16       3.194 -11.878   6.583  1.00 45.06           C  
ANISOU  249  CD1 ILE A  16     5776   6022   5322   -407   -131   -216
ATOM    250  H   ILE A  16       7.022 -12.492   6.629  1.00 40.54           H  
ATOM    251  HA  ILE A  16       6.366 -12.021   3.861  1.00 39.09           H  
ATOM    252  HB  ILE A  16       5.621 -10.719   6.507  1.00 30.26           H  
ATOM    253 HG13 ILE A  16       4.779 -13.071   5.809  1.00 21.49           H  
ATOM    254 HG12 ILE A  16       3.861 -12.280   4.570  1.00 21.49           H  
ATOM    255 HG21 ILE A  16       3.826  -9.437   5.366  1.00 22.29           H  
ATOM    256 HG22 ILE A  16       5.389  -8.884   4.844  1.00 22.29           H  
ATOM    257 HG23 ILE A  16       4.442  -9.939   3.800  1.00 22.29           H  
ATOM    258 HD11 ILE A  16       2.568 -12.766   6.660  1.00 45.06           H  
ATOM    259 HD12 ILE A  16       3.600 -11.670   7.573  1.00 45.06           H  
ATOM    260 HD13 ILE A  16       2.552 -11.044   6.303  1.00 45.06           H  
ATOM    261  N   ALA A  17       8.513  -9.943   5.292  1.00 44.84           N  
ANISOU  261  N   ALA A  17     5622   6232   5182   -334    -45   -185
ATOM    262  CA  ALA A  17       9.506  -8.894   5.051  1.00 49.35           C  
ANISOU  262  CA  ALA A  17     6146   6865   5739   -327    -30   -168
ATOM    263  C   ALA A  17      10.573  -9.326   4.035  1.00 55.37           C  
ANISOU  263  C   ALA A  17     6886   7683   6467   -367    -40   -155
ATOM    264  O   ALA A  17      10.924  -8.537   3.162  1.00 63.48           O  
ANISOU  264  O   ALA A  17     7886   8736   7497   -401    -50   -142
ATOM    265  CB  ALA A  17      10.198  -8.537   6.374  1.00 25.60           C  
ANISOU  265  CB  ALA A  17     3129   3894   2703   -263     11   -167
ATOM    266  H   ALA A  17       8.502 -10.367   6.210  1.00 44.84           H  
ATOM    267  HA  ALA A  17       8.994  -8.011   4.666  1.00 49.35           H  
ATOM    268  HB1 ALA A  17      10.965  -7.777   6.227  1.00 25.60           H  
ATOM    269  HB2 ALA A  17       9.485  -8.138   7.091  1.00 25.60           H  
ATOM    270  HB3 ALA A  17      10.679  -9.403   6.828  1.00 25.60           H  
ATOM    271  N   VAL A  18      11.048 -10.582   4.120  1.00 46.38           N  
ANISOU  271  N   VAL A  18     5765   6563   5293   -367    -36   -159
ATOM    272  CA  VAL A  18      11.991 -11.203   3.185  1.00 35.31           C  
ANISOU  272  CA  VAL A  18     4345   5217   3855   -408    -45   -146
ATOM    273  C   VAL A  18      11.380 -11.336   1.777  1.00 43.58           C  
ANISOU  273  C   VAL A  18     5401   6226   4931   -469    -82   -141
ATOM    274  O   VAL A  18      12.037 -10.980   0.800  1.00 41.71           O  
ANISOU  274  O   VAL A  18     5143   6025   4680   -510    -91   -125
ATOM    275  CB  VAL A  18      12.461 -12.565   3.776  1.00 36.20           C  
ANISOU  275  CB  VAL A  18     4479   5349   3926   -393    -35   -152
ATOM    276  CG1 VAL A  18      13.140 -13.511   2.765  1.00 42.37           C  
ANISOU  276  CG1 VAL A  18     5243   6183   4673   -442    -48   -137
ATOM    277  CG2 VAL A  18      13.417 -12.340   4.962  1.00 45.48           C  
ANISOU  277  CG2 VAL A  18     5647   6569   5065   -324      8   -152
ATOM    278  H   VAL A  18      10.708 -11.162   4.876  1.00 46.38           H  
ATOM    279  HA  VAL A  18      12.859 -10.546   3.094  1.00 35.31           H  
ATOM    280  HB  VAL A  18      11.583 -13.090   4.155  1.00 36.20           H  
ATOM    281 HG11 VAL A  18      13.515 -14.408   3.259  1.00 42.37           H  
ATOM    282 HG12 VAL A  18      12.450 -13.849   1.991  1.00 42.37           H  
ATOM    283 HG13 VAL A  18      13.986 -13.025   2.277  1.00 42.37           H  
ATOM    284 HG21 VAL A  18      13.631 -13.276   5.478  1.00 45.48           H  
ATOM    285 HG22 VAL A  18      14.366 -11.922   4.626  1.00 45.48           H  
ATOM    286 HG23 VAL A  18      13.006 -11.649   5.696  1.00 45.48           H  
ATOM    287  N   LEU A  19      10.119 -11.792   1.676  1.00 41.85           N  
ANISOU  287  N   LEU A  19     5216   5936   4749   -476   -104   -152
ATOM    288  CA  LEU A  19       9.393 -11.951   0.413  1.00 35.14           C  
ANISOU  288  CA  LEU A  19     4378   5051   3924   -523   -136   -144
ATOM    289  C   LEU A  19       8.981 -10.604  -0.212  1.00 40.04           C  
ANISOU  289  C   LEU A  19     4983   5656   4575   -532   -141   -135
ATOM    290  O   LEU A  19       8.864 -10.521  -1.435  1.00 39.83           O  
ANISOU  290  O   LEU A  19     4960   5625   4549   -572   -157   -123
ATOM    291  CB  LEU A  19       8.119 -12.786   0.666  1.00 32.91           C  
ANISOU  291  CB  LEU A  19     4128   4708   3668   -525   -157   -153
ATOM    292  CG  LEU A  19       8.366 -14.269   1.015  1.00 43.13           C  
ANISOU  292  CG  LEU A  19     5446   6010   4931   -530   -160   -162
ATOM    293  CD1 LEU A  19       7.088 -14.904   1.585  1.00 39.51           C  
ANISOU  293  CD1 LEU A  19     5018   5497   4499   -540   -184   -169
ATOM    294  CD2 LEU A  19       8.873 -15.075  -0.191  1.00 44.04           C  
ANISOU  294  CD2 LEU A  19     5555   6163   5013   -568   -170   -148
ATOM    295  H   LEU A  19       9.637 -12.058   2.523  1.00 41.85           H  
ATOM    296  HA  LEU A  19      10.037 -12.460  -0.306  1.00 35.14           H  
ATOM    297  HB3 LEU A  19       7.478 -12.755  -0.214  1.00 32.91           H  
ATOM    298  HB2 LEU A  19       7.545 -12.313   1.466  1.00 32.91           H  
ATOM    299  HG  LEU A  19       9.131 -14.327   1.789  1.00 43.13           H  
ATOM    300 HD11 LEU A  19       7.259 -15.940   1.876  1.00 39.51           H  
ATOM    301 HD12 LEU A  19       6.741 -14.370   2.470  1.00 39.51           H  
ATOM    302 HD13 LEU A  19       6.279 -14.891   0.854  1.00 39.51           H  
ATOM    303 HD21 LEU A  19       9.022 -16.122   0.073  1.00 44.04           H  
ATOM    304 HD22 LEU A  19       8.162 -15.041  -1.018  1.00 44.04           H  
ATOM    305 HD23 LEU A  19       9.828 -14.700  -0.556  1.00 44.04           H  
ATOM    306  N   ALA A  20       8.792  -9.555   0.608  1.00 46.33           N  
ANISOU  306  N   ALA A  20     5767   6442   5393   -495   -125   -142
ATOM    307  CA  ALA A  20       8.425  -8.211   0.166  1.00 38.26           C  
ANISOU  307  CA  ALA A  20     4731   5407   4397   -501   -127   -134
ATOM    308  C   ALA A  20       9.631  -7.427  -0.366  1.00 37.75           C  
ANISOU  308  C   ALA A  20     4641   5404   4299   -525   -117   -122
ATOM    309  O   ALA A  20       9.466  -6.639  -1.295  1.00 46.75           O  
ANISOU  309  O   ALA A  20     5785   6533   5445   -559   -129   -114
ATOM    310  CB  ALA A  20       7.841  -7.428   1.354  1.00 28.84           C  
ANISOU  310  CB  ALA A  20     3532   4192   3235   -455   -112   -143
ATOM    311  H   ALA A  20       8.880  -9.705   1.604  1.00 46.33           H  
ATOM    312  HA  ALA A  20       7.686  -8.295  -0.628  1.00 38.26           H  
ATOM    313  HB1 ALA A  20       7.616  -6.398   1.076  1.00 28.84           H  
ATOM    314  HB2 ALA A  20       6.906  -7.872   1.694  1.00 28.84           H  
ATOM    315  HB3 ALA A  20       8.527  -7.397   2.202  1.00 28.84           H  
ATOM    316  N   ILE A  21      10.836  -7.663   0.184  1.00 41.64           N  
ANISOU  316  N   ILE A  21     5107   5963   4750   -508    -95   -120
ATOM    317  CA  ILE A  21      12.092  -7.088  -0.298  1.00 39.95           C  
ANISOU  317  CA  ILE A  21     4860   5822   4496   -536    -86   -104
ATOM    318  C   ILE A  21      12.498  -7.789  -1.604  1.00 53.06           C  
ANISOU  318  C   ILE A  21     6535   7495   6132   -600   -106    -93
ATOM    319  O   ILE A  21      12.632  -7.110  -2.617  1.00 58.63           O  
ANISOU  319  O   ILE A  21     7240   8209   6827   -647   -115    -83
ATOM    320  CB  ILE A  21      13.194  -7.205   0.797  1.00 36.42           C  
ANISOU  320  CB  ILE A  21     4377   5453   4006   -495    -54    -98
ATOM    321  CG1 ILE A  21      12.870  -6.264   1.981  1.00 42.06           C  
ANISOU  321  CG1 ILE A  21     5081   6156   4744   -432    -32   -105
ATOM    322  CG2 ILE A  21      14.616  -6.897   0.267  1.00 26.21           C  
ANISOU  322  CG2 ILE A  21     3043   4252   2662   -533    -49    -76
ATOM    323  CD1 ILE A  21      13.651  -6.581   3.265  1.00 39.69           C  
ANISOU  323  CD1 ILE A  21     4758   5918   4404   -375      3    -99
ATOM    324  H   ILE A  21      10.888  -8.308   0.961  1.00 41.64           H  
ATOM    325  HA  ILE A  21      11.937  -6.030  -0.518  1.00 39.95           H  
ATOM    326  HB  ILE A  21      13.194  -8.232   1.168  1.00 36.42           H  
ATOM    327 HG13 ILE A  21      11.809  -6.310   2.215  1.00 42.06           H  
ATOM    328 HG12 ILE A  21      13.049  -5.233   1.679  1.00 42.06           H  
ATOM    329 HG21 ILE A  21      15.362  -6.937   1.059  1.00 26.21           H  
ATOM    330 HG22 ILE A  21      14.943  -7.616  -0.484  1.00 26.21           H  
ATOM    331 HG23 ILE A  21      14.662  -5.904  -0.181  1.00 26.21           H  
ATOM    332 HD11 ILE A  21      13.329  -5.939   4.082  1.00 39.69           H  
ATOM    333 HD12 ILE A  21      13.498  -7.614   3.578  1.00 39.69           H  
ATOM    334 HD13 ILE A  21      14.722  -6.422   3.141  1.00 39.69           H  
ATOM    335  N   LEU A  22      12.663  -9.125  -1.597  1.00 51.03           N  
ANISOU  335  N   LEU A  22     6295   7236   5860   -606   -113    -95
ATOM    336  CA  LEU A  22      13.150  -9.917  -2.736  1.00 48.77           C  
ANISOU  336  CA  LEU A  22     6022   6964   5545   -666   -132    -83
ATOM    337  C   LEU A  22      12.255  -9.831  -3.982  1.00 46.37           C  
ANISOU  337  C   LEU A  22     5756   6590   5273   -702   -156    -81
ATOM    338  O   LEU A  22      12.772  -9.813  -5.100  1.00 43.54           O  
ANISOU  338  O   LEU A  22     5407   6243   4892   -756   -165    -69
ATOM    339  CB  LEU A  22      13.295 -11.399  -2.324  1.00 41.00           C  
ANISOU  339  CB  LEU A  22     5051   5984   4543   -659   -135    -87
ATOM    340  CG  LEU A  22      14.421 -11.699  -1.312  1.00 43.33           C  
ANISOU  340  CG  LEU A  22     5315   6356   4792   -627   -108    -85
ATOM    341  CD1 LEU A  22      14.274 -13.127  -0.763  1.00 37.76           C  
ANISOU  341  CD1 LEU A  22     4634   5642   4072   -620   -113    -92
ATOM    342  CD2 LEU A  22      15.821 -11.506  -1.919  1.00 42.21           C  
ANISOU  342  CD2 LEU A  22     5134   6305   4598   -665   -100    -62
ATOM    343  H   LEU A  22      12.500  -9.622  -0.731  1.00 51.03           H  
ATOM    344  HA  LEU A  22      14.124  -9.519  -3.023  1.00 48.77           H  
ATOM    345  HB3 LEU A  22      13.463 -12.016  -3.209  1.00 41.00           H  
ATOM    346  HB2 LEU A  22      12.341 -11.738  -1.913  1.00 41.00           H  
ATOM    347  HG  LEU A  22      14.331 -11.015  -0.469  1.00 43.33           H  
ATOM    348 HD11 LEU A  22      15.034 -13.339  -0.010  1.00 37.76           H  
ATOM    349 HD12 LEU A  22      13.300 -13.272  -0.296  1.00 37.76           H  
ATOM    350 HD13 LEU A  22      14.375 -13.869  -1.555  1.00 37.76           H  
ATOM    351 HD21 LEU A  22      16.598 -11.758  -1.197  1.00 42.21           H  
ATOM    352 HD22 LEU A  22      15.965 -12.141  -2.794  1.00 42.21           H  
ATOM    353 HD23 LEU A  22      15.992 -10.474  -2.222  1.00 42.21           H  
ATOM    354  N   GLY A  23      10.929  -9.747  -3.788  1.00 43.37           N  
ANISOU  354  N   GLY A  23     5401   6138   4940   -674   -167    -91
ATOM    355  CA  GLY A  23       9.946  -9.653  -4.857  1.00 32.11           C  
ANISOU  355  CA  GLY A  23     4012   4649   3540   -697   -188    -85
ATOM    356  C   GLY A  23       9.943  -8.288  -5.551  1.00 37.11           C  
ANISOU  356  C   GLY A  23     4649   5271   4180   -713   -184    -81
ATOM    357  O   GLY A  23       9.930  -8.239  -6.778  1.00 40.75           O  
ANISOU  357  O   GLY A  23     5144   5708   4632   -754   -196    -71
ATOM    358  H   GLY A  23      10.581  -9.766  -2.839  1.00 43.37           H  
ATOM    359  HA3 GLY A  23       8.960  -9.834  -4.428  1.00 32.11           H  
ATOM    360  HA2 GLY A  23      10.116 -10.443  -5.591  1.00 32.11           H  
ATOM    361  N   ASN A  24       9.959  -7.187  -4.783  1.00 45.43           N  
ANISOU  361  N   ASN A  24     5674   6341   5248   -681   -168    -89
ATOM    362  CA  ASN A  24       9.854  -5.823  -5.313  1.00 48.64           C  
ANISOU  362  CA  ASN A  24     6084   6734   5661   -694   -164    -86
ATOM    363  C   ASN A  24      11.205  -5.211  -5.710  1.00 45.23           C  
ANISOU  363  C   ASN A  24     5637   6369   5179   -744   -158    -77
ATOM    364  O   ASN A  24      11.214  -4.281  -6.516  1.00 40.01           O  
ANISOU  364  O   ASN A  24     4999   5693   4511   -780   -161    -73
ATOM    365  CB  ASN A  24       9.180  -4.921  -4.263  1.00 28.15           C  
ANISOU  365  CB  ASN A  24     3465   4129   3103   -640   -151    -96
ATOM    366  CG  ASN A  24       7.677  -5.186  -4.189  1.00 40.71           C  
ANISOU  366  CG  ASN A  24     5074   5654   4742   -602   -160   -102
ATOM    367  OD1 ASN A  24       6.933  -4.802  -5.088  1.00 50.01           O  
ANISOU  367  OD1 ASN A  24     6279   6779   5945   -603   -171    -97
ATOM    368  ND2 ASN A  24       7.232  -5.865  -3.136  1.00 46.94           N  
ANISOU  368  ND2 ASN A  24     5849   6447   5540   -568   -156   -110
ATOM    369  H   ASN A  24       9.995  -7.298  -3.779  1.00 45.43           H  
ATOM    370  HA  ASN A  24       9.239  -5.831  -6.215  1.00 48.64           H  
ATOM    371  HB3 ASN A  24       9.312  -3.869  -4.509  1.00 28.15           H  
ATOM    372  HB2 ASN A  24       9.641  -5.060  -3.287  1.00 28.15           H  
ATOM    373 HD22 ASN A  24       6.245  -6.070  -3.047  1.00 46.94           H  
ATOM    374 HD21 ASN A  24       7.877  -6.162  -2.415  1.00 46.94           H  
ATOM    375  N   VAL A  25      12.339  -5.752  -5.227  1.00 37.86           N  
ANISOU  375  N   VAL A  25     4668   5512   4206   -750   -148    -72
ATOM    376  CA  VAL A  25      13.680  -5.463  -5.753  1.00 54.74           C  
ANISOU  376  CA  VAL A  25     6789   7722   6287   -811   -146    -56
ATOM    377  C   VAL A  25      13.824  -6.032  -7.178  1.00 52.41           C  
ANISOU  377  C   VAL A  25     6545   7396   5973   -877   -166    -48
ATOM    378  O   VAL A  25      14.450  -5.386  -8.013  1.00 52.36           O  
ANISOU  378  O   VAL A  25     6555   7407   5934   -940   -171    -38
ATOM    379  CB  VAL A  25      14.770  -6.012  -4.784  1.00 49.52           C  
ANISOU  379  CB  VAL A  25     6075   7156   5585   -795   -129    -48
ATOM    380  CG1 VAL A  25      16.182  -6.145  -5.396  1.00 43.23           C  
ANISOU  380  CG1 VAL A  25     5267   6434   4725   -869   -135    -27
ATOM    381  CG2 VAL A  25      14.870  -5.131  -3.525  1.00 33.11           C  
ANISOU  381  CG2 VAL A  25     3948   5125   3508   -744   -105    -48
ATOM    382  H   VAL A  25      12.266  -6.484  -4.533  1.00 37.86           H  
ATOM    383  HA  VAL A  25      13.799  -4.380  -5.825  1.00 54.74           H  
ATOM    384  HB  VAL A  25      14.474  -7.016  -4.475  1.00 49.52           H  
ATOM    385 HG11 VAL A  25      16.908  -6.451  -4.641  1.00 43.23           H  
ATOM    386 HG12 VAL A  25      16.220  -6.897  -6.185  1.00 43.23           H  
ATOM    387 HG13 VAL A  25      16.523  -5.198  -5.816  1.00 43.23           H  
ATOM    388 HG21 VAL A  25      15.521  -5.584  -2.777  1.00 33.11           H  
ATOM    389 HG22 VAL A  25      15.274  -4.147  -3.765  1.00 33.11           H  
ATOM    390 HG23 VAL A  25      13.901  -4.971  -3.058  1.00 33.11           H  
ATOM    391  N   LEU A  26      13.203  -7.190  -7.472  1.00 44.47           N  
ANISOU  391  N   LEU A  26     5569   6341   4985   -865   -179    -50
ATOM    392  CA  LEU A  26      13.170  -7.809  -8.798  1.00 41.45           C  
ANISOU  392  CA  LEU A  26     5241   5920   4589   -919   -197    -41
ATOM    393  C   LEU A  26      12.285  -7.015  -9.787  1.00 44.80           C  
ANISOU  393  C   LEU A  26     5718   6267   5035   -931   -203    -42
ATOM    394  O   LEU A  26      12.603  -6.991 -10.974  1.00 49.99           O  
ANISOU  394  O   LEU A  26     6425   6906   5664   -990   -212    -32
ATOM    395  CB  LEU A  26      12.663  -9.263  -8.635  1.00 46.36           C  
ANISOU  395  CB  LEU A  26     5878   6510   5226   -896   -208    -41
ATOM    396  CG  LEU A  26      12.697 -10.154  -9.897  1.00 63.03           C  
ANISOU  396  CG  LEU A  26     8039   8594   7316   -946   -225    -27
ATOM    397  CD1 LEU A  26      14.123 -10.405 -10.405  1.00 66.74           C  
ANISOU  397  CD1 LEU A  26     8496   9140   7724  -1012   -224    -13
ATOM    398  CD2 LEU A  26      11.974 -11.484  -9.640  1.00 68.81           C  
ANISOU  398  CD2 LEU A  26     8779   9296   8070   -913   -235    -28
ATOM    399  H   LEU A  26      12.703  -7.663  -6.732  1.00 44.47           H  
ATOM    400  HA  LEU A  26      14.191  -7.823  -9.182  1.00 41.45           H  
ATOM    401  HB3 LEU A  26      11.640  -9.240  -8.267  1.00 46.36           H  
ATOM    402  HB2 LEU A  26      13.243  -9.756  -7.853  1.00 46.36           H  
ATOM    403  HG  LEU A  26      12.149  -9.649 -10.688  1.00 63.03           H  
ATOM    404 HD11 LEU A  26      14.121 -11.069 -11.270  1.00 66.74           H  
ATOM    405 HD12 LEU A  26      14.596  -9.475 -10.718  1.00 66.74           H  
ATOM    406 HD13 LEU A  26      14.748 -10.861  -9.637  1.00 66.74           H  
ATOM    407 HD21 LEU A  26      11.972 -12.108 -10.533  1.00 68.81           H  
ATOM    408 HD22 LEU A  26      12.454 -12.048  -8.840  1.00 68.81           H  
ATOM    409 HD23 LEU A  26      10.935 -11.318  -9.356  1.00 68.81           H  
ATOM    410  N   VAL A  27      11.230  -6.325  -9.307  1.00 48.16           N  
ANISOU  410  N   VAL A  27     6142   6647   5511   -874   -198    -53
ATOM    411  CA  VAL A  27      10.387  -5.405 -10.086  1.00 43.28           C  
ANISOU  411  CA  VAL A  27     5572   5960   4913   -874   -200    -54
ATOM    412  C   VAL A  27      11.155  -4.111 -10.420  1.00 44.51           C  
ANISOU  412  C   VAL A  27     5733   6145   5033   -925   -194    -53
ATOM    413  O   VAL A  27      11.081  -3.641 -11.555  1.00 51.16           O  
ANISOU  413  O   VAL A  27     6636   6948   5855   -971   -199    -48
ATOM    414  CB  VAL A  27       9.079  -5.092  -9.297  1.00 36.02           C  
ANISOU  414  CB  VAL A  27     4638   4998   4051   -801   -196    -63
ATOM    415  CG1 VAL A  27       8.217  -3.965  -9.906  1.00 23.17           C  
ANISOU  415  CG1 VAL A  27     3053   3312   2440   -796   -193    -63
ATOM    416  CG2 VAL A  27       8.205  -6.347  -9.146  1.00 43.82           C  
ANISOU  416  CG2 VAL A  27     5632   5950   5068   -764   -207    -60
ATOM    417  H   VAL A  27      11.028  -6.406  -8.320  1.00 48.16           H  
ATOM    418  HA  VAL A  27      10.116  -5.880 -11.029  1.00 43.28           H  
ATOM    419  HB  VAL A  27       9.355  -4.763  -8.296  1.00 36.02           H  
ATOM    420 HG11 VAL A  27       7.283  -3.848  -9.355  1.00 23.17           H  
ATOM    421 HG12 VAL A  27       8.718  -2.997  -9.873  1.00 23.17           H  
ATOM    422 HG13 VAL A  27       7.961  -4.177 -10.945  1.00 23.17           H  
ATOM    423 HG21 VAL A  27       7.339  -6.152  -8.513  1.00 43.82           H  
ATOM    424 HG22 VAL A  27       7.840  -6.683 -10.115  1.00 43.82           H  
ATOM    425 HG23 VAL A  27       8.749  -7.178  -8.705  1.00 43.82           H  
ATOM    426  N   CYS A  28      11.906  -3.555  -9.453  1.00 42.77           N  
ANISOU  426  N   CYS A  28     5452   5997   4802   -917   -181    -57
ATOM    427  CA  CYS A  28      12.697  -2.332  -9.614  1.00 46.51           C  
ANISOU  427  CA  CYS A  28     5922   6511   5237   -969   -176    -54
ATOM    428  C   CYS A  28      13.925  -2.542 -10.519  1.00 52.03           C  
ANISOU  428  C   CYS A  28     6642   7254   5874  -1058   -185    -40
ATOM    429  O   CYS A  28      14.275  -1.643 -11.282  1.00 61.84           O  
ANISOU  429  O   CYS A  28     7928   8485   7083  -1122   -189    -37
ATOM    430  CB  CYS A  28      13.165  -1.842  -8.227  1.00 41.13           C  
ANISOU  430  CB  CYS A  28     5164   5909   4554   -936   -159    -56
ATOM    431  SG  CYS A  28      11.781  -1.077  -7.335  1.00 58.75           S  
ANISOU  431  SG  CYS A  28     7376   8093   6854   -841   -147    -71
ATOM    432  H   CYS A  28      11.912  -3.993  -8.542  1.00 42.77           H  
ATOM    433  HA  CYS A  28      12.079  -1.565 -10.079  1.00 46.51           H  
ATOM    434  HB3 CYS A  28      13.945  -1.085  -8.325  1.00 41.13           H  
ATOM    435  HB2 CYS A  28      13.582  -2.656  -7.633  1.00 41.13           H  
ATOM    436  HG  CYS A  28      11.047  -2.190  -7.241  1.00 58.75           H  
ATOM    437  N   TRP A  29      14.541  -3.736 -10.467  1.00 55.78           N  
ANISOU  437  N   TRP A  29     7089   7778   6327  -1067   -188    -31
ATOM    438  CA  TRP A  29      15.691  -4.135 -11.280  1.00 63.10           C  
ANISOU  438  CA  TRP A  29     8032   8750   7192  -1154   -198    -14
ATOM    439  C   TRP A  29      15.261  -4.541 -12.705  1.00 64.64           C  
ANISOU  439  C   TRP A  29     8321   8855   7384  -1199   -212    -12
ATOM    440  O   TRP A  29      16.063  -4.423 -13.629  1.00 61.68           O  
ANISOU  440  O   TRP A  29     7987   8491   6958  -1285   -219     -2
ATOM    441  CB  TRP A  29      16.365  -5.336 -10.578  1.00 73.65           C  
ANISOU  441  CB  TRP A  29     9322  10151   8512  -1142   -197     -5
ATOM    442  CG  TRP A  29      17.771  -5.717 -10.951  1.00 94.27           C  
ANISOU  442  CG  TRP A  29    11914  12851  11052  -1224   -202     17
ATOM    443  CD1 TRP A  29      18.611  -5.042 -11.772  1.00104.52           C  
ANISOU  443  CD1 TRP A  29    13239  14175  12300  -1316   -209     29
ATOM    444  CD2 TRP A  29      18.533  -6.865 -10.465  1.00105.95           C  
ANISOU  444  CD2 TRP A  29    13346  14412  12499  -1226   -199     31
ATOM    445  NE1 TRP A  29      19.820  -5.701 -11.843  1.00110.80           N  
ANISOU  445  NE1 TRP A  29    14000  15066  13032  -1379   -213     52
ATOM    446  CE2 TRP A  29      19.831  -6.837 -11.061  1.00108.70           C  
ANISOU  446  CE2 TRP A  29    13688  14837  12778  -1321   -206     54
ATOM    447  CE3 TRP A  29      18.263  -7.925  -9.567  1.00110.35           C  
ANISOU  447  CE3 TRP A  29    13869  14984  13076  -1158   -191     27
ATOM    448  CZ2 TRP A  29      20.801  -7.820 -10.800  1.00106.88           C  
ANISOU  448  CZ2 TRP A  29    13410  14703  12498  -1345   -204     75
ATOM    449  CZ3 TRP A  29      19.232  -8.913  -9.290  1.00108.66           C  
ANISOU  449  CZ3 TRP A  29    13615  14860  12813  -1179   -188     45
ATOM    450  CH2 TRP A  29      20.496  -8.865  -9.909  1.00107.73           C  
ANISOU  450  CH2 TRP A  29    13484  14822  12627  -1270   -194     70
ATOM    451  H   TRP A  29      14.202  -4.413  -9.796  1.00 55.78           H  
ATOM    452  HA  TRP A  29      16.388  -3.298 -11.325  1.00 63.10           H  
ATOM    453  HB3 TRP A  29      15.736  -6.224 -10.664  1.00 73.65           H  
ATOM    454  HB2 TRP A  29      16.432  -5.120  -9.513  1.00 73.65           H  
ATOM    455  HD1 TRP A  29      18.368  -4.125 -12.286  1.00104.52           H  
ATOM    456  HE1 TRP A  29      20.590  -5.367 -12.406  1.00110.80           H  
ATOM    457  HE3 TRP A  29      17.296  -7.980  -9.089  1.00110.35           H  
ATOM    458  HZ2 TRP A  29      21.771  -7.771 -11.272  1.00106.88           H  
ATOM    459  HZ3 TRP A  29      18.998  -9.714  -8.605  1.00108.66           H  
ATOM    460  HH2 TRP A  29      21.232  -9.628  -9.696  1.00107.73           H  
ATOM    461  N   ALA A  30      13.998  -4.960 -12.907  1.00 56.09           N  
ANISOU  461  N   ALA A  30     7278   7684   6352  -1142   -215    -19
ATOM    462  CA  ALA A  30      13.435  -5.271 -14.221  1.00 50.13           C  
ANISOU  462  CA  ALA A  30     6614   6839   5593  -1169   -225    -14
ATOM    463  C   ALA A  30      13.155  -3.998 -15.036  1.00 50.40           C  
ANISOU  463  C   ALA A  30     6708   6822   5621  -1195   -220    -20
ATOM    464  O   ALA A  30      13.482  -3.961 -16.222  1.00 45.93           O  
ANISOU  464  O   ALA A  30     6218   6222   5013  -1264   -225    -13
ATOM    465  CB  ALA A  30      12.127  -6.059 -14.046  1.00 40.35           C  
ANISOU  465  CB  ALA A  30     5392   5530   4409  -1093   -228    -16
ATOM    466  H   ALA A  30      13.386  -5.044 -12.107  1.00 56.09           H  
ATOM    467  HA  ALA A  30      14.152  -5.879 -14.771  1.00 50.13           H  
ATOM    468  HB1 ALA A  30      11.641  -6.249 -15.004  1.00 40.35           H  
ATOM    469  HB2 ALA A  30      12.321  -7.031 -13.594  1.00 40.35           H  
ATOM    470  HB3 ALA A  30      11.412  -5.533 -13.414  1.00 40.35           H  
ATOM    471  N   VAL A  31      12.617  -2.944 -14.395  1.00 61.37           N  
ANISOU  471  N   VAL A  31     8069   8203   7046  -1141   -209    -33
ATOM    472  CA  VAL A  31      12.390  -1.625 -14.998  1.00 59.13           C  
ANISOU  472  CA  VAL A  31     7840   7872   6754  -1161   -203    -41
ATOM    473  C   VAL A  31      13.719  -0.858 -15.193  1.00 58.71           C  
ANISOU  473  C   VAL A  31     7787   7884   6635  -1258   -205    -37
ATOM    474  O   VAL A  31      13.792  -0.008 -16.077  1.00 55.23           O  
ANISOU  474  O   VAL A  31     7424   7398   6161  -1314   -206    -39
ATOM    475  CB  VAL A  31      11.383  -0.821 -14.121  1.00 54.89           C  
ANISOU  475  CB  VAL A  31     7263   7322   6270  -1080   -191    -54
ATOM    476  CG1 VAL A  31      11.167   0.634 -14.593  1.00 41.94           C  
ANISOU  476  CG1 VAL A  31     5679   5637   4619  -1098   -183    -63
ATOM    477  CG2 VAL A  31      10.012  -1.521 -14.056  1.00 44.48           C  
ANISOU  477  CG2 VAL A  31     5946   5943   5010   -995   -191    -54
ATOM    478  H   VAL A  31      12.376  -3.052 -13.419  1.00 61.37           H  
ATOM    479  HA  VAL A  31      11.950  -1.765 -15.986  1.00 59.13           H  
ATOM    480  HB  VAL A  31      11.774  -0.780 -13.102  1.00 54.89           H  
ATOM    481 HG11 VAL A  31      10.325   1.102 -14.082  1.00 41.94           H  
ATOM    482 HG12 VAL A  31      12.040   1.256 -14.400  1.00 41.94           H  
ATOM    483 HG13 VAL A  31      10.960   0.675 -15.661  1.00 41.94           H  
ATOM    484 HG21 VAL A  31       9.334  -1.008 -13.374  1.00 44.48           H  
ATOM    485 HG22 VAL A  31       9.532  -1.541 -15.034  1.00 44.48           H  
ATOM    486 HG23 VAL A  31      10.095  -2.547 -13.709  1.00 44.48           H  
ATOM    487  N   TRP A  32      14.778  -1.174 -14.425  1.00 63.90           N  
ANISOU  487  N   TRP A  32     8361   8652   7267  -1280   -206    -30
ATOM    488  CA  TRP A  32      16.107  -0.578 -14.573  1.00 68.41           C  
ANISOU  488  CA  TRP A  32     8919   9303   7771  -1375   -209    -21
ATOM    489  C   TRP A  32      16.841  -1.123 -15.813  1.00 67.20           C  
ANISOU  489  C   TRP A  32     8835   9139   7560  -1474   -223     -7
ATOM    490  O   TRP A  32      17.452  -0.339 -16.539  1.00 71.50           O  
ANISOU  490  O   TRP A  32     9423   9695   8049  -1566   -228     -3
ATOM    491  CB  TRP A  32      16.944  -0.892 -13.315  1.00 69.29           C  
ANISOU  491  CB  TRP A  32     8917   9543   7868  -1362   -203    -11
ATOM    492  CG  TRP A  32      18.330  -0.312 -13.292  1.00 88.75           C  
ANISOU  492  CG  TRP A  32    11353  12112  10257  -1461   -208      6
ATOM    493  CD1 TRP A  32      19.472  -1.001 -13.522  1.00 99.64           C  
ANISOU  493  CD1 TRP A  32    12732  13552  11574  -1546   -219     27
ATOM    494  CD2 TRP A  32      18.740   1.069 -13.044  1.00 98.66           C  
ANISOU  494  CD2 TRP A  32    12571  13432  11485  -1488   -202      8
ATOM    495  NE1 TRP A  32      20.551  -0.146 -13.452  1.00103.10           N  
ANISOU  495  NE1 TRP A  32    13134  14076  11965  -1600   -205     52
ATOM    496  CE2 TRP A  32      20.162   1.146 -13.159  1.00110.51           C  
ANISOU  496  CE2 TRP A  32    14049  15023  12919  -1572   -199     38
ATOM    497  CE3 TRP A  32      18.056   2.270 -12.737  1.00 93.40           C  
ANISOU  497  CE3 TRP A  32    11886  12750  10852  -1435   -191     -6
ATOM    498  CZ2 TRP A  32      20.868   2.349 -12.981  1.00113.37           C  
ANISOU  498  CZ2 TRP A  32    14369  15461  13245  -1606   -185     56
ATOM    499  CZ3 TRP A  32      18.754   3.481 -12.551  1.00 92.82           C  
ANISOU  499  CZ3 TRP A  32    11773  12763  10732  -1486   -189      3
ATOM    500  CH2 TRP A  32      20.156   3.523 -12.674  1.00101.05           C  
ANISOU  500  CH2 TRP A  32    12792  13892  11711  -1564   -182     36
ATOM    501  H   TRP A  32      14.658  -1.875 -13.707  1.00 63.90           H  
ATOM    502  HA  TRP A  32      16.005   0.505 -14.668  1.00 68.41           H  
ATOM    503  HB3 TRP A  32      17.030  -1.971 -13.189  1.00 69.29           H  
ATOM    504  HB2 TRP A  32      16.426  -0.528 -12.428  1.00 69.29           H  
ATOM    505  HD1 TRP A  32      19.513  -2.058 -13.745  1.00 99.64           H  
ATOM    506  HE1 TRP A  32      21.501  -0.453 -13.602  1.00103.10           H  
ATOM    507  HE3 TRP A  32      16.980   2.256 -12.645  1.00 93.40           H  
ATOM    508  HZ2 TRP A  32      21.943   2.372 -13.076  1.00113.37           H  
ATOM    509  HZ3 TRP A  32      18.208   4.384 -12.318  1.00 92.82           H  
ATOM    510  HH2 TRP A  32      20.684   4.455 -12.535  1.00101.05           H  
ATOM    511  N   LEU A  33      16.794  -2.446 -16.048  1.00 70.41           N  
ANISOU  511  N   LEU A  33     9254   9523   7975  -1462   -230      1
ATOM    512  CA  LEU A  33      17.553  -3.115 -17.107  1.00 71.99           C  
ANISOU  512  CA  LEU A  33     9512   9723   8119  -1555   -242     17
ATOM    513  C   LEU A  33      16.836  -3.064 -18.465  1.00 67.74           C  
ANISOU  513  C   LEU A  33     9102   9055   7582  -1571   -245     13
ATOM    514  O   LEU A  33      17.492  -2.809 -19.474  1.00 76.81           O  
ANISOU  514  O   LEU A  33    10326  10185   8672  -1669   -252     21
ATOM    515  CB  LEU A  33      17.740  -4.604 -16.736  1.00 79.62           C  
ANISOU  515  CB  LEU A  33    10429  10736   9088  -1536   -248     30
ATOM    516  CG  LEU A  33      18.717  -4.875 -15.572  1.00 85.83           C  
ANISOU  516  CG  LEU A  33    11102  11660   9849  -1539   -244     42
ATOM    517  CD1 LEU A  33      18.624  -6.349 -15.150  1.00 87.02           C  
ANISOU  517  CD1 LEU A  33    11222  11839  10003  -1516   -248     53
ATOM    518  CD2 LEU A  33      20.170  -4.508 -15.915  1.00 86.29           C  
ANISOU  518  CD2 LEU A  33    11146  11802   9838  -1637   -242     64
ATOM    519  H   LEU A  33      16.271  -3.030 -15.410  1.00 70.41           H  
ATOM    520  HA  LEU A  33      18.525  -2.636 -17.227  1.00 71.99           H  
ATOM    521  HB3 LEU A  33      18.093  -5.162 -17.606  1.00 79.62           H  
ATOM    522  HB2 LEU A  33      16.765  -5.033 -16.492  1.00 79.62           H  
ATOM    523  HG  LEU A  33      18.422  -4.267 -14.718  1.00 85.83           H  
ATOM    524 HD11 LEU A  33      19.326  -6.584 -14.352  1.00 87.02           H  
ATOM    525 HD12 LEU A  33      17.624  -6.584 -14.786  1.00 87.02           H  
ATOM    526 HD13 LEU A  33      18.841  -7.017 -15.984  1.00 87.02           H  
ATOM    527 HD21 LEU A  33      20.839  -4.757 -15.091  1.00 86.29           H  
ATOM    528 HD22 LEU A  33      20.518  -5.046 -16.797  1.00 86.29           H  
ATOM    529 HD23 LEU A  33      20.285  -3.441 -16.103  1.00 86.29           H  
ATOM    530  N   ASN A  34      15.516  -3.316 -18.504  1.00 63.11           N  
ANISOU  530  N   ASN A  34     8543   8377   7057  -1476   -238      4
ATOM    531  CA  ASN A  34      14.743  -3.391 -19.743  1.00 66.72           C  
ANISOU  531  CA  ASN A  34     9119   8713   7517  -1472   -236      5
ATOM    532  C   ASN A  34      14.179  -1.996 -20.060  1.00 72.32           C  
ANISOU  532  C   ASN A  34     9891   9357   8229  -1466   -225     -9
ATOM    533  O   ASN A  34      13.456  -1.410 -19.254  1.00 76.66           O  
ANISOU  533  O   ASN A  34    10399   9900   8828  -1387   -215    -22
ATOM    534  CB  ASN A  34      13.567  -4.374 -19.527  1.00 70.45           C  
ANISOU  534  CB  ASN A  34     9585   9132   8050  -1372   -235      9
ATOM    535  CG  ASN A  34      12.900  -4.845 -20.826  1.00 70.00           C  
ANISOU  535  CG  ASN A  34     9645   8968   7986  -1371   -234     21
ATOM    536  OD1 ASN A  34      13.032  -4.226 -21.878  1.00 70.85           O  
ANISOU  536  OD1 ASN A  34     9851   9021   8049  -1433   -231     22
ATOM    537  ND2 ASN A  34      12.185  -5.965 -20.764  1.00 63.92           N  
ANISOU  537  ND2 ASN A  34     8866   8165   7254  -1299   -236     31
ATOM    538  H   ASN A  34      15.025  -3.490 -17.637  1.00 63.11           H  
ATOM    539  HA  ASN A  34      15.377  -3.751 -20.557  1.00 66.72           H  
ATOM    540  HB3 ASN A  34      12.808  -3.938 -18.882  1.00 70.45           H  
ATOM    541  HB2 ASN A  34      13.933  -5.261 -19.007  1.00 70.45           H  
ATOM    542 HD22 ASN A  34      11.692  -6.290 -21.591  1.00 63.92           H  
ATOM    543 HD21 ASN A  34      12.129  -6.492 -19.901  1.00 63.92           H  
ATOM    544  N   SER A  35      14.484  -1.507 -21.272  1.00 81.35           N  
ANISOU  544  N   SER A  35    11142  10451   9317  -1551   -225     -8
ATOM    545  CA  SER A  35      14.008  -0.245 -21.838  1.00 82.49           C  
ANISOU  545  CA  SER A  35    11363  10524   9456  -1549   -212    -23
ATOM    546  C   SER A  35      12.544  -0.298 -22.321  1.00 79.99           C  
ANISOU  546  C   SER A  35    11113  10090   9187  -1445   -197    -25
ATOM    547  O   SER A  35      11.934   0.757 -22.490  1.00 81.71           O  
ANISOU  547  O   SER A  35    11363  10261   9423  -1403   -183    -38
ATOM    548  CB  SER A  35      14.942   0.131 -23.009  1.00 77.15           C  
ANISOU  548  CB  SER A  35    10794   9822   8698  -1676   -217    -21
ATOM    549  OG  SER A  35      14.843  -0.763 -24.103  1.00 82.82           O  
ANISOU  549  OG  SER A  35    11610  10466   9392  -1701   -219     -7
ATOM    550  H   SER A  35      15.072  -2.069 -21.872  1.00 81.35           H  
ATOM    551  HA  SER A  35      14.083   0.526 -21.073  1.00 82.49           H  
ATOM    552  HB3 SER A  35      15.979   0.159 -22.671  1.00 77.15           H  
ATOM    553  HB2 SER A  35      14.709   1.135 -23.366  1.00 77.15           H  
ATOM    554  HG  SER A  35      13.967  -0.716 -24.458  1.00 82.82           H  
ATOM    555  N   ASN A  36      11.967  -1.499 -22.513  1.00 76.15           N  
ANISOU  555  N   ASN A  36    10648   9564   8723  -1402   -200     -9
ATOM    556  CA  ASN A  36      10.558  -1.695 -22.879  1.00 77.36           C  
ANISOU  556  CA  ASN A  36    10849   9623   8922  -1296   -186     -4
ATOM    557  C   ASN A  36       9.646  -1.568 -21.644  1.00 80.16           C  
ANISOU  557  C   ASN A  36    11099  10010   9346  -1192   -182    -11
ATOM    558  O   ASN A  36       8.472  -1.230 -21.791  1.00 78.55           O  
ANISOU  558  O   ASN A  36    10925   9741   9179  -1105   -168     -9
ATOM    559  CB  ASN A  36      10.341  -3.108 -23.474  1.00 82.00           C  
ANISOU  559  CB  ASN A  36    11478  10171   9509  -1280   -191     19
ATOM    560  CG  ASN A  36      11.207  -3.421 -24.701  1.00 88.47           C  
ANISOU  560  CG  ASN A  36    12409  10950  10258  -1383   -195     29
ATOM    561  OD1 ASN A  36      11.472  -2.550 -25.527  1.00103.27           O  
ANISOU  561  OD1 ASN A  36    14370  12783  12086  -1446   -187     18
ATOM    562  ND2 ASN A  36      11.677  -4.665 -24.807  1.00 88.07           N  
ANISOU  562  ND2 ASN A  36    12359  10909  10194  -1405   -207     48
ATOM    563  H   ASN A  36      12.525  -2.330 -22.364  1.00 76.15           H  
ATOM    564  HA  ASN A  36      10.261  -0.943 -23.613  1.00 77.36           H  
ATOM    565  HB3 ASN A  36       9.299  -3.229 -23.774  1.00 82.00           H  
ATOM    566  HB2 ASN A  36      10.521  -3.864 -22.708  1.00 82.00           H  
ATOM    567 HD22 ASN A  36      12.262  -4.916 -25.590  1.00 88.07           H  
ATOM    568 HD21 ASN A  36      11.416  -5.363 -24.118  1.00 88.07           H  
ATOM    569  N   LEU A  37      10.192  -1.799 -20.437  1.00 75.25           N  
ANISOU  569  N   LEU A  37    10360   9491   8742  -1198   -192    -17
ATOM    570  CA  LEU A  37       9.522  -1.592 -19.155  1.00 68.15           C  
ANISOU  570  CA  LEU A  37     9364   8625   7903  -1112   -189    -25
ATOM    571  C   LEU A  37       9.778  -0.178 -18.591  1.00 67.89           C  
ANISOU  571  C   LEU A  37     9303   8622   7870  -1119   -180    -43
ATOM    572  O   LEU A  37       9.200   0.155 -17.558  1.00 67.24           O  
ANISOU  572  O   LEU A  37     9144   8569   7836  -1053   -175    -50
ATOM    573  CB  LEU A  37      10.038  -2.638 -18.136  1.00 60.63           C  
ANISOU  573  CB  LEU A  37     8308   7761   6969  -1106   -201    -21
ATOM    574  CG  LEU A  37       9.648  -4.101 -18.449  1.00 52.83           C  
ANISOU  574  CG  LEU A  37     7326   6754   5995  -1079   -211     -4
ATOM    575  CD1 LEU A  37      10.317  -5.074 -17.466  1.00 53.33           C  
ANISOU  575  CD1 LEU A  37     7294   6908   6061  -1087   -222     -4
ATOM    576  CD2 LEU A  37       8.126  -4.319 -18.431  1.00 38.51           C  
ANISOU  576  CD2 LEU A  37     5520   4879   4234   -979   -205      3
ATOM    577  H   LEU A  37      11.165  -2.070 -20.405  1.00 75.25           H  
ATOM    578  HA  LEU A  37       8.444  -1.693 -19.273  1.00 68.15           H  
ATOM    579  HB3 LEU A  37       9.660  -2.404 -17.141  1.00 60.63           H  
ATOM    580  HB2 LEU A  37      11.123  -2.559 -18.064  1.00 60.63           H  
ATOM    581  HG  LEU A  37      10.014  -4.349 -19.445  1.00 52.83           H  
ATOM    582 HD11 LEU A  37      10.078  -6.107 -17.717  1.00 53.33           H  
ATOM    583 HD12 LEU A  37      11.400  -4.987 -17.487  1.00 53.33           H  
ATOM    584 HD13 LEU A  37       9.991  -4.891 -16.443  1.00 53.33           H  
ATOM    585 HD21 LEU A  37       7.881  -5.376 -18.525  1.00 38.51           H  
ATOM    586 HD22 LEU A  37       7.689  -3.965 -17.497  1.00 38.51           H  
ATOM    587 HD23 LEU A  37       7.633  -3.802 -19.253  1.00 38.51           H  
ATOM    588  N   GLN A  38      10.579   0.671 -19.262  1.00 59.21           N  
ANISOU  588  N   GLN A  38     8265   7516   6716  -1202   -178    -50
ATOM    589  CA  GLN A  38      10.777   2.079 -18.909  1.00 56.48           C  
ANISOU  589  CA  GLN A  38     7894   7205   6362  -1219   -170    -66
ATOM    590  C   GLN A  38       9.706   2.916 -19.620  1.00 60.36           C  
ANISOU  590  C   GLN A  38     8468   7600   6867  -1169   -153    -74
ATOM    591  O   GLN A  38       9.835   3.267 -20.793  1.00 82.27           O  
ANISOU  591  O   GLN A  38    11348  10316   9594  -1224   -147    -78
ATOM    592  CB  GLN A  38      12.179   2.538 -19.358  1.00 59.96           C  
ANISOU  592  CB  GLN A  38     8348   7703   6730  -1342   -179    -67
ATOM    593  CG  GLN A  38      13.272   1.987 -18.430  1.00 58.98           C  
ANISOU  593  CG  GLN A  38     8125   7694   6590  -1383   -193    -57
ATOM    594  CD  GLN A  38      14.700   2.239 -18.914  1.00 70.32           C  
ANISOU  594  CD  GLN A  38     9580   9192   7947  -1512   -204    -50
ATOM    595  OE1 GLN A  38      14.942   3.054 -19.802  1.00 84.54           O  
ANISOU  595  OE1 GLN A  38    11483  10939   9701  -1582   -203    -55
ATOM    596  NE2 GLN A  38      15.656   1.513 -18.334  1.00 72.03           N  
ANISOU  596  NE2 GLN A  38     9700   9526   8143  -1546   -213    -39
ATOM    597  H   GLN A  38      11.014   0.345 -20.114  1.00 59.21           H  
ATOM    598  HA  GLN A  38      10.688   2.223 -17.830  1.00 56.48           H  
ATOM    599  HB3 GLN A  38      12.237   3.627 -19.345  1.00 59.96           H  
ATOM    600  HB2 GLN A  38      12.366   2.238 -20.390  1.00 59.96           H  
ATOM    601  HG3 GLN A  38      13.137   0.913 -18.335  1.00 58.98           H  
ATOM    602  HG2 GLN A  38      13.160   2.407 -17.430  1.00 58.98           H  
ATOM    603 HE22 GLN A  38      16.618   1.629 -18.618  1.00 72.03           H  
ATOM    604 HE21 GLN A  38      15.416   0.847 -17.612  1.00 72.03           H  
ATOM    605  N   ASN A  39       8.637   3.215 -18.874  1.00 50.64           N  
ANISOU  605  N   ASN A  39     7190   6353   5698  -1065   -144    -75
ATOM    606  CA  ASN A  39       7.485   4.024 -19.265  1.00 51.62           C  
ANISOU  606  CA  ASN A  39     7373   6402   5840  -1005   -125    -80
ATOM    607  C   ASN A  39       6.841   4.643 -18.019  1.00 58.60           C  
ANISOU  607  C   ASN A  39     8158   7332   6774   -939   -120    -89
ATOM    608  O   ASN A  39       7.081   4.168 -16.908  1.00 71.04           O  
ANISOU  608  O   ASN A  39     9631   8987   8374   -932   -130    -89
ATOM    609  CB  ASN A  39       6.507   3.244 -20.181  1.00 56.26           C  
ANISOU  609  CB  ASN A  39     8030   6900   6448   -933   -116    -63
ATOM    610  CG  ASN A  39       6.018   1.914 -19.593  1.00 61.89           C  
ANISOU  610  CG  ASN A  39     8664   7643   7207   -877   -127    -47
ATOM    611  OD1 ASN A  39       5.258   1.904 -18.628  1.00 78.43           O  
ANISOU  611  OD1 ASN A  39    10688   9757   9356   -798   -125    -45
ATOM    612  ND2 ASN A  39       6.465   0.790 -20.157  1.00 59.01           N  
ANISOU  612  ND2 ASN A  39     8316   7286   6820   -921   -141    -36
ATOM    613  H   ASN A  39       8.623   2.872 -17.923  1.00 50.64           H  
ATOM    614  HA  ASN A  39       7.868   4.868 -19.841  1.00 51.62           H  
ATOM    615  HB3 ASN A  39       6.987   3.053 -21.141  1.00 56.26           H  
ATOM    616  HB2 ASN A  39       5.635   3.858 -20.406  1.00 56.26           H  
ATOM    617 HD22 ASN A  39       6.155  -0.102 -19.801  1.00 59.01           H  
ATOM    618 HD21 ASN A  39       7.102   0.828 -20.941  1.00 59.01           H  
ATOM    619  N   VAL A  40       6.019   5.691 -18.203  1.00 63.51           N  
ANISOU  619  N   VAL A  40     8818   7903   7409   -889   -102    -95
ATOM    620  CA  VAL A  40       5.339   6.443 -17.139  1.00 52.01           C  
ANISOU  620  CA  VAL A  40     7276   6487   5997   -830    -96   -102
ATOM    621  C   VAL A  40       4.469   5.572 -16.215  1.00 52.57           C  
ANISOU  621  C   VAL A  40     7261   6584   6130   -754   -102    -89
ATOM    622  O   VAL A  40       4.455   5.813 -15.008  1.00 55.57           O  
ANISOU  622  O   VAL A  40     7546   7030   6539   -736   -106    -94
ATOM    623  CB  VAL A  40       4.550   7.636 -17.739  1.00 49.18           C  
ANISOU  623  CB  VAL A  40     6982   6063   5642   -783    -75   -107
ATOM    624  CG1 VAL A  40       3.750   8.407 -16.667  1.00 39.92           C  
ANISOU  624  CG1 VAL A  40     5719   4929   4521   -715    -69   -110
ATOM    625  CG2 VAL A  40       5.486   8.600 -18.489  1.00 60.76           C  
ANISOU  625  CG2 VAL A  40     8530   7512   7044   -868    -70   -124
ATOM    626  H   VAL A  40       5.868   6.012 -19.148  1.00 63.51           H  
ATOM    627  HA  VAL A  40       6.121   6.859 -16.506  1.00 52.01           H  
ATOM    628  HB  VAL A  40       3.832   7.252 -18.467  1.00 49.18           H  
ATOM    629 HG11 VAL A  40       3.541   9.432 -16.964  1.00 39.92           H  
ATOM    630 HG12 VAL A  40       2.796   7.921 -16.460  1.00 39.92           H  
ATOM    631 HG13 VAL A  40       4.295   8.457 -15.727  1.00 39.92           H  
ATOM    632 HG21 VAL A  40       4.938   9.438 -18.915  1.00 60.76           H  
ATOM    633 HG22 VAL A  40       6.238   9.005 -17.814  1.00 60.76           H  
ATOM    634 HG23 VAL A  40       6.006   8.110 -19.312  1.00 60.76           H  
ATOM    635  N   THR A  41       3.800   4.542 -16.763  1.00 44.26           N  
ANISOU  635  N   THR A  41     6243   5481   5093   -710   -103    -72
ATOM    636  CA  THR A  41       2.945   3.603 -16.032  1.00 42.38           C  
ANISOU  636  CA  THR A  41     5930   5265   4908   -642   -111    -59
ATOM    637  C   THR A  41       3.778   2.802 -15.015  1.00 45.93           C  
ANISOU  637  C   THR A  41     6297   5792   5361   -679   -128    -63
ATOM    638  O   THR A  41       3.378   2.675 -13.859  1.00 50.98           O  
ANISOU  638  O   THR A  41     6854   6474   6041   -639   -131    -64
ATOM    639  CB  THR A  41       2.270   2.622 -17.028  1.00 45.41           C  
ANISOU  639  CB  THR A  41     6368   5588   5297   -597   -110    -35
ATOM    640  OG1 THR A  41       1.759   3.320 -18.144  1.00 58.29           O  
ANISOU  640  OG1 THR A  41     8100   7142   6906   -576    -90    -31
ATOM    641  CG2 THR A  41       1.109   1.830 -16.401  1.00 49.90           C  
ANISOU  641  CG2 THR A  41     6865   6172   5921   -516   -114    -19
ATOM    642  H   THR A  41       3.866   4.406 -17.762  1.00 44.26           H  
ATOM    643  HA  THR A  41       2.180   4.179 -15.506  1.00 42.38           H  
ATOM    644  HB  THR A  41       3.000   1.913 -17.416  1.00 45.41           H  
ATOM    645  HG1 THR A  41       1.081   3.913 -17.837  1.00 58.29           H  
ATOM    646 HG21 THR A  41       0.644   1.170 -17.135  1.00 49.90           H  
ATOM    647 HG22 THR A  41       1.450   1.206 -15.575  1.00 49.90           H  
ATOM    648 HG23 THR A  41       0.334   2.493 -16.015  1.00 49.90           H  
ATOM    649  N   ASN A  42       4.951   2.308 -15.449  1.00 46.36           N  
ANISOU  649  N   ASN A  42     6377   5866   5372   -756   -137    -65
ATOM    650  CA  ASN A  42       5.863   1.493 -14.652  1.00 49.60           C  
ANISOU  650  CA  ASN A  42     6715   6352   5778   -789   -151    -67
ATOM    651  C   ASN A  42       6.810   2.309 -13.753  1.00 47.12           C  
ANISOU  651  C   ASN A  42     6335   6114   5455   -817   -148    -81
ATOM    652  O   ASN A  42       7.466   1.713 -12.903  1.00 56.72           O  
ANISOU  652  O   ASN A  42     7478   7396   6676   -819   -154    -82
ATOM    653  CB  ASN A  42       6.714   0.595 -15.578  1.00 60.33           C  
ANISOU  653  CB  ASN A  42     8123   7711   7090   -861   -162    -60
ATOM    654  CG  ASN A  42       5.925  -0.545 -16.238  1.00 55.76           C  
ANISOU  654  CG  ASN A  42     7591   7073   6523   -827   -166    -42
ATOM    655  OD1 ASN A  42       4.880  -0.968 -15.750  1.00 55.14           O  
ANISOU  655  OD1 ASN A  42     7484   6978   6490   -753   -166    -33
ATOM    656  ND2 ASN A  42       6.428  -1.046 -17.365  1.00 63.17           N  
ANISOU  656  ND2 ASN A  42     8601   7983   7417   -885   -171    -34
ATOM    657  H   ASN A  42       5.212   2.481 -16.411  1.00 46.36           H  
ATOM    658  HA  ASN A  42       5.263   0.864 -14.000  1.00 49.60           H  
ATOM    659  HB3 ASN A  42       7.530   0.127 -15.026  1.00 60.33           H  
ATOM    660  HB2 ASN A  42       7.175   1.211 -16.351  1.00 60.33           H  
ATOM    661 HD22 ASN A  42       5.951  -1.801 -17.835  1.00 63.17           H  
ATOM    662 HD21 ASN A  42       7.300  -0.679 -17.722  1.00 63.17           H  
ATOM    663  N   TYR A  43       6.854   3.649 -13.867  1.00 40.94           N  
ANISOU  663  N   TYR A  43     5575   5324   4655   -835   -138    -91
ATOM    664  CA  TYR A  43       7.569   4.516 -12.921  1.00 41.42           C  
ANISOU  664  CA  TYR A  43     5566   5462   4709   -852   -134   -100
ATOM    665  C   TYR A  43       6.748   4.701 -11.631  1.00 41.89           C  
ANISOU  665  C   TYR A  43     5549   5541   4825   -771   -128   -101
ATOM    666  O   TYR A  43       7.336   4.859 -10.561  1.00 46.98           O  
ANISOU  666  O   TYR A  43     6120   6258   5473   -769   -128   -103
ATOM    667  CB  TYR A  43       7.826   5.902 -13.555  1.00 35.88           C  
ANISOU  667  CB  TYR A  43     4911   4748   3974   -891   -125   -109
ATOM    668  CG  TYR A  43       8.741   5.952 -14.775  1.00 58.01           C  
ANISOU  668  CG  TYR A  43     7799   7530   6713   -982   -131   -109
ATOM    669  CD1 TYR A  43       9.655   4.913 -15.074  1.00 67.87           C  
ANISOU  669  CD1 TYR A  43     9049   8808   7930  -1039   -144   -100
ATOM    670  CD2 TYR A  43       8.669   7.069 -15.634  1.00 66.68           C  
ANISOU  670  CD2 TYR A  43     8979   8576   7779  -1014   -122   -118
ATOM    671  CE1 TYR A  43      10.454   4.977 -16.233  1.00 77.22           C  
ANISOU  671  CE1 TYR A  43    10315   9972   9054  -1129   -150    -98
ATOM    672  CE2 TYR A  43       9.461   7.129 -16.797  1.00 74.22           C  
ANISOU  672  CE2 TYR A  43    10024   9507   8671  -1105   -128   -118
ATOM    673  CZ  TYR A  43      10.349   6.080 -17.101  1.00 81.54           C  
ANISOU  673  CZ  TYR A  43    10950  10465   9568  -1165   -142   -107
ATOM    674  OH  TYR A  43      11.106   6.137 -18.235  1.00 78.56           O  
ANISOU  674  OH  TYR A  43    10663  10062   9125  -1262   -148   -106
ATOM    675  H   TYR A  43       6.319   4.092 -14.602  1.00 40.94           H  
ATOM    676  HA  TYR A  43       8.519   4.064 -12.635  1.00 41.42           H  
ATOM    677  HB3 TYR A  43       8.270   6.563 -12.809  1.00 35.88           H  
ATOM    678  HB2 TYR A  43       6.873   6.361 -13.826  1.00 35.88           H  
ATOM    679  HD1 TYR A  43       9.749   4.047 -14.438  1.00 67.87           H  
ATOM    680  HD2 TYR A  43       7.989   7.879 -15.415  1.00 66.68           H  
ATOM    681  HE1 TYR A  43      11.139   4.172 -16.454  1.00 77.22           H  
ATOM    682  HE2 TYR A  43       9.382   7.977 -17.459  1.00 74.22           H  
ATOM    683  HH  TYR A  43      11.691   5.403 -18.334  1.00 78.56           H  
ATOM    684  N   PHE A  44       5.407   4.606 -11.713  1.00 25.72           N  
ANISOU  684  N   PHE A  44     3520   3432   2821   -703   -123    -98
ATOM    685  CA  PHE A  44       4.513   4.546 -10.557  1.00 29.88           C  
ANISOU  685  CA  PHE A  44     3979   3974   3401   -634   -121    -97
ATOM    686  C   PHE A  44       4.458   3.126  -9.957  1.00 40.66           C  
ANISOU  686  C   PHE A  44     5306   5363   4779   -625   -133    -91
ATOM    687  O   PHE A  44       4.152   3.004  -8.774  1.00 43.75           O  
ANISOU  687  O   PHE A  44     5633   5793   5195   -596   -132    -94
ATOM    688  CB  PHE A  44       3.088   4.950 -10.985  1.00 33.70           C  
ANISOU  688  CB  PHE A  44     4490   4394   3921   -569   -114    -89
ATOM    689  CG  PHE A  44       2.929   6.409 -11.376  1.00 48.04           C  
ANISOU  689  CG  PHE A  44     6339   6186   5726   -566    -99    -97
ATOM    690  CD1 PHE A  44       3.137   7.426 -10.420  1.00 45.45           C  
ANISOU  690  CD1 PHE A  44     5958   5899   5411   -552    -90   -105
ATOM    691  CD2 PHE A  44       2.568   6.758 -12.694  1.00 35.46           C  
ANISOU  691  CD2 PHE A  44     4835   4530   4107   -577    -92    -95
ATOM    692  CE1 PHE A  44       3.011   8.780 -10.789  1.00 52.78           C  
ANISOU  692  CE1 PHE A  44     6917   6809   6328   -552    -77   -112
ATOM    693  CE2 PHE A  44       2.453   8.112 -13.064  1.00 38.20           C  
ANISOU  693  CE2 PHE A  44     5220   4853   4440   -576    -77   -103
ATOM    694  CZ  PHE A  44       2.683   9.125 -12.114  1.00 51.83           C  
ANISOU  694  CZ  PHE A  44     6888   6625   6180   -565    -71   -112
ATOM    695  H   PHE A  44       4.991   4.487 -12.626  1.00 25.72           H  
ATOM    696  HA  PHE A  44       4.863   5.233  -9.786  1.00 29.88           H  
ATOM    697  HB3 PHE A  44       2.390   4.769 -10.165  1.00 33.70           H  
ATOM    698  HB2 PHE A  44       2.758   4.318 -11.810  1.00 33.70           H  
ATOM    699  HD1 PHE A  44       3.397   7.172  -9.403  1.00 45.45           H  
ATOM    700  HD2 PHE A  44       2.384   5.988 -13.429  1.00 35.46           H  
ATOM    701  HE1 PHE A  44       3.170   9.554 -10.054  1.00 52.78           H  
ATOM    702  HE2 PHE A  44       2.184   8.372 -14.077  1.00 38.20           H  
ATOM    703  HZ  PHE A  44       2.593  10.164 -12.395  1.00 51.83           H  
ATOM    704  N   VAL A  45       4.806   2.070 -10.722  1.00 36.98           N  
ANISOU  704  N   VAL A  45     4884   4871   4296   -650   -143    -82
ATOM    705  CA  VAL A  45       4.996   0.702 -10.214  1.00 35.72           C  
ANISOU  705  CA  VAL A  45     4694   4738   4141   -651   -155    -77
ATOM    706  C   VAL A  45       6.324   0.597  -9.439  1.00 44.87           C  
ANISOU  706  C   VAL A  45     5800   5975   5273   -687   -155    -85
ATOM    707  O   VAL A  45       6.376  -0.138  -8.458  1.00 51.99           O  
ANISOU  707  O   VAL A  45     6650   6912   6192   -662   -156    -87
ATOM    708  CB  VAL A  45       4.965  -0.327 -11.382  1.00 31.37           C  
ANISOU  708  CB  VAL A  45     4204   4147   3568   -678   -166    -65
ATOM    709  CG1 VAL A  45       5.388  -1.756 -10.987  1.00 37.24           C  
ANISOU  709  CG1 VAL A  45     4916   4928   4306   -691   -178    -62
ATOM    710  CG2 VAL A  45       3.576  -0.380 -12.044  1.00 36.68           C  
ANISOU  710  CG2 VAL A  45     4919   4751   4269   -624   -164    -51
ATOM    711  H   VAL A  45       5.030   2.238 -11.692  1.00 36.98           H  
ATOM    712  HA  VAL A  45       4.181   0.464  -9.527  1.00 35.72           H  
ATOM    713  HB  VAL A  45       5.690  -0.012 -12.125  1.00 31.37           H  
ATOM    714 HG11 VAL A  45       5.195  -2.467 -11.791  1.00 37.24           H  
ATOM    715 HG12 VAL A  45       6.455  -1.815 -10.770  1.00 37.24           H  
ATOM    716 HG13 VAL A  45       4.851  -2.094 -10.102  1.00 37.24           H  
ATOM    717 HG21 VAL A  45       3.582  -1.026 -12.922  1.00 36.68           H  
ATOM    718 HG22 VAL A  45       2.827  -0.766 -11.352  1.00 36.68           H  
ATOM    719 HG23 VAL A  45       3.242   0.603 -12.369  1.00 36.68           H  
ATOM    720  N   VAL A  46       7.371   1.344  -9.835  1.00 37.58           N  
ANISOU  720  N   VAL A  46     4891   5083   4304   -747   -151    -88
ATOM    721  CA  VAL A  46       8.639   1.455  -9.105  1.00 35.26           C  
ANISOU  721  CA  VAL A  46     4541   4876   3979   -779   -148    -90
ATOM    722  C   VAL A  46       8.472   2.293  -7.820  1.00 33.61           C  
ANISOU  722  C   VAL A  46     4270   4703   3796   -730   -135    -96
ATOM    723  O   VAL A  46       9.146   1.999  -6.837  1.00 43.91           O  
ANISOU  723  O   VAL A  46     5519   6066   5099   -712   -130    -96
ATOM    724  CB  VAL A  46       9.734   2.034 -10.049  1.00 31.29           C  
ANISOU  724  CB  VAL A  46     4067   4405   3417   -862   -150    -87
ATOM    725  CG1 VAL A  46      11.005   2.552  -9.341  1.00 34.07           C  
ANISOU  725  CG1 VAL A  46     4350   4862   3734   -888   -144    -83
ATOM    726  CG2 VAL A  46      10.157   0.976 -11.080  1.00 30.58           C  
ANISOU  726  CG2 VAL A  46     4037   4284   3297   -912   -163    -79
ATOM    727  H   VAL A  46       7.271   1.899 -10.674  1.00 37.58           H  
ATOM    728  HA  VAL A  46       8.953   0.456  -8.799  1.00 35.26           H  
ATOM    729  HB  VAL A  46       9.308   2.878 -10.592  1.00 31.29           H  
ATOM    730 HG11 VAL A  46      11.761   2.855 -10.066  1.00 34.07           H  
ATOM    731 HG12 VAL A  46      10.803   3.425  -8.720  1.00 34.07           H  
ATOM    732 HG13 VAL A  46      11.447   1.782  -8.707  1.00 34.07           H  
ATOM    733 HG21 VAL A  46      10.859   1.392 -11.802  1.00 30.58           H  
ATOM    734 HG22 VAL A  46      10.645   0.132 -10.595  1.00 30.58           H  
ATOM    735 HG23 VAL A  46       9.308   0.579 -11.631  1.00 30.58           H  
ATOM    736  N   SER A  47       7.557   3.280  -7.796  1.00 36.14           N  
ANISOU  736  N   SER A  47     4602   4988   4139   -703   -127   -101
ATOM    737  CA  SER A  47       7.215   4.072  -6.609  1.00 45.34           C  
ANISOU  737  CA  SER A  47     5713   6178   5335   -651   -115   -105
ATOM    738  C   SER A  47       6.356   3.262  -5.613  1.00 37.34           C  
ANISOU  738  C   SER A  47     4673   5149   4365   -593   -116   -106
ATOM    739  O   SER A  47       6.499   3.433  -4.402  1.00 50.02           O  
ANISOU  739  O   SER A  47     6229   6793   5981   -561   -106   -108
ATOM    740  CB  SER A  47       6.442   5.328  -7.068  1.00 42.61           C  
ANISOU  740  CB  SER A  47     5391   5791   5007   -632   -107   -109
ATOM    741  OG  SER A  47       6.134   6.187  -5.988  1.00 33.48           O  
ANISOU  741  OG  SER A  47     4184   4659   3880   -583    -95   -112
ATOM    742  H   SER A  47       7.051   3.479  -8.648  1.00 36.14           H  
ATOM    743  HA  SER A  47       8.135   4.384  -6.111  1.00 45.34           H  
ATOM    744  HB3 SER A  47       5.510   5.054  -7.563  1.00 42.61           H  
ATOM    745  HB2 SER A  47       7.033   5.891  -7.792  1.00 42.61           H  
ATOM    746  HG  SER A  47       5.533   5.741  -5.410  1.00 33.48           H  
ATOM    747  N   LEU A  48       5.504   2.358  -6.125  1.00 32.74           N  
ANISOU  747  N   LEU A  48     4126   4509   3805   -580   -128   -101
ATOM    748  CA  LEU A  48       4.676   1.423  -5.364  1.00 30.22           C  
ANISOU  748  CA  LEU A  48     3785   4177   3521   -537   -133   -100
ATOM    749  C   LEU A  48       5.537   0.284  -4.790  1.00 33.64           C  
ANISOU  749  C   LEU A  48     4196   4656   3931   -553   -136   -102
ATOM    750  O   LEU A  48       5.353  -0.089  -3.634  1.00 49.34           O  
ANISOU  750  O   LEU A  48     6152   6659   5935   -520   -132   -107
ATOM    751  CB  LEU A  48       3.612   0.861  -6.338  1.00 34.20           C  
ANISOU  751  CB  LEU A  48     4328   4618   4048   -521   -146    -91
ATOM    752  CG  LEU A  48       2.553  -0.104  -5.766  1.00 43.07           C  
ANISOU  752  CG  LEU A  48     5432   5726   5206   -483   -155    -86
ATOM    753  CD1 LEU A  48       1.705   0.536  -4.662  1.00 39.66           C  
ANISOU  753  CD1 LEU A  48     4960   5304   4805   -443   -145    -91
ATOM    754  CD2 LEU A  48       1.643  -0.600  -6.898  1.00 54.20           C  
ANISOU  754  CD2 LEU A  48     6876   7085   6633   -466   -165    -69
ATOM    755  H   LEU A  48       5.429   2.306  -7.132  1.00 32.74           H  
ATOM    756  HA  LEU A  48       4.194   1.966  -4.549  1.00 30.22           H  
ATOM    757  HB3 LEU A  48       4.118   0.358  -7.161  1.00 34.20           H  
ATOM    758  HB2 LEU A  48       3.084   1.697  -6.791  1.00 34.20           H  
ATOM    759  HG  LEU A  48       3.055  -0.972  -5.339  1.00 43.07           H  
ATOM    760 HD11 LEU A  48       0.949  -0.157  -4.291  1.00 39.66           H  
ATOM    761 HD12 LEU A  48       2.325   0.826  -3.814  1.00 39.66           H  
ATOM    762 HD13 LEU A  48       1.188   1.422  -5.029  1.00 39.66           H  
ATOM    763 HD21 LEU A  48       0.878  -1.271  -6.514  1.00 54.20           H  
ATOM    764 HD22 LEU A  48       1.135   0.229  -7.393  1.00 54.20           H  
ATOM    765 HD23 LEU A  48       2.213  -1.141  -7.653  1.00 54.20           H  
ATOM    766  N   ALA A  49       6.505  -0.222  -5.575  1.00 38.95           N  
ANISOU  766  N   ALA A  49     4887   5348   4562   -605   -142    -98
ATOM    767  CA  ALA A  49       7.464  -1.257  -5.195  1.00 39.88           C  
ANISOU  767  CA  ALA A  49     4981   5518   4652   -620   -143    -98
ATOM    768  C   ALA A  49       8.522  -0.736  -4.214  1.00 43.36           C  
ANISOU  768  C   ALA A  49     5371   6032   5072   -612   -125   -101
ATOM    769  O   ALA A  49       8.945  -1.491  -3.345  1.00 52.17           O  
ANISOU  769  O   ALA A  49     6458   7185   6179   -591   -117   -102
ATOM    770  CB  ALA A  49       8.167  -1.769  -6.463  1.00 31.65           C  
ANISOU  770  CB  ALA A  49     3972   4484   3569   -681   -154    -91
ATOM    771  H   ALA A  49       6.565   0.121  -6.525  1.00 38.95           H  
ATOM    772  HA  ALA A  49       6.931  -2.081  -4.719  1.00 39.88           H  
ATOM    773  HB1 ALA A  49       8.922  -2.521  -6.239  1.00 31.65           H  
ATOM    774  HB2 ALA A  49       7.453  -2.231  -7.146  1.00 31.65           H  
ATOM    775  HB3 ALA A  49       8.665  -0.960  -6.996  1.00 31.65           H  
ATOM    776  N   ALA A  50       8.902   0.552  -4.299  1.00 47.96           N  
ANISOU  776  N   ALA A  50     5945   6637   5642   -626   -116    -99
ATOM    777  CA  ALA A  50       9.797   1.226  -3.355  1.00 41.59           C  
ANISOU  777  CA  ALA A  50     5085   5905   4813   -613    -98    -97
ATOM    778  C   ALA A  50       9.153   1.383  -1.970  1.00 52.57           C  
ANISOU  778  C   ALA A  50     6448   7285   6241   -542    -84   -103
ATOM    779  O   ALA A  50       9.844   1.227  -0.966  1.00 46.08           O  
ANISOU  779  O   ALA A  50     5590   6516   5402   -515    -68   -100
ATOM    780  CB  ALA A  50      10.168   2.615  -3.898  1.00 23.67           C  
ANISOU  780  CB  ALA A  50     2812   3657   2524   -643    -93    -94
ATOM    781  H   ALA A  50       8.535   1.107  -5.060  1.00 47.96           H  
ATOM    782  HA  ALA A  50      10.709   0.637  -3.249  1.00 41.59           H  
ATOM    783  HB1 ALA A  50      10.793   3.163  -3.191  1.00 23.67           H  
ATOM    784  HB2 ALA A  50      10.735   2.533  -4.825  1.00 23.67           H  
ATOM    785  HB3 ALA A  50       9.285   3.223  -4.098  1.00 23.67           H  
ATOM    786  N   ALA A  51       7.829   1.619  -1.917  1.00 46.76           N  
ANISOU  786  N   ALA A  51     5731   6482   5553   -511    -88   -109
ATOM    787  CA  ALA A  51       7.050   1.670  -0.682  1.00 39.60           C  
ANISOU  787  CA  ALA A  51     4806   5558   4681   -452    -78   -114
ATOM    788  C   ALA A  51       6.882   0.281  -0.043  1.00 42.25           C  
ANISOU  788  C   ALA A  51     5148   5889   5018   -437    -81   -119
ATOM    789  O   ALA A  51       6.842   0.195   1.181  1.00 55.36           O  
ANISOU  789  O   ALA A  51     6790   7568   6678   -398    -65   -122
ATOM    790  CB  ALA A  51       5.665   2.267  -0.986  1.00 28.07           C  
ANISOU  790  CB  ALA A  51     3365   4032   3268   -431    -85   -116
ATOM    791  H   ALA A  51       7.327   1.728  -2.787  1.00 46.76           H  
ATOM    792  HA  ALA A  51       7.568   2.315   0.027  1.00 39.60           H  
ATOM    793  HB1 ALA A  51       5.079   2.384  -0.074  1.00 28.07           H  
ATOM    794  HB2 ALA A  51       5.754   3.255  -1.439  1.00 28.07           H  
ATOM    795  HB3 ALA A  51       5.089   1.643  -1.670  1.00 28.07           H  
ATOM    796  N   ASP A  52       6.830  -0.795  -0.850  1.00 38.90           N  
ANISOU  796  N   ASP A  52     4753   5438   4591   -467   -100   -118
ATOM    797  CA  ASP A  52       6.710  -2.186  -0.399  1.00 41.01           C  
ANISOU  797  CA  ASP A  52     5028   5699   4856   -457   -105   -123
ATOM    798  C   ASP A  52       8.060  -2.818  -0.007  1.00 39.21           C  
ANISOU  798  C   ASP A  52     4779   5537   4580   -461    -91   -121
ATOM    799  O   ASP A  52       8.061  -3.756   0.790  1.00 24.92           O  
ANISOU  799  O   ASP A  52     2970   3734   2766   -432    -82   -128
ATOM    800  CB  ASP A  52       6.076  -3.039  -1.524  1.00 31.00           C  
ANISOU  800  CB  ASP A  52     3795   4388   3596   -486   -129   -119
ATOM    801  CG  ASP A  52       4.623  -2.676  -1.850  1.00 60.96           C  
ANISOU  801  CG  ASP A  52     7605   8122   7436   -468   -141   -116
ATOM    802  OD1 ASP A  52       3.909  -2.242  -0.918  1.00 69.16           O  
ANISOU  802  OD1 ASP A  52     8629   9147   8501   -433   -133   -120
ATOM    803  OD2 ASP A  52       4.224  -2.887  -3.016  1.00 67.62           O1-
ANISOU  803  OD2 ASP A  52     8475   8933   8284   -488   -157   -107
ATOM    804  H   ASP A  52       6.864  -0.637  -1.848  1.00 38.90           H  
ATOM    805  HA  ASP A  52       6.073  -2.223   0.487  1.00 41.01           H  
ATOM    806  HB3 ASP A  52       6.089  -4.095  -1.253  1.00 31.00           H  
ATOM    807  HB2 ASP A  52       6.670  -2.950  -2.435  1.00 31.00           H  
ATOM    808  N   ILE A  53       9.202  -2.288  -0.486  1.00 39.16           N  
ANISOU  808  N   ILE A  53     4758   5585   4536   -498    -88   -112
ATOM    809  CA  ILE A  53      10.543  -2.620   0.018  1.00 33.94           C  
ANISOU  809  CA  ILE A  53     4066   5003   3826   -497    -71   -105
ATOM    810  C   ILE A  53      10.724  -1.989   1.411  1.00 38.43           C  
ANISOU  810  C   ILE A  53     4603   5603   4395   -438    -44   -105
ATOM    811  O   ILE A  53      11.215  -2.663   2.314  1.00 31.36           O  
ANISOU  811  O   ILE A  53     3700   4738   3479   -403    -26   -106
ATOM    812  CB  ILE A  53      11.645  -2.129  -0.973  1.00 38.91           C  
ANISOU  812  CB  ILE A  53     4681   5691   4412   -556    -75    -91
ATOM    813  CG1 ILE A  53      11.627  -2.968  -2.270  1.00 38.97           C  
ANISOU  813  CG1 ILE A  53     4727   5670   4410   -613    -99    -89
ATOM    814  CG2 ILE A  53      13.072  -2.155  -0.373  1.00 31.75           C  
ANISOU  814  CG2 ILE A  53     3727   4884   3452   -548    -54    -77
ATOM    815  CD1 ILE A  53      12.337  -2.302  -3.459  1.00 48.73           C  
ANISOU  815  CD1 ILE A  53     5962   6952   5602   -682   -106    -76
ATOM    816  H   ILE A  53       9.135  -1.550  -1.175  1.00 39.16           H  
ATOM    817  HA  ILE A  53      10.628  -3.704   0.125  1.00 33.94           H  
ATOM    818  HB  ILE A  53      11.418  -1.095  -1.235  1.00 38.91           H  
ATOM    819 HG13 ILE A  53      10.600  -3.159  -2.562  1.00 38.97           H  
ATOM    820 HG12 ILE A  53      12.054  -3.953  -2.082  1.00 38.97           H  
ATOM    821 HG21 ILE A  53      13.826  -1.867  -1.105  1.00 31.75           H  
ATOM    822 HG22 ILE A  53      13.185  -1.458   0.458  1.00 31.75           H  
ATOM    823 HG23 ILE A  53      13.330  -3.151  -0.011  1.00 31.75           H  
ATOM    824 HD11 ILE A  53      12.230  -2.903  -4.359  1.00 48.73           H  
ATOM    825 HD12 ILE A  53      11.915  -1.321  -3.674  1.00 48.73           H  
ATOM    826 HD13 ILE A  53      13.405  -2.179  -3.284  1.00 48.73           H  
ATOM    827  N   LEU A  54      10.283  -0.731   1.599  1.00 41.54           N  
ANISOU  827  N   LEU A  54     4985   5989   4811   -422    -37   -105
ATOM    828  CA  LEU A  54      10.331  -0.007   2.871  1.00 49.18           C  
ANISOU  828  CA  LEU A  54     5925   6981   5780   -363    -10   -102
ATOM    829  C   LEU A  54       9.370  -0.573   3.934  1.00 52.41           C  
ANISOU  829  C   LEU A  54     6360   7332   6220   -313     -3   -116
ATOM    830  O   LEU A  54       9.579  -0.306   5.117  1.00 45.01           O  
ANISOU  830  O   LEU A  54     5412   6414   5274   -260     23   -114
ATOM    831  CB  LEU A  54      10.011   1.485   2.633  1.00 39.99           C  
ANISOU  831  CB  LEU A  54     4744   5816   4635   -362     -7    -99
ATOM    832  CG  LEU A  54      11.111   2.269   1.884  1.00 41.80           C  
ANISOU  832  CG  LEU A  54     4941   6119   4821   -405     -6    -84
ATOM    833  CD1 LEU A  54      10.560   3.605   1.362  1.00 31.34           C  
ANISOU  833  CD1 LEU A  54     3611   4780   3518   -409     -7    -83
ATOM    834  CD2 LEU A  54      12.358   2.514   2.750  1.00 41.85           C  
ANISOU  834  CD2 LEU A  54     4900   6224   4778   -379     19    -66
ATOM    835  H   LEU A  54       9.890  -0.241   0.806  1.00 41.54           H  
ATOM    836  HA  LEU A  54      11.336  -0.102   3.281  1.00 49.18           H  
ATOM    837  HB3 LEU A  54       9.819   1.989   3.582  1.00 39.99           H  
ATOM    838  HB2 LEU A  54       9.077   1.548   2.073  1.00 39.99           H  
ATOM    839  HG  LEU A  54      11.427   1.687   1.019  1.00 41.80           H  
ATOM    840 HD11 LEU A  54      11.318   4.151   0.800  1.00 31.34           H  
ATOM    841 HD12 LEU A  54       9.712   3.449   0.695  1.00 31.34           H  
ATOM    842 HD13 LEU A  54      10.225   4.244   2.179  1.00 31.34           H  
ATOM    843 HD21 LEU A  54      13.129   3.034   2.181  1.00 41.85           H  
ATOM    844 HD22 LEU A  54      12.120   3.130   3.615  1.00 41.85           H  
ATOM    845 HD23 LEU A  54      12.798   1.585   3.109  1.00 41.85           H  
ATOM    846  N   VAL A  55       8.361  -1.382   3.550  1.00 40.65           N  
ANISOU  846  N   VAL A  55     4908   5772   4763   -331    -26   -127
ATOM    847  CA  VAL A  55       7.548  -2.160   4.491  1.00 43.26           C  
ANISOU  847  CA  VAL A  55     5268   6053   5115   -298    -24   -139
ATOM    848  C   VAL A  55       8.389  -3.292   5.112  1.00 43.97           C  
ANISOU  848  C   VAL A  55     5366   6176   5165   -280     -8   -142
ATOM    849  O   VAL A  55       8.316  -3.491   6.321  1.00 41.57           O  
ANISOU  849  O   VAL A  55     5075   5864   4855   -232     14   -148
ATOM    850  CB  VAL A  55       6.241  -2.680   3.818  1.00 37.82           C  
ANISOU  850  CB  VAL A  55     4611   5297   4463   -327    -54   -145
ATOM    851  CG1 VAL A  55       5.548  -3.839   4.566  1.00 31.01           C  
ANISOU  851  CG1 VAL A  55     3781   4395   3607   -312    -56   -157
ATOM    852  CG2 VAL A  55       5.217  -1.542   3.663  1.00 27.96           C  
ANISOU  852  CG2 VAL A  55     3357   4011   3255   -326    -62   -141
ATOM    853  H   VAL A  55       8.221  -1.544   2.563  1.00 40.65           H  
ATOM    854  HA  VAL A  55       7.267  -1.489   5.298  1.00 43.26           H  
ATOM    855  HB  VAL A  55       6.486  -3.048   2.822  1.00 37.82           H  
ATOM    856 HG11 VAL A  55       4.585  -4.085   4.120  1.00 31.01           H  
ATOM    857 HG12 VAL A  55       6.143  -4.751   4.536  1.00 31.01           H  
ATOM    858 HG13 VAL A  55       5.363  -3.583   5.610  1.00 31.01           H  
ATOM    859 HG21 VAL A  55       4.322  -1.878   3.143  1.00 27.96           H  
ATOM    860 HG22 VAL A  55       4.904  -1.157   4.635  1.00 27.96           H  
ATOM    861 HG23 VAL A  55       5.618  -0.708   3.098  1.00 27.96           H  
ATOM    862  N   GLY A  56       9.220  -3.990   4.321  1.00 34.19           N  
ANISOU  862  N   GLY A  56     4124   4973   3896   -317    -19   -137
ATOM    863  CA  GLY A  56      10.100  -5.051   4.805  1.00 42.60           C  
ANISOU  863  CA  GLY A  56     5195   6074   4919   -299     -3   -139
ATOM    864  C   GLY A  56      11.329  -4.546   5.573  1.00 46.26           C  
ANISOU  864  C   GLY A  56     5622   6615   5340   -255     32   -125
ATOM    865  O   GLY A  56      11.756  -5.204   6.521  1.00 56.13           O  
ANISOU  865  O   GLY A  56     6884   7877   6564   -206     57   -128
ATOM    866  H   GLY A  56       9.254  -3.766   3.336  1.00 34.19           H  
ATOM    867  HA3 GLY A  56      10.438  -5.635   3.950  1.00 42.60           H  
ATOM    868  HA2 GLY A  56       9.544  -5.736   5.442  1.00 42.60           H  
ATOM    869  N   VAL A  57      11.889  -3.392   5.175  1.00 46.48           N  
ANISOU  869  N   VAL A  57     5606   6698   5357   -270     35   -109
ATOM    870  CA  VAL A  57      13.123  -2.824   5.730  1.00 41.32           C  
ANISOU  870  CA  VAL A  57     4907   6137   4656   -233     67    -89
ATOM    871  C   VAL A  57      12.849  -1.949   6.972  1.00 36.25           C  
ANISOU  871  C   VAL A  57     4265   5480   4027   -161     96    -89
ATOM    872  O   VAL A  57      13.756  -1.813   7.794  1.00 50.34           O  
ANISOU  872  O   VAL A  57     6037   7317   5775   -101    130    -78
ATOM    873  CB  VAL A  57      13.837  -1.999   4.613  1.00 45.13           C  
ANISOU  873  CB  VAL A  57     5344   6689   5116   -285     57    -70
ATOM    874  CG1 VAL A  57      15.070  -1.196   5.082  1.00 48.13           C  
ANISOU  874  CG1 VAL A  57     5666   7176   5444   -248     89    -44
ATOM    875  CG2 VAL A  57      14.287  -2.908   3.454  1.00 31.38           C  
ANISOU  875  CG2 VAL A  57     3609   4962   3353   -356     31    -67
ATOM    876  H   VAL A  57      11.485  -2.922   4.375  1.00 46.48           H  
ATOM    877  HA  VAL A  57      13.788  -3.634   6.038  1.00 41.32           H  
ATOM    878  HB  VAL A  57      13.122  -1.282   4.212  1.00 45.13           H  
ATOM    879 HG11 VAL A  57      15.565  -0.713   4.239  1.00 48.13           H  
ATOM    880 HG12 VAL A  57      14.813  -0.403   5.782  1.00 48.13           H  
ATOM    881 HG13 VAL A  57      15.802  -1.844   5.566  1.00 48.13           H  
ATOM    882 HG21 VAL A  57      14.693  -2.324   2.627  1.00 31.38           H  
ATOM    883 HG22 VAL A  57      15.059  -3.606   3.779  1.00 31.38           H  
ATOM    884 HG23 VAL A  57      13.467  -3.498   3.056  1.00 31.38           H  
ATOM    885  N   LEU A  58      11.638  -1.381   7.138  1.00 38.21           N  
ANISOU  885  N   LEU A  58     4530   5662   4326   -161     85   -100
ATOM    886  CA  LEU A  58      11.299  -0.456   8.228  1.00 35.20           C  
ANISOU  886  CA  LEU A  58     4145   5271   3957    -99    112    -97
ATOM    887  C   LEU A  58       9.980  -0.788   8.932  1.00 39.06           C  
ANISOU  887  C   LEU A  58     4689   5660   4492    -80    108   -117
ATOM    888  O   LEU A  58       9.998  -0.977  10.146  1.00 46.67           O  
ANISOU  888  O   LEU A  58     5679   6605   5448    -22    135   -121
ATOM    889  CB  LEU A  58      11.353   1.023   7.778  1.00 26.49           C  
ANISOU  889  CB  LEU A  58     3000   4202   2865   -114    109    -83
ATOM    890  CG  LEU A  58      12.734   1.570   7.359  1.00 36.26           C  
ANISOU  890  CG  LEU A  58     4177   5552   4049   -126    120    -58
ATOM    891  CD1 LEU A  58      12.587   2.965   6.736  1.00 24.43           C  
ANISOU  891  CD1 LEU A  58     2645   4074   2562   -152    113    -48
ATOM    892  CD2 LEU A  58      13.736   1.616   8.525  1.00 40.92           C  
ANISOU  892  CD2 LEU A  58     4745   6210   4594    -52    162    -39
ATOM    893  H   LEU A  58      10.931  -1.545   6.434  1.00 38.21           H  
ATOM    894  HA  LEU A  58      12.040  -0.570   9.020  1.00 35.20           H  
ATOM    895  HB3 LEU A  58      10.960   1.657   8.575  1.00 26.49           H  
ATOM    896  HB2 LEU A  58      10.664   1.145   6.945  1.00 26.49           H  
ATOM    897  HG  LEU A  58      13.138   0.922   6.583  1.00 36.26           H  
ATOM    898 HD11 LEU A  58      13.544   3.337   6.369  1.00 24.43           H  
ATOM    899 HD12 LEU A  58      11.898   2.944   5.892  1.00 24.43           H  
ATOM    900 HD13 LEU A  58      12.202   3.685   7.459  1.00 24.43           H  
ATOM    901 HD21 LEU A  58      14.689   2.037   8.203  1.00 40.92           H  
ATOM    902 HD22 LEU A  58      13.362   2.230   9.345  1.00 40.92           H  
ATOM    903 HD23 LEU A  58      13.947   0.624   8.922  1.00 40.92           H  
ATOM    904  N   ALA A  59       8.840  -0.830   8.218  1.00 43.21           N  
ANISOU  904  N   ALA A  59     5233   6123   5061   -128     74   -129
ATOM    905  CA  ALA A  59       7.510  -0.854   8.846  1.00 40.56           C  
ANISOU  905  CA  ALA A  59     4939   5704   4769   -118     67   -143
ATOM    906  C   ALA A  59       7.162  -2.173   9.559  1.00 45.77           C  
ANISOU  906  C   ALA A  59     5651   6325   5415   -101     73   -158
ATOM    907  O   ALA A  59       6.467  -2.133  10.571  1.00 35.51           O  
ANISOU  907  O   ALA A  59     4387   4984   4123    -64     91   -165
ATOM    908  CB  ALA A  59       6.428  -0.574   7.800  1.00 47.04           C  
ANISOU  908  CB  ALA A  59     5764   6479   5632   -171     30   -147
ATOM    909  H   ALA A  59       8.886  -0.686   7.218  1.00 43.21           H  
ATOM    910  HA  ALA A  59       7.479  -0.045   9.578  1.00 40.56           H  
ATOM    911  HB1 ALA A  59       5.484  -0.335   8.288  1.00 47.04           H  
ATOM    912  HB2 ALA A  59       6.697   0.281   7.182  1.00 47.04           H  
ATOM    913  HB3 ALA A  59       6.242  -1.434   7.159  1.00 47.04           H  
ATOM    914  N   ILE A  60       7.656  -3.323   9.070  1.00 52.28           N  
ANISOU  914  N   ILE A  60     6486   7161   6218   -132     60   -163
ATOM    915  CA  ILE A  60       7.532  -4.629   9.721  1.00 51.59           C  
ANISOU  915  CA  ILE A  60     6452   7038   6113   -122     64   -179
ATOM    916  C   ILE A  60       8.469  -4.722  10.951  1.00 48.16           C  
ANISOU  916  C   ILE A  60     6031   6631   5635    -53    108   -177
ATOM    917  O   ILE A  60       7.960  -5.066  12.015  1.00 43.21           O  
ANISOU  917  O   ILE A  60     5462   5951   5006    -25    122   -190
ATOM    918  CB  ILE A  60       7.724  -5.781   8.692  1.00 40.84           C  
ANISOU  918  CB  ILE A  60     5094   5688   4735   -170     39   -182
ATOM    919  CG1 ILE A  60       6.487  -5.881   7.770  1.00 38.39           C  
ANISOU  919  CG1 ILE A  60     4785   5333   4467   -228     -2   -184
ATOM    920  CG2 ILE A  60       7.964  -7.129   9.392  1.00 31.95           C  
ANISOU  920  CG2 ILE A  60     4020   4543   3578   -154     50   -197
ATOM    921  CD1 ILE A  60       6.663  -6.787   6.542  1.00 26.95           C  
ANISOU  921  CD1 ILE A  60     3344   3892   3005   -275    -27   -185
ATOM    922  H   ILE A  60       8.178  -3.288   8.204  1.00 52.28           H  
ATOM    923  HA  ILE A  60       6.512  -4.714  10.103  1.00 51.59           H  
ATOM    924  HB  ILE A  60       8.585  -5.567   8.059  1.00 40.84           H  
ATOM    925 HG13 ILE A  60       6.213  -4.888   7.415  1.00 38.39           H  
ATOM    926 HG12 ILE A  60       5.635  -6.233   8.350  1.00 38.39           H  
ATOM    927 HG21 ILE A  60       7.935  -7.955   8.696  1.00 31.95           H  
ATOM    928 HG22 ILE A  60       8.935  -7.177   9.886  1.00 31.95           H  
ATOM    929 HG23 ILE A  60       7.191  -7.294  10.140  1.00 31.95           H  
ATOM    930 HD11 ILE A  60       5.793  -6.720   5.891  1.00 26.95           H  
ATOM    931 HD12 ILE A  60       7.527  -6.492   5.953  1.00 26.95           H  
ATOM    932 HD13 ILE A  60       6.778  -7.836   6.814  1.00 26.95           H  
ATOM    933  N   PRO A  61       9.783  -4.391  10.884  1.00 45.85           N  
ANISOU  933  N   PRO A  61     5693   6422   5305    -24    132   -158
ATOM    934  CA  PRO A  61      10.636  -4.149  12.065  1.00 46.84           C  
ANISOU  934  CA  PRO A  61     5829   6577   5390     57    179   -150
ATOM    935  C   PRO A  61      10.053  -3.210  13.143  1.00 50.09           C  
ANISOU  935  C   PRO A  61     6259   6946   5826    102    199   -150
ATOM    936  O   PRO A  61      10.236  -3.475  14.329  1.00 49.03           O  
ANISOU  936  O   PRO A  61     6171   6789   5668    164    234   -153
ATOM    937  CB  PRO A  61      11.941  -3.575  11.500  1.00 44.36           C  
ANISOU  937  CB  PRO A  61     5445   6375   5036     68    194   -123
ATOM    938  CG  PRO A  61      12.036  -4.171  10.109  1.00 39.67           C  
ANISOU  938  CG  PRO A  61     4828   5800   4444     -9    157   -125
ATOM    939  CD  PRO A  61      10.588  -4.359   9.660  1.00 37.95           C  
ANISOU  939  CD  PRO A  61     4635   5498   4285    -62    119   -142
ATOM    940  HA  PRO A  61      10.839  -5.120  12.521  1.00 46.84           H  
ATOM    941  HB3 PRO A  61      12.806  -3.818  12.117  1.00 44.36           H  
ATOM    942  HB2 PRO A  61      11.890  -2.488  11.418  1.00 44.36           H  
ATOM    943  HG3 PRO A  61      12.524  -5.145  10.170  1.00 39.67           H  
ATOM    944  HG2 PRO A  61      12.616  -3.556   9.424  1.00 39.67           H  
ATOM    945  HD2 PRO A  61      10.282  -3.545   9.008  1.00 37.95           H  
ATOM    946  HD3 PRO A  61      10.502  -5.289   9.100  1.00 37.95           H  
ATOM    947  N   PHE A  62       9.317  -2.158  12.740  1.00 39.18           N  
ANISOU  947  N   PHE A  62     4847   5552   4489     73    179   -145
ATOM    948  CA  PHE A  62       8.622  -1.219  13.625  1.00 31.21           C  
ANISOU  948  CA  PHE A  62     3857   4496   3505    110    195   -145
ATOM    949  C   PHE A  62       7.345  -1.838  14.226  1.00 42.78           C  
ANISOU  949  C   PHE A  62     5397   5862   4993     96    184   -167
ATOM    950  O   PHE A  62       7.020  -1.537  15.373  1.00 44.22           O  
ANISOU  950  O   PHE A  62     5627   6002   5174    142    211   -170
ATOM    951  CB  PHE A  62       8.210   0.037  12.823  1.00 29.95           C  
ANISOU  951  CB  PHE A  62     3647   4347   3385     79    174   -135
ATOM    952  CG  PHE A  62       9.284   1.038  12.417  1.00 41.85           C  
ANISOU  952  CG  PHE A  62     5085   5949   4866     97    190   -110
ATOM    953  CD1 PHE A  62      10.647   0.872  12.755  1.00 53.90           C  
ANISOU  953  CD1 PHE A  62     6590   7553   6336    140    220    -95
ATOM    954  CD2 PHE A  62       8.894   2.165  11.663  1.00 48.25           C  
ANISOU  954  CD2 PHE A  62     5853   6778   5704     70    175   -101
ATOM    955  CE1 PHE A  62      11.602   1.818  12.333  1.00 42.65           C  
ANISOU  955  CE1 PHE A  62     5096   6228   4882    150    232    -68
ATOM    956  CE2 PHE A  62       9.848   3.114  11.248  1.00 35.99           C  
ANISOU  956  CE2 PHE A  62     4237   5315   4121     77    187    -79
ATOM    957  CZ  PHE A  62      11.204   2.939  11.580  1.00 45.58           C  
ANISOU  957  CZ  PHE A  62     5427   6613   5280    115    214    -61
ATOM    958  H   PHE A  62       9.245  -1.984  11.745  1.00 39.18           H  
ATOM    959  HA  PHE A  62       9.276  -0.929  14.447  1.00 31.21           H  
ATOM    960  HB3 PHE A  62       7.469   0.603  13.388  1.00 29.95           H  
ATOM    961  HB2 PHE A  62       7.701  -0.271  11.913  1.00 29.95           H  
ATOM    962  HD1 PHE A  62      10.983   0.020  13.325  1.00 53.90           H  
ATOM    963  HD2 PHE A  62       7.855   2.301  11.401  1.00 48.25           H  
ATOM    964  HE1 PHE A  62      12.643   1.681  12.586  1.00 42.65           H  
ATOM    965  HE2 PHE A  62       9.542   3.975  10.672  1.00 35.99           H  
ATOM    966  HZ  PHE A  62      11.938   3.662  11.257  1.00 45.58           H  
ATOM    967  N   ALA A  63       6.651  -2.721  13.485  1.00 35.46           N  
ANISOU  967  N   ALA A  63     4486   4899   4087     30    146   -182
ATOM    968  CA  ALA A  63       5.464  -3.460  13.926  1.00 30.36           C  
ANISOU  968  CA  ALA A  63     3907   4170   3458      6    131   -201
ATOM    969  C   ALA A  63       5.827  -4.533  14.966  1.00 45.60           C  
ANISOU  969  C   ALA A  63     5906   6076   5343     42    159   -214
ATOM    970  O   ALA A  63       5.103  -4.711  15.943  1.00 32.18           O  
ANISOU  970  O   ALA A  63     4275   4309   3645     52    169   -227
ATOM    971  CB  ALA A  63       4.815  -4.144  12.714  1.00 40.32           C  
ANISOU  971  CB  ALA A  63     5161   5413   4746    -70     84   -207
ATOM    972  H   ALA A  63       6.979  -2.911  12.547  1.00 35.46           H  
ATOM    973  HA  ALA A  63       4.748  -2.757  14.352  1.00 30.36           H  
ATOM    974  HB1 ALA A  63       3.885  -4.637  12.994  1.00 40.32           H  
ATOM    975  HB2 ALA A  63       4.574  -3.419  11.939  1.00 40.32           H  
ATOM    976  HB3 ALA A  63       5.453  -4.906  12.269  1.00 40.32           H  
ATOM    977  N   ILE A  64       6.984  -5.190  14.785  1.00 52.64           N  
ANISOU  977  N   ILE A  64     6787   7023   6192     62    174   -212
ATOM    978  CA  ILE A  64       7.620  -6.113  15.724  1.00 51.33           C  
ANISOU  978  CA  ILE A  64     6686   6841   5975    109    207   -223
ATOM    979  C   ILE A  64       8.079  -5.375  17.002  1.00 48.36           C  
ANISOU  979  C   ILE A  64     6336   6458   5579    194    257   -214
ATOM    980  O   ILE A  64       8.009  -5.952  18.086  1.00 50.35           O  
ANISOU  980  O   ILE A  64     6674   6648   5809    226    281   -229
ATOM    981  CB  ILE A  64       8.798  -6.827  14.987  1.00 43.36           C  
ANISOU  981  CB  ILE A  64     5648   5906   4923    116    214   -217
ATOM    982  CG1 ILE A  64       8.261  -7.807  13.909  1.00 43.59           C  
ANISOU  982  CG1 ILE A  64     5667   5928   4969     34    166   -228
ATOM    983  CG2 ILE A  64       9.791  -7.540  15.935  1.00 33.14           C  
ANISOU  983  CG2 ILE A  64     4417   4606   3570    182    257   -225
ATOM    984  CD1 ILE A  64       9.307  -8.247  12.873  1.00 44.79           C  
ANISOU  984  CD1 ILE A  64     5785   6153   5080     31    169   -220
ATOM    985  H   ILE A  64       7.493  -4.994  13.932  1.00 52.64           H  
ATOM    986  HA  ILE A  64       6.885  -6.864  16.025  1.00 51.33           H  
ATOM    987  HB  ILE A  64       9.370  -6.059  14.466  1.00 43.36           H  
ATOM    988 HG13 ILE A  64       7.441  -7.345  13.359  1.00 43.59           H  
ATOM    989 HG12 ILE A  64       7.825  -8.685  14.384  1.00 43.59           H  
ATOM    990 HG21 ILE A  64      10.532  -8.125  15.392  1.00 33.14           H  
ATOM    991 HG22 ILE A  64      10.354  -6.826  16.536  1.00 33.14           H  
ATOM    992 HG23 ILE A  64       9.279  -8.211  16.622  1.00 33.14           H  
ATOM    993 HD11 ILE A  64       8.851  -8.878  12.110  1.00 44.79           H  
ATOM    994 HD12 ILE A  64       9.748  -7.389  12.367  1.00 44.79           H  
ATOM    995 HD13 ILE A  64      10.114  -8.825  13.321  1.00 44.79           H  
ATOM    996  N   THR A  65       8.515  -4.108  16.889  1.00 52.83           N  
ANISOU  996  N   THR A  65     6834   7088   6150    230    273   -189
ATOM    997  CA  THR A  65       9.007  -3.289  17.999  1.00 47.87           C  
ANISOU  997  CA  THR A  65     6222   6467   5498    318    322   -175
ATOM    998  C   THR A  65       7.845  -2.748  18.862  1.00 49.94           C  
ANISOU  998  C   THR A  65     6542   6638   5793    317    323   -184
ATOM    999  O   THR A  65       7.940  -2.822  20.086  1.00 57.68           O  
ANISOU  999  O   THR A  65     7597   7572   6748    377    362   -188
ATOM   1000  CB  THR A  65       9.868  -2.135  17.417  1.00 50.14           C  
ANISOU 1000  CB  THR A  65     6415   6855   5781    348    334   -143
ATOM   1001  OG1 THR A  65      11.090  -2.681  16.961  1.00 65.79           O  
ANISOU 1001  OG1 THR A  65     8345   8926   7726    341    333   -132
ATOM   1002  CG2 THR A  65      10.251  -1.018  18.399  1.00 50.98           C  
ANISOU 1002  CG2 THR A  65     6533   6978   5859    446    388   -123
ATOM   1003  H   THR A  65       8.538  -3.696  15.966  1.00 52.83           H  
ATOM   1004  HA  THR A  65       9.635  -3.904  18.647  1.00 47.87           H  
ATOM   1005  HB  THR A  65       9.363  -1.676  16.570  1.00 50.14           H  
ATOM   1006  HG1 THR A  65      10.911  -3.228  16.208  1.00 65.79           H  
ATOM   1007 HG21 THR A  65      10.978  -0.335  17.959  1.00 50.98           H  
ATOM   1008 HG22 THR A  65       9.378  -0.419  18.652  1.00 50.98           H  
ATOM   1009 HG23 THR A  65      10.677  -1.414  19.321  1.00 50.98           H  
ATOM   1010  N   ILE A  66       6.751  -2.238  18.262  1.00 59.24           N  
ANISOU 1010  N   ILE A  66     7690   7791   7027    252    283   -187
ATOM   1011  CA  ILE A  66       5.612  -1.659  18.993  1.00 48.92           C  
ANISOU 1011  CA  ILE A  66     6427   6407   5752    246    281   -192
ATOM   1012  C   ILE A  66       4.723  -2.738  19.656  1.00 49.22           C  
ANISOU 1012  C   ILE A  66     6562   6353   5788    207    269   -217
ATOM   1013  O   ILE A  66       3.985  -2.417  20.585  1.00 49.95           O  
ANISOU 1013  O   ILE A  66     6708   6377   5894    205    274   -222
ATOM   1014  CB  ILE A  66       4.778  -0.755  18.033  1.00 37.34           C  
ANISOU 1014  CB  ILE A  66     4894   4950   4342    192    244   -183
ATOM   1015  CG1 ILE A  66       3.974   0.312  18.813  1.00 44.21           C  
ANISOU 1015  CG1 ILE A  66     5786   5774   5238    214    257   -176
ATOM   1016  CG2 ILE A  66       3.853  -1.543  17.081  1.00 26.28           C  
ANISOU 1016  CG2 ILE A  66     3496   3517   2971    104    193   -198
ATOM   1017  CD1 ILE A  66       3.484   1.488  17.957  1.00 54.38           C  
ANISOU 1017  CD1 ILE A  66     7006   7078   6576    175    227   -164
ATOM   1018  H   ILE A  66       6.726  -2.196  17.250  1.00 59.24           H  
ATOM   1019  HA  ILE A  66       6.024  -1.037  19.790  1.00 48.92           H  
ATOM   1020  HB  ILE A  66       5.492  -0.209  17.415  1.00 37.34           H  
ATOM   1021 HG13 ILE A  66       4.599   0.722  19.603  1.00 44.21           H  
ATOM   1022 HG12 ILE A  66       3.125  -0.148  19.316  1.00 44.21           H  
ATOM   1023 HG21 ILE A  66       3.356  -0.891  16.366  1.00 26.28           H  
ATOM   1024 HG22 ILE A  66       4.423  -2.274  16.515  1.00 26.28           H  
ATOM   1025 HG23 ILE A  66       3.066  -2.075  17.613  1.00 26.28           H  
ATOM   1026 HD11 ILE A  66       2.989   2.232  18.583  1.00 54.38           H  
ATOM   1027 HD12 ILE A  66       4.314   1.982  17.452  1.00 54.38           H  
ATOM   1028 HD13 ILE A  66       2.767   1.171  17.200  1.00 54.38           H  
ATOM   1029  N   SER A  67       4.798  -4.005  19.203  1.00 57.89           N  
ANISOU 1029  N   SER A  67     7682   7448   6864    171    252   -234
ATOM   1030  CA  SER A  67       4.046  -5.140  19.750  1.00 50.85           C  
ANISOU 1030  CA  SER A  67     6886   6475   5961    130    241   -259
ATOM   1031  C   SER A  67       4.536  -5.588  21.144  1.00 51.21           C  
ANISOU 1031  C   SER A  67     7029   6476   5953    199    292   -269
ATOM   1032  O   SER A  67       3.795  -6.274  21.846  1.00 54.92           O  
ANISOU 1032  O   SER A  67     7594   6866   6408    169    289   -290
ATOM   1033  CB  SER A  67       4.108  -6.318  18.750  1.00 59.14           C  
ANISOU 1033  CB  SER A  67     7926   7539   7005     67    204   -272
ATOM   1034  OG  SER A  67       5.359  -6.978  18.707  1.00 63.20           O  
ANISOU 1034  OG  SER A  67     8434   8105   7472    113    230   -272
ATOM   1035  H   SER A  67       5.413  -4.191  18.423  1.00 57.89           H  
ATOM   1036  HA  SER A  67       3.003  -4.833  19.842  1.00 50.85           H  
ATOM   1037  HB3 SER A  67       3.830  -5.991  17.750  1.00 59.14           H  
ATOM   1038  HB2 SER A  67       3.372  -7.071  19.028  1.00 59.14           H  
ATOM   1039  HG  SER A  67       6.026  -6.372  18.419  1.00 63.20           H  
ATOM   1040  N   THR A  68       5.755  -5.187  21.553  1.00 53.90           N  
ANISOU 1040  N   THR A  68     7351   6870   6260    291    339   -252
ATOM   1041  CA  THR A  68       6.344  -5.493  22.860  1.00 59.76           C  
ANISOU 1041  CA  THR A  68     8186   7573   6946    373    395   -257
ATOM   1042  C   THR A  68       5.898  -4.496  23.953  1.00 66.34           C  
ANISOU 1042  C   THR A  68     9067   8353   7786    420    426   -248
ATOM   1043  O   THR A  68       6.032  -4.808  25.136  1.00 73.33           O  
ANISOU 1043  O   THR A  68    10057   9175   8628    475    468   -256
ATOM   1044  CB  THR A  68       7.894  -5.469  22.748  1.00 57.66           C  
ANISOU 1044  CB  THR A  68     7877   7398   6632    459    435   -238
ATOM   1045  OG1 THR A  68       8.416  -4.170  22.539  1.00 63.08           O  
ANISOU 1045  OG1 THR A  68     8476   8158   7334    508    451   -206
ATOM   1046  CG2 THR A  68       8.455  -6.415  21.676  1.00 52.18           C  
ANISOU 1046  CG2 THR A  68     7127   6767   5934    409    403   -243
ATOM   1047  H   THR A  68       6.306  -4.629  20.917  1.00 53.90           H  
ATOM   1048  HA  THR A  68       6.035  -6.494  23.167  1.00 59.76           H  
ATOM   1049  HB  THR A  68       8.296  -5.799  23.707  1.00 57.66           H  
ATOM   1050  HG1 THR A  68       8.177  -3.870  21.672  1.00 63.08           H  
ATOM   1051 HG21 THR A  68       9.545  -6.441  21.707  1.00 52.18           H  
ATOM   1052 HG22 THR A  68       8.096  -7.434  21.824  1.00 52.18           H  
ATOM   1053 HG23 THR A  68       8.164  -6.103  20.674  1.00 52.18           H  
ATOM   1054  N   GLY A  69       5.374  -3.316  23.575  1.00 60.32           N  
ANISOU 1054  N   GLY A  69     8234   7611   7074    401    407   -230
ATOM   1055  CA  GLY A  69       4.910  -2.276  24.493  1.00 59.23           C  
ANISOU 1055  CA  GLY A  69     8133   7428   6944    446    436   -218
ATOM   1056  C   GLY A  69       6.013  -1.418  25.129  1.00 65.89           C  
ANISOU 1056  C   GLY A  69     8971   8317   7746    567    498   -193
ATOM   1057  O   GLY A  69       5.706  -0.667  26.050  1.00 82.04           O  
ANISOU 1057  O   GLY A  69    11094  10304   9774    624    537   -188
ATOM   1058  H   GLY A  69       5.271  -3.133  22.586  1.00 60.32           H  
ATOM   1059  HA3 GLY A  69       4.307  -2.726  25.284  1.00 59.23           H  
ATOM   1060  HA2 GLY A  69       4.244  -1.614  23.947  1.00 59.23           H  
ATOM   1061  N   PHE A  70       7.271  -1.546  24.662  1.00 60.13           N  
ANISOU 1061  N   PHE A  70     8154   7695   6999    607    508   -174
ATOM   1062  CA  PHE A  70       8.514  -0.932  25.155  1.00 60.83           C  
ANISOU 1062  CA  PHE A  70     8225   7847   7041    724    567   -143
ATOM   1063  C   PHE A  70       8.437   0.545  25.590  1.00 57.64           C  
ANISOU 1063  C   PHE A  70     7785   7455   6662    763    582   -116
ATOM   1064  O   PHE A  70       7.683   1.333  25.022  1.00 60.27           O  
ANISOU 1064  O   PHE A  70     8070   7779   7050    696    543   -117
ATOM   1065  CB  PHE A  70       9.659  -1.181  24.146  1.00 62.09           C  
ANISOU 1065  CB  PHE A  70     8282   8133   7178    739    565   -125
ATOM   1066  CG  PHE A  70       9.695  -0.244  22.947  1.00 67.36           C  
ANISOU 1066  CG  PHE A  70     8826   8879   7890    687    526   -107
ATOM   1067  CD1 PHE A  70       8.643  -0.242  22.006  1.00 70.65           C  
ANISOU 1067  CD1 PHE A  70     9214   9268   8360    579    467   -127
ATOM   1068  CD2 PHE A  70      10.764   0.665  22.797  1.00 78.81           C  
ANISOU 1068  CD2 PHE A  70    10190  10433   9322    748    552    -70
ATOM   1069  CE1 PHE A  70       8.642   0.686  20.950  1.00 66.93           C  
ANISOU 1069  CE1 PHE A  70     8642   8862   7926    535    435   -113
ATOM   1070  CE2 PHE A  70      10.772   1.579  21.727  1.00 75.93           C  
ANISOU 1070  CE2 PHE A  70     9721  10137   8993    695    517    -56
ATOM   1071  CZ  PHE A  70       9.703   1.601  20.813  1.00 74.00           C  
ANISOU 1071  CZ  PHE A  70     9460   9855   8803    590    460    -79
ATOM   1072  H   PHE A  70       7.391  -2.206  23.907  1.00 60.13           H  
ATOM   1073  HA  PHE A  70       8.753  -1.505  26.052  1.00 60.83           H  
ATOM   1074  HB3 PHE A  70       9.632  -2.208  23.786  1.00 62.09           H  
ATOM   1075  HB2 PHE A  70      10.610  -1.093  24.674  1.00 62.09           H  
ATOM   1076  HD1 PHE A  70       7.818  -0.932  22.103  1.00 70.65           H  
ATOM   1077  HD2 PHE A  70      11.574   0.677  23.512  1.00 78.81           H  
ATOM   1078  HE1 PHE A  70       7.824   0.697  20.244  1.00 66.93           H  
ATOM   1079  HE2 PHE A  70      11.589   2.277  21.620  1.00 75.93           H  
ATOM   1080  HZ  PHE A  70       9.696   2.317  20.007  1.00 74.00           H  
ATOM   1081  N   CYS A  71       9.261   0.924  26.576  1.00 61.65           N  
ANISOU 1081  N   CYS A  71     8315   7986   7124    878    643    -90
ATOM   1082  CA  CYS A  71       9.329   2.275  27.125  1.00 57.18           C  
ANISOU 1082  CA  CYS A  71     7716   7437   6573    928    664    -60
ATOM   1083  C   CYS A  71      10.106   3.203  26.177  1.00 53.93           C  
ANISOU 1083  C   CYS A  71     7159   7158   6175    924    649    -30
ATOM   1084  O   CYS A  71      11.264   2.937  25.854  1.00 59.66           O  
ANISOU 1084  O   CYS A  71     7823   7983   6864    952    658    -14
ATOM   1085  CB  CYS A  71      10.064   2.207  28.471  1.00 62.02           C  
ANISOU 1085  CB  CYS A  71     8407   8032   7129   1058    737    -39
ATOM   1086  SG  CYS A  71       9.211   1.235  29.740  1.00 75.84           S  
ANISOU 1086  SG  CYS A  71    10349   9613   8854   1066    763    -74
ATOM   1087  H   CYS A  71       9.867   0.230  26.989  1.00 61.65           H  
ATOM   1088  HA  CYS A  71       8.321   2.655  27.286  1.00 57.18           H  
ATOM   1089  HB3 CYS A  71      10.211   3.211  28.869  1.00 62.02           H  
ATOM   1090  HB2 CYS A  71      11.059   1.779  28.341  1.00 62.02           H  
ATOM   1091  N   ALA A  72       9.449   4.284  25.731  1.00 45.32           N  
ANISOU 1091  N   ALA A  72     6016   6071   5134    887    624    -21
ATOM   1092  CA  ALA A  72       9.980   5.271  24.794  1.00 50.41           C  
ANISOU 1092  CA  ALA A  72     6530   6833   5790    874    607      5
ATOM   1093  C   ALA A  72       9.250   6.609  24.922  1.00 52.96           C  
ANISOU 1093  C   ALA A  72     6827   7144   6153    873    603     20
ATOM   1094  O   ALA A  72       8.093   6.649  25.340  1.00 56.06           O  
ANISOU 1094  O   ALA A  72     7290   7434   6577    851    597      4
ATOM   1095  CB  ALA A  72       9.938   4.722  23.359  1.00 51.81           C  
ANISOU 1095  CB  ALA A  72     6648   7040   5998    767    549    -15
ATOM   1096  H   ALA A  72       8.494   4.421  26.038  1.00 45.32           H  
ATOM   1097  HA  ALA A  72      11.022   5.459  25.060  1.00 50.41           H  
ATOM   1098  HB1 ALA A  72      10.295   5.457  22.637  1.00 51.81           H  
ATOM   1099  HB2 ALA A  72      10.572   3.842  23.265  1.00 51.81           H  
ATOM   1100  HB3 ALA A  72       8.926   4.436  23.069  1.00 51.81           H  
ATOM   1101  N   ALA A  73       9.916   7.700  24.503  1.00 49.77           N  
ANISOU 1101  N   ALA A  73     6319   6850   5743    893    606     52
ATOM   1102  CA  ALA A  73       9.345   9.041  24.368  1.00 51.16           C  
ANISOU 1102  CA  ALA A  73     6452   7028   5959    876    593     65
ATOM   1103  C   ALA A  73       8.243   9.037  23.298  1.00 58.18           C  
ANISOU 1103  C   ALA A  73     7333   7861   6911    761    533     34
ATOM   1104  O   ALA A  73       8.431   8.468  22.222  1.00 65.01           O  
ANISOU 1104  O   ALA A  73     8174   8742   7784    693    497     15
ATOM   1105  CB  ALA A  73      10.461  10.022  23.976  1.00 55.16           C  
ANISOU 1105  CB  ALA A  73     6844   7672   6441    906    603    104
ATOM   1106  H   ALA A  73      10.858   7.573  24.161  1.00 49.77           H  
ATOM   1107  HA  ALA A  73       8.926   9.347  25.327  1.00 51.16           H  
ATOM   1108  HB1 ALA A  73      10.075  11.038  23.878  1.00 55.16           H  
ATOM   1109  HB2 ALA A  73      11.243  10.045  24.736  1.00 55.16           H  
ATOM   1110  HB3 ALA A  73      10.926   9.749  23.028  1.00 55.16           H  
ATOM   1111  N   CYS A  74       7.082   9.626  23.626  1.00 49.20           N  
ANISOU 1111  N   CYS A  74     6217   6661   5816    742    524     32
ATOM   1112  CA  CYS A  74       5.825   9.478  22.889  1.00 50.12           C  
ANISOU 1112  CA  CYS A  74     6344   6711   5989    643    472      4
ATOM   1113  C   CYS A  74       5.858   9.990  21.436  1.00 54.82           C  
ANISOU 1113  C   CYS A  74     6845   7377   6607    576    431      2
ATOM   1114  O   CYS A  74       5.186   9.410  20.588  1.00 54.52           O  
ANISOU 1114  O   CYS A  74     6810   7312   6594    501    390    -22
ATOM   1115  CB  CYS A  74       4.702  10.155  23.693  1.00 55.58           C  
ANISOU 1115  CB  CYS A  74     7071   7332   6715    642    474      7
ATOM   1116  SG  CYS A  74       3.018   9.730  23.170  1.00 64.74           S  
ANISOU 1116  SG  CYS A  74     8254   8408   7936    529    416    -22
ATOM   1117  H   CYS A  74       7.026  10.074  24.530  1.00 49.20           H  
ATOM   1118  HA  CYS A  74       5.609   8.409  22.859  1.00 50.12           H  
ATOM   1119  HB3 CYS A  74       4.822  11.239  23.697  1.00 55.58           H  
ATOM   1120  HB2 CYS A  74       4.777   9.839  24.735  1.00 55.58           H  
ATOM   1121  N   HIS A  75       6.665  11.019  21.127  1.00 53.25           N  
ANISOU 1121  N   HIS A  75     6566   7268   6397    601    440     29
ATOM   1122  CA  HIS A  75       6.834  11.549  19.769  1.00 48.10           C  
ANISOU 1122  CA  HIS A  75     5837   6677   5764    534    402     26
ATOM   1123  C   HIS A  75       7.779  10.696  18.903  1.00 44.64           C  
ANISOU 1123  C   HIS A  75     5373   6292   5295    505    389     19
ATOM   1124  O   HIS A  75       7.644  10.706  17.680  1.00 54.08           O  
ANISOU 1124  O   HIS A  75     6545   7489   6513    430    349      3
ATOM   1125  CB  HIS A  75       7.365  12.991  19.860  1.00 58.24           C  
ANISOU 1125  CB  HIS A  75     7046   8044   7037    563    415     56
ATOM   1126  CG  HIS A  75       6.346  13.950  20.425  1.00 70.85           C  
ANISOU 1126  CG  HIS A  75     8656   9593   8671    573    418     63
ATOM   1127  ND1 HIS A  75       5.244  14.378  19.704  1.00 90.23           N  
ANISOU 1127  ND1 HIS A  75    11160  12007  11117    645    457     77
ATOM   1128  CD2 HIS A  75       6.224  14.531  21.669  1.00 71.38           C  
ANISOU 1128  CD2 HIS A  75     8697   9643   8782    522    389     57
ATOM   1129  CE1 HIS A  75       4.529  15.169  20.509  1.00 92.26           C  
ANISOU 1129  CE1 HIS A  75    11416  12228  11411    634    449     81
ATOM   1130  NE2 HIS A  75       5.063  15.306  21.717  1.00 89.64           N  
ANISOU 1130  NE2 HIS A  75    11036  11911  11111    561    408     69
ATOM   1131  H   HIS A  75       7.200  11.449  21.867  1.00 53.25           H  
ATOM   1132  HA  HIS A  75       5.869  11.564  19.267  1.00 48.10           H  
ATOM   1133  HB3 HIS A  75       7.652  13.359  18.874  1.00 58.24           H  
ATOM   1134  HB2 HIS A  75       8.265  13.027  20.477  1.00 58.24           H  
ATOM   1135  HD2 HIS A  75       6.866  14.438  22.532  1.00 71.38           H  
ATOM   1136  HE1 HIS A  75       3.610  15.650  20.207  1.00 92.26           H  
ATOM   1137  HD1 HIS A  75       5.023  14.143  18.748  1.00 90.23           H  
ATOM   1138  N   GLY A  76       8.676   9.910  19.523  1.00 41.24           N  
ANISOU 1138  N   GLY A  76     4951   5907   4813    567    424     32
ATOM   1139  CA  GLY A  76       9.479   8.883  18.861  1.00 43.26           C  
ANISOU 1139  CA  GLY A  76     5194   6203   5040    540    413     24
ATOM   1140  C   GLY A  76       8.683   7.591  18.627  1.00 49.43           C  
ANISOU 1140  C   GLY A  76     6046   6891   5846    490    387    -11
ATOM   1141  O   GLY A  76       8.898   6.914  17.622  1.00 61.42           O  
ANISOU 1141  O   GLY A  76     7546   8423   7366    428    355    -25
ATOM   1142  H   GLY A  76       8.715   9.939  20.533  1.00 41.24           H  
ATOM   1143  HA3 GLY A  76      10.336   8.652  19.493  1.00 43.26           H  
ATOM   1144  HA2 GLY A  76       9.874   9.254  17.914  1.00 43.26           H  
ATOM   1145  N   CYS A  77       7.728   7.287  19.525  1.00 47.47           N  
ANISOU 1145  N   CYS A  77     5878   6545   5613    511    399    -24
ATOM   1146  CA  CYS A  77       6.771   6.187  19.413  1.00 40.86           C  
ANISOU 1146  CA  CYS A  77     5107   5619   4801    454    370    -56
ATOM   1147  C   CYS A  77       5.718   6.463  18.322  1.00 46.48           C  
ANISOU 1147  C   CYS A  77     5787   6307   5565    367    320    -69
ATOM   1148  O   CYS A  77       5.293   5.520  17.655  1.00 37.98           O  
ANISOU 1148  O   CYS A  77     4726   5202   4502    306    287    -89
ATOM   1149  CB  CYS A  77       6.069   6.001  20.774  1.00 43.59           C  
ANISOU 1149  CB  CYS A  77     5547   5869   5147    489    394    -65
ATOM   1150  SG  CYS A  77       4.826   4.684  20.823  1.00 57.14           S  
ANISOU 1150  SG  CYS A  77     7345   7475   6888    410    358   -101
ATOM   1151  H   CYS A  77       7.639   7.888  20.333  1.00 47.47           H  
ATOM   1152  HA  CYS A  77       7.310   5.273  19.159  1.00 40.86           H  
ATOM   1153  HB3 CYS A  77       5.559   6.918  21.058  1.00 43.59           H  
ATOM   1154  HB2 CYS A  77       6.805   5.806  21.556  1.00 43.59           H  
ATOM   1155  N   LEU A  78       5.335   7.737  18.105  1.00 39.08           N  
ANISOU 1155  N   LEU A  78     4807   5385   4656    363    314    -56
ATOM   1156  CA  LEU A  78       4.424   8.158  17.040  1.00 38.71           C  
ANISOU 1156  CA  LEU A  78     4733   5319   4657    291    271    -65
ATOM   1157  C   LEU A  78       5.017   7.927  15.645  1.00 48.10           C  
ANISOU 1157  C   LEU A  78     5873   6564   5838    241    244    -70
ATOM   1158  O   LEU A  78       4.265   7.545  14.756  1.00 44.51           O  
ANISOU 1158  O   LEU A  78     5423   6076   5411    180    208    -84
ATOM   1159  CB  LEU A  78       4.066   9.656  17.165  1.00 46.81           C  
ANISOU 1159  CB  LEU A  78     5719   6360   5706    305    276    -48
ATOM   1160  CG  LEU A  78       2.945  10.006  18.160  1.00 44.54           C  
ANISOU 1160  CG  LEU A  78     5476   5993   5452    308    277    -49
ATOM   1161  CD1 LEU A  78       2.870  11.528  18.337  1.00 34.16           C  
ANISOU 1161  CD1 LEU A  78     4116   4710   4154    331    287    -29
ATOM   1162  CD2 LEU A  78       1.575   9.476  17.710  1.00 43.64           C  
ANISOU 1162  CD2 LEU A  78     5385   5820   5378    235    235    -68
ATOM   1163  H   LEU A  78       5.701   8.457  18.713  1.00 39.08           H  
ATOM   1164  HA  LEU A  78       3.520   7.553  17.109  1.00 38.71           H  
ATOM   1165  HB3 LEU A  78       3.746  10.038  16.195  1.00 46.81           H  
ATOM   1166  HB2 LEU A  78       4.969  10.213  17.413  1.00 46.81           H  
ATOM   1167  HG  LEU A  78       3.172   9.561  19.127  1.00 44.54           H  
ATOM   1168 HD11 LEU A  78       2.167  11.792  19.120  1.00 34.16           H  
ATOM   1169 HD12 LEU A  78       3.829  11.956  18.618  1.00 34.16           H  
ATOM   1170 HD13 LEU A  78       2.547  12.015  17.418  1.00 34.16           H  
ATOM   1171 HD21 LEU A  78       0.790   9.811  18.386  1.00 43.64           H  
ATOM   1172 HD22 LEU A  78       1.323   9.830  16.713  1.00 43.64           H  
ATOM   1173 HD23 LEU A  78       1.543   8.389  17.689  1.00 43.64           H  
ATOM   1174  N   PHE A  79       6.336   8.107  15.447  1.00 42.71           N  
ANISOU 1174  N   PHE A  79     5143   5969   5115    267    262    -54
ATOM   1175  CA  PHE A  79       6.997   7.843  14.165  1.00 31.54           C  
ANISOU 1175  CA  PHE A  79     3686   4610   3689    214    236    -56
ATOM   1176  C   PHE A  79       7.003   6.341  13.835  1.00 38.28           C  
ANISOU 1176  C   PHE A  79     4577   5433   4534    182    220    -75
ATOM   1177  O   PHE A  79       6.690   5.972  12.706  1.00 46.82           O  
ANISOU 1177  O   PHE A  79     5655   6499   5636    119    185    -87
ATOM   1178  CB  PHE A  79       8.442   8.383  14.182  1.00 33.30           C  
ANISOU 1178  CB  PHE A  79     3849   4942   3862    245    260    -31
ATOM   1179  CG  PHE A  79       9.161   8.211  12.852  1.00 39.19           C  
ANISOU 1179  CG  PHE A  79     4554   5748   4589    183    234    -31
ATOM   1180  CD1 PHE A  79       8.837   9.046  11.762  1.00 44.65           C  
ANISOU 1180  CD1 PHE A  79     5212   6455   5299    129    209    -31
ATOM   1181  CD2 PHE A  79      10.104   7.174  12.682  1.00 33.78           C  
ANISOU 1181  CD2 PHE A  79     3868   5101   3864    178    237    -31
ATOM   1182  CE1 PHE A  79       9.446   8.841  10.508  1.00 33.75           C  
ANISOU 1182  CE1 PHE A  79     3804   5121   3897     69    186    -32
ATOM   1183  CE2 PHE A  79      10.710   6.968  11.427  1.00 35.23           C  
ANISOU 1183  CE2 PHE A  79     4019   5338   4029    116    214    -30
ATOM   1184  CZ  PHE A  79      10.380   7.800  10.340  1.00 34.87           C  
ANISOU 1184  CZ  PHE A  79     3946   5302   4002     60    188    -30
ATOM   1185  H   PHE A  79       6.907   8.419  16.219  1.00 42.71           H  
ATOM   1186  HA  PHE A  79       6.441   8.364  13.383  1.00 31.54           H  
ATOM   1187  HB3 PHE A  79       9.021   7.899  14.971  1.00 33.30           H  
ATOM   1188  HB2 PHE A  79       8.436   9.444  14.430  1.00 33.30           H  
ATOM   1189  HD1 PHE A  79       8.108   9.833  11.878  1.00 44.65           H  
ATOM   1190  HD2 PHE A  79      10.348   6.519  13.505  1.00 33.78           H  
ATOM   1191  HE1 PHE A  79       9.192   9.476   9.673  1.00 33.75           H  
ATOM   1192  HE2 PHE A  79      11.422   6.167  11.296  1.00 35.23           H  
ATOM   1193  HZ  PHE A  79      10.842   7.640   9.377  1.00 34.87           H  
ATOM   1194  N   ILE A  80       7.312   5.484  14.824  1.00 31.36           N  
ANISOU 1194  N   ILE A  80     3741   4548   3627    227    246    -77
ATOM   1195  CA  ILE A  80       7.291   4.021  14.725  1.00 35.13           C  
ANISOU 1195  CA  ILE A  80     4260   4996   4093    201    233    -96
ATOM   1196  C   ILE A  80       5.871   3.505  14.411  1.00 27.68           C  
ANISOU 1196  C   ILE A  80     3360   3963   3196    147    199   -117
ATOM   1197  O   ILE A  80       5.726   2.601  13.591  1.00 47.73           O  
ANISOU 1197  O   ILE A  80     5910   6487   5738     97    171   -130
ATOM   1198  CB  ILE A  80       7.899   3.419  16.029  1.00 40.37           C  
ANISOU 1198  CB  ILE A  80     4969   5657   4713    270    274    -94
ATOM   1199  CG1 ILE A  80       9.409   3.757  16.109  1.00 45.48           C  
ANISOU 1199  CG1 ILE A  80     5562   6412   5307    318    304    -68
ATOM   1200  CG2 ILE A  80       7.687   1.896  16.193  1.00 58.33           C  
ANISOU 1200  CG2 ILE A  80     7303   7880   6979    243    261   -118
ATOM   1201  CD1 ILE A  80      10.052   3.479  17.472  1.00 67.96           C  
ANISOU 1201  CD1 ILE A  80     8452   9266   8104    395    348    -63
ATOM   1202  H   ILE A  80       7.555   5.874  15.724  1.00 31.36           H  
ATOM   1203  HA  ILE A  80       7.927   3.735  13.885  1.00 35.13           H  
ATOM   1204  HB  ILE A  80       7.402   3.898  16.874  1.00 40.37           H  
ATOM   1205 HG13 ILE A  80       9.570   4.812  15.891  1.00 45.48           H  
ATOM   1206 HG12 ILE A  80       9.950   3.212  15.334  1.00 45.48           H  
ATOM   1207 HG21 ILE A  80       8.055   1.542  17.155  1.00 58.33           H  
ATOM   1208 HG22 ILE A  80       6.636   1.611  16.156  1.00 58.33           H  
ATOM   1209 HG23 ILE A  80       8.215   1.340  15.420  1.00 58.33           H  
ATOM   1210 HD11 ILE A  80      11.080   3.842  17.493  1.00 67.96           H  
ATOM   1211 HD12 ILE A  80       9.508   3.981  18.272  1.00 67.96           H  
ATOM   1212 HD13 ILE A  80      10.085   2.412  17.694  1.00 67.96           H  
ATOM   1213  N   ALA A  81       4.835   4.112  15.014  1.00 41.46           N  
ANISOU 1213  N   ALA A  81     5126   5653   4973    155    200   -117
ATOM   1214  CA  ALA A  81       3.426   3.778  14.824  1.00 40.51           C  
ANISOU 1214  CA  ALA A  81     5042   5457   4892    104    168   -132
ATOM   1215  C   ALA A  81       2.866   4.252  13.469  1.00 50.28           C  
ANISOU 1215  C   ALA A  81     6233   6704   6165     49    132   -130
ATOM   1216  O   ALA A  81       2.036   3.556  12.887  1.00 62.58           O  
ANISOU 1216  O   ALA A  81     7809   8224   7745     -1    100   -139
ATOM   1217  CB  ALA A  81       2.625   4.472  15.941  1.00 26.02           C  
ANISOU 1217  CB  ALA A  81     3247   3563   3075    129    183   -130
ATOM   1218  H   ALA A  81       5.044   4.843  15.682  1.00 41.46           H  
ATOM   1219  HA  ALA A  81       3.297   2.698  14.910  1.00 40.51           H  
ATOM   1220  HB1 ALA A  81       1.561   4.252  15.868  1.00 26.02           H  
ATOM   1221  HB2 ALA A  81       2.954   4.144  16.927  1.00 26.02           H  
ATOM   1222  HB3 ALA A  81       2.734   5.556  15.906  1.00 26.02           H  
ATOM   1223  N   CYS A  82       3.291   5.426  12.975  1.00 36.76           N  
ANISOU 1223  N   CYS A  82     4466   5044   4456     58    136   -116
ATOM   1224  CA  CYS A  82       2.656   6.122  11.852  1.00 41.84           C  
ANISOU 1224  CA  CYS A  82     5077   5686   5133     16    108   -113
ATOM   1225  C   CYS A  82       3.430   6.029  10.526  1.00 50.00           C  
ANISOU 1225  C   CYS A  82     6077   6769   6150    -19     92   -113
ATOM   1226  O   CYS A  82       2.895   6.468   9.509  1.00 39.72           O  
ANISOU 1226  O   CYS A  82     4762   5458   4873    -56     68   -112
ATOM   1227  CB  CYS A  82       2.498   7.613  12.211  1.00 23.19           C  
ANISOU 1227  CB  CYS A  82     2686   3337   2788     44    122    -99
ATOM   1228  SG  CYS A  82       1.275   7.824  13.534  1.00 48.72           S  
ANISOU 1228  SG  CYS A  82     5959   6505   6048     72    135    -97
ATOM   1229  H   CYS A  82       3.981   5.943  13.504  1.00 36.76           H  
ATOM   1230  HA  CYS A  82       1.662   5.714  11.664  1.00 41.84           H  
ATOM   1231  HB3 CYS A  82       2.131   8.172  11.357  1.00 23.19           H  
ATOM   1232  HB2 CYS A  82       3.448   8.071  12.483  1.00 23.19           H  
ATOM   1233  HG  CYS A  82       1.967   7.152  14.459  1.00 48.72           H  
ATOM   1234  N   PHE A  83       4.653   5.466  10.493  1.00 28.04           N  
ANISOU 1234  N   PHE A  83     3285   4042   3326     -9    106   -111
ATOM   1235  CA  PHE A  83       5.455   5.359   9.266  1.00 29.29           C  
ANISOU 1235  CA  PHE A  83     3414   4252   3465    -49     91   -108
ATOM   1236  C   PHE A  83       4.881   4.335   8.265  1.00 44.48           C  
ANISOU 1236  C   PHE A  83     5360   6134   5406   -102     57   -119
ATOM   1237  O   PHE A  83       5.081   4.502   7.065  1.00 40.21           O  
ANISOU 1237  O   PHE A  83     4804   5606   4866   -142     39   -117
ATOM   1238  CB  PHE A  83       6.918   4.998   9.605  1.00 26.89           C  
ANISOU 1238  CB  PHE A  83     3091   4018   3107    -30    112   -100
ATOM   1239  CG  PHE A  83       7.853   4.987   8.405  1.00 36.00           C  
ANISOU 1239  CG  PHE A  83     4213   5232   4235    -77     98    -94
ATOM   1240  CD1 PHE A  83       8.264   6.205   7.824  1.00 38.38           C  
ANISOU 1240  CD1 PHE A  83     4472   5583   4526    -91     99    -81
ATOM   1241  CD2 PHE A  83       8.272   3.765   7.836  1.00 45.10           C  
ANISOU 1241  CD2 PHE A  83     5378   6388   5368   -114     82   -101
ATOM   1242  CE1 PHE A  83       9.081   6.202   6.677  1.00 40.23           C  
ANISOU 1242  CE1 PHE A  83     4685   5870   4732   -145     85    -76
ATOM   1243  CE2 PHE A  83       9.081   3.766   6.684  1.00 43.82           C  
ANISOU 1243  CE2 PHE A  83     5192   6278   5179   -164     69    -94
ATOM   1244  CZ  PHE A  83       9.485   4.982   6.103  1.00 33.74           C  
ANISOU 1244  CZ  PHE A  83     3879   5048   3891   -182     70    -82
ATOM   1245  H   PHE A  83       5.064   5.137  11.357  1.00 28.04           H  
ATOM   1246  HA  PHE A  83       5.455   6.337   8.780  1.00 29.29           H  
ATOM   1247  HB3 PHE A  83       6.961   4.036  10.116  1.00 26.89           H  
ATOM   1248  HB2 PHE A  83       7.322   5.732  10.300  1.00 26.89           H  
ATOM   1249  HD1 PHE A  83       7.942   7.145   8.250  1.00 38.38           H  
ATOM   1250  HD2 PHE A  83       7.957   2.825   8.266  1.00 45.10           H  
ATOM   1251  HE1 PHE A  83       9.394   7.133   6.231  1.00 40.23           H  
ATOM   1252  HE2 PHE A  83       9.387   2.833   6.236  1.00 43.82           H  
ATOM   1253  HZ  PHE A  83      10.105   4.978   5.218  1.00 33.74           H  
ATOM   1254  N   VAL A  84       4.123   3.322   8.723  1.00 28.31           N  
ANISOU 1254  N   VAL A  84     3353   4036   3369   -104     50   -130
ATOM   1255  CA  VAL A  84       3.400   2.383   7.857  1.00 34.37           C  
ANISOU 1255  CA  VAL A  84     4139   4768   4152   -151     17   -137
ATOM   1256  C   VAL A  84       2.246   3.074   7.095  1.00 47.27           C  
ANISOU 1256  C   VAL A  84     5766   6367   5827   -169     -3   -132
ATOM   1257  O   VAL A  84       1.906   2.651   5.991  1.00 42.18           O  
ANISOU 1257  O   VAL A  84     5126   5709   5191   -205    -27   -131
ATOM   1258  CB  VAL A  84       2.881   1.196   8.711  1.00 29.43           C  
ANISOU 1258  CB  VAL A  84     3558   4102   3523   -151     13   -149
ATOM   1259  CG1 VAL A  84       1.759   1.568   9.703  1.00 32.64           C  
ANISOU 1259  CG1 VAL A  84     3987   4455   3957   -134     17   -150
ATOM   1260  CG2 VAL A  84       2.477  -0.006   7.838  1.00 31.60           C  
ANISOU 1260  CG2 VAL A  84     3846   4358   3802   -199    -18   -153
ATOM   1261  H   VAL A  84       3.994   3.229   9.721  1.00 28.31           H  
ATOM   1262  HA  VAL A  84       4.110   1.998   7.122  1.00 34.37           H  
ATOM   1263  HB  VAL A  84       3.720   0.853   9.312  1.00 29.43           H  
ATOM   1264 HG11 VAL A  84       1.536   0.737  10.370  1.00 32.64           H  
ATOM   1265 HG12 VAL A  84       2.040   2.416  10.328  1.00 32.64           H  
ATOM   1266 HG13 VAL A  84       0.830   1.820   9.192  1.00 32.64           H  
ATOM   1267 HG21 VAL A  84       2.135  -0.846   8.443  1.00 31.60           H  
ATOM   1268 HG22 VAL A  84       1.675   0.250   7.152  1.00 31.60           H  
ATOM   1269 HG23 VAL A  84       3.315  -0.359   7.237  1.00 31.60           H  
ATOM   1270  N   LEU A  85       1.682   4.156   7.664  1.00 34.28           N  
ANISOU 1270  N   LEU A  85     4113   4709   4205   -142      9   -127
ATOM   1271  CA  LEU A  85       0.609   4.958   7.079  1.00 24.82           C  
ANISOU 1271  CA  LEU A  85     2903   3486   3042   -153     -6   -119
ATOM   1272  C   LEU A  85       1.145   5.907   5.990  1.00 38.72           C  
ANISOU 1272  C   LEU A  85     4639   5280   4794   -168     -8   -115
ATOM   1273  O   LEU A  85       0.369   6.316   5.132  1.00 40.19           O  
ANISOU 1273  O   LEU A  85     4827   5446   4999   -186    -25   -110
ATOM   1274  CB  LEU A  85      -0.075   5.812   8.176  1.00 34.04           C  
ANISOU 1274  CB  LEU A  85     4068   4635   4233   -121      8   -114
ATOM   1275  CG  LEU A  85      -0.498   5.056   9.458  1.00 36.32           C  
ANISOU 1275  CG  LEU A  85     4390   4887   4523   -109     15   -119
ATOM   1276  CD1 LEU A  85      -1.084   6.038  10.481  1.00 23.47           C  
ANISOU 1276  CD1 LEU A  85     2761   3239   2917    -82     29   -111
ATOM   1277  CD2 LEU A  85      -1.492   3.917   9.183  1.00 28.34           C  
ANISOU 1277  CD2 LEU A  85     3405   3840   3524   -147    -14   -122
ATOM   1278  H   LEU A  85       2.039   4.459   8.560  1.00 34.28           H  
ATOM   1279  HA  LEU A  85      -0.129   4.293   6.630  1.00 24.82           H  
ATOM   1280  HB3 LEU A  85      -0.956   6.292   7.747  1.00 34.04           H  
ATOM   1281  HB2 LEU A  85       0.582   6.633   8.462  1.00 34.04           H  
ATOM   1282  HG  LEU A  85       0.390   4.617   9.914  1.00 36.32           H  
ATOM   1283 HD11 LEU A  85      -1.323   5.538  11.421  1.00 23.47           H  
ATOM   1284 HD12 LEU A  85      -0.386   6.845  10.706  1.00 23.47           H  
ATOM   1285 HD13 LEU A  85      -2.000   6.489  10.100  1.00 23.47           H  
ATOM   1286 HD21 LEU A  85      -1.764   3.405  10.107  1.00 28.34           H  
ATOM   1287 HD22 LEU A  85      -2.409   4.294   8.731  1.00 28.34           H  
ATOM   1288 HD23 LEU A  85      -1.073   3.167   8.512  1.00 28.34           H  
ATOM   1289  N   VAL A  86       2.459   6.209   5.980  1.00 31.42           N  
ANISOU 1289  N   VAL A  86     3693   4409   3836   -160     10   -114
ATOM   1290  CA  VAL A  86       3.148   6.942   4.912  1.00 31.49           C  
ANISOU 1290  CA  VAL A  86     3684   4452   3826   -186      7   -110
ATOM   1291  C   VAL A  86       3.312   6.031   3.681  1.00 35.53           C  
ANISOU 1291  C   VAL A  86     4218   4956   4327   -230    -15   -114
ATOM   1292  O   VAL A  86       3.050   6.465   2.562  1.00 38.22           O  
ANISOU 1292  O   VAL A  86     4568   5280   4673   -256    -28   -113
ATOM   1293  CB  VAL A  86       4.544   7.425   5.410  1.00 37.26           C  
ANISOU 1293  CB  VAL A  86     4384   5256   4518   -173     29   -104
ATOM   1294  CG1 VAL A  86       5.384   8.124   4.321  1.00 31.92           C  
ANISOU 1294  CG1 VAL A  86     3695   4619   3815   -215     22   -100
ATOM   1295  CG2 VAL A  86       4.440   8.334   6.648  1.00 29.33           C  
ANISOU 1295  CG2 VAL A  86     3360   4259   3526   -125     52    -96
ATOM   1296  H   VAL A  86       3.033   5.837   6.724  1.00 31.42           H  
ATOM   1297  HA  VAL A  86       2.546   7.806   4.627  1.00 31.49           H  
ATOM   1298  HB  VAL A  86       5.123   6.554   5.708  1.00 37.26           H  
ATOM   1299 HG11 VAL A  86       6.340   8.452   4.723  1.00 31.92           H  
ATOM   1300 HG12 VAL A  86       5.615   7.464   3.485  1.00 31.92           H  
ATOM   1301 HG13 VAL A  86       4.877   8.998   3.921  1.00 31.92           H  
ATOM   1302 HG21 VAL A  86       5.427   8.651   6.986  1.00 29.33           H  
ATOM   1303 HG22 VAL A  86       3.859   9.229   6.435  1.00 29.33           H  
ATOM   1304 HG23 VAL A  86       3.964   7.828   7.486  1.00 29.33           H  
ATOM   1305  N   LEU A  87       3.713   4.764   3.878  1.00 37.79           N  
ANISOU 1305  N   LEU A  87     4514   5251   4593   -238    -17   -119
ATOM   1306  CA  LEU A  87       3.937   3.797   2.800  1.00 32.28           C  
ANISOU 1306  CA  LEU A  87     3837   4546   3882   -280    -38   -121
ATOM   1307  C   LEU A  87       2.614   3.299   2.190  1.00 41.19           C  
ANISOU 1307  C   LEU A  87     4990   5614   5046   -289    -60   -120
ATOM   1308  O   LEU A  87       2.567   3.026   0.990  1.00 48.07           O  
ANISOU 1308  O   LEU A  87     5878   6471   5914   -318    -74   -117
ATOM   1309  CB  LEU A  87       4.713   2.586   3.355  1.00 27.24           C  
ANISOU 1309  CB  LEU A  87     3205   3930   3216   -281    -34   -126
ATOM   1310  CG  LEU A  87       6.056   2.924   4.038  1.00 33.54           C  
ANISOU 1310  CG  LEU A  87     3973   4796   3973   -262     -9   -121
ATOM   1311  CD1 LEU A  87       6.675   1.651   4.613  1.00 32.48           C  
ANISOU 1311  CD1 LEU A  87     3851   4679   3811   -259     -5   -125
ATOM   1312  CD2 LEU A  87       7.045   3.637   3.106  1.00 24.84           C  
ANISOU 1312  CD2 LEU A  87     2849   3750   2841   -296     -9   -113
ATOM   1313  H   LEU A  87       3.908   4.463   4.823  1.00 37.79           H  
ATOM   1314  HA  LEU A  87       4.517   4.271   2.006  1.00 32.28           H  
ATOM   1315  HB3 LEU A  87       4.900   1.879   2.545  1.00 27.24           H  
ATOM   1316  HB2 LEU A  87       4.083   2.056   4.072  1.00 27.24           H  
ATOM   1317  HG  LEU A  87       5.866   3.588   4.877  1.00 33.54           H  
ATOM   1318 HD11 LEU A  87       7.558   1.865   5.213  1.00 32.48           H  
ATOM   1319 HD12 LEU A  87       5.962   1.122   5.244  1.00 32.48           H  
ATOM   1320 HD13 LEU A  87       6.973   0.980   3.812  1.00 32.48           H  
ATOM   1321 HD21 LEU A  87       8.002   3.803   3.600  1.00 24.84           H  
ATOM   1322 HD22 LEU A  87       7.229   3.055   2.205  1.00 24.84           H  
ATOM   1323 HD23 LEU A  87       6.668   4.613   2.805  1.00 24.84           H  
ATOM   1324  N   ALA A  88       1.540   3.236   2.996  1.00 32.29           N  
ANISOU 1324  N   ALA A  88     3868   4453   3949   -264    -61   -120
ATOM   1325  CA  ALA A  88       0.186   2.888   2.572  1.00 29.63           C  
ANISOU 1325  CA  ALA A  88     3545   4071   3643   -271    -82   -113
ATOM   1326  C   ALA A  88      -0.499   4.049   1.829  1.00 33.81           C  
ANISOU 1326  C   ALA A  88     4068   4587   4190   -265    -82   -104
ATOM   1327  O   ALA A  88      -1.310   3.791   0.941  1.00 44.20           O  
ANISOU 1327  O   ALA A  88     5400   5879   5515   -275    -97    -96
ATOM   1328  CB  ALA A  88      -0.645   2.558   3.821  1.00 39.28           C  
ANISOU 1328  CB  ALA A  88     4771   5267   4887   -254    -84   -113
ATOM   1329  H   ALA A  88       1.670   3.458   3.974  1.00 32.29           H  
ATOM   1330  HA  ALA A  88       0.221   2.012   1.921  1.00 29.63           H  
ATOM   1331  HB1 ALA A  88      -1.655   2.242   3.554  1.00 39.28           H  
ATOM   1332  HB2 ALA A  88      -0.191   1.744   4.385  1.00 39.28           H  
ATOM   1333  HB3 ALA A  88      -0.730   3.415   4.490  1.00 39.28           H  
ATOM   1334  N   GLN A  89      -0.153   5.311   2.146  1.00 38.20           N  
ANISOU 1334  N   GLN A  89     4605   5162   4748   -245    -64   -105
ATOM   1335  CA  GLN A  89      -0.670   6.497   1.461  1.00 33.08           C  
ANISOU 1335  CA  GLN A  89     3954   4502   4112   -239    -63    -98
ATOM   1336  C   GLN A  89       0.071   6.745   0.136  1.00 35.11           C  
ANISOU 1336  C   GLN A  89     4232   4767   4342   -270    -67   -100
ATOM   1337  O   GLN A  89      -0.541   7.212  -0.824  1.00 46.75           O  
ANISOU 1337  O   GLN A  89     5728   6212   5824   -272    -73    -94
ATOM   1338  CB  GLN A  89      -0.497   7.731   2.378  1.00 34.65           C  
ANISOU 1338  CB  GLN A  89     4127   4722   4316   -212    -42    -98
ATOM   1339  CG  GLN A  89      -1.207   9.006   1.879  1.00 38.79           C  
ANISOU 1339  CG  GLN A  89     4648   5228   4862   -196    -40    -90
ATOM   1340  CD  GLN A  89      -2.721   8.819   1.779  1.00 40.53           C  
ANISOU 1340  CD  GLN A  89     4872   5411   5118   -180    -53    -77
ATOM   1341  OE1 GLN A  89      -3.319   8.170   2.633  1.00 32.64           O  
ANISOU 1341  OE1 GLN A  89     3867   4403   4133   -175    -58    -75
ATOM   1342  NE2 GLN A  89      -3.344   9.361   0.731  1.00 35.72           N  
ANISOU 1342  NE2 GLN A  89     4273   4781   4518   -173    -57    -67
ATOM   1343  H   GLN A  89       0.509   5.458   2.895  1.00 38.20           H  
ATOM   1344  HA  GLN A  89      -1.728   6.334   1.253  1.00 33.08           H  
ATOM   1345  HB3 GLN A  89       0.562   7.941   2.536  1.00 34.65           H  
ATOM   1346  HB2 GLN A  89      -0.899   7.498   3.363  1.00 34.65           H  
ATOM   1347  HG3 GLN A  89      -0.796   9.329   0.923  1.00 38.79           H  
ATOM   1348  HG2 GLN A  89      -1.021   9.817   2.580  1.00 38.79           H  
ATOM   1349 HE22 GLN A  89      -4.340   9.227   0.630  1.00 35.72           H  
ATOM   1350 HE21 GLN A  89      -2.820   9.871   0.034  1.00 35.72           H  
ATOM   1351  N   SER A  90       1.365   6.388   0.066  1.00 39.22           N  
ANISOU 1351  N   SER A  90     4749   5327   4825   -295    -62   -107
ATOM   1352  CA  SER A  90       2.180   6.437  -1.148  1.00 31.79           C  
ANISOU 1352  CA  SER A  90     3832   4394   3852   -337    -68   -109
ATOM   1353  C   SER A  90       1.765   5.330  -2.133  1.00 38.15           C  
ANISOU 1353  C   SER A  90     4674   5160   4662   -353    -86   -105
ATOM   1354  O   SER A  90       1.893   5.520  -3.342  1.00 35.69           O  
ANISOU 1354  O   SER A  90     4397   4824   4339   -373    -91   -102
ATOM   1355  CB  SER A  90       3.663   6.278  -0.758  1.00 29.81           C  
ANISOU 1355  CB  SER A  90     3563   4203   3558   -364    -60   -113
ATOM   1356  OG  SER A  90       4.505   6.369  -1.890  1.00 50.71           O  
ANISOU 1356  OG  SER A  90     6236   6862   6169   -414    -68   -113
ATOM   1357  H   SER A  90       1.811   6.051   0.909  1.00 39.22           H  
ATOM   1358  HA  SER A  90       2.038   7.403  -1.635  1.00 31.79           H  
ATOM   1359  HB3 SER A  90       3.841   5.323  -0.260  1.00 29.81           H  
ATOM   1360  HB2 SER A  90       3.956   7.061  -0.057  1.00 29.81           H  
ATOM   1361  HG  SER A  90       4.299   5.660  -2.480  1.00 50.71           H  
ATOM   1362  N   SER A  91       1.221   4.212  -1.620  1.00 37.29           N  
ANISOU 1362  N   SER A  91     4561   5041   4566   -344    -96   -104
ATOM   1363  CA  SER A  91       0.632   3.140  -2.411  1.00 36.61           C  
ANISOU 1363  CA  SER A  91     4504   4921   4486   -355   -114    -96
ATOM   1364  C   SER A  91      -0.721   3.576  -2.999  1.00 44.52           C  
ANISOU 1364  C   SER A  91     5519   5882   5516   -329   -118    -83
ATOM   1365  O   SER A  91      -0.947   3.341  -4.181  1.00 42.47           O  
ANISOU 1365  O   SER A  91     5292   5594   5249   -336   -126    -73
ATOM   1366  CB  SER A  91       0.421   1.895  -1.530  1.00 27.04           C  
ANISOU 1366  CB  SER A  91     3282   3711   3281   -351   -123    -97
ATOM   1367  OG  SER A  91       1.651   1.260  -1.250  1.00 43.40           O  
ANISOU 1367  OG  SER A  91     5347   5821   5322   -370   -118   -108
ATOM   1368  H   SER A  91       1.162   4.131  -0.614  1.00 37.29           H  
ATOM   1369  HA  SER A  91       1.305   2.900  -3.234  1.00 36.61           H  
ATOM   1370  HB3 SER A  91      -0.207   1.168  -2.047  1.00 27.04           H  
ATOM   1371  HB2 SER A  91      -0.079   2.145  -0.597  1.00 27.04           H  
ATOM   1372  HG  SER A  91       2.159   1.826  -0.683  1.00 43.40           H  
ATOM   1373  N   ILE A  92      -1.580   4.259  -2.214  1.00 40.04           N  
ANISOU 1373  N   ILE A  92     4926   5311   4978   -295   -111    -79
ATOM   1374  CA  ILE A  92      -2.842   4.877  -2.651  1.00 36.47           C  
ANISOU 1374  CA  ILE A  92     4478   4828   4550   -265   -112    -62
ATOM   1375  C   ILE A  92      -2.644   5.857  -3.824  1.00 40.51           C  
ANISOU 1375  C   ILE A  92     5021   5324   5046   -267   -102    -62
ATOM   1376  O   ILE A  92      -3.373   5.771  -4.811  1.00 40.28           O  
ANISOU 1376  O   ILE A  92     5023   5264   5019   -253   -105    -49
ATOM   1377  CB  ILE A  92      -3.569   5.527  -1.431  1.00 45.69           C  
ANISOU 1377  CB  ILE A  92     5609   6001   5748   -234   -106    -58
ATOM   1378  CG1 ILE A  92      -4.284   4.486  -0.543  1.00 47.21           C  
ANISOU 1378  CG1 ILE A  92     5785   6195   5956   -236   -119    -53
ATOM   1379  CG2 ILE A  92      -4.524   6.693  -1.767  1.00 31.46           C  
ANISOU 1379  CG2 ILE A  92     3809   4180   3966   -202   -101    -41
ATOM   1380  CD1 ILE A  92      -5.560   3.874  -1.145  1.00 54.87           C  
ANISOU 1380  CD1 ILE A  92     6760   7150   6940   -229   -137    -31
ATOM   1381  H   ILE A  92      -1.319   4.408  -1.249  1.00 40.04           H  
ATOM   1382  HA  ILE A  92      -3.467   4.073  -3.041  1.00 36.47           H  
ATOM   1383  HB  ILE A  92      -2.800   5.971  -0.802  1.00 45.69           H  
ATOM   1384 HG13 ILE A  92      -4.545   4.965   0.400  1.00 47.21           H  
ATOM   1385 HG12 ILE A  92      -3.595   3.684  -0.286  1.00 47.21           H  
ATOM   1386 HG21 ILE A  92      -5.099   6.997  -0.892  1.00 31.46           H  
ATOM   1387 HG22 ILE A  92      -3.983   7.577  -2.106  1.00 31.46           H  
ATOM   1388 HG23 ILE A  92      -5.226   6.411  -2.551  1.00 31.46           H  
ATOM   1389 HD11 ILE A  92      -6.063   3.242  -0.416  1.00 54.87           H  
ATOM   1390 HD12 ILE A  92      -6.279   4.633  -1.444  1.00 54.87           H  
ATOM   1391 HD13 ILE A  92      -5.340   3.251  -2.011  1.00 54.87           H  
ATOM   1392  N   PHE A  93      -1.651   6.757  -3.727  1.00 39.65           N  
ANISOU 1392  N   PHE A  93     4910   5239   4919   -282    -89    -77
ATOM   1393  CA  PHE A  93      -1.353   7.752  -4.756  1.00 38.40           C  
ANISOU 1393  CA  PHE A  93     4788   5065   4738   -293    -80    -80
ATOM   1394  C   PHE A  93      -0.697   7.141  -6.005  1.00 38.45           C  
ANISOU 1394  C   PHE A  93     4847   5050   4713   -329    -88    -80
ATOM   1395  O   PHE A  93      -0.909   7.664  -7.097  1.00 54.74           O  
ANISOU 1395  O   PHE A  93     6959   7075   6765   -325    -83    -75
ATOM   1396  CB  PHE A  93      -0.388   8.812  -4.189  1.00 38.38           C  
ANISOU 1396  CB  PHE A  93     4765   5102   4715   -312    -67    -93
ATOM   1397  CG  PHE A  93      -0.951   9.802  -3.181  1.00 53.00           C  
ANISOU 1397  CG  PHE A  93     6577   6967   6595   -274    -55    -91
ATOM   1398  CD1 PHE A  93      -2.225  10.390  -3.352  1.00 53.07           C  
ANISOU 1398  CD1 PHE A  93     6587   6944   6633   -232    -52    -79
ATOM   1399  CD2 PHE A  93      -0.155  10.193  -2.086  1.00 47.52           C  
ANISOU 1399  CD2 PHE A  93     5844   6320   5894   -277    -46    -98
ATOM   1400  CE1 PHE A  93      -2.693  11.348  -2.432  1.00 46.88           C  
ANISOU 1400  CE1 PHE A  93     5767   6172   5874   -200    -42    -76
ATOM   1401  CE2 PHE A  93      -0.618  11.158  -1.171  1.00 38.36           C  
ANISOU 1401  CE2 PHE A  93     4650   5168   4757   -241    -34    -95
ATOM   1402  CZ  PHE A  93      -1.889  11.736  -1.344  1.00 44.70           C  
ANISOU 1402  CZ  PHE A  93     5455   5937   5591   -205    -33    -84
ATOM   1403  H   PHE A  93      -1.101   6.781  -2.879  1.00 39.65           H  
ATOM   1404  HA  PHE A  93      -2.282   8.219  -5.083  1.00 38.40           H  
ATOM   1405  HB3 PHE A  93      -0.005   9.415  -5.011  1.00 38.38           H  
ATOM   1406  HB2 PHE A  93       0.484   8.316  -3.757  1.00 38.38           H  
ATOM   1407  HD1 PHE A  93      -2.847  10.129  -4.194  1.00 53.07           H  
ATOM   1408  HD2 PHE A  93       0.823   9.757  -1.958  1.00 47.52           H  
ATOM   1409  HE1 PHE A  93      -3.667  11.796  -2.569  1.00 46.88           H  
ATOM   1410  HE2 PHE A  93       0.003  11.454  -0.338  1.00 38.36           H  
ATOM   1411  HZ  PHE A  93      -2.245  12.481  -0.649  1.00 44.70           H  
ATOM   1412  N   SER A  94       0.057   6.035  -5.867  1.00 36.12           N  
ANISOU 1412  N   SER A  94     4547   4778   4401   -363    -98    -85
ATOM   1413  CA  SER A  94       0.674   5.325  -6.988  1.00 34.29           C  
ANISOU 1413  CA  SER A  94     4364   4526   4137   -401   -107    -83
ATOM   1414  C   SER A  94      -0.368   4.509  -7.774  1.00 44.18           C  
ANISOU 1414  C   SER A  94     5644   5735   5408   -372   -116    -65
ATOM   1415  O   SER A  94      -0.291   4.464  -8.998  1.00 45.89           O  
ANISOU 1415  O   SER A  94     5918   5915   5602   -384   -116    -59
ATOM   1416  CB  SER A  94       1.756   4.363  -6.462  1.00 31.56           C  
ANISOU 1416  CB  SER A  94     4000   4225   3767   -442   -114    -91
ATOM   1417  OG  SER A  94       2.919   5.074  -6.090  1.00 48.34           O  
ANISOU 1417  OG  SER A  94     6103   6398   5865   -471   -105   -102
ATOM   1418  H   SER A  94       0.192   5.655  -4.941  1.00 36.12           H  
ATOM   1419  HA  SER A  94       1.133   6.041  -7.675  1.00 34.29           H  
ATOM   1420  HB3 SER A  94       2.046   3.663  -7.245  1.00 31.56           H  
ATOM   1421  HB2 SER A  94       1.400   3.771  -5.619  1.00 31.56           H  
ATOM   1422  HG  SER A  94       2.711   5.603  -5.333  1.00 48.34           H  
ATOM   1423  N   LEU A  95      -1.362   3.913  -7.090  1.00 42.46           N  
ANISOU 1423  N   LEU A  95     5388   5521   5225   -336   -123    -55
ATOM   1424  CA  LEU A  95      -2.448   3.135  -7.691  1.00 36.04           C  
ANISOU 1424  CA  LEU A  95     4590   4677   4425   -307   -132    -32
ATOM   1425  C   LEU A  95      -3.503   4.033  -8.358  1.00 37.38           C  
ANISOU 1425  C   LEU A  95     4785   4813   4604   -263   -120    -17
ATOM   1426  O   LEU A  95      -4.066   3.639  -9.380  1.00 41.03           O  
ANISOU 1426  O   LEU A  95     5292   5241   5056   -246   -119      0
ATOM   1427  CB  LEU A  95      -3.144   2.302  -6.592  1.00 31.65           C  
ANISOU 1427  CB  LEU A  95     3985   4143   3899   -290   -145    -23
ATOM   1428  CG  LEU A  95      -2.292   1.153  -6.021  1.00 31.22           C  
ANISOU 1428  CG  LEU A  95     3918   4113   3833   -325   -158    -34
ATOM   1429  CD1 LEU A  95      -2.863   0.654  -4.682  1.00 35.96           C  
ANISOU 1429  CD1 LEU A  95     4475   4730   4458   -312   -168    -30
ATOM   1430  CD2 LEU A  95      -2.157  -0.005  -7.014  1.00 24.50           C  
ANISOU 1430  CD2 LEU A  95     3104   3245   2960   -343   -170    -23
ATOM   1431  H   LEU A  95      -1.357   3.989  -6.080  1.00 42.46           H  
ATOM   1432  HA  LEU A  95      -2.038   2.478  -8.459  1.00 36.04           H  
ATOM   1433  HB3 LEU A  95      -4.065   1.868  -6.982  1.00 31.65           H  
ATOM   1434  HB2 LEU A  95      -3.445   2.970  -5.782  1.00 31.65           H  
ATOM   1435  HG  LEU A  95      -1.284   1.517  -5.832  1.00 31.22           H  
ATOM   1436 HD11 LEU A  95      -2.247  -0.143  -4.264  1.00 35.96           H  
ATOM   1437 HD12 LEU A  95      -2.905   1.454  -3.943  1.00 35.96           H  
ATOM   1438 HD13 LEU A  95      -3.874   0.268  -4.799  1.00 35.96           H  
ATOM   1439 HD21 LEU A  95      -1.473  -0.744  -6.608  1.00 24.50           H  
ATOM   1440 HD22 LEU A  95      -3.115  -0.489  -7.204  1.00 24.50           H  
ATOM   1441 HD23 LEU A  95      -1.743   0.313  -7.970  1.00 24.50           H  
ATOM   1442  N   LEU A  96      -3.740   5.242  -7.817  1.00 35.20           N  
ANISOU 1442  N   LEU A  96     4482   4546   4345   -240   -108    -22
ATOM   1443  CA  LEU A  96      -4.613   6.261  -8.401  1.00 45.63           C  
ANISOU 1443  CA  LEU A  96     5827   5838   5672   -195    -93     -9
ATOM   1444  C   LEU A  96      -3.944   6.921  -9.622  1.00 55.53           C  
ANISOU 1444  C   LEU A  96     7155   7055   6887   -215    -80    -18
ATOM   1445  O   LEU A  96      -4.640   7.243 -10.582  1.00 65.62           O  
ANISOU 1445  O   LEU A  96     8482   8293   8158   -179    -69     -3
ATOM   1446  CB  LEU A  96      -4.930   7.322  -7.318  1.00 52.74           C  
ANISOU 1446  CB  LEU A  96     6682   6759   6595   -173    -82    -14
ATOM   1447  CG  LEU A  96      -5.929   8.438  -7.712  1.00 44.94           C  
ANISOU 1447  CG  LEU A  96     5709   5751   5617   -121    -65      1
ATOM   1448  CD1 LEU A  96      -7.321   7.900  -8.091  1.00 39.39           C  
ANISOU 1448  CD1 LEU A  96     4999   5038   4930    -71    -70     36
ATOM   1449  CD2 LEU A  96      -6.052   9.468  -6.579  1.00 39.34           C  
ANISOU 1449  CD2 LEU A  96     4951   5067   4929   -107    -57     -6
ATOM   1450  H   LEU A  96      -3.261   5.481  -6.959  1.00 35.20           H  
ATOM   1451  HA  LEU A  96      -5.534   5.780  -8.726  1.00 45.63           H  
ATOM   1452  HB3 LEU A  96      -3.996   7.782  -6.992  1.00 52.74           H  
ATOM   1453  HB2 LEU A  96      -5.326   6.817  -6.439  1.00 52.74           H  
ATOM   1454  HG  LEU A  96      -5.531   8.970  -8.576  1.00 44.94           H  
ATOM   1455 HD11 LEU A  96      -7.990   8.714  -8.373  1.00 39.39           H  
ATOM   1456 HD12 LEU A  96      -7.278   7.218  -8.940  1.00 39.39           H  
ATOM   1457 HD13 LEU A  96      -7.784   7.374  -7.257  1.00 39.39           H  
ATOM   1458 HD21 LEU A  96      -6.715  10.286  -6.861  1.00 39.34           H  
ATOM   1459 HD22 LEU A  96      -6.453   9.013  -5.672  1.00 39.34           H  
ATOM   1460 HD23 LEU A  96      -5.083   9.902  -6.332  1.00 39.34           H  
ATOM   1461  N   ALA A  97      -2.607   7.069  -9.617  1.00 47.00           N  
ANISOU 1461  N   ALA A  97     6088   5991   5780   -273    -81    -42
ATOM   1462  CA  ALA A  97      -1.829   7.618 -10.727  1.00 49.64           C  
ANISOU 1462  CA  ALA A  97     6497   6293   6071   -307    -71    -52
ATOM   1463  C   ALA A  97      -1.706   6.633 -11.902  1.00 46.45           C  
ANISOU 1463  C   ALA A  97     6155   5848   5646   -316    -77    -40
ATOM   1464  O   ALA A  97      -1.713   7.082 -13.046  1.00 61.00           O  
ANISOU 1464  O   ALA A  97     8075   7639   7463   -308    -65    -36
ATOM   1465  CB  ALA A  97      -0.420   7.965 -10.232  1.00 45.32           C  
ANISOU 1465  CB  ALA A  97     5938   5786   5495   -374    -74    -75
ATOM   1466  H   ALA A  97      -2.096   6.790  -8.791  1.00 47.00           H  
ATOM   1467  HA  ALA A  97      -2.312   8.530 -11.083  1.00 49.64           H  
ATOM   1468  HB1 ALA A  97       0.184   8.365 -11.046  1.00 45.32           H  
ATOM   1469  HB2 ALA A  97      -0.454   8.731  -9.458  1.00 45.32           H  
ATOM   1470  HB3 ALA A  97       0.098   7.096  -9.826  1.00 45.32           H  
ATOM   1471  N   ILE A  98      -1.648   5.313 -11.637  1.00 39.36           N  
ANISOU 1471  N   ILE A  98     5230   4970   4754   -331    -95    -33
ATOM   1472  CA  ILE A  98      -1.702   4.249 -12.650  1.00 36.19           C  
ANISOU 1472  CA  ILE A  98     4884   4534   4333   -337   -101    -19
ATOM   1473  C   ILE A  98      -3.112   4.177 -13.270  1.00 45.09           C  
ANISOU 1473  C   ILE A  98     6036   5621   5476   -265    -92     10
ATOM   1474  O   ILE A  98      -3.220   4.020 -14.484  1.00 42.25           O  
ANISOU 1474  O   ILE A  98     5753   5210   5089   -254    -83     22
ATOM   1475  CB  ILE A  98      -1.273   2.884 -12.027  1.00 27.43           C  
ANISOU 1475  CB  ILE A  98     3732   3461   3229   -365   -122    -17
ATOM   1476  CG1 ILE A  98       0.241   2.882 -11.718  1.00 29.57           C  
ANISOU 1476  CG1 ILE A  98     3992   3770   3472   -436   -127    -41
ATOM   1477  CG2 ILE A  98      -1.608   1.661 -12.913  1.00 41.34           C  
ANISOU 1477  CG2 ILE A  98     5539   5190   4978   -357   -129      4
ATOM   1478  CD1 ILE A  98       0.690   1.797 -10.726  1.00 29.00           C  
ANISOU 1478  CD1 ILE A  98     3877   3739   3403   -458   -143    -42
ATOM   1479  H   ILE A  98      -1.611   5.024 -10.669  1.00 39.36           H  
ATOM   1480  HA  ILE A  98      -1.001   4.495 -13.450  1.00 36.19           H  
ATOM   1481  HB  ILE A  98      -1.814   2.764 -11.087  1.00 27.43           H  
ATOM   1482 HG13 ILE A  98       0.524   3.848 -11.307  1.00 29.57           H  
ATOM   1483 HG12 ILE A  98       0.809   2.788 -12.645  1.00 29.57           H  
ATOM   1484 HG21 ILE A  98      -1.270   0.729 -12.463  1.00 41.34           H  
ATOM   1485 HG22 ILE A  98      -2.681   1.550 -13.066  1.00 41.34           H  
ATOM   1486 HG23 ILE A  98      -1.140   1.744 -13.894  1.00 41.34           H  
ATOM   1487 HD11 ILE A  98       1.745   1.915 -10.480  1.00 29.00           H  
ATOM   1488 HD12 ILE A  98       0.128   1.854  -9.793  1.00 29.00           H  
ATOM   1489 HD13 ILE A  98       0.565   0.795 -11.133  1.00 29.00           H  
ATOM   1490  N   ALA A  99      -4.178   4.324 -12.462  1.00 43.33           N  
ANISOU 1490  N   ALA A  99     5749   5423   5292   -213    -94     25
ATOM   1491  CA  ALA A  99      -5.570   4.325 -12.916  1.00 40.70           C  
ANISOU 1491  CA  ALA A  99     5427   5067   4972   -140    -85     58
ATOM   1492  C   ALA A  99      -5.868   5.510 -13.851  1.00 47.22           C  
ANISOU 1492  C   ALA A  99     6318   5846   5779   -106    -58     58
ATOM   1493  O   ALA A  99      -6.470   5.314 -14.904  1.00 49.57           O  
ANISOU 1493  O   ALA A  99     6674   6101   6061    -59    -45     82
ATOM   1494  CB  ALA A  99      -6.507   4.361 -11.697  1.00 32.03           C  
ANISOU 1494  CB  ALA A  99     4242   4013   3915   -103    -93     74
ATOM   1495  H   ALA A  99      -4.015   4.441 -11.471  1.00 43.33           H  
ATOM   1496  HA  ALA A  99      -5.749   3.398 -13.464  1.00 40.70           H  
ATOM   1497  HB1 ALA A  99      -7.552   4.290 -12.000  1.00 32.03           H  
ATOM   1498  HB2 ALA A  99      -6.310   3.525 -11.026  1.00 32.03           H  
ATOM   1499  HB3 ALA A  99      -6.393   5.279 -11.119  1.00 32.03           H  
ATOM   1500  N   ILE A 100      -5.404   6.722 -13.498  1.00 45.54           N  
ANISOU 1500  N   ILE A 100     6100   5640   5565   -127    -49     33
ATOM   1501  CA  ILE A 100      -5.539   7.942 -14.300  1.00 48.47           C  
ANISOU 1501  CA  ILE A 100     6539   5964   5912   -102    -23     28
ATOM   1502  C   ILE A 100      -4.686   7.871 -15.584  1.00 49.15           C  
ANISOU 1502  C   ILE A 100     6731   5996   5949   -144    -16     17
ATOM   1503  O   ILE A 100      -5.167   8.290 -16.635  1.00 42.96           O  
ANISOU 1503  O   ILE A 100     6029   5153   5140   -104      5     28
ATOM   1504  CB  ILE A 100      -5.192   9.177 -13.414  1.00 36.64           C  
ANISOU 1504  CB  ILE A 100     5005   4494   4422   -120    -17      4
ATOM   1505  CG1 ILE A 100      -6.293   9.392 -12.344  1.00 31.74           C  
ANISOU 1505  CG1 ILE A 100     4292   3918   3849    -72    -20     19
ATOM   1506  CG2 ILE A 100      -4.977  10.481 -14.217  1.00 29.36           C  
ANISOU 1506  CG2 ILE A 100     4163   3524   3468   -107      9     -5
ATOM   1507  CD1 ILE A 100      -5.889  10.332 -11.199  1.00 43.79           C  
ANISOU 1507  CD1 ILE A 100     5776   5477   5386    -89    -16     -3
ATOM   1508  H   ILE A 100      -4.921   6.805 -12.613  1.00 45.54           H  
ATOM   1509  HA  ILE A 100      -6.581   8.029 -14.614  1.00 48.47           H  
ATOM   1510  HB  ILE A 100      -4.255   8.962 -12.897  1.00 36.64           H  
ATOM   1511 HG13 ILE A 100      -6.574   8.438 -11.898  1.00 31.74           H  
ATOM   1512 HG12 ILE A 100      -7.201   9.765 -12.819  1.00 31.74           H  
ATOM   1513 HG21 ILE A 100      -4.791  11.334 -13.567  1.00 29.36           H  
ATOM   1514 HG22 ILE A 100      -4.109  10.416 -14.874  1.00 29.36           H  
ATOM   1515 HG23 ILE A 100      -5.847  10.716 -14.831  1.00 29.36           H  
ATOM   1516 HD11 ILE A 100      -6.655  10.341 -10.423  1.00 43.79           H  
ATOM   1517 HD12 ILE A 100      -4.954  10.015 -10.738  1.00 43.79           H  
ATOM   1518 HD13 ILE A 100      -5.764  11.359 -11.540  1.00 43.79           H  
ATOM   1519  N   ASP A 101      -3.461   7.318 -15.522  1.00 58.51           N  
ANISOU 1519  N   ASP A 101     7918   7199   7116   -224    -33     -3
ATOM   1520  CA  ASP A 101      -2.559   7.114 -16.663  1.00 58.48           C  
ANISOU 1520  CA  ASP A 101     8013   7146   7061   -276    -29    -12
ATOM   1521  C   ASP A 101      -3.181   6.208 -17.749  1.00 59.58           C  
ANISOU 1521  C   ASP A 101     8210   7236   7191   -232    -25     18
ATOM   1522  O   ASP A 101      -3.107   6.536 -18.933  1.00 64.92           O  
ANISOU 1522  O   ASP A 101     8995   7846   7828   -232     -8     20
ATOM   1523  CB  ASP A 101      -1.188   6.607 -16.134  1.00 52.96           C  
ANISOU 1523  CB  ASP A 101     7288   6491   6345   -367    -50    -32
ATOM   1524  CG  ASP A 101      -0.257   5.964 -17.165  1.00 53.23           C  
ANISOU 1524  CG  ASP A 101     7420   6481   6325   -431    -50    -37
ATOM   1525  OD1 ASP A 101       0.620   6.686 -17.683  1.00 67.06           O  
ANISOU 1525  OD1 ASP A 101     9239   8203   8036   -473    -39    -55
ATOM   1526  OD2 ASP A 101      -0.439   4.755 -17.425  1.00 46.61           O1-
ANISOU 1526  OD2 ASP A 101     6592   5636   5481   -442    -62    -24
ATOM   1527  H   ASP A 101      -3.128   7.006 -14.619  1.00 58.51           H  
ATOM   1528  HA  ASP A 101      -2.390   8.087 -17.128  1.00 58.48           H  
ATOM   1529  HB3 ASP A 101      -1.354   5.852 -15.366  1.00 52.96           H  
ATOM   1530  HB2 ASP A 101      -0.659   7.422 -15.639  1.00 52.96           H  
ATOM   1531  N   ARG A 102      -3.820   5.099 -17.335  1.00 56.16           N  
ANISOU 1531  N   ARG A 102     7711   6834   6791   -193    -39     42
ATOM   1532  CA  ARG A 102      -4.493   4.140 -18.214  1.00 52.31           C  
ANISOU 1532  CA  ARG A 102     7270   6312   6296   -146    -35     76
ATOM   1533  C   ARG A 102      -5.834   4.662 -18.760  1.00 52.80           C  
ANISOU 1533  C   ARG A 102     7366   6335   6359    -50     -8    104
ATOM   1534  O   ARG A 102      -6.282   4.161 -19.791  1.00 56.90           O  
ANISOU 1534  O   ARG A 102     7968   6799   6850    -10      8    127
ATOM   1535  CB  ARG A 102      -4.737   2.820 -17.445  1.00 41.38           C  
ANISOU 1535  CB  ARG A 102     5801   4980   4942   -141    -60     94
ATOM   1536  CG  ARG A 102      -3.455   2.036 -17.088  1.00 40.55           C  
ANISOU 1536  CG  ARG A 102     5681   4902   4824   -226    -83     74
ATOM   1537  CD  ARG A 102      -2.685   1.495 -18.303  1.00 58.26           C  
ANISOU 1537  CD  ARG A 102     8026   7090   7019   -265    -79     75
ATOM   1538  NE  ARG A 102      -1.724   2.491 -18.803  1.00 75.50           N  
ANISOU 1538  NE  ARG A 102    10277   9244   9167   -323    -67     46
ATOM   1539  CZ  ARG A 102      -1.408   2.742 -20.084  1.00 67.62           C  
ANISOU 1539  CZ  ARG A 102     9392   8179   8122   -348    -54     45
ATOM   1540  NH1 ARG A 102      -1.949   2.048 -21.096  1.00 74.08           N  
ANISOU 1540  NH1 ARG A 102    10271   8951   8926   -312    -48     74
ATOM   1541  NH2 ARG A 102      -0.534   3.720 -20.346  1.00 66.75           N1+
ANISOU 1541  NH2 ARG A 102     9338   8049   7976   -410    -46     18
ATOM   1542  H   ARG A 102      -3.821   4.897 -16.344  1.00 56.16           H  
ATOM   1543  HA  ARG A 102      -3.861   3.950 -19.081  1.00 52.31           H  
ATOM   1544  HB3 ARG A 102      -5.388   2.163 -18.025  1.00 41.38           H  
ATOM   1545  HB2 ARG A 102      -5.283   3.037 -16.525  1.00 41.38           H  
ATOM   1546  HG3 ARG A 102      -3.728   1.197 -16.446  1.00 40.55           H  
ATOM   1547  HG2 ARG A 102      -2.785   2.653 -16.493  1.00 40.55           H  
ATOM   1548  HD3 ARG A 102      -3.379   1.176 -19.081  1.00 58.26           H  
ATOM   1549  HD2 ARG A 102      -2.114   0.613 -18.012  1.00 58.26           H  
ATOM   1550  HE  ARG A 102      -1.274   3.068 -18.099  1.00 75.50           H  
ATOM   1551 HH12 ARG A 102      -1.712   2.264 -22.054  1.00 74.08           H  
ATOM   1552 HH11 ARG A 102      -2.618   1.317 -20.906  1.00 74.08           H  
ATOM   1553 HH22 ARG A 102      -0.263   3.943 -21.292  1.00 66.75           H  
ATOM   1554 HH21 ARG A 102      -0.139   4.253 -19.581  1.00 66.75           H  
ATOM   1555  N   TYR A 103      -6.447   5.678 -18.125  1.00 42.20           N  
ANISOU 1555  N   TYR A 103     5964   5023   5046     -7     -1    104
ATOM   1556  CA  TYR A 103      -7.637   6.359 -18.636  1.00 49.06           C  
ANISOU 1556  CA  TYR A 103     6864   5863   5913     87     28    132
ATOM   1557  C   TYR A 103      -7.266   7.392 -19.712  1.00 55.65           C  
ANISOU 1557  C   TYR A 103     7823   6619   6701     87     57    116
ATOM   1558  O   TYR A 103      -7.969   7.473 -20.716  1.00 57.90           O  
ANISOU 1558  O   TYR A 103     8185   6852   6963    159     83    142
ATOM   1559  CB  TYR A 103      -8.394   7.050 -17.482  1.00 49.99           C  
ANISOU 1559  CB  TYR A 103     6888   6035   6072    125     28    136
ATOM   1560  CG  TYR A 103      -9.648   7.794 -17.922  1.00 57.62           C  
ANISOU 1560  CG  TYR A 103     7881   6979   7033    223     59    165
ATOM   1561  CD1 TYR A 103     -10.697   7.102 -18.566  1.00 66.59           C  
ANISOU 1561  CD1 TYR A 103     9010   8119   8170    306     67    215
ATOM   1562  CD2 TYR A 103      -9.738   9.192 -17.751  1.00 56.52           C  
ANISOU 1562  CD2 TYR A 103     7772   6819   6885    236     81    146
ATOM   1563  CE1 TYR A 103     -11.813   7.805 -19.056  1.00 70.76           C  
ANISOU 1563  CE1 TYR A 103     9560   8634   8690    403     98    246
ATOM   1564  CE2 TYR A 103     -10.862   9.893 -18.229  1.00 63.36           C  
ANISOU 1564  CE2 TYR A 103     8664   7666   7744    330    112    173
ATOM   1565  CZ  TYR A 103     -11.900   9.200 -18.884  1.00 71.25           C  
ANISOU 1565  CZ  TYR A 103     9655   8673   8744    416    121    224
ATOM   1566  OH  TYR A 103     -12.986   9.878 -19.355  1.00 73.78           O  
ANISOU 1566  OH  TYR A 103     9999   8982   9054    518    155    256
ATOM   1567  H   TYR A 103      -6.030   6.036 -17.277  1.00 42.20           H  
ATOM   1568  HA  TYR A 103      -8.302   5.632 -19.095  1.00 49.06           H  
ATOM   1569  HB3 TYR A 103      -7.735   7.736 -16.950  1.00 49.99           H  
ATOM   1570  HB2 TYR A 103      -8.693   6.298 -16.752  1.00 49.99           H  
ATOM   1571  HD1 TYR A 103     -10.638   6.036 -18.720  1.00 66.59           H  
ATOM   1572  HD2 TYR A 103      -8.937   9.734 -17.270  1.00 56.52           H  
ATOM   1573  HE1 TYR A 103     -12.599   7.272 -19.571  1.00 70.76           H  
ATOM   1574  HE2 TYR A 103     -10.919  10.963 -18.098  1.00 63.36           H  
ATOM   1575  HH  TYR A 103     -12.902  10.815 -19.260  1.00 73.78           H  
ATOM   1576  N   ILE A 104      -6.159   8.139 -19.547  1.00 58.28           N  
ANISOU 1576  N   ILE A 104     8181   6947   7017      6     53     74
ATOM   1577  CA  ILE A 104      -5.653   9.090 -20.545  1.00 61.25           C  
ANISOU 1577  CA  ILE A 104     8681   7250   7343    -11     78     54
ATOM   1578  C   ILE A 104      -5.132   8.336 -21.788  1.00 62.92           C  
ANISOU 1578  C   ILE A 104     9004   7393   7509    -30     84     62
ATOM   1579  O   ILE A 104      -5.291   8.826 -22.904  1.00 58.54           O  
ANISOU 1579  O   ILE A 104     8569   6760   6914      5    114     68
ATOM   1580  CB  ILE A 104      -4.542   9.983 -19.914  1.00 49.87           C  
ANISOU 1580  CB  ILE A 104     7228   5831   5888   -104     69     11
ATOM   1581  CG1 ILE A 104      -5.078  10.813 -18.721  1.00 44.60           C  
ANISOU 1581  CG1 ILE A 104     6458   5226   5263    -77     67      6
ATOM   1582  CG2 ILE A 104      -3.899  10.954 -20.929  1.00 60.03           C  
ANISOU 1582  CG2 ILE A 104     8650   7043   7115   -138     91    -11
ATOM   1583  CD1 ILE A 104      -3.977  11.323 -17.780  1.00 41.63           C  
ANISOU 1583  CD1 ILE A 104     6050   4889   4878   -163     55    -31
ATOM   1584  H   ILE A 104      -5.626   8.031 -18.695  1.00 58.28           H  
ATOM   1585  HA  ILE A 104      -6.477   9.733 -20.862  1.00 61.25           H  
ATOM   1586  HB  ILE A 104      -3.759   9.318 -19.543  1.00 49.87           H  
ATOM   1587 HG13 ILE A 104      -5.779  10.234 -18.124  1.00 44.60           H  
ATOM   1588 HG12 ILE A 104      -5.661  11.657 -19.092  1.00 44.60           H  
ATOM   1589 HG21 ILE A 104      -3.084  11.513 -20.476  1.00 60.03           H  
ATOM   1590 HG22 ILE A 104      -3.484  10.466 -21.807  1.00 60.03           H  
ATOM   1591 HG23 ILE A 104      -4.629  11.675 -21.289  1.00 60.03           H  
ATOM   1592 HD11 ILE A 104      -4.413  11.864 -16.939  1.00 41.63           H  
ATOM   1593 HD12 ILE A 104      -3.392  10.497 -17.374  1.00 41.63           H  
ATOM   1594 HD13 ILE A 104      -3.292  12.006 -18.281  1.00 41.63           H  
ATOM   1595  N   ALA A 105      -4.560   7.134 -21.603  1.00 59.01           N  
ANISOU 1595  N   ALA A 105     8478   6924   7018    -85     57     64
ATOM   1596  CA  ALA A 105      -4.031   6.286 -22.667  1.00 60.74           C  
ANISOU 1596  CA  ALA A 105     8801   7082   7194   -112     60     72
ATOM   1597  C   ALA A 105      -5.117   5.728 -23.599  1.00 60.87           C  
ANISOU 1597  C   ALA A 105     8866   7055   7208     -5     83    117
ATOM   1598  O   ALA A 105      -4.869   5.646 -24.798  1.00 71.23           O  
ANISOU 1598  O   ALA A 105    10306   8285   8473      5    104    125
ATOM   1599  CB  ALA A 105      -3.268   5.115 -22.032  1.00 50.70           C  
ANISOU 1599  CB  ALA A 105     7473   5860   5932   -191     26     66
ATOM   1600  H   ALA A 105      -4.457   6.799 -20.654  1.00 59.01           H  
ATOM   1601  HA  ALA A 105      -3.335   6.874 -23.266  1.00 60.74           H  
ATOM   1602  HB1 ALA A 105      -2.823   4.476 -22.795  1.00 50.70           H  
ATOM   1603  HB2 ALA A 105      -2.459   5.477 -21.398  1.00 50.70           H  
ATOM   1604  HB3 ALA A 105      -3.920   4.493 -21.419  1.00 50.70           H  
ATOM   1605  N   ILE A 106      -6.302   5.365 -23.072  1.00 58.99           N  
ANISOU 1605  N   ILE A 106     8529   6870   7015     77     79    149
ATOM   1606  CA  ILE A 106      -7.372   4.726 -23.845  1.00 66.23           C  
ANISOU 1606  CA  ILE A 106     9474   7764   7927    179     97    199
ATOM   1607  C   ILE A 106      -8.424   5.744 -24.331  1.00 80.18           C  
ANISOU 1607  C   ILE A 106    11283   9498   9685    284    136    219
ATOM   1608  O   ILE A 106      -8.990   5.543 -25.404  1.00 86.26           O  
ANISOU 1608  O   ILE A 106    12135  10214  10426    366    165    255
ATOM   1609  CB  ILE A 106      -8.021   3.607 -22.976  1.00 67.60           C  
ANISOU 1609  CB  ILE A 106     9517   8022   8146    202     69    230
ATOM   1610  CG1 ILE A 106      -8.777   2.582 -23.852  1.00 74.87           C  
ANISOU 1610  CG1 ILE A 106    10469   8926   9054    292     83    285
ATOM   1611  CG2 ILE A 106      -8.914   4.126 -21.827  1.00 76.34           C  
ANISOU 1611  CG2 ILE A 106    10506   9200   9298    236     63    233
ATOM   1612  CD1 ILE A 106      -9.131   1.288 -23.113  1.00 81.92           C  
ANISOU 1612  CD1 ILE A 106    11255   9894   9976    289     51    312
ATOM   1613  H   ILE A 106      -6.435   5.458 -22.075  1.00 58.99           H  
ATOM   1614  HA  ILE A 106      -6.937   4.254 -24.729  1.00 66.23           H  
ATOM   1615  HB  ILE A 106      -7.194   3.063 -22.516  1.00 67.60           H  
ATOM   1616 HG13 ILE A 106      -8.155   2.313 -24.706  1.00 74.87           H  
ATOM   1617 HG12 ILE A 106      -9.683   3.025 -24.268  1.00 74.87           H  
ATOM   1618 HG21 ILE A 106      -9.148   3.334 -21.118  1.00 76.34           H  
ATOM   1619 HG22 ILE A 106      -8.414   4.912 -21.268  1.00 76.34           H  
ATOM   1620 HG23 ILE A 106      -9.860   4.526 -22.191  1.00 76.34           H  
ATOM   1621 HD11 ILE A 106      -9.522   0.548 -23.811  1.00 81.92           H  
ATOM   1622 HD12 ILE A 106      -8.258   0.852 -22.628  1.00 81.92           H  
ATOM   1623 HD13 ILE A 106      -9.884   1.463 -22.346  1.00 81.92           H  
ATOM   1624  N   ALA A 107      -8.693   6.825 -23.573  1.00 74.45           N  
ANISOU 1624  N   ALA A 107    10507   8801   8980    288    140    199
ATOM   1625  CA  ALA A 107      -9.726   7.813 -23.898  1.00 66.48           C  
ANISOU 1625  CA  ALA A 107     9529   7768   7962    389    177    219
ATOM   1626  C   ALA A 107      -9.206   8.906 -24.846  1.00 79.29           C  
ANISOU 1626  C   ALA A 107    11303   9293   9529    377    210    191
ATOM   1627  O   ALA A 107      -9.983   9.412 -25.655  1.00 90.84           O  
ANISOU 1627  O   ALA A 107    12854  10700  10962    472    250    216
ATOM   1628  CB  ALA A 107     -10.183   8.509 -22.604  1.00 63.72           C  
ANISOU 1628  CB  ALA A 107     9057   7496   7659    401    168    213
ATOM   1629  H   ALA A 107      -8.198   6.939 -22.698  1.00 74.45           H  
ATOM   1630  HA  ALA A 107     -10.586   7.318 -24.354  1.00 66.48           H  
ATOM   1631  HB1 ALA A 107     -11.015   9.187 -22.796  1.00 63.72           H  
ATOM   1632  HB2 ALA A 107     -10.525   7.780 -21.868  1.00 63.72           H  
ATOM   1633  HB3 ALA A 107      -9.384   9.096 -22.150  1.00 63.72           H  
ATOM   1634  N   ILE A 108      -7.909   9.253 -24.761  1.00 76.30           N  
ANISOU 1634  N   ILE A 108    10959   8899   9134    263    195    141
ATOM   1635  CA  ILE A 108      -7.234  10.269 -25.573  1.00 75.63           C  
ANISOU 1635  CA  ILE A 108    11020   8726   8991    231    222    110
ATOM   1636  C   ILE A 108      -5.828   9.781 -25.996  1.00 76.83           C  
ANISOU 1636  C   ILE A 108    11247   8840   9105    110    203     81
ATOM   1637  O   ILE A 108      -4.832  10.357 -25.556  1.00 76.40           O  
ANISOU 1637  O   ILE A 108    11204   8793   9034      8    190     40
ATOM   1638  CB  ILE A 108      -7.319  11.685 -24.918  1.00 74.13           C  
ANISOU 1638  CB  ILE A 108    10795   8561   8809    211    226     78
ATOM   1639  CG1 ILE A 108      -6.799  11.744 -23.459  1.00 79.29           C  
ANISOU 1639  CG1 ILE A 108    11303   9313   9512    134    185     58
ATOM   1640  CG2 ILE A 108      -8.740  12.276 -25.022  1.00 82.67           C  
ANISOU 1640  CG2 ILE A 108    11855   9649   9906    340    258    108
ATOM   1641  CD1 ILE A 108      -6.694  13.165 -22.883  1.00 76.60           C  
ANISOU 1641  CD1 ILE A 108    10932   8999   9174     98    186     24
ATOM   1642  H   ILE A 108      -7.338   8.773 -24.078  1.00 76.30           H  
ATOM   1643  HA  ILE A 108      -7.771  10.362 -26.516  1.00 75.63           H  
ATOM   1644  HB  ILE A 108      -6.680  12.335 -25.512  1.00 74.13           H  
ATOM   1645 HG13 ILE A 108      -5.807  11.301 -23.408  1.00 79.29           H  
ATOM   1646 HG12 ILE A 108      -7.433  11.140 -22.810  1.00 79.29           H  
ATOM   1647 HG21 ILE A 108      -8.758  13.331 -24.751  1.00 82.67           H  
ATOM   1648 HG22 ILE A 108      -9.129  12.202 -26.038  1.00 82.67           H  
ATOM   1649 HG23 ILE A 108      -9.437  11.764 -24.359  1.00 82.67           H  
ATOM   1650 HD11 ILE A 108      -6.259  13.148 -21.885  1.00 76.60           H  
ATOM   1651 HD12 ILE A 108      -6.065  13.801 -23.506  1.00 76.60           H  
ATOM   1652 HD13 ILE A 108      -7.671  13.639 -22.791  1.00 76.60           H  
ATOM   1653  N   PRO A 109      -5.715   8.738 -26.858  1.00 80.55           N  
ANISOU 1653  N   PRO A 109    11772   9274   9557    115    202    105
ATOM   1654  CA  PRO A 109      -4.427   8.136 -27.253  1.00 84.88           C  
ANISOU 1654  CA  PRO A 109    12381   9798  10071     -8    180     80
ATOM   1655  C   PRO A 109      -3.578   9.014 -28.191  1.00 94.73           C  
ANISOU 1655  C   PRO A 109    13790  10955  11250    -73    201     48
ATOM   1656  O   PRO A 109      -2.357   8.866 -28.216  1.00 96.49           O  
ANISOU 1656  O   PRO A 109    14042  11177  11443   -198    179     20
ATOM   1657  CB  PRO A 109      -4.805   6.821 -27.956  1.00 84.05           C  
ANISOU 1657  CB  PRO A 109    12302   9671   9964     36    180    120
ATOM   1658  CG  PRO A 109      -6.205   7.054 -28.494  1.00 87.28           C  
ANISOU 1658  CG  PRO A 109    12746  10045  10373    183    219    162
ATOM   1659  CD  PRO A 109      -6.830   8.051 -27.519  1.00 84.49           C  
ANISOU 1659  CD  PRO A 109    12287   9755  10062    232    221    158
ATOM   1660  HA  PRO A 109      -3.836   7.914 -26.363  1.00 84.88           H  
ATOM   1661  HB3 PRO A 109      -4.832   6.003 -27.240  1.00 84.05           H  
ATOM   1662  HB2 PRO A 109      -4.107   6.524 -28.739  1.00 84.05           H  
ATOM   1663  HG3 PRO A 109      -6.784   6.134 -28.584  1.00 87.28           H  
ATOM   1664  HG2 PRO A 109      -6.141   7.505 -29.486  1.00 87.28           H  
ATOM   1665  HD2 PRO A 109      -7.495   8.739 -28.043  1.00 84.49           H  
ATOM   1666  HD3 PRO A 109      -7.413   7.509 -26.775  1.00 84.49           H  
ATOM   1667  N   LEU A 110      -4.214   9.941 -28.928  1.00107.19           N  
ANISOU 1667  N   LEU A 110    15472  12458  12797      5    243     53
ATOM   1668  CA  LEU A 110      -3.588  10.858 -29.885  1.00115.52           C  
ANISOU 1668  CA  LEU A 110    16697  13418  13779    -58    264     21
ATOM   1669  C   LEU A 110      -2.842  12.025 -29.205  1.00111.90           C  
ANISOU 1669  C   LEU A 110    16202  13002  13312   -169    245    -26
ATOM   1670  O   LEU A 110      -2.153  12.781 -29.888  1.00118.26           O  
ANISOU 1670  O   LEU A 110    17116  13758  14057   -277    243    -56
ATOM   1671  CB  LEU A 110      -4.697  11.462 -30.780  1.00117.32           C  
ANISOU 1671  CB  LEU A 110    17047  13555  13974     64    317     39
ATOM   1672  CG  LEU A 110      -5.545  10.442 -31.573  1.00112.34           C  
ANISOU 1672  CG  LEU A 110    16493  12862  13331    174    345     87
ATOM   1673  CD1 LEU A 110      -6.685  11.155 -32.314  1.00113.23           C  
ANISOU 1673  CD1 LEU A 110    16734  12885  13403    296    402    102
ATOM   1674  CD2 LEU A 110      -4.702   9.616 -32.559  1.00103.53           C  
ANISOU 1674  CD2 LEU A 110    15485  11683  12168     85    335     83
ATOM   1675  H   LEU A 110      -5.219   9.994 -28.843  1.00107.19           H  
ATOM   1676  HA  LEU A 110      -2.867  10.311 -30.494  1.00115.52           H  
ATOM   1677  HB3 LEU A 110      -4.252  12.162 -31.490  1.00117.32           H  
ATOM   1678  HB2 LEU A 110      -5.365  12.059 -30.157  1.00117.32           H  
ATOM   1679  HG  LEU A 110      -6.009   9.749 -30.871  1.00112.34           H  
ATOM   1680 HD11 LEU A 110      -7.317  10.442 -32.845  1.00113.23           H  
ATOM   1681 HD12 LEU A 110      -7.324  11.703 -31.621  1.00113.23           H  
ATOM   1682 HD13 LEU A 110      -6.300  11.866 -33.046  1.00113.23           H  
ATOM   1683 HD21 LEU A 110      -5.329   8.938 -33.138  1.00103.53           H  
ATOM   1684 HD22 LEU A 110      -4.171  10.258 -33.262  1.00103.53           H  
ATOM   1685 HD23 LEU A 110      -3.965   9.002 -32.041  1.00103.53           H  
ATOM   1686  N   ARG A 111      -2.973  12.165 -27.876  1.00111.45           N  
ANISOU 1686  N   ARG A 111    15995  13039  13313   -146    230    -29
ATOM   1687  CA  ARG A 111      -2.382  13.222 -27.057  1.00112.51           C  
ANISOU 1687  CA  ARG A 111    16082  13223  13442   -237    213    -69
ATOM   1688  C   ARG A 111      -1.862  12.720 -25.701  1.00103.20           C  
ANISOU 1688  C   ARG A 111    14738  12161  12314   -302    170    -75
ATOM   1689  O   ARG A 111      -1.526  13.541 -24.849  1.00 92.15           O  
ANISOU 1689  O   ARG A 111    13258  10825  10928   -344    157    -97
ATOM   1690  CB  ARG A 111      -3.303  14.462 -27.006  1.00116.24           C  
ANISOU 1690  CB  ARG A 111    16541  13698  13928   -154    240    -72
ATOM   1691  CG  ARG A 111      -4.714  14.183 -26.459  1.00124.88           C  
ANISOU 1691  CG  ARG A 111    17535  14829  15083    -14    251    -32
ATOM   1692  CD  ARG A 111      -5.565  15.458 -26.348  1.00137.85           C  
ANISOU 1692  CD  ARG A 111    19183  16465  16729     69    282    -33
ATOM   1693  NE  ARG A 111      -7.001  15.147 -26.307  1.00147.24           N  
ANISOU 1693  NE  ARG A 111    20353  17647  17943    217    309     13
ATOM   1694  CZ  ARG A 111      -8.000  16.048 -26.328  1.00152.09           C  
ANISOU 1694  CZ  ARG A 111    20972  18255  18560    314    341     24
ATOM   1695  NH1 ARG A 111      -7.751  17.365 -26.348  1.00153.63           N  
ANISOU 1695  NH1 ARG A 111    21193  18444  18734    278    350    -11
ATOM   1696  NH2 ARG A 111      -9.269  15.622 -26.332  1.00151.73           N1+
ANISOU 1696  NH2 ARG A 111    20902  18215  18534    448    365     72
ATOM   1697  H   ARG A 111      -3.556  11.494 -27.396  1.00111.45           H  
ATOM   1698  HA  ARG A 111      -1.468  13.547 -27.557  1.00112.51           H  
ATOM   1699  HB3 ARG A 111      -3.389  14.880 -28.010  1.00116.24           H  
ATOM   1700  HB2 ARG A 111      -2.832  15.243 -26.406  1.00116.24           H  
ATOM   1701  HG3 ARG A 111      -4.637  13.717 -25.476  1.00124.88           H  
ATOM   1702  HG2 ARG A 111      -5.217  13.461 -27.103  1.00124.88           H  
ATOM   1703  HD3 ARG A 111      -5.391  16.093 -27.217  1.00137.85           H  
ATOM   1704  HD2 ARG A 111      -5.281  16.033 -25.466  1.00137.85           H  
ATOM   1705  HE  ARG A 111      -7.239  14.167 -26.267  1.00147.24           H  
ATOM   1706 HH12 ARG A 111      -8.508  18.033 -26.367  1.00153.63           H  
ATOM   1707 HH11 ARG A 111      -6.798  17.698 -26.348  1.00153.63           H  
ATOM   1708 HH22 ARG A 111     -10.032  16.285 -26.347  1.00151.73           H  
ATOM   1709 HH21 ARG A 111      -9.479  14.634 -26.321  1.00151.73           H  
ATOM   1710  N   TYR A 112      -1.752  11.390 -25.509  1.00101.26           N  
ANISOU 1710  N   TYR A 112    14441  11941  12091   -309    149    -54
ATOM   1711  CA  TYR A 112      -1.167  10.758 -24.323  1.00 96.01           C  
ANISOU 1711  CA  TYR A 112    13627  11382  11469   -365    111    -59
ATOM   1712  C   TYR A 112       0.336  11.072 -24.204  1.00107.27           C  
ANISOU 1712  C   TYR A 112    15069  12835  12853   -509     88    -91
ATOM   1713  O   TYR A 112       0.781  11.450 -23.126  1.00109.19           O  
ANISOU 1713  O   TYR A 112    15205  13164  13118   -557     68   -107
ATOM   1714  CB  TYR A 112      -1.404   9.227 -24.373  1.00 84.53           C  
ANISOU 1714  CB  TYR A 112    12121   9949  10048   -332     95    -28
ATOM   1715  CG  TYR A 112      -0.679   8.420 -23.299  1.00 74.60           C  
ANISOU 1715  CG  TYR A 112    10734   8788   8823   -399     58    -36
ATOM   1716  CD1 TYR A 112      -1.171   8.372 -21.977  1.00 69.47           C  
ANISOU 1716  CD1 TYR A 112     9942   8219   8233   -358     45    -32
ATOM   1717  CD2 TYR A 112       0.524   7.752 -23.611  1.00 75.69           C  
ANISOU 1717  CD2 TYR A 112    10896   8935   8928   -502     37    -45
ATOM   1718  CE1 TYR A 112      -0.458   7.689 -20.973  1.00 68.17           C  
ANISOU 1718  CE1 TYR A 112     9670   8137   8095   -414     15    -39
ATOM   1719  CE2 TYR A 112       1.241   7.072 -22.607  1.00 71.11           C  
ANISOU 1719  CE2 TYR A 112    10200   8444   8374   -556      6    -51
ATOM   1720  CZ  TYR A 112       0.757   7.048 -21.285  1.00 67.56           C  
ANISOU 1720  CZ  TYR A 112     9617   8069   7983   -509     -3    -48
ATOM   1721  OH  TYR A 112       1.470   6.409 -20.313  1.00 60.67           O  
ANISOU 1721  OH  TYR A 112     8640   7281   7132   -556    -30    -53
ATOM   1722  H   TYR A 112      -2.050  10.777 -26.253  1.00101.26           H  
ATOM   1723  HA  TYR A 112      -1.665  11.155 -23.436  1.00 96.01           H  
ATOM   1724  HB3 TYR A 112      -1.111   8.838 -25.350  1.00 84.53           H  
ATOM   1725  HB2 TYR A 112      -2.473   9.025 -24.286  1.00 84.53           H  
ATOM   1726  HD1 TYR A 112      -2.092   8.865 -21.720  1.00 69.47           H  
ATOM   1727  HD2 TYR A 112       0.917   7.781 -24.616  1.00 75.69           H  
ATOM   1728  HE1 TYR A 112      -0.840   7.671 -19.963  1.00 68.17           H  
ATOM   1729  HE2 TYR A 112       2.171   6.581 -22.853  1.00 71.11           H  
ATOM   1730  HH  TYR A 112       1.126   6.540 -19.435  1.00 60.67           H  
ATOM   1731  N   ASN A 113       1.109  10.936 -25.295  1.00119.80           N  
ANISOU 1731  N   ASN A 113    16790  14353  14376   -580     93    -98
ATOM   1732  CA  ASN A 113       2.573  11.064 -25.295  1.00125.09           C  
ANISOU 1732  CA  ASN A 113    17470  15058  15000   -726     69   -122
ATOM   1733  C   ASN A 113       3.073  12.510 -25.104  1.00124.67           C  
ANISOU 1733  C   ASN A 113    17423  15028  14919   -781     72   -152
ATOM   1734  O   ASN A 113       4.200  12.696 -24.648  1.00117.87           O  
ANISOU 1734  O   ASN A 113    16482  14252  14050   -872     47   -167
ATOM   1735  CB  ASN A 113       3.144  10.523 -26.627  1.00122.07           C  
ANISOU 1735  CB  ASN A 113    17240  14591  14552   -791     73   -120
ATOM   1736  CG  ASN A 113       2.885   9.026 -26.828  1.00118.66           C  
ANISOU 1736  CG  ASN A 113    16778  14166  14141   -778     59    -94
ATOM   1737  OD1 ASN A 113       3.324   8.204 -26.028  1.00116.39           O  
ANISOU 1737  OD1 ASN A 113    16353  13971  13901   -780     33    -86
ATOM   1738  ND2 ASN A 113       2.148   8.669 -27.882  1.00116.02           N  
ANISOU 1738  ND2 ASN A 113    16579  13734  13770   -761     76    -78
ATOM   1739  H   ASN A 113       0.671  10.639 -26.155  1.00119.80           H  
ATOM   1740  HA  ASN A 113       2.971  10.472 -24.467  1.00125.09           H  
ATOM   1741  HB3 ASN A 113       4.225  10.668 -26.661  1.00122.07           H  
ATOM   1742  HB2 ASN A 113       2.737  11.087 -27.468  1.00122.07           H  
ATOM   1743 HD22 ASN A 113       1.955   7.691 -28.043  1.00116.02           H  
ATOM   1744 HD21 ASN A 113       1.803   9.368 -28.523  1.00116.02           H  
ATOM   1745  N   GLY A 114       2.244  13.520 -25.420  1.00131.15           N  
ANISOU 1745  N   GLY A 114    18334  15776  15720   -725    103   -160
ATOM   1746  CA  GLY A 114       2.552  14.936 -25.225  1.00134.31           C  
ANISOU 1746  CA  GLY A 114    18738  16200  16096   -771    107   -187
ATOM   1747  C   GLY A 114       2.111  15.478 -23.858  1.00127.46           C  
ANISOU 1747  C   GLY A 114    17712  15426  15292   -717     99   -187
ATOM   1748  O   GLY A 114       2.662  16.476 -23.396  1.00132.02           O  
ANISOU 1748  O   GLY A 114    18257  16054  15853   -774     93   -208
ATOM   1749  H   GLY A 114       1.332  13.288 -25.785  1.00131.15           H  
ATOM   1750  HA3 GLY A 114       2.035  15.504 -25.998  1.00134.31           H  
ATOM   1751  HA2 GLY A 114       3.617  15.127 -25.366  1.00134.31           H  
ATOM   1752  N   LEU A 115       1.127  14.827 -23.216  1.00111.78           N  
ANISOU 1752  N   LEU A 115    15629  13466  13376   -613    100   -162
ATOM   1753  CA  LEU A 115       0.561  15.206 -21.922  1.00101.65           C  
ANISOU 1753  CA  LEU A 115    14204  12264  12156   -555     94   -159
ATOM   1754  C   LEU A 115       1.272  14.462 -20.778  1.00 94.69           C  
ANISOU 1754  C   LEU A 115    13184  11487  11309   -605     61   -157
ATOM   1755  O   LEU A 115       1.645  15.081 -19.782  1.00 98.66           O  
ANISOU 1755  O   LEU A 115    13597  12065  11824   -633     51   -169
ATOM   1756  CB  LEU A 115      -0.939  14.820 -21.950  1.00 97.99           C  
ANISOU 1756  CB  LEU A 115    13717  11773  11744   -414    115   -130
ATOM   1757  CG  LEU A 115      -1.761  15.064 -20.664  1.00 91.57           C  
ANISOU 1757  CG  LEU A 115    12748  11040  11003   -346    105   -116
ATOM   1758  CD1 LEU A 115      -1.665  16.512 -20.154  1.00 91.58           C  
ANISOU 1758  CD1 LEU A 115    12701  11088  11008   -361    108   -137
ATOM   1759  CD2 LEU A 115      -3.230  14.684 -20.901  1.00 92.20           C  
ANISOU 1759  CD2 LEU A 115    12825  11089  11119   -217    126    -83
ATOM   1760  H   LEU A 115       0.730  14.014 -23.665  1.00111.78           H  
ATOM   1761  HA  LEU A 115       0.657  16.282 -21.773  1.00101.65           H  
ATOM   1762  HB3 LEU A 115      -1.033  13.766 -22.217  1.00 97.99           H  
ATOM   1763  HB2 LEU A 115      -1.412  15.369 -22.766  1.00 97.99           H  
ATOM   1764  HG  LEU A 115      -1.384  14.407 -19.879  1.00 91.57           H  
ATOM   1765 HD11 LEU A 115      -2.295  16.659 -19.277  1.00 91.58           H  
ATOM   1766 HD12 LEU A 115      -0.648  16.771 -19.863  1.00 91.58           H  
ATOM   1767 HD13 LEU A 115      -1.987  17.221 -20.917  1.00 91.58           H  
ATOM   1768 HD21 LEU A 115      -3.803  14.716 -19.974  1.00 92.20           H  
ATOM   1769 HD22 LEU A 115      -3.706  15.360 -21.612  1.00 92.20           H  
ATOM   1770 HD23 LEU A 115      -3.314  13.678 -21.309  1.00 92.20           H  
ATOM   1771  N   VAL A 116       1.450  13.141 -20.926  1.00 80.12           N  
ANISOU 1771  N   VAL A 116    11321   9646   9476   -612     46   -141
ATOM   1772  CA  VAL A 116       2.019  12.231 -19.940  1.00 70.20           C  
ANISOU 1772  CA  VAL A 116     9938   8482   8254   -643     18   -136
ATOM   1773  C   VAL A 116       3.462  11.941 -20.390  1.00 71.10           C  
ANISOU 1773  C   VAL A 116    10084   8618   8312   -768     -1   -148
ATOM   1774  O   VAL A 116       3.681  11.302 -21.420  1.00 77.52           O  
ANISOU 1774  O   VAL A 116    10958   9394   9103   -796     -7   -139
ATOM   1775  CB  VAL A 116       1.147  10.940 -19.904  1.00 63.28           C  
ANISOU 1775  CB  VAL A 116     9010   7604   7428   -565     13   -110
ATOM   1776  CG1 VAL A 116       1.623   9.937 -18.849  1.00 51.81           C  
ANISOU 1776  CG1 VAL A 116     7430   6244   6010   -591    -14   -108
ATOM   1777  CG2 VAL A 116      -0.344  11.250 -19.667  1.00 61.24           C  
ANISOU 1777  CG2 VAL A 116     8732   7322   7214   -446     33    -93
ATOM   1778  H   VAL A 116       1.138  12.713 -21.789  1.00 80.12           H  
ATOM   1779  HA  VAL A 116       2.021  12.687 -18.947  1.00 70.20           H  
ATOM   1780  HB  VAL A 116       1.217  10.430 -20.865  1.00 63.28           H  
ATOM   1781 HG11 VAL A 116       0.964   9.071 -18.802  1.00 51.81           H  
ATOM   1782 HG12 VAL A 116       2.617   9.562 -19.087  1.00 51.81           H  
ATOM   1783 HG13 VAL A 116       1.644  10.388 -17.858  1.00 51.81           H  
ATOM   1784 HG21 VAL A 116      -0.933  10.336 -19.590  1.00 61.24           H  
ATOM   1785 HG22 VAL A 116      -0.490  11.816 -18.747  1.00 61.24           H  
ATOM   1786 HG23 VAL A 116      -0.768  11.828 -20.488  1.00 61.24           H  
ATOM   1787  N   THR A 117       4.436  12.447 -19.616  1.00 68.56           N  
ANISOU 1787  N   THR A 117     9718   8365   7966   -844    -12   -165
ATOM   1788  CA  THR A 117       5.879  12.382 -19.873  1.00 70.94           C  
ANISOU 1788  CA  THR A 117    10035   8708   8209   -970    -30   -173
ATOM   1789  C   THR A 117       6.627  11.959 -18.598  1.00 66.67           C  
ANISOU 1789  C   THR A 117     9353   8282   7695   -992    -52   -167
ATOM   1790  O   THR A 117       6.105  12.106 -17.492  1.00 81.74           O  
ANISOU 1790  O   THR A 117    11159  10234   9663   -917    -52   -161
ATOM   1791  CB  THR A 117       6.403  13.706 -20.493  1.00 81.54           C  
ANISOU 1791  CB  THR A 117    11443  10048   9489  -1051    -25   -194
ATOM   1792  OG1 THR A 117       6.385  14.760 -19.552  1.00 78.67           O  
ANISOU 1792  OG1 THR A 117    10981   9758   9152  -1028    -25   -201
ATOM   1793  CG2 THR A 117       5.673  14.157 -21.768  1.00 89.59           C  
ANISOU 1793  CG2 THR A 117    12612  10948  10481  -1020      1   -202
ATOM   1794  H   THR A 117       4.158  12.928 -18.773  1.00 68.56           H  
ATOM   1795  HA  THR A 117       6.060  11.588 -20.599  1.00 70.94           H  
ATOM   1796  HB  THR A 117       7.451  13.554 -20.757  1.00 81.54           H  
ATOM   1797  HG1 THR A 117       5.483  14.964 -19.358  1.00 78.67           H  
ATOM   1798 HG21 THR A 117       6.155  15.030 -22.209  1.00 89.59           H  
ATOM   1799 HG22 THR A 117       5.679  13.365 -22.517  1.00 89.59           H  
ATOM   1800 HG23 THR A 117       4.633  14.423 -21.573  1.00 89.59           H  
ATOM   1801  N   GLY A 118       7.855  11.436 -18.758  1.00 67.75           N  
ANISOU 1801  N   GLY A 118     9490   8468   7783  -1097    -70   -167
ATOM   1802  CA  GLY A 118       8.682  10.884 -17.683  1.00 64.25           C  
ANISOU 1802  CA  GLY A 118     8924   8135   7353  -1122    -88   -159
ATOM   1803  C   GLY A 118       9.216  11.906 -16.671  1.00 73.61           C  
ANISOU 1803  C   GLY A 118    10016   9413   8540  -1132    -89   -165
ATOM   1804  O   GLY A 118       9.408  11.556 -15.508  1.00 87.34           O  
ANISOU 1804  O   GLY A 118    11643  11221  10323  -1084    -92   -158
ATOM   1805  H   GLY A 118       8.218  11.357 -19.697  1.00 67.75           H  
ATOM   1806  HA3 GLY A 118       9.536  10.382 -18.139  1.00 64.25           H  
ATOM   1807  HA2 GLY A 118       8.123  10.116 -17.149  1.00 64.25           H  
ATOM   1808  N   THR A 119       9.420  13.166 -17.095  1.00 78.04           N  
ANISOU 1808  N   THR A 119    10626   9975   9049  -1195    -85   -177
ATOM   1809  CA  THR A 119       9.894  14.266 -16.248  1.00 78.39           C  
ANISOU 1809  CA  THR A 119    10583  10114   9089  -1209    -86   -180
ATOM   1810  C   THR A 119       8.740  14.804 -15.377  1.00 68.76           C  
ANISOU 1810  C   THR A 119     9305   8883   7938  -1094    -70   -182
ATOM   1811  O   THR A 119       8.969  15.157 -14.220  1.00 67.73           O  
ANISOU 1811  O   THR A 119     9066   8837   7832  -1067    -72   -177
ATOM   1812  CB  THR A 119      10.439  15.394 -17.162  1.00 79.82           C  
ANISOU 1812  CB  THR A 119    10839  10296   9194  -1308    -86   -193
ATOM   1813  OG1 THR A 119      11.538  14.885 -17.894  1.00 81.58           O  
ANISOU 1813  OG1 THR A 119    11117  10529   9349  -1424   -102   -188
ATOM   1814  CG2 THR A 119      10.960  16.630 -16.405  1.00 86.30           C  
ANISOU 1814  CG2 THR A 119    11562  11226  10002  -1329    -89   -191
ATOM   1815  H   THR A 119       9.258  13.374 -18.069  1.00 78.04           H  
ATOM   1816  HA  THR A 119      10.691  13.909 -15.592  1.00 78.39           H  
ATOM   1817  HB  THR A 119       9.673  15.706 -17.874  1.00 79.82           H  
ATOM   1818  HG1 THR A 119      11.873  15.568 -18.455  1.00 81.58           H  
ATOM   1819 HG21 THR A 119      11.408  17.352 -17.089  1.00 86.30           H  
ATOM   1820 HG22 THR A 119      10.161  17.151 -15.877  1.00 86.30           H  
ATOM   1821 HG23 THR A 119      11.718  16.354 -15.671  1.00 86.30           H  
ATOM   1822  N   ARG A 120       7.503  14.819 -15.910  1.00 70.63           N  
ANISOU 1822  N   ARG A 120     9614   9018   8203  -1023    -55   -188
ATOM   1823  CA  ARG A 120       6.287  15.181 -15.178  1.00 73.84           C  
ANISOU 1823  CA  ARG A 120     9965   9415   8676   -914    -41   -186
ATOM   1824  C   ARG A 120       5.869  14.061 -14.211  1.00 74.52           C  
ANISOU 1824  C   ARG A 120     9956   9534   8824   -848    -48   -171
ATOM   1825  O   ARG A 120       5.388  14.364 -13.122  1.00 72.86           O  
ANISOU 1825  O   ARG A 120     9658   9367   8659   -789    -44   -168
ATOM   1826  CB  ARG A 120       5.134  15.424 -16.176  1.00 80.85           C  
ANISOU 1826  CB  ARG A 120    10952  10194   9575   -852    -21   -190
ATOM   1827  CG  ARG A 120       5.317  16.694 -17.022  1.00 87.64           C  
ANISOU 1827  CG  ARG A 120    11911  11011  10376   -900     -9   -208
ATOM   1828  CD  ARG A 120       4.152  16.923 -17.997  1.00 92.43           C  
ANISOU 1828  CD  ARG A 120    12617  11508  10995   -822     15   -208
ATOM   1829  NE  ARG A 120       4.383  18.111 -18.828  1.00107.32           N  
ANISOU 1829  NE  ARG A 120    14620  13340  12818   -870     29   -227
ATOM   1830  CZ  ARG A 120       3.588  18.546 -19.821  1.00112.97           C  
ANISOU 1830  CZ  ARG A 120    15445  13955  13525   -813     54   -230
ATOM   1831  NH1 ARG A 120       2.468  17.894 -20.161  1.00110.17           N  
ANISOU 1831  NH1 ARG A 120    15089  13552  13220   -705     67   -211
ATOM   1832  NH2 ARG A 120       3.923  19.656 -20.490  1.00115.56           N1+
ANISOU 1832  NH2 ARG A 120    15885  14233  13789   -863     67   -249
ATOM   1833  H   ARG A 120       7.391  14.498 -16.861  1.00 70.63           H  
ATOM   1834  HA  ARG A 120       6.465  16.089 -14.599  1.00 73.84           H  
ATOM   1835  HB3 ARG A 120       4.193  15.513 -15.630  1.00 80.85           H  
ATOM   1836  HB2 ARG A 120       5.020  14.560 -16.832  1.00 80.85           H  
ATOM   1837  HG3 ARG A 120       6.254  16.640 -17.577  1.00 87.64           H  
ATOM   1838  HG2 ARG A 120       5.407  17.556 -16.360  1.00 87.64           H  
ATOM   1839  HD3 ARG A 120       3.217  17.048 -17.448  1.00 92.43           H  
ATOM   1840  HD2 ARG A 120       4.030  16.057 -18.648  1.00 92.43           H  
ATOM   1841  HE  ARG A 120       5.214  18.643 -18.612  1.00107.32           H  
ATOM   1842 HH12 ARG A 120       1.891  18.227 -20.920  1.00110.17           H  
ATOM   1843 HH11 ARG A 120       2.219  17.028 -19.698  1.00110.17           H  
ATOM   1844 HH22 ARG A 120       3.341  19.993 -21.242  1.00115.56           H  
ATOM   1845 HH21 ARG A 120       4.763  20.163 -20.253  1.00115.56           H  
ATOM   1846  N   ALA A 121       6.093  12.787 -14.579  1.00 73.63           N  
ANISOU 1846  N   ALA A 121     9865   9399   8711   -860    -58   -163
ATOM   1847  CA  ALA A 121       5.799  11.604 -13.771  1.00 58.72           C  
ANISOU 1847  CA  ALA A 121     7896   7540   6875   -805    -66   -150
ATOM   1848  C   ALA A 121       6.687  11.518 -12.524  1.00 59.54           C  
ANISOU 1848  C   ALA A 121     7893   7750   6979   -829    -74   -148
ATOM   1849  O   ALA A 121       6.186  11.194 -11.450  1.00 73.52           O  
ANISOU 1849  O   ALA A 121     9584   9551   8798   -766    -73   -142
ATOM   1850  CB  ALA A 121       6.024  10.353 -14.630  1.00 52.17           C  
ANISOU 1850  CB  ALA A 121     7115   6672   6037   -823    -75   -141
ATOM   1851  H   ALA A 121       6.481  12.624 -15.498  1.00 73.63           H  
ATOM   1852  HA  ALA A 121       4.752  11.640 -13.462  1.00 58.72           H  
ATOM   1853  HB1 ALA A 121       5.738   9.448 -14.092  1.00 52.17           H  
ATOM   1854  HB2 ALA A 121       5.429  10.404 -15.540  1.00 52.17           H  
ATOM   1855  HB3 ALA A 121       7.067  10.244 -14.928  1.00 52.17           H  
ATOM   1856  N   ALA A 122       7.980  11.867 -12.655  1.00 53.60           N  
ANISOU 1856  N   ALA A 122     7139   7058   6167   -919    -81   -150
ATOM   1857  CA  ALA A 122       8.950  11.951 -11.562  1.00 53.39           C  
ANISOU 1857  CA  ALA A 122     7010   7141   6133   -936    -86   -143
ATOM   1858  C   ALA A 122       8.645  13.110 -10.596  1.00 58.29           C  
ANISOU 1858  C   ALA A 122     7568   7797   6783   -882    -74   -146
ATOM   1859  O   ALA A 122       8.916  12.991  -9.401  1.00 52.25           O  
ANISOU 1859  O   ALA A 122     6715   7090   6047   -838    -71   -138
ATOM   1860  CB  ALA A 122      10.345  12.155 -12.172  1.00 50.38           C  
ANISOU 1860  CB  ALA A 122     6641   6826   5676  -1048    -97   -140
ATOM   1861  H   ALA A 122       8.311  12.113 -13.578  1.00 53.60           H  
ATOM   1862  HA  ALA A 122       8.936  11.015 -11.003  1.00 53.39           H  
ATOM   1863  HB1 ALA A 122      11.111  12.221 -11.398  1.00 50.38           H  
ATOM   1864  HB2 ALA A 122      10.611  11.321 -12.822  1.00 50.38           H  
ATOM   1865  HB3 ALA A 122      10.396  13.067 -12.770  1.00 50.38           H  
ATOM   1866  N   GLY A 123       8.038  14.198 -11.103  1.00 58.97           N  
ANISOU 1866  N   GLY A 123     7703   7845   6858   -885    -65   -156
ATOM   1867  CA  GLY A 123       7.565  15.334 -10.321  1.00 55.33           C  
ANISOU 1867  CA  GLY A 123     7185   7411   6425   -831    -52   -157
ATOM   1868  C   GLY A 123       6.298  15.014  -9.520  1.00 52.19           C  
ANISOU 1868  C   GLY A 123     6751   6976   6102   -728    -44   -153
ATOM   1869  O   GLY A 123       6.202  15.418  -8.364  1.00 61.67           O  
ANISOU 1869  O   GLY A 123     7875   8224   7334   -681    -38   -148
ATOM   1870  H   GLY A 123       7.855  14.216 -12.096  1.00 58.97           H  
ATOM   1871  HA3 GLY A 123       7.349  16.157 -11.002  1.00 55.33           H  
ATOM   1872  HA2 GLY A 123       8.353  15.679  -9.649  1.00 55.33           H  
ATOM   1873  N   ILE A 124       5.356  14.250 -10.107  1.00 36.83           N  
ANISOU 1873  N   ILE A 124     4862   4947   4183   -693    -45   -153
ATOM   1874  CA  ILE A 124       4.131  13.766  -9.458  1.00 44.75           C  
ANISOU 1874  CA  ILE A 124     5830   5920   5252   -603    -40   -145
ATOM   1875  C   ILE A 124       4.470  12.757  -8.345  1.00 49.20           C  
ANISOU 1875  C   ILE A 124     6317   6538   5839   -589    -49   -137
ATOM   1876  O   ILE A 124       3.898  12.865  -7.265  1.00 46.47           O  
ANISOU 1876  O   ILE A 124     5910   6211   5536   -532    -43   -133
ATOM   1877  CB  ILE A 124       3.159  13.170 -10.522  1.00 35.98           C  
ANISOU 1877  CB  ILE A 124     4793   4720   4156   -572    -40   -142
ATOM   1878  CG1 ILE A 124       2.620  14.279 -11.458  1.00 43.67           C  
ANISOU 1878  CG1 ILE A 124     5849   5636   5107   -572    -26   -149
ATOM   1879  CG2 ILE A 124       1.963  12.401  -9.909  1.00 31.73           C  
ANISOU 1879  CG2 ILE A 124     4210   4164   3680   -490    -39   -129
ATOM   1880  CD1 ILE A 124       2.085  13.759 -12.800  1.00 55.08           C  
ANISOU 1880  CD1 ILE A 124     7377   6994   6556   -539    -21   -142
ATOM   1881  H   ILE A 124       5.506  13.970 -11.067  1.00 36.83           H  
ATOM   1882  HA  ILE A 124       3.639  14.619  -8.985  1.00 44.75           H  
ATOM   1883  HB  ILE A 124       3.727  12.461 -11.127  1.00 35.98           H  
ATOM   1884 HG13 ILE A 124       3.398  15.009 -11.673  1.00 43.67           H  
ATOM   1885 HG12 ILE A 124       1.839  14.845 -10.948  1.00 43.67           H  
ATOM   1886 HG21 ILE A 124       1.298  12.012 -10.679  1.00 31.73           H  
ATOM   1887 HG22 ILE A 124       2.276  11.541  -9.319  1.00 31.73           H  
ATOM   1888 HG23 ILE A 124       1.372  13.047  -9.258  1.00 31.73           H  
ATOM   1889 HD11 ILE A 124       1.782  14.587 -13.440  1.00 55.08           H  
ATOM   1890 HD12 ILE A 124       2.845  13.191 -13.336  1.00 55.08           H  
ATOM   1891 HD13 ILE A 124       1.216  13.114 -12.670  1.00 55.08           H  
ATOM   1892  N   ILE A 125       5.419  11.828  -8.580  1.00 47.68           N  
ANISOU 1892  N   ILE A 125     6131   6370   5616   -642    -60   -136
ATOM   1893  CA  ILE A 125       5.954  10.877  -7.593  1.00 49.82           C  
ANISOU 1893  CA  ILE A 125     6335   6695   5900   -631    -66   -129
ATOM   1894  C   ILE A 125       6.557  11.606  -6.376  1.00 53.25           C  
ANISOU 1894  C   ILE A 125     6694   7211   6328   -624    -57   -126
ATOM   1895  O   ILE A 125       6.234  11.251  -5.244  1.00 55.46           O  
ANISOU 1895  O   ILE A 125     6918   7514   6641   -572    -52   -122
ATOM   1896  CB  ILE A 125       6.954   9.896  -8.283  1.00 48.78           C  
ANISOU 1896  CB  ILE A 125     6227   6580   5728   -694    -79   -126
ATOM   1897  CG1 ILE A 125       6.196   8.908  -9.198  1.00 50.15           C  
ANISOU 1897  CG1 ILE A 125     6470   6669   5913   -687    -87   -125
ATOM   1898  CG2 ILE A 125       7.847   9.110  -7.297  1.00 51.42           C  
ANISOU 1898  CG2 ILE A 125     6491   6981   6066   -684    -82   -119
ATOM   1899  CD1 ILE A 125       7.071   8.189 -10.234  1.00 44.33           C  
ANISOU 1899  CD1 ILE A 125     5769   5940   5135   -753    -99   -121
ATOM   1900  H   ILE A 125       5.828  11.799  -9.505  1.00 47.68           H  
ATOM   1901  HA  ILE A 125       5.112  10.291  -7.218  1.00 49.82           H  
ATOM   1902  HB  ILE A 125       7.620  10.492  -8.909  1.00 48.78           H  
ATOM   1903 HG13 ILE A 125       5.429   9.447  -9.746  1.00 50.15           H  
ATOM   1904 HG12 ILE A 125       5.663   8.172  -8.594  1.00 50.15           H  
ATOM   1905 HG21 ILE A 125       8.482   8.388  -7.809  1.00 51.42           H  
ATOM   1906 HG22 ILE A 125       8.521   9.764  -6.743  1.00 51.42           H  
ATOM   1907 HG23 ILE A 125       7.243   8.563  -6.574  1.00 51.42           H  
ATOM   1908 HD11 ILE A 125       6.450   7.610 -10.916  1.00 44.33           H  
ATOM   1909 HD12 ILE A 125       7.642   8.897 -10.834  1.00 44.33           H  
ATOM   1910 HD13 ILE A 125       7.774   7.500  -9.767  1.00 44.33           H  
ATOM   1911  N   ALA A 126       7.384  12.640  -6.610  1.00 44.39           N  
ANISOU 1911  N   ALA A 126     5573   6134   5160   -675    -54   -128
ATOM   1912  CA  ALA A 126       8.036  13.448  -5.578  1.00 42.63           C  
ANISOU 1912  CA  ALA A 126     5277   5995   4926   -665    -44   -121
ATOM   1913  C   ALA A 126       7.039  14.237  -4.710  1.00 40.27           C  
ANISOU 1913  C   ALA A 126     4951   5672   4678   -589    -31   -122
ATOM   1914  O   ALA A 126       7.202  14.276  -3.492  1.00 37.58           O  
ANISOU 1914  O   ALA A 126     4546   5376   4357   -544    -22   -114
ATOM   1915  CB  ALA A 126       9.019  14.417  -6.252  1.00 41.29           C  
ANISOU 1915  CB  ALA A 126     5117   5879   4692   -743    -46   -120
ATOM   1916  H   ALA A 126       7.595  12.870  -7.572  1.00 44.39           H  
ATOM   1917  HA  ALA A 126       8.599  12.775  -4.928  1.00 42.63           H  
ATOM   1918  HB1 ALA A 126       9.543  15.025  -5.514  1.00 41.29           H  
ATOM   1919  HB2 ALA A 126       9.775  13.873  -6.821  1.00 41.29           H  
ATOM   1920  HB3 ALA A 126       8.513  15.094  -6.941  1.00 41.29           H  
ATOM   1921  N   ILE A 127       5.990  14.815  -5.323  1.00 41.44           N  
ANISOU 1921  N   ILE A 127     5149   5750   4846   -572    -28   -130
ATOM   1922  CA  ILE A 127       4.899  15.525  -4.644  1.00 43.50           C  
ANISOU 1922  CA  ILE A 127     5386   5990   5154   -503    -16   -129
ATOM   1923  C   ILE A 127       4.034  14.546  -3.827  1.00 44.92           C  
ANISOU 1923  C   ILE A 127     5538   6143   5388   -441    -17   -123
ATOM   1924  O   ILE A 127       3.694  14.855  -2.687  1.00 49.86           O  
ANISOU 1924  O   ILE A 127     6114   6788   6044   -393     -8   -117
ATOM   1925  CB  ILE A 127       4.058  16.313  -5.696  1.00 40.87           C  
ANISOU 1925  CB  ILE A 127     5116   5590   4824   -497    -12   -137
ATOM   1926  CG1 ILE A 127       4.875  17.497  -6.269  1.00 46.62           C  
ANISOU 1926  CG1 ILE A 127     5870   6349   5496   -559     -9   -144
ATOM   1927  CG2 ILE A 127       2.703  16.826  -5.154  1.00 30.79           C  
ANISOU 1927  CG2 ILE A 127     3814   4287   3599   -421     -1   -132
ATOM   1928  CD1 ILE A 127       4.316  18.072  -7.579  1.00 37.08           C  
ANISOU 1928  CD1 ILE A 127     4742   5068   4278   -560     -3   -154
ATOM   1929  H   ILE A 127       5.932  14.742  -6.330  1.00 41.44           H  
ATOM   1930  HA  ILE A 127       5.336  16.240  -3.943  1.00 43.50           H  
ATOM   1931  HB  ILE A 127       3.836  15.631  -6.518  1.00 40.87           H  
ATOM   1932 HG13 ILE A 127       5.902  17.187  -6.459  1.00 46.62           H  
ATOM   1933 HG12 ILE A 127       4.949  18.290  -5.523  1.00 46.62           H  
ATOM   1934 HG21 ILE A 127       2.171  17.427  -5.890  1.00 30.79           H  
ATOM   1935 HG22 ILE A 127       2.031  16.008  -4.898  1.00 30.79           H  
ATOM   1936 HG23 ILE A 127       2.839  17.440  -4.263  1.00 30.79           H  
ATOM   1937 HD11 ILE A 127       4.994  18.820  -7.989  1.00 37.08           H  
ATOM   1938 HD12 ILE A 127       4.191  17.293  -8.332  1.00 37.08           H  
ATOM   1939 HD13 ILE A 127       3.351  18.556  -7.435  1.00 37.08           H  
ATOM   1940  N   CYS A 128       3.705  13.370  -4.388  1.00 43.13           N  
ANISOU 1940  N   CYS A 128     5346   5870   5170   -446    -29   -124
ATOM   1941  CA  CYS A 128       2.882  12.339  -3.753  1.00 38.98           C  
ANISOU 1941  CA  CYS A 128     4799   5319   4691   -396    -32   -118
ATOM   1942  C   CYS A 128       3.560  11.705  -2.528  1.00 44.43           C  
ANISOU 1942  C   CYS A 128     5435   6065   5380   -388    -30   -115
ATOM   1943  O   CYS A 128       2.871  11.417  -1.553  1.00 40.62           O  
ANISOU 1943  O   CYS A 128     4926   5573   4935   -342    -27   -111
ATOM   1944  CB  CYS A 128       2.533  11.242  -4.779  1.00 46.06           C  
ANISOU 1944  CB  CYS A 128     5746   6162   5592   -406    -46   -117
ATOM   1945  SG  CYS A 128       1.211  11.832  -5.875  1.00 47.90           S  
ANISOU 1945  SG  CYS A 128     6045   6318   5836   -384    -43   -114
ATOM   1946  H   CYS A 128       4.020  13.187  -5.332  1.00 43.13           H  
ATOM   1947  HA  CYS A 128       1.958  12.801  -3.400  1.00 38.98           H  
ATOM   1948  HB3 CYS A 128       2.167  10.345  -4.279  1.00 46.06           H  
ATOM   1949  HB2 CYS A 128       3.402  10.945  -5.365  1.00 46.06           H  
ATOM   1950  HG  CYS A 128       1.926  12.818  -6.427  1.00 47.90           H  
ATOM   1951  N   TRP A 129       4.897  11.549  -2.546  1.00 48.15           N  
ANISOU 1951  N   TRP A 129     5892   6597   5807   -433    -30   -115
ATOM   1952  CA  TRP A 129       5.701  11.087  -1.413  1.00 44.09           C  
ANISOU 1952  CA  TRP A 129     5326   6141   5284   -417    -23   -109
ATOM   1953  C   TRP A 129       5.743  12.114  -0.266  1.00 47.51           C  
ANISOU 1953  C   TRP A 129     5712   6612   5727   -375     -5   -103
ATOM   1954  O   TRP A 129       5.621  11.722   0.892  1.00 44.29           O  
ANISOU 1954  O   TRP A 129     5275   6213   5340   -329      4    -99
ATOM   1955  CB  TRP A 129       7.138  10.762  -1.885  1.00 36.19           C  
ANISOU 1955  CB  TRP A 129     4318   5204   4227   -474    -27   -105
ATOM   1956  CG  TRP A 129       7.377   9.327  -2.257  1.00 33.30           C  
ANISOU 1956  CG  TRP A 129     3979   4817   3858   -496    -41   -107
ATOM   1957  CD1 TRP A 129       7.667   8.859  -3.492  1.00 50.34           C  
ANISOU 1957  CD1 TRP A 129     6190   6938   5998   -546    -56   -111
ATOM   1958  CD2 TRP A 129       7.374   8.158  -1.382  1.00 36.27           C  
ANISOU 1958  CD2 TRP A 129     4335   5203   4243   -469    -40   -105
ATOM   1959  NE1 TRP A 129       7.816   7.488  -3.450  1.00 49.03           N  
ANISOU 1959  NE1 TRP A 129     6032   6764   5832   -551    -66   -110
ATOM   1960  CE2 TRP A 129       7.665   6.999  -2.169  1.00 39.02           C  
ANISOU 1960  CE2 TRP A 129     4720   5525   4580   -506    -57   -107
ATOM   1961  CE3 TRP A 129       7.159   7.958   0.002  1.00 29.08           C  
ANISOU 1961  CE3 TRP A 129     3384   4317   3346   -417    -26   -102
ATOM   1962  CZ2 TRP A 129       7.739   5.710  -1.610  1.00 34.54           C  
ANISOU 1962  CZ2 TRP A 129     4147   4961   4016   -494    -60   -107
ATOM   1963  CZ3 TRP A 129       7.233   6.672   0.573  1.00 37.82           C  
ANISOU 1963  CZ3 TRP A 129     4493   5423   4455   -404    -28   -103
ATOM   1964  CH2 TRP A 129       7.521   5.550  -0.229  1.00 39.50           C  
ANISOU 1964  CH2 TRP A 129     4739   5614   4657   -444    -46   -106
ATOM   1965  H   TRP A 129       5.393  11.793  -3.393  1.00 48.15           H  
ATOM   1966  HA  TRP A 129       5.246  10.179  -1.014  1.00 44.09           H  
ATOM   1967  HB3 TRP A 129       7.858  10.979  -1.094  1.00 36.19           H  
ATOM   1968  HB2 TRP A 129       7.424  11.409  -2.716  1.00 36.19           H  
ATOM   1969  HD1 TRP A 129       7.766   9.474  -4.372  1.00 50.34           H  
ATOM   1970  HE1 TRP A 129       8.000   6.935  -4.275  1.00 49.03           H  
ATOM   1971  HE3 TRP A 129       6.935   8.807   0.631  1.00 29.08           H  
ATOM   1972  HZ2 TRP A 129       7.955   4.853  -2.232  1.00 34.54           H  
ATOM   1973  HZ3 TRP A 129       7.065   6.552   1.632  1.00 37.82           H  
ATOM   1974  HH2 TRP A 129       7.570   4.570   0.219  1.00 39.50           H  
ATOM   1975  N   VAL A 130       5.863  13.418  -0.576  1.00 47.63           N  
ANISOU 1975  N   VAL A 130     5724   6649   5724   -392      0   -102
ATOM   1976  CA  VAL A 130       5.838  14.521   0.396  1.00 31.27           C  
ANISOU 1976  CA  VAL A 130     3606   4614   3659   -352     18    -95
ATOM   1977  C   VAL A 130       4.447  14.677   1.049  1.00 38.73           C  
ANISOU 1977  C   VAL A 130     4553   5499   4663   -292     23    -95
ATOM   1978  O   VAL A 130       4.371  14.932   2.251  1.00 50.23           O  
ANISOU 1978  O   VAL A 130     5975   6973   6136   -245     36    -88
ATOM   1979  CB  VAL A 130       6.319  15.823  -0.308  1.00 30.24           C  
ANISOU 1979  CB  VAL A 130     3478   4516   3496   -388     20    -94
ATOM   1980  CG1 VAL A 130       6.035  17.124   0.472  1.00 28.70           C  
ANISOU 1980  CG1 VAL A 130     3238   4355   3313   -343     38    -85
ATOM   1981  CG2 VAL A 130       7.827  15.748  -0.614  1.00 30.62           C  
ANISOU 1981  CG2 VAL A 130     3517   4638   3481   -455     15    -89
ATOM   1982  H   VAL A 130       5.959  13.668  -1.551  1.00 47.63           H  
ATOM   1983  HA  VAL A 130       6.540  14.283   1.198  1.00 31.27           H  
ATOM   1984  HB  VAL A 130       5.796  15.908  -1.261  1.00 30.24           H  
ATOM   1985 HG11 VAL A 130       6.471  17.986  -0.035  1.00 28.70           H  
ATOM   1986 HG12 VAL A 130       4.967  17.324   0.563  1.00 28.70           H  
ATOM   1987 HG13 VAL A 130       6.457  17.085   1.477  1.00 28.70           H  
ATOM   1988 HG21 VAL A 130       8.147  16.589  -1.230  1.00 30.62           H  
ATOM   1989 HG22 VAL A 130       8.415  15.768   0.305  1.00 30.62           H  
ATOM   1990 HG23 VAL A 130       8.095  14.836  -1.146  1.00 30.62           H  
ATOM   1991  N   LEU A 131       3.360  14.468   0.284  1.00 43.74           N  
ANISOU 1991  N   LEU A 131     5230   6065   5325   -291     12   -102
ATOM   1992  CA  LEU A 131       1.981  14.468   0.778  1.00 43.97           C  
ANISOU 1992  CA  LEU A 131     5257   6045   5406   -240     14    -99
ATOM   1993  C   LEU A 131       1.654  13.207   1.595  1.00 41.58           C  
ANISOU 1993  C   LEU A 131     4945   5730   5125   -218     11    -97
ATOM   1994  O   LEU A 131       0.781  13.265   2.457  1.00 51.32           O  
ANISOU 1994  O   LEU A 131     6161   6950   6390   -178     18    -91
ATOM   1995  CB  LEU A 131       1.003  14.538  -0.416  1.00 41.18           C  
ANISOU 1995  CB  LEU A 131     4948   5629   5071   -241      5   -101
ATOM   1996  CG  LEU A 131       0.959  15.899  -1.144  1.00 42.65           C  
ANISOU 1996  CG  LEU A 131     5157   5812   5237   -256     11   -105
ATOM   1997  CD1 LEU A 131       0.210  15.763  -2.478  1.00 39.47           C  
ANISOU 1997  CD1 LEU A 131     4799   5343   4854   -240      6   -103
ATOM   1998  CD2 LEU A 131       0.328  17.007  -0.285  1.00 35.56           C  
ANISOU 1998  CD2 LEU A 131     4219   4947   4346   -229     26   -100
ATOM   1999  H   LEU A 131       3.499  14.285  -0.701  1.00 43.74           H  
ATOM   2000  HA  LEU A 131       1.836  15.328   1.432  1.00 43.97           H  
ATOM   2001  HB3 LEU A 131      -0.010  14.298  -0.087  1.00 41.18           H  
ATOM   2002  HB2 LEU A 131       1.268  13.754  -1.129  1.00 41.18           H  
ATOM   2003  HG  LEU A 131       1.978  16.210  -1.373  1.00 42.65           H  
ATOM   2004 HD11 LEU A 131       0.210  16.705  -3.027  1.00 39.47           H  
ATOM   2005 HD12 LEU A 131       0.675  15.012  -3.116  1.00 39.47           H  
ATOM   2006 HD13 LEU A 131      -0.828  15.467  -2.321  1.00 39.47           H  
ATOM   2007 HD21 LEU A 131       0.272  17.945  -0.837  1.00 35.56           H  
ATOM   2008 HD22 LEU A 131      -0.685  16.743   0.022  1.00 35.56           H  
ATOM   2009 HD23 LEU A 131       0.909  17.204   0.615  1.00 35.56           H  
ATOM   2010  N   SER A 132       2.369  12.091   1.371  1.00 28.06           N  
ANISOU 2010  N   SER A 132     3248   4021   3392   -247      0   -101
ATOM   2011  CA  SER A 132       2.214  10.851   2.128  1.00 30.35           C  
ANISOU 2011  CA  SER A 132     3535   4299   3697   -231     -3   -101
ATOM   2012  C   SER A 132       2.871  10.952   3.510  1.00 28.76           C  
ANISOU 2012  C   SER A 132     3299   4140   3487   -199     16    -97
ATOM   2013  O   SER A 132       2.329  10.410   4.471  1.00 31.52           O  
ANISOU 2013  O   SER A 132     3650   4466   3862   -167     20    -96
ATOM   2014  CB  SER A 132       2.888   9.700   1.370  1.00 27.08           C  
ANISOU 2014  CB  SER A 132     3143   3888   3257   -270    -17   -106
ATOM   2015  OG  SER A 132       2.133   9.375   0.232  1.00 31.04           O  
ANISOU 2015  OG  SER A 132     3683   4346   3763   -294    -32   -107
ATOM   2016  H   SER A 132       3.070  12.109   0.643  1.00 28.06           H  
ATOM   2017  HA  SER A 132       1.155  10.629   2.265  1.00 30.35           H  
ATOM   2018  HB3 SER A 132       2.928   8.817   2.000  1.00 27.08           H  
ATOM   2019  HB2 SER A 132       3.912   9.924   1.081  1.00 27.08           H  
ATOM   2020  HG  SER A 132       2.191  10.098  -0.379  1.00 31.04           H  
ATOM   2021  N   PHE A 133       3.999  11.677   3.619  1.00 28.50           N  
ANISOU 2021  N   PHE A 133     3239   4172   3416   -208     29    -93
ATOM   2022  CA  PHE A 133       4.651  12.018   4.884  1.00 24.85           C  
ANISOU 2022  CA  PHE A 133     2743   3756   2943   -167     52    -84
ATOM   2023  C   PHE A 133       3.825  13.028   5.699  1.00 36.78           C  
ANISOU 2023  C   PHE A 133     4244   5242   4488   -124     63    -78
ATOM   2024  O   PHE A 133       3.847  12.963   6.927  1.00 40.77           O  
ANISOU 2024  O   PHE A 133     4746   5737   5007    -81     78    -74
ATOM   2025  CB  PHE A 133       6.059  12.595   4.607  1.00 21.35           C  
ANISOU 2025  CB  PHE A 133     2266   3399   2448   -187     62    -74
ATOM   2026  CG  PHE A 133       7.155  11.545   4.526  1.00 35.29           C  
ANISOU 2026  CG  PHE A 133     4027   5208   4173   -211     59    -72
ATOM   2027  CD1 PHE A 133       7.552  10.867   5.696  1.00 26.91           C  
ANISOU 2027  CD1 PHE A 133     2944   4186   3093   -170     79    -63
ATOM   2028  CD2 PHE A 133       7.792  11.249   3.303  1.00 33.63           C  
ANISOU 2028  CD2 PHE A 133     3837   4999   3941   -273     40    -78
ATOM   2029  CE1 PHE A 133       8.566   9.892   5.645  1.00 26.09           C  
ANISOU 2029  CE1 PHE A 133     2835   4128   2951   -189     79    -59
ATOM   2030  CE2 PHE A 133       8.793  10.260   3.246  1.00 39.44           C  
ANISOU 2030  CE2 PHE A 133     4568   5780   4640   -298     37    -74
ATOM   2031  CZ  PHE A 133       9.181   9.581   4.417  1.00 26.75           C  
ANISOU 2031  CZ  PHE A 133     2932   4216   3014   -255     57    -65
ATOM   2032  H   PHE A 133       4.397  12.070   2.777  1.00 28.50           H  
ATOM   2033  HA  PHE A 133       4.744  11.118   5.492  1.00 24.85           H  
ATOM   2034  HB3 PHE A 133       6.357  13.276   5.407  1.00 21.35           H  
ATOM   2035  HB2 PHE A 133       6.057  13.201   3.700  1.00 21.35           H  
ATOM   2036  HD1 PHE A 133       7.074  11.094   6.636  1.00 26.91           H  
ATOM   2037  HD2 PHE A 133       7.527  11.784   2.406  1.00 33.63           H  
ATOM   2038  HE1 PHE A 133       8.862   9.379   6.548  1.00 26.09           H  
ATOM   2039  HE2 PHE A 133       9.272  10.032   2.305  1.00 39.44           H  
ATOM   2040  HZ  PHE A 133       9.954   8.828   4.374  1.00 26.75           H  
ATOM   2041  N   ALA A 134       3.072  13.921   5.033  1.00 33.11           N  
ANISOU 2041  N   ALA A 134     3780   4767   4035   -135     59    -78
ATOM   2042  CA  ALA A 134       2.201  14.909   5.666  1.00 39.88           C  
ANISOU 2042  CA  ALA A 134     4625   5604   4923    -96     70    -72
ATOM   2043  C   ALA A 134       0.925  14.263   6.233  1.00 36.00           C  
ANISOU 2043  C   ALA A 134     4154   5049   4475    -74     63    -73
ATOM   2044  O   ALA A 134       0.576  14.539   7.378  1.00 34.71           O  
ANISOU 2044  O   ALA A 134     3982   4875   4330    -36     77    -65
ATOM   2045  CB  ALA A 134       1.807  15.966   4.622  1.00 37.52           C  
ANISOU 2045  CB  ALA A 134     4330   5301   4627   -114     65    -73
ATOM   2046  H   ALA A 134       3.112  13.919   4.023  1.00 33.11           H  
ATOM   2047  HA  ALA A 134       2.744  15.398   6.477  1.00 39.88           H  
ATOM   2048  HB1 ALA A 134       1.198  16.753   5.070  1.00 37.52           H  
ATOM   2049  HB2 ALA A 134       2.691  16.443   4.196  1.00 37.52           H  
ATOM   2050  HB3 ALA A 134       1.235  15.539   3.799  1.00 37.52           H  
ATOM   2051  N   ILE A 135       0.255  13.391   5.456  1.00 32.76           N  
ANISOU 2051  N   ILE A 135     3772   4596   4079    -98     43    -80
ATOM   2052  CA  ILE A 135      -0.979  12.686   5.829  1.00 30.72           C  
ANISOU 2052  CA  ILE A 135     3529   4285   3857    -86     33    -77
ATOM   2053  C   ILE A 135      -0.692  11.560   6.839  1.00 34.59           C  
ANISOU 2053  C   ILE A 135     4029   4771   4342    -76     38    -81
ATOM   2054  O   ILE A 135      -1.468  11.381   7.777  1.00 35.37           O  
ANISOU 2054  O   ILE A 135     4135   4844   4462    -54     43    -76
ATOM   2055  CB  ILE A 135      -1.649  12.115   4.540  1.00 31.48           C  
ANISOU 2055  CB  ILE A 135     3650   4346   3965   -112     10    -79
ATOM   2056  CG1 ILE A 135      -2.221  13.259   3.669  1.00 28.58           C  
ANISOU 2056  CG1 ILE A 135     3282   3973   3606   -110     10    -74
ATOM   2057  CG2 ILE A 135      -2.748  11.055   4.805  1.00 35.85           C  
ANISOU 2057  CG2 ILE A 135     4214   4858   4547   -108     -3    -74
ATOM   2058  CD1 ILE A 135      -2.551  12.845   2.226  1.00 24.40           C  
ANISOU 2058  CD1 ILE A 135     2780   3409   3081   -127     -7    -73
ATOM   2059  H   ILE A 135       0.606  13.225   4.522  1.00 32.76           H  
ATOM   2060  HA  ILE A 135      -1.663  13.394   6.301  1.00 30.72           H  
ATOM   2061  HB  ILE A 135      -0.866  11.620   3.965  1.00 31.48           H  
ATOM   2062 HG13 ILE A 135      -1.506  14.079   3.617  1.00 28.58           H  
ATOM   2063 HG12 ILE A 135      -3.110  13.677   4.143  1.00 28.58           H  
ATOM   2064 HG21 ILE A 135      -3.227  10.735   3.884  1.00 35.85           H  
ATOM   2065 HG22 ILE A 135      -2.352  10.148   5.261  1.00 35.85           H  
ATOM   2066 HG23 ILE A 135      -3.533  11.442   5.453  1.00 35.85           H  
ATOM   2067 HD11 ILE A 135      -2.810  13.718   1.627  1.00 24.40           H  
ATOM   2068 HD12 ILE A 135      -1.699  12.358   1.750  1.00 24.40           H  
ATOM   2069 HD13 ILE A 135      -3.397  12.160   2.180  1.00 24.40           H  
ATOM   2070  N   GLY A 136       0.404  10.808   6.647  1.00 33.12           N  
ANISOU 2070  N   GLY A 136     3850   4610   4125    -93     36    -88
ATOM   2071  CA  GLY A 136       0.775   9.661   7.467  1.00 30.78           C  
ANISOU 2071  CA  GLY A 136     3570   4306   3820    -83     42    -93
ATOM   2072  C   GLY A 136       1.263  10.064   8.860  1.00 37.95           C  
ANISOU 2072  C   GLY A 136     4468   5236   4714    -38     71    -87
ATOM   2073  O   GLY A 136       0.797   9.494   9.842  1.00 48.84           O  
ANISOU 2073  O   GLY A 136     5872   6586   6100    -18     79    -89
ATOM   2074  H   GLY A 136       0.992  11.008   5.849  1.00 33.12           H  
ATOM   2075  HA3 GLY A 136       1.564   9.105   6.961  1.00 30.78           H  
ATOM   2076  HA2 GLY A 136      -0.074   8.981   7.553  1.00 30.78           H  
ATOM   2077  N   LEU A 137       2.145  11.076   8.947  1.00 35.12           N  
ANISOU 2077  N   LEU A 137     4077   4932   4336    -23     87    -79
ATOM   2078  CA  LEU A 137       2.687  11.604  10.203  1.00 38.36           C  
ANISOU 2078  CA  LEU A 137     4473   5374   4729     27    118    -68
ATOM   2079  C   LEU A 137       1.919  12.860  10.674  1.00 38.18           C  
ANISOU 2079  C   LEU A 137     4440   5335   4733     54    128    -58
ATOM   2080  O   LEU A 137       2.474  13.662  11.424  1.00 46.55           O  
ANISOU 2080  O   LEU A 137     5480   6431   5777     96    154    -45
ATOM   2081  CB  LEU A 137       4.191  11.946  10.038  1.00 31.69           C  
ANISOU 2081  CB  LEU A 137     3590   4613   3836     28    131    -59
ATOM   2082  CG  LEU A 137       5.086  10.836   9.441  1.00 33.08           C  
ANISOU 2082  CG  LEU A 137     3772   4818   3981     -1    123    -65
ATOM   2083  CD1 LEU A 137       6.544  11.311   9.371  1.00 29.14           C  
ANISOU 2083  CD1 LEU A 137     3229   4414   3430      3    139    -50
ATOM   2084  CD2 LEU A 137       4.996   9.507  10.210  1.00 19.40           C  
ANISOU 2084  CD2 LEU A 137     2076   3046   2248     19    128    -73
ATOM   2085  H   LEU A 137       2.461  11.516   8.093  1.00 35.12           H  
ATOM   2086  HA  LEU A 137       2.593  10.860  10.996  1.00 38.36           H  
ATOM   2087  HB3 LEU A 137       4.595  12.213  11.015  1.00 31.69           H  
ATOM   2088  HB2 LEU A 137       4.297  12.846   9.431  1.00 31.69           H  
ATOM   2089  HG  LEU A 137       4.762  10.650   8.418  1.00 33.08           H  
ATOM   2090 HD11 LEU A 137       7.181  10.553   8.917  1.00 29.14           H  
ATOM   2091 HD12 LEU A 137       6.632  12.220   8.775  1.00 29.14           H  
ATOM   2092 HD13 LEU A 137       6.940  11.525  10.364  1.00 29.14           H  
ATOM   2093 HD21 LEU A 137       5.683   8.767   9.801  1.00 19.40           H  
ATOM   2094 HD22 LEU A 137       5.235   9.636  11.265  1.00 19.40           H  
ATOM   2095 HD23 LEU A 137       3.996   9.083  10.141  1.00 19.40           H  
ATOM   2096  N   THR A 138       0.636  13.020  10.287  1.00 38.87           N  
ANISOU 2096  N   THR A 138     4538   5373   4859     35    109    -61
ATOM   2097  CA  THR A 138      -0.319  13.994  10.843  1.00 42.09           C  
ANISOU 2097  CA  THR A 138     4938   5762   5293     60    119    -50
ATOM   2098  C   THR A 138      -0.383  13.992  12.393  1.00 37.75           C  
ANISOU 2098  C   THR A 138     4410   5190   4746    101    141    -44
ATOM   2099  O   THR A 138      -0.326  15.076  12.971  1.00 52.43           O  
ANISOU 2099  O   THR A 138     6252   7062   6606    136    161    -31
ATOM   2100  CB  THR A 138      -1.705  13.860  10.144  1.00 42.21           C  
ANISOU 2100  CB  THR A 138     4961   5729   5346     34     94    -51
ATOM   2101  OG1 THR A 138      -1.717  14.668   8.986  1.00 52.43           O  
ANISOU 2101  OG1 THR A 138     6238   7045   6637     11     83    -53
ATOM   2102  CG2 THR A 138      -2.935  14.319  10.955  1.00 41.18           C  
ANISOU 2102  CG2 THR A 138     4829   5573   5245     57    102    -39
ATOM   2103  H   THR A 138       0.259  12.331   9.653  1.00 38.87           H  
ATOM   2104  HA  THR A 138       0.085  14.975  10.587  1.00 42.09           H  
ATOM   2105  HB  THR A 138      -1.864  12.828   9.841  1.00 42.21           H  
ATOM   2106  HG1 THR A 138      -0.969  14.443   8.447  1.00 52.43           H  
ATOM   2107 HG21 THR A 138      -3.844  14.249  10.355  1.00 41.18           H  
ATOM   2108 HG22 THR A 138      -3.096  13.699  11.837  1.00 41.18           H  
ATOM   2109 HG23 THR A 138      -2.835  15.353  11.284  1.00 41.18           H  
ATOM   2110  N   PRO A 139      -0.472  12.827  13.082  1.00 34.56           N  
ANISOU 2110  N   PRO A 139     4046   4748   4338    100    140    -52
ATOM   2111  CA  PRO A 139      -0.380  12.718  14.546  1.00 31.55           C  
ANISOU 2111  CA  PRO A 139     3697   4343   3950    142    166    -47
ATOM   2112  C   PRO A 139       0.841  13.371  15.218  1.00 27.99           C  
ANISOU 2112  C   PRO A 139     3223   3946   3464    196    201    -34
ATOM   2113  O   PRO A 139       0.702  13.875  16.329  1.00 30.37           O  
ANISOU 2113  O   PRO A 139     3540   4234   3765    240    227    -22
ATOM   2114  CB  PRO A 139      -0.394  11.213  14.837  1.00 25.48           C  
ANISOU 2114  CB  PRO A 139     2976   3536   3169    125    159    -62
ATOM   2115  CG  PRO A 139      -1.203  10.635  13.698  1.00 23.18           C  
ANISOU 2115  CG  PRO A 139     2680   3227   2901     69    122    -71
ATOM   2116  CD  PRO A 139      -0.861  11.534  12.513  1.00 22.20           C  
ANISOU 2116  CD  PRO A 139     2506   3152   2776     58    114    -66
ATOM   2117  HA  PRO A 139      -1.277  13.189  14.936  1.00 31.55           H  
ATOM   2118  HB3 PRO A 139      -0.812  10.973  15.815  1.00 25.48           H  
ATOM   2119  HB2 PRO A 139       0.616  10.801  14.789  1.00 25.48           H  
ATOM   2120  HG3 PRO A 139      -2.263  10.734  13.932  1.00 23.18           H  
ATOM   2121  HG2 PRO A 139      -1.008   9.581  13.508  1.00 23.18           H  
ATOM   2122  HD2 PRO A 139      -0.024  11.098  11.969  1.00 22.20           H  
ATOM   2123  HD3 PRO A 139      -1.703  11.625  11.835  1.00 22.20           H  
ATOM   2124  N   MET A 140       2.009  13.414  14.552  1.00 37.17           N  
ANISOU 2124  N   MET A 140     4351   5176   4595    194    203    -33
ATOM   2125  CA  MET A 140       3.227  14.058  15.059  1.00 32.39           C  
ANISOU 2125  CA  MET A 140     3714   4640   3952    244    235    -14
ATOM   2126  C   MET A 140       3.165  15.598  14.989  1.00 37.47           C  
ANISOU 2126  C   MET A 140     4315   5316   4604    258    243      2
ATOM   2127  O   MET A 140       3.954  16.258  15.665  1.00 37.32           O  
ANISOU 2127  O   MET A 140     4273   5350   4559    309    272     22
ATOM   2128  CB  MET A 140       4.445  13.575  14.243  1.00 38.23           C  
ANISOU 2128  CB  MET A 140     4422   5451   4651    228    232    -15
ATOM   2129  CG  MET A 140       4.786  12.099  14.490  1.00 41.99           C  
ANISOU 2129  CG  MET A 140     4937   5905   5113    219    228    -29
ATOM   2130  SD  MET A 140       6.192  11.463  13.540  1.00 50.14           S  
ANISOU 2130  SD  MET A 140     5928   7035   6087    212    234    -21
ATOM   2131  CE  MET A 140       7.565  12.320  14.357  1.00 48.70           C  
ANISOU 2131  CE  MET A 140     5718   6923   5862    300    283     10
ATOM   2132  H   MET A 140       2.052  13.010  13.626  1.00 37.17           H  
ATOM   2133  HA  MET A 140       3.374  13.786  16.106  1.00 32.39           H  
ATOM   2134  HB3 MET A 140       5.317  14.171  14.512  1.00 38.23           H  
ATOM   2135  HB2 MET A 140       4.289  13.746  13.179  1.00 38.23           H  
ATOM   2136  HG3 MET A 140       3.927  11.477  14.239  1.00 41.99           H  
ATOM   2137  HG2 MET A 140       4.992  11.941  15.549  1.00 41.99           H  
ATOM   2138  HE1 MET A 140       8.514  11.974  13.948  1.00 48.70           H  
ATOM   2139  HE2 MET A 140       7.499  13.396  14.200  1.00 48.70           H  
ATOM   2140  HE3 MET A 140       7.558  12.122  15.428  1.00 48.70           H  
ATOM   2141  N   LEU A 141       2.213  16.167  14.228  1.00 51.16           N  
ANISOU 2141  N   LEU A 141     6041   7024   6374    219    218     -4
ATOM   2142  CA  LEU A 141       1.947  17.606  14.132  1.00 42.70           C  
ANISOU 2142  CA  LEU A 141     4935   5977   5312    231    224      9
ATOM   2143  C   LEU A 141       0.978  18.091  15.235  1.00 44.27           C  
ANISOU 2143  C   LEU A 141     5156   6125   5538    266    239     20
ATOM   2144  O   LEU A 141       0.704  19.289  15.299  1.00 51.45           O  
ANISOU 2144  O   LEU A 141     6040   7050   6460    277    244     32
ATOM   2145  CB  LEU A 141       1.318  17.929  12.752  1.00 42.11           C  
ANISOU 2145  CB  LEU A 141     4845   5897   5258    178    195     -1
ATOM   2146  CG  LEU A 141       2.092  17.398  11.522  1.00 40.24           C  
ANISOU 2146  CG  LEU A 141     4594   5703   4994    134    178    -11
ATOM   2147  CD1 LEU A 141       1.341  17.727  10.223  1.00 39.21           C  
ANISOU 2147  CD1 LEU A 141     4456   5565   4879     94    157    -18
ATOM   2148  CD2 LEU A 141       3.534  17.928  11.456  1.00 44.10           C  
ANISOU 2148  CD2 LEU A 141     5044   6280   5432    152    198      3
ATOM   2149  H   LEU A 141       1.596  15.559  13.706  1.00 51.16           H  
ATOM   2150  HA  LEU A 141       2.879  18.162  14.241  1.00 42.70           H  
ATOM   2151  HB3 LEU A 141       1.219  19.011  12.653  1.00 42.11           H  
ATOM   2152  HB2 LEU A 141       0.299  17.544  12.716  1.00 42.11           H  
ATOM   2153  HG  LEU A 141       2.141  16.312  11.588  1.00 40.24           H  
ATOM   2154 HD11 LEU A 141       1.837  17.284   9.359  1.00 39.21           H  
ATOM   2155 HD12 LEU A 141       0.321  17.341  10.247  1.00 39.21           H  
ATOM   2156 HD13 LEU A 141       1.283  18.803  10.061  1.00 39.21           H  
ATOM   2157 HD21 LEU A 141       4.045  17.561  10.566  1.00 44.10           H  
ATOM   2158 HD22 LEU A 141       3.556  19.017  11.427  1.00 44.10           H  
ATOM   2159 HD23 LEU A 141       4.121  17.602  12.316  1.00 44.10           H  
ATOM   2160  N   GLY A 142       0.499  17.194  16.117  1.00 35.16           N  
ANISOU 2160  N   GLY A 142     4054   4914   4393    280    245     15
ATOM   2161  CA  GLY A 142      -0.251  17.523  17.328  1.00 40.08           C  
ANISOU 2161  CA  GLY A 142     4706   5486   5035    309    261     26
ATOM   2162  C   GLY A 142      -1.518  16.694  17.562  1.00 46.07           C  
ANISOU 2162  C   GLY A 142     5517   6163   5823    274    242     14
ATOM   2163  O   GLY A 142      -2.047  16.741  18.673  1.00 60.14           O  
ANISOU 2163  O   GLY A 142     7344   7897   7610    294    257     20
ATOM   2164  H   GLY A 142       0.766  16.227  15.994  1.00 35.16           H  
ATOM   2165  HA3 GLY A 142      -0.547  18.573  17.342  1.00 40.08           H  
ATOM   2166  HA2 GLY A 142       0.414  17.385  18.181  1.00 40.08           H  
ATOM   2167  N   TRP A 143      -2.008  15.928  16.567  1.00 42.73           N  
ANISOU 2167  N   TRP A 143     5091   5728   5417    219    208     -1
ATOM   2168  CA  TRP A 143      -3.219  15.107  16.685  1.00 41.80           C  
ANISOU 2168  CA  TRP A 143     5011   5545   5324    178    185     -8
ATOM   2169  C   TRP A 143      -2.864  13.733  17.301  1.00 43.65           C  
ANISOU 2169  C   TRP A 143     5300   5748   5536    175    189    -22
ATOM   2170  O   TRP A 143      -2.949  12.693  16.649  1.00 43.18           O  
ANISOU 2170  O   TRP A 143     5249   5683   5474    139    167    -37
ATOM   2171  CB  TRP A 143      -3.878  14.968  15.288  1.00 37.20           C  
ANISOU 2171  CB  TRP A 143     4400   4969   4764    130    151    -14
ATOM   2172  CG  TRP A 143      -5.302  14.473  15.249  1.00 28.59           C  
ANISOU 2172  CG  TRP A 143     3333   3829   3702     90    127    -11
ATOM   2173  CD1 TRP A 143      -6.011  13.993  16.298  1.00 26.05           C  
ANISOU 2173  CD1 TRP A 143     3058   3457   3383     82    129     -9
ATOM   2174  CD2 TRP A 143      -6.221  14.427  14.111  1.00 31.76           C  
ANISOU 2174  CD2 TRP A 143     3710   4230   4127     53     97     -8
ATOM   2175  NE1 TRP A 143      -7.272  13.630  15.890  1.00 39.71           N  
ANISOU 2175  NE1 TRP A 143     4788   5164   5136     35    100     -3
ATOM   2176  CE2 TRP A 143      -7.466  13.880  14.552  1.00 30.12           C  
ANISOU 2176  CE2 TRP A 143     3528   3982   3936     22     81     -1
ATOM   2177  CE3 TRP A 143      -6.137  14.795  12.749  1.00 36.13           C  
ANISOU 2177  CE3 TRP A 143     4227   4814   4685     44     83     -9
ATOM   2178  CZ2 TRP A 143      -8.561  13.694  13.691  1.00 22.31           C  
ANISOU 2178  CZ2 TRP A 143     2519   2991   2967    -13     53      9
ATOM   2179  CZ3 TRP A 143      -7.232  14.627  11.878  1.00 23.59           C  
ANISOU 2179  CZ3 TRP A 143     2628   3216   3119     15     58     -1
ATOM   2180  CH2 TRP A 143      -8.442  14.076  12.344  1.00 25.27           C  
ANISOU 2180  CH2 TRP A 143     2857   3396   3347    -11     43     10
ATOM   2181  H   TRP A 143      -1.522  15.920  15.681  1.00 42.73           H  
ATOM   2182  HA  TRP A 143      -3.926  15.617  17.340  1.00 41.80           H  
ATOM   2183  HB3 TRP A 143      -3.275  14.345  14.627  1.00 37.20           H  
ATOM   2184  HB2 TRP A 143      -3.895  15.952  14.817  1.00 37.20           H  
ATOM   2185  HD1 TRP A 143      -5.637  13.896  17.305  1.00 26.05           H  
ATOM   2186  HE1 TRP A 143      -7.947  13.200  16.511  1.00 39.71           H  
ATOM   2187  HE3 TRP A 143      -5.220  15.222  12.372  1.00 36.13           H  
ATOM   2188  HZ2 TRP A 143      -9.482  13.269  14.062  1.00 22.31           H  
ATOM   2189  HZ3 TRP A 143      -7.140  14.928  10.846  1.00 23.59           H  
ATOM   2190  HH2 TRP A 143      -9.278  13.950  11.672  1.00 25.27           H  
ATOM   2191  N   ASN A 144      -2.474  13.756  18.583  1.00 33.01           N  
ANISOU 2191  N   ASN A 144     3996   4376   4170    218    220    -17
ATOM   2192  CA  ASN A 144      -1.950  12.634  19.359  1.00 41.66           C  
ANISOU 2192  CA  ASN A 144     5151   5440   5236    227    232    -30
ATOM   2193  C   ASN A 144      -2.579  12.546  20.753  1.00 45.33           C  
ANISOU 2193  C   ASN A 144     5687   5841   5697    248    254    -25
ATOM   2194  O   ASN A 144      -3.180  13.507  21.233  1.00 64.85           O  
ANISOU 2194  O   ASN A 144     8154   8298   8189    255    260     -9
ATOM   2195  CB  ASN A 144      -0.404  12.644  19.382  1.00 39.21           C  
ANISOU 2195  CB  ASN A 144     4822   5188   4886    275    257    -30
ATOM   2196  CG  ASN A 144       0.220  13.949  19.903  1.00 41.26           C  
ANISOU 2196  CG  ASN A 144     5050   5496   5133    338    291     -7
ATOM   2197  OD1 ASN A 144      -0.015  14.344  21.042  1.00 42.51           O  
ANISOU 2197  OD1 ASN A 144     5247   5623   5282    384    321      4
ATOM   2198  ND2 ASN A 144       1.001  14.637  19.070  1.00 52.49           N  
ANISOU 2198  ND2 ASN A 144     6400   6993   6549    339    286      1
ATOM   2199  H   ASN A 144      -2.454  14.656  19.043  1.00 33.01           H  
ATOM   2200  HA  ASN A 144      -2.232  11.711  18.860  1.00 41.66           H  
ATOM   2201  HB3 ASN A 144      -0.037  12.440  18.377  1.00 39.21           H  
ATOM   2202  HB2 ASN A 144      -0.036  11.822  19.997  1.00 39.21           H  
ATOM   2203 HD22 ASN A 144       1.415  15.505  19.374  1.00 52.49           H  
ATOM   2204 HD21 ASN A 144       1.132  14.309  18.120  1.00 52.49           H  
ATOM   2205  N   ASN A 145      -2.377  11.397  21.414  1.00 39.75           N  
ANISOU 2205  N   ASN A 145     5049   5094   4961    258    268    -38
ATOM   2206  CA  ASN A 145      -2.730  11.152  22.814  1.00 52.24           C  
ANISOU 2206  CA  ASN A 145     6715   6605   6527    280    294    -35
ATOM   2207  C   ASN A 145      -1.510  11.335  23.745  1.00 47.32           C  
ANISOU 2207  C   ASN A 145     6118   5998   5863    370    345    -26
ATOM   2208  O   ASN A 145      -1.568  10.912  24.898  1.00 40.66           O  
ANISOU 2208  O   ASN A 145     5363   5093   4993    397    373    -28
ATOM   2209  CB  ASN A 145      -3.253   9.702  22.970  1.00 45.11           C  
ANISOU 2209  CB  ASN A 145     5888   5636   5617    223    275    -56
ATOM   2210  CG  ASN A 145      -4.498   9.384  22.137  1.00 52.80           C  
ANISOU 2210  CG  ASN A 145     6837   6597   6628    138    226    -58
ATOM   2211  OD1 ASN A 145      -5.443  10.168  22.093  1.00 46.56           O  
ANISOU 2211  OD1 ASN A 145     6004   5817   5869    123    215    -41
ATOM   2212  ND2 ASN A 145      -4.491   8.237  21.457  1.00 59.66           N  
ANISOU 2212  ND2 ASN A 145     7729   7448   7491     84    199    -76
ATOM   2213  H   ASN A 145      -1.890  10.653  20.931  1.00 39.75           H  
ATOM   2214  HA  ASN A 145      -3.506  11.845  23.140  1.00 52.24           H  
ATOM   2215  HB3 ASN A 145      -3.512   9.495  24.010  1.00 45.11           H  
ATOM   2216  HB2 ASN A 145      -2.461   9.002  22.706  1.00 45.11           H  
ATOM   2217 HD22 ASN A 145      -5.292   7.981  20.899  1.00 59.66           H  
ATOM   2218 HD21 ASN A 145      -3.699   7.613  21.520  1.00 59.66           H  
ATOM   2219  N   CYS A 146      -0.411  11.967  23.286  1.00 48.32           N  
ANISOU 2219  N   CYS A 146     6173   6209   5978    416    359    -13
ATOM   2220  CA  CYS A 146       0.813  12.175  24.074  1.00 51.31           C  
ANISOU 2220  CA  CYS A 146     6564   6620   6312    506    409      2
ATOM   2221  C   CYS A 146       0.675  13.265  25.152  1.00 54.84           C  
ANISOU 2221  C   CYS A 146     7048   7031   6756    561    444     24
ATOM   2222  O   CYS A 146       1.467  13.284  26.093  1.00 63.70           O  
ANISOU 2222  O   CYS A 146     8222   8142   7838    637    489     35
ATOM   2223  CB  CYS A 146       1.982  12.555  23.143  1.00 60.62           C  
ANISOU 2223  CB  CYS A 146     7647   7908   7478    532    411     16
ATOM   2224  SG  CYS A 146       2.446  11.265  21.962  1.00 69.61           S  
ANISOU 2224  SG  CYS A 146     8755   9092   8600    489    385     -5
ATOM   2225  H   CYS A 146      -0.417  12.316  22.338  1.00 48.32           H  
ATOM   2226  HA  CYS A 146       1.054  11.246  24.593  1.00 51.31           H  
ATOM   2227  HB3 CYS A 146       2.872  12.773  23.735  1.00 60.62           H  
ATOM   2228  HB2 CYS A 146       1.763  13.468  22.593  1.00 60.62           H  
ATOM   2229  N   GLY A 147      -0.355  14.123  25.052  1.00 66.08           N  
ANISOU 2229  N   GLY A 147     8449   8438   8219    526    425     32
ATOM   2230  CA  GLY A 147      -0.764  15.062  26.092  1.00 69.13           C  
ANISOU 2230  CA  GLY A 147     8871   8792   8605    573    457     54
ATOM   2231  C   GLY A 147      -1.628  14.421  27.191  1.00 61.54           C  
ANISOU 2231  C   GLY A 147     8027   7722   7632    565    470     46
ATOM   2232  O   GLY A 147      -1.904  15.077  28.194  1.00 69.26           O  
ANISOU 2232  O   GLY A 147     9055   8663   8596    618    507     65
ATOM   2233  H   GLY A 147      -0.951  14.048  24.239  1.00 66.08           H  
ATOM   2234  HA3 GLY A 147      -1.342  15.859  25.624  1.00 69.13           H  
ATOM   2235  HA2 GLY A 147       0.109  15.534  26.546  1.00 69.13           H  
ATOM   2236  N   GLN A 148      -2.049  13.155  27.006  1.00 61.06           N  
ANISOU 2236  N   GLN A 148     8017   7608   7574    498    443     19
ATOM   2237  CA  GLN A 148      -2.870  12.364  27.921  1.00 68.04           C  
ANISOU 2237  CA  GLN A 148     9021   8388   8445    472    450      8
ATOM   2238  C   GLN A 148      -2.267  10.947  28.053  1.00 64.48           C  
ANISOU 2238  C   GLN A 148     8633   7910   7957    469    454    -18
ATOM   2239  O   GLN A 148      -2.886   9.988  27.587  1.00 54.04           O  
ANISOU 2239  O   GLN A 148     7336   6553   6644    388    417    -40
ATOM   2240  CB  GLN A 148      -4.357  12.346  27.465  1.00 76.84           C  
ANISOU 2240  CB  GLN A 148    10136   9462   9599    371    404      3
ATOM   2241  CG  GLN A 148      -5.008  13.715  27.160  1.00 91.25           C  
ANISOU 2241  CG  GLN A 148    11871  11334  11466    360    387     25
ATOM   2242  CD  GLN A 148      -4.825  14.182  25.708  1.00106.69           C  
ANISOU 2242  CD  GLN A 148    13719  13369  13450    328    351     20
ATOM   2243  OE1 GLN A 148      -4.855  13.382  24.776  1.00107.28           O  
ANISOU 2243  OE1 GLN A 148    13790  13445  13527    277    320      0
ATOM   2244  NE2 GLN A 148      -4.625  15.486  25.506  1.00110.97           N  
ANISOU 2244  NE2 GLN A 148    14177  13975  14010    358    354     38
ATOM   2245  H   GLN A 148      -1.765  12.690  26.154  1.00 61.06           H  
ATOM   2246  HA  GLN A 148      -2.844  12.813  28.915  1.00 68.04           H  
ATOM   2247  HB3 GLN A 148      -4.938  11.872  28.258  1.00 76.84           H  
ATOM   2248  HB2 GLN A 148      -4.480  11.687  26.604  1.00 76.84           H  
ATOM   2249  HG3 GLN A 148      -4.650  14.471  27.861  1.00 91.25           H  
ATOM   2250  HG2 GLN A 148      -6.083  13.636  27.325  1.00 91.25           H  
ATOM   2251 HE22 GLN A 148      -4.509  15.831  24.564  1.00110.97           H  
ATOM   2252 HE21 GLN A 148      -4.602  16.122  26.290  1.00110.97           H  
ATOM   2253  N   PRO A 149      -1.063  10.776  28.648  1.00 68.13           N  
ANISOU 2253  N   PRO A 149     9121   8390   8374    560    500    -13
ATOM   2254  CA  PRO A 149      -0.385   9.473  28.717  1.00 73.79           C  
ANISOU 2254  CA  PRO A 149     9892   9091   9054    565    507    -36
ATOM   2255  C   PRO A 149      -1.015   8.549  29.773  1.00 72.12           C  
ANISOU 2255  C   PRO A 149     9822   8763   8816    538    517    -55
ATOM   2256  O   PRO A 149      -1.486   9.015  30.812  1.00 80.80           O  
ANISOU 2256  O   PRO A 149    10996   9795   9910    553    540    -44
ATOM   2257  CB  PRO A 149       1.064   9.820  29.086  1.00 79.00           C  
ANISOU 2257  CB  PRO A 149    10532   9815   9671    681    559    -17
ATOM   2258  CG  PRO A 149       0.956  11.105  29.889  1.00 74.62           C  
ANISOU 2258  CG  PRO A 149     9982   9255   9117    744    594     14
ATOM   2259  CD  PRO A 149      -0.249  11.821  29.278  1.00 67.40           C  
ANISOU 2259  CD  PRO A 149     9009   8339   8259    667    550     18
ATOM   2260  HA  PRO A 149      -0.407   8.981  27.742  1.00 73.79           H  
ATOM   2261  HB3 PRO A 149       1.632  10.015  28.176  1.00 79.00           H  
ATOM   2262  HB2 PRO A 149       1.581   9.031  29.636  1.00 79.00           H  
ATOM   2263  HG3 PRO A 149       1.867  11.704  29.859  1.00 74.62           H  
ATOM   2264  HG2 PRO A 149       0.751  10.866  30.933  1.00 74.62           H  
ATOM   2265  HD2 PRO A 149      -0.805  12.379  30.033  1.00 67.40           H  
ATOM   2266  HD3 PRO A 149       0.099  12.520  28.519  1.00 67.40           H  
ATOM   2267  N   LYS A 150      -0.991   7.231  29.509  1.00 75.12           N  
ANISOU 2267  N   LYS A 150    10245   9119   9178    494    500    -83
ATOM   2268  CA  LYS A 150      -1.412   6.190  30.447  1.00 70.30           C  
ANISOU 2268  CA  LYS A 150     9778   8401   8530    470    512   -105
ATOM   2269  C   LYS A 150      -0.236   5.916  31.397  1.00 71.77           C  
ANISOU 2269  C   LYS A 150    10043   8570   8658    587    579    -99
ATOM   2270  O   LYS A 150       0.585   5.027  31.165  1.00 71.50           O  
ANISOU 2270  O   LYS A 150    10017   8562   8589    623    593   -111
ATOM   2271  CB  LYS A 150      -1.786   4.909  29.668  1.00 64.78           C  
ANISOU 2271  CB  LYS A 150     9092   7691   7832    379    468   -135
ATOM   2272  CG  LYS A 150      -3.040   5.087  28.797  1.00 60.56           C  
ANISOU 2272  CG  LYS A 150     8491   7169   7349    266    404   -137
ATOM   2273  CD  LYS A 150      -3.584   3.751  28.270  1.00 71.40           C  
ANISOU 2273  CD  LYS A 150     9910   8509   8711    174    366   -165
ATOM   2274  CE  LYS A 150      -4.709   3.914  27.236  1.00 77.57           C  
ANISOU 2274  CE  LYS A 150    10608   9324   9542     73    303   -161
ATOM   2275  NZ  LYS A 150      -5.926   4.489  27.832  1.00 76.40           N1+
ANISOU 2275  NZ  LYS A 150    10466   9143   9421     30    291   -143
ATOM   2276  H   LYS A 150      -0.590   6.927  28.634  1.00 75.12           H  
ATOM   2277  HA  LYS A 150      -2.275   6.521  31.028  1.00 70.30           H  
ATOM   2278  HB3 LYS A 150      -1.974   4.106  30.384  1.00 64.78           H  
ATOM   2279  HB2 LYS A 150      -0.956   4.572  29.044  1.00 64.78           H  
ATOM   2280  HG3 LYS A 150      -2.805   5.746  27.960  1.00 60.56           H  
ATOM   2281  HG2 LYS A 150      -3.817   5.589  29.375  1.00 60.56           H  
ATOM   2282  HD3 LYS A 150      -3.927   3.134  29.101  1.00 71.40           H  
ATOM   2283  HD2 LYS A 150      -2.765   3.202  27.807  1.00 71.40           H  
ATOM   2284  HE3 LYS A 150      -4.964   2.942  26.814  1.00 77.57           H  
ATOM   2285  HE2 LYS A 150      -4.380   4.542  26.407  1.00 77.57           H  
ATOM   2286  HZ1 LYS A 150      -5.718   5.403  28.207  1.00 76.40           H  
ATOM   2287  HZ2 LYS A 150      -6.640   4.573  27.122  1.00 76.40           H  
ATOM   2288  HZ3 LYS A 150      -6.258   3.887  28.573  1.00 76.40           H  
ATOM   2289  N   GLU A 151      -0.148   6.740  32.452  1.00 86.04           N  
ANISOU 2289  N   GLU A 151    11908  10334  10451    652    622    -78
ATOM   2290  CA  GLU A 151       0.992   6.824  33.361  1.00 87.30           C  
ANISOU 2290  CA  GLU A 151    12131  10487  10554    782    692    -64
ATOM   2291  C   GLU A 151       1.067   5.624  34.324  1.00 83.62           C  
ANISOU 2291  C   GLU A 151    11815   9925  10031    786    716    -92
ATOM   2292  O   GLU A 151       2.157   5.277  34.774  1.00 87.97           O  
ANISOU 2292  O   GLU A 151    12395  10497  10532    879    761    -90
ATOM   2293  CB  GLU A 151       0.862   8.139  34.167  1.00 94.48           C  
ANISOU 2293  CB  GLU A 151    13068  11367  11461    849    731    -32
ATOM   2294  CG  GLU A 151       2.212   8.752  34.583  1.00101.56           C  
ANISOU 2294  CG  GLU A 151    13908  12349  12329    988    786      4
ATOM   2295  CD  GLU A 151       2.945   9.376  33.394  1.00 99.73           C  
ANISOU 2295  CD  GLU A 151    13505  12259  12130    985    757     18
ATOM   2296  OE1 GLU A 151       3.816   8.680  32.828  1.00 99.47           O  
ANISOU 2296  OE1 GLU A 151    13428  12286  12079    989    749      7
ATOM   2297  OE2 GLU A 151       2.604  10.531  33.059  1.00 94.64           O1-
ANISOU 2297  OE2 GLU A 151    12771  11664  11524    976    742     40
ATOM   2298  H   GLU A 151      -0.853   7.460  32.542  1.00 86.04           H  
ATOM   2299  HA  GLU A 151       1.895   6.839  32.751  1.00 87.30           H  
ATOM   2300  HB3 GLU A 151       0.242   7.987  35.052  1.00 94.48           H  
ATOM   2301  HB2 GLU A 151       0.325   8.885  33.576  1.00 94.48           H  
ATOM   2302  HG3 GLU A 151       2.847   8.002  35.053  1.00101.56           H  
ATOM   2303  HG2 GLU A 151       2.049   9.531  35.329  1.00101.56           H  
ATOM   2304  N   GLY A 152      -0.067   4.950  34.583  1.00 81.23           N  
ANISOU 2304  N   GLY A 152    11610   9522   9733    684    687   -117
ATOM   2305  CA  GLY A 152      -0.139   3.707  35.345  1.00 86.84           C  
ANISOU 2305  CA  GLY A 152    12472  10137  10386    675    707   -148
ATOM   2306  C   GLY A 152       0.395   2.494  34.569  1.00 86.96           C  
ANISOU 2306  C   GLY A 152    12450  10203  10386    660    688   -171
ATOM   2307  O   GLY A 152       0.938   1.580  35.187  1.00 95.67           O  
ANISOU 2307  O   GLY A 152    13649  11270  11431    717    728   -186
ATOM   2308  H   GLY A 152      -0.924   5.296  34.176  1.00 81.23           H  
ATOM   2309  HA3 GLY A 152      -1.180   3.520  35.608  1.00 86.84           H  
ATOM   2310  HA2 GLY A 152       0.409   3.814  36.283  1.00 86.84           H  
ATOM   2311  N   LYS A 153       0.294   2.507  33.226  1.00 89.98           N  
ANISOU 2311  N   LYS A 153    12699  10670  10820    586    630   -174
ATOM   2312  CA  LYS A 153       0.863   1.489  32.339  1.00 75.04           C  
ANISOU 2312  CA  LYS A 153    10763   8834   8916    572    611   -193
ATOM   2313  C   LYS A 153       2.377   1.717  32.152  1.00 74.42           C  
ANISOU 2313  C   LYS A 153    10625   8845   8808    698    658   -173
ATOM   2314  O   LYS A 153       3.122   0.746  32.029  1.00 72.52           O  
ANISOU 2314  O   LYS A 153    10407   8620   8526    726    672   -187
ATOM   2315  CB  LYS A 153       0.158   1.560  30.964  1.00 66.93           C  
ANISOU 2315  CB  LYS A 153     9609   7871   7948    465    540   -197
ATOM   2316  CG  LYS A 153       0.445   0.336  30.070  1.00 63.62           C  
ANISOU 2316  CG  LYS A 153     9150   7502   7520    434    514   -217
ATOM   2317  CD  LYS A 153      -0.191   0.399  28.672  1.00 73.75           C  
ANISOU 2317  CD  LYS A 153    10323   8837   8860    330    445   -219
ATOM   2318  CE  LYS A 153      -1.722   0.259  28.669  1.00 72.42           C  
ANISOU 2318  CE  LYS A 153    10210   8594   8712    217    404   -231
ATOM   2319  NZ  LYS A 153      -2.250   0.169  27.296  1.00 74.70           N1+
ANISOU 2319  NZ  LYS A 153    10396   8938   9051    124    340   -230
ATOM   2320  H   LYS A 153      -0.141   3.306  32.788  1.00 89.98           H  
ATOM   2321  HA  LYS A 153       0.693   0.503  32.775  1.00 75.04           H  
ATOM   2322  HB3 LYS A 153       0.442   2.472  30.436  1.00 66.93           H  
ATOM   2323  HB2 LYS A 153      -0.918   1.630  31.123  1.00 66.93           H  
ATOM   2324  HG3 LYS A 153       0.125  -0.575  30.578  1.00 63.62           H  
ATOM   2325  HG2 LYS A 153       1.521   0.235  29.932  1.00 63.62           H  
ATOM   2326  HD3 LYS A 153       0.237  -0.408  28.077  1.00 73.75           H  
ATOM   2327  HD2 LYS A 153       0.102   1.326  28.179  1.00 73.75           H  
ATOM   2328  HE3 LYS A 153      -2.183   1.113  29.164  1.00 72.42           H  
ATOM   2329  HE2 LYS A 153      -2.025  -0.635  29.216  1.00 72.42           H  
ATOM   2330  HZ1 LYS A 153      -1.931   0.973  26.759  1.00 74.70           H  
ATOM   2331  HZ2 LYS A 153      -1.905  -0.667  26.847  1.00 74.70           H  
ATOM   2332  HZ3 LYS A 153      -3.259   0.154  27.304  1.00 74.70           H  
ATOM   2333  N   ALA A 154       2.833   2.982  32.179  1.00 72.38           N  
ANISOU 2333  N   ALA A 154    10288   8648   8564    773    683   -138
ATOM   2334  CA  ALA A 154       4.239   3.370  32.081  1.00 70.34           C  
ANISOU 2334  CA  ALA A 154     9964   8489   8274    890    726   -112
ATOM   2335  C   ALA A 154       5.016   3.004  33.360  1.00 76.72           C  
ANISOU 2335  C   ALA A 154    10896   9245   9011   1009    800   -105
ATOM   2336  O   ALA A 154       6.107   2.446  33.264  1.00 76.10           O  
ANISOU 2336  O   ALA A 154    10808   9222   8885   1087    833    -99
ATOM   2337  CB  ALA A 154       4.311   4.889  31.847  1.00 67.54           C  
ANISOU 2337  CB  ALA A 154     9484   8224   7956    925    726    -75
ATOM   2338  H   ALA A 154       2.159   3.729  32.278  1.00 72.38           H  
ATOM   2339  HA  ALA A 154       4.688   2.857  31.229  1.00 70.34           H  
ATOM   2340  HB1 ALA A 154       5.338   5.223  31.696  1.00 67.54           H  
ATOM   2341  HB2 ALA A 154       3.747   5.174  30.959  1.00 67.54           H  
ATOM   2342  HB3 ALA A 154       3.906   5.453  32.687  1.00 67.54           H  
ATOM   2343  N   HIS A 155       4.439   3.260  34.547  1.00 83.01           N  
ANISOU 2343  N   HIS A 155    11811   9934   9793   1029    830   -103
ATOM   2344  CA  HIS A 155       5.036   2.960  35.852  1.00 88.45           C  
ANISOU 2344  CA  HIS A 155    12635  10560  10411   1147    905    -97
ATOM   2345  C   HIS A 155       5.039   1.460  36.196  1.00 82.55           C  
ANISOU 2345  C   HIS A 155    12006   9743   9615   1124    910   -135
ATOM   2346  O   HIS A 155       5.950   1.017  36.895  1.00 81.67           O  
ANISOU 2346  O   HIS A 155    11972   9623   9438   1236    972   -130
ATOM   2347  CB  HIS A 155       4.261   3.722  36.948  1.00 94.72           C  
ANISOU 2347  CB  HIS A 155    13541  11247  11203   1162    932    -87
ATOM   2348  CG  HIS A 155       4.567   5.200  37.023  1.00101.66           C  
ANISOU 2348  CG  HIS A 155    14323  12192  12109   1224    948    -42
ATOM   2349  ND1 HIS A 155       3.631   6.138  37.424  1.00106.48           N  
ANISOU 2349  ND1 HIS A 155    14870  12900  12689   1363   1000     -2
ATOM   2350  CD2 HIS A 155       5.725   5.912  36.790  1.00105.20           C  
ANISOU 2350  CD2 HIS A 155    14729  12631  12612   1166    918    -30
ATOM   2351  CE1 HIS A 155       4.232   7.331  37.401  1.00109.36           C  
ANISOU 2351  CE1 HIS A 155    15156  13309  13087   1385   1001     32
ATOM   2352  NE2 HIS A 155       5.505   7.270  37.030  1.00108.11           N  
ANISOU 2352  NE2 HIS A 155    15011  13086  12981   1269    952     15
ATOM   2353  H   HIS A 155       3.546   3.737  34.549  1.00 83.01           H  
ATOM   2354  HA  HIS A 155       6.078   3.288  35.848  1.00 88.45           H  
ATOM   2355  HB3 HIS A 155       4.490   3.314  37.934  1.00 94.72           H  
ATOM   2356  HB2 HIS A 155       3.188   3.586  36.808  1.00 94.72           H  
ATOM   2357  HD1 HIS A 155       2.666   5.961  37.658  1.00106.48           H  
ATOM   2358  HD2 HIS A 155       6.695   5.558  36.475  1.00105.20           H  
ATOM   2359  HE1 HIS A 155       3.733   8.255  37.653  1.00109.36           H  
ATOM   2360  N   SER A 156       4.073   0.672  35.686  1.00 79.34           N  
ANISOU 2360  N   SER A 156    11616   9292   9237    984    849   -172
ATOM   2361  CA  SER A 156       4.024  -0.786  35.863  1.00 80.35           C  
ANISOU 2361  CA  SER A 156    11854   9356   9319    952    849   -210
ATOM   2362  C   SER A 156       5.068  -1.530  35.002  1.00 77.16           C  
ANISOU 2362  C   SER A 156    11361   9059   8896    992    850   -210
ATOM   2363  O   SER A 156       5.435  -2.654  35.340  1.00 77.85           O  
ANISOU 2363  O   SER A 156    11541   9112   8926   1024    877   -231
ATOM   2364  CB  SER A 156       2.599  -1.294  35.540  1.00 82.55           C  
ANISOU 2364  CB  SER A 156    12167   9566   9631    787    781   -245
ATOM   2365  OG  SER A 156       2.288  -1.286  34.159  1.00 93.84           O  
ANISOU 2365  OG  SER A 156    13437  11089  11129    703    715   -240
ATOM   2366  H   SER A 156       3.346   1.101  35.131  1.00 79.34           H  
ATOM   2367  HA  SER A 156       4.230  -1.009  36.912  1.00 80.35           H  
ATOM   2368  HB3 SER A 156       1.853  -0.717  36.085  1.00 82.55           H  
ATOM   2369  HB2 SER A 156       2.495  -2.323  35.889  1.00 82.55           H  
ATOM   2370  HG  SER A 156       2.347  -0.399  33.837  1.00 93.84           H  
ATOM   2371  N   GLN A 157       5.554  -0.896  33.921  1.00 81.06           N  
ANISOU 2371  N   GLN A 157    11683   9681   9435    989    821   -187
ATOM   2372  CA  GLN A 157       6.587  -1.409  33.022  1.00 80.55           C  
ANISOU 2372  CA  GLN A 157    11522   9727   9355   1017    818   -183
ATOM   2373  C   GLN A 157       7.967  -0.780  33.301  1.00 83.24           C  
ANISOU 2373  C   GLN A 157    11797  10171   9661   1162    876   -139
ATOM   2374  O   GLN A 157       8.937  -1.134  32.631  1.00 84.41           O  
ANISOU 2374  O   GLN A 157    11838  10434   9801   1184    871   -126
ATOM   2375  CB  GLN A 157       6.157  -1.101  31.573  1.00 81.05           C  
ANISOU 2375  CB  GLN A 157    11444   9867   9485    904    743   -188
ATOM   2376  CG  GLN A 157       4.957  -1.965  31.131  1.00 91.30           C  
ANISOU 2376  CG  GLN A 157    12791  11085  10814    762    683   -226
ATOM   2377  CD  GLN A 157       4.545  -1.728  29.679  1.00102.35           C  
ANISOU 2377  CD  GLN A 157    14054  12563  12271    666    615   -228
ATOM   2378  OE1 GLN A 157       5.340  -1.267  28.865  1.00105.84           O  
ANISOU 2378  OE1 GLN A 157    14507  12961  12745    551    562   -250
ATOM   2379  NE2 GLN A 157       3.292  -2.042  29.345  1.00101.05           N  
ANISOU 2379  NE2 GLN A 157    13761  12517  12116    711    617   -203
ATOM   2380  H   GLN A 157       5.192   0.024  33.714  1.00 81.06           H  
ATOM   2381  HA  GLN A 157       6.699  -2.489  33.135  1.00 80.55           H  
ATOM   2382  HB3 GLN A 157       6.990  -1.290  30.893  1.00 81.05           H  
ATOM   2383  HB2 GLN A 157       5.915  -0.041  31.469  1.00 81.05           H  
ATOM   2384  HG3 GLN A 157       4.099  -1.778  31.778  1.00 91.30           H  
ATOM   2385  HG2 GLN A 157       5.204  -3.021  31.241  1.00 91.30           H  
ATOM   2386 HE22 GLN A 157       2.985  -1.906  28.393  1.00101.05           H  
ATOM   2387 HE21 GLN A 157       2.664  -2.418  30.040  1.00101.05           H  
ATOM   2388  N   GLY A 158       8.074   0.116  34.299  1.00 83.36           N  
ANISOU 2388  N   GLY A 158    11870  10151   9653   1259    931   -113
ATOM   2389  CA  GLY A 158       9.325   0.714  34.759  1.00 82.73           C  
ANISOU 2389  CA  GLY A 158    11733  10169   9531   1405    992    -67
ATOM   2390  C   GLY A 158       9.895   1.807  33.845  1.00 79.49           C  
ANISOU 2390  C   GLY A 158    11141   9899   9162   1404    967    -31
ATOM   2391  O   GLY A 158      11.103   2.041  33.874  1.00 90.50           O  
ANISOU 2391  O   GLY A 158    12458  11408  10520   1506   1006      8
ATOM   2392  H   GLY A 158       7.236   0.356  34.810  1.00 83.36           H  
ATOM   2393  HA3 GLY A 158      10.075  -0.066  34.901  1.00 82.73           H  
ATOM   2394  HA2 GLY A 158       9.147   1.154  35.740  1.00 82.73           H  
ATOM   2395  N   CYS A 159       9.047   2.462  33.033  1.00 72.05           N  
ANISOU 2395  N   CYS A 159    10130   8955   8293   1290    905    -41
ATOM   2396  CA  CYS A 159       9.429   3.526  32.104  1.00 74.00           C  
ANISOU 2396  CA  CYS A 159    10213   9325   8578   1280    880    -10
ATOM   2397  C   CYS A 159       9.736   4.826  32.863  1.00 73.30           C  
ANISOU 2397  C   CYS A 159    10106   9276   8468   1398    934     37
ATOM   2398  O   CYS A 159       9.130   5.109  33.899  1.00 81.51           O  
ANISOU 2398  O   CYS A 159    11258  10220   9494   1448    972     41
ATOM   2399  CB  CYS A 159       8.275   3.798  31.113  1.00 72.77           C  
ANISOU 2399  CB  CYS A 159    10007   9141   8500   1144    808    -31
ATOM   2400  SG  CYS A 159       7.587   2.367  30.227  1.00 78.35           S  
ANISOU 2400  SG  CYS A 159    10707   9825   9238   1002    738    -78
ATOM   2401  H   CYS A 159       8.065   2.219  33.072  1.00 72.05           H  
ATOM   2402  HA  CYS A 159      10.318   3.214  31.554  1.00 74.00           H  
ATOM   2403  HB3 CYS A 159       8.613   4.507  30.357  1.00 72.77           H  
ATOM   2404  HB2 CYS A 159       7.445   4.283  31.626  1.00 72.77           H  
ATOM   2405  N   GLY A 160      10.682   5.614  32.327  1.00 71.33           N  
ANISOU 2405  N   GLY A 160     9716   9172   8215   1439    937     75
ATOM   2406  CA  GLY A 160      11.140   6.879  32.893  1.00 82.46           C  
ANISOU 2406  CA  GLY A 160    11082  10636   9614   1528    970    128
ATOM   2407  C   GLY A 160      10.143   8.031  32.717  1.00 87.29           C  
ANISOU 2407  C   GLY A 160    11657  11229  10280   1483    949    129
ATOM   2408  O   GLY A 160       9.098   7.881  32.082  1.00 83.77           O  
ANISOU 2408  O   GLY A 160    11193  10740   9894   1359    888     97
ATOM   2409  H   GLY A 160      11.114   5.321  31.461  1.00 71.33           H  
ATOM   2410  HA3 GLY A 160      12.076   7.151  32.403  1.00 82.46           H  
ATOM   2411  HA2 GLY A 160      11.364   6.751  33.954  1.00 82.46           H  
ATOM   2412  N   GLU A 161      10.489   9.201  33.276  1.00100.76           N  
ANISOU 2412  N   GLU A 161    13339  12963  11982   1549    969    178
ATOM   2413  CA  GLU A 161       9.705  10.432  33.175  1.00103.57           C  
ANISOU 2413  CA  GLU A 161    13655  13314  12385   1520    956    185
ATOM   2414  C   GLU A 161       9.807  10.994  31.747  1.00 91.79           C  
ANISOU 2414  C   GLU A 161    12010  11934  10931   1444    908    183
ATOM   2415  O   GLU A 161      10.901  11.105  31.191  1.00 78.83           O  
ANISOU 2415  O   GLU A 161    10269  10413   9270   1447    893    205
ATOM   2416  CB  GLU A 161      10.255  11.469  34.174  1.00115.44           C  
ANISOU 2416  CB  GLU A 161    15151  14839  13871   1597    977    244
ATOM   2417  CG  GLU A 161      10.010  11.076  35.645  1.00127.56           C  
ANISOU 2417  CG  GLU A 161    16846  16236  15386   1650   1020    243
ATOM   2418  CD  GLU A 161      10.345  12.197  36.631  1.00141.52           C  
ANISOU 2418  CD  GLU A 161    18604  18027  17140   1721   1039    303
ATOM   2419  OE1 GLU A 161      11.328  12.926  36.371  1.00147.90           O  
ANISOU 2419  OE1 GLU A 161    19293  18966  17938   1747   1025    350
ATOM   2420  OE2 GLU A 161       9.615  12.301  37.640  1.00141.98           O1-
ANISOU 2420  OE2 GLU A 161    18778  17973  17195   1745   1068    303
ATOM   2421  H   GLU A 161      11.360   9.255  33.783  1.00100.76           H  
ATOM   2422  HA  GLU A 161       8.661  10.216  33.411  1.00103.57           H  
ATOM   2423  HB3 GLU A 161       9.774  12.431  33.987  1.00115.44           H  
ATOM   2424  HB2 GLU A 161      11.322  11.627  34.003  1.00115.44           H  
ATOM   2425  HG3 GLU A 161      10.600  10.198  35.908  1.00127.56           H  
ATOM   2426  HG2 GLU A 161       8.963  10.800  35.781  1.00127.56           H  
ATOM   2427  N   GLY A 162       8.645  11.308  31.156  1.00 96.84           N  
ANISOU 2427  N   GLY A 162    12633  12525  11636   1342    857    163
ATOM   2428  CA  GLY A 162       8.492  11.741  29.769  1.00 88.91           C  
ANISOU 2428  CA  GLY A 162    11504  11603  10676   1249    799    157
ATOM   2429  C   GLY A 162       8.356  10.590  28.759  1.00 89.78           C  
ANISOU 2429  C   GLY A 162    11604  11704  10804   1151    751    118
ATOM   2430  O   GLY A 162       8.117  10.858  27.582  1.00 97.94           O  
ANISOU 2430  O   GLY A 162    12543  12798  11872   1072    703    111
ATOM   2431  H   GLY A 162       7.796  11.183  31.689  1.00 96.84           H  
ATOM   2432  HA3 GLY A 162       9.326  12.380  29.473  1.00 88.91           H  
ATOM   2433  HA2 GLY A 162       7.594  12.357  29.708  1.00 88.91           H  
ATOM   2434  N   GLN A 163       8.492   9.327  29.204  1.00 80.61           N  
ANISOU 2434  N   GLN A 163    10542  10469   9618   1155    762     92
ATOM   2435  CA  GLN A 163       8.282   8.127  28.398  1.00 72.30           C  
ANISOU 2435  CA  GLN A 163     9488   9404   8578   1067    719     55
ATOM   2436  C   GLN A 163       6.909   7.518  28.708  1.00 66.74           C  
ANISOU 2436  C   GLN A 163     8885   8564   7909    984    689     16
ATOM   2437  O   GLN A 163       6.383   7.646  29.814  1.00 73.31           O  
ANISOU 2437  O   GLN A 163     9809   9302   8742   1005    710     15
ATOM   2438  CB  GLN A 163       9.345   7.064  28.740  1.00 71.40           C  
ANISOU 2438  CB  GLN A 163     9400   9328   8402   1131    753     57
ATOM   2439  CG  GLN A 163      10.778   7.480  28.363  1.00 71.00           C  
ANISOU 2439  CG  GLN A 163     9231   9431   8313   1190    771     96
ATOM   2440  CD  GLN A 163      11.759   6.308  28.448  1.00 73.97           C  
ANISOU 2440  CD  GLN A 163     9626   9850   8631   1240    798     96
ATOM   2441  OE1 GLN A 163      11.633   5.440  29.310  1.00 75.22           O  
ANISOU 2441  OE1 GLN A 163     9900   9920   8761   1273    825     76
ATOM   2442  NE2 GLN A 163      12.738   6.270  27.543  1.00 82.43           N  
ANISOU 2442  NE2 GLN A 163    10584  11056   9678   1241    791    120
ATOM   2443  H   GLN A 163       8.672   9.187  30.189  1.00 80.61           H  
ATOM   2444  HA  GLN A 163       8.336   8.363  27.336  1.00 72.30           H  
ATOM   2445  HB3 GLN A 163       9.105   6.143  28.204  1.00 71.40           H  
ATOM   2446  HB2 GLN A 163       9.303   6.805  29.798  1.00 71.40           H  
ATOM   2447  HG3 GLN A 163      11.125   8.278  29.020  1.00 71.00           H  
ATOM   2448  HG2 GLN A 163      10.787   7.882  27.349  1.00 71.00           H  
ATOM   2449 HE22 GLN A 163      13.399   5.507  27.561  1.00 82.43           H  
ATOM   2450 HE21 GLN A 163      12.822   7.002  26.853  1.00 82.43           H  
ATOM   2451  N   VAL A 164       6.369   6.811  27.708  1.00 54.88           N  
ANISOU 2451  N   VAL A 164     7364   7055   6433    886    638    -15
ATOM   2452  CA  VAL A 164       5.142   6.023  27.753  1.00 55.69           C  
ANISOU 2452  CA  VAL A 164     7549   7047   6565    797    603    -50
ATOM   2453  C   VAL A 164       5.470   4.569  27.385  1.00 51.79           C  
ANISOU 2453  C   VAL A 164     7082   6548   6048    760    586    -78
ATOM   2454  O   VAL A 164       6.479   4.299  26.731  1.00 49.18           O  
ANISOU 2454  O   VAL A 164     6689   6306   5693    786    591    -70
ATOM   2455  CB  VAL A 164       4.078   6.638  26.798  1.00 56.66           C  
ANISOU 2455  CB  VAL A 164     7607   7167   6754    697    545    -57
ATOM   2456  CG1 VAL A 164       3.650   8.043  27.250  1.00 59.46           C  
ANISOU 2456  CG1 VAL A 164     7927   7535   7130    732    560    -28
ATOM   2457  CG2 VAL A 164       4.491   6.654  25.310  1.00 61.27           C  
ANISOU 2457  CG2 VAL A 164     8083   7839   7357    644    504    -60
ATOM   2458  H   VAL A 164       6.897   6.750  26.846  1.00 54.88           H  
ATOM   2459  HA  VAL A 164       4.740   6.015  28.768  1.00 55.69           H  
ATOM   2460  HB  VAL A 164       3.186   6.013  26.867  1.00 56.66           H  
ATOM   2461 HG11 VAL A 164       2.810   8.406  26.657  1.00 59.46           H  
ATOM   2462 HG12 VAL A 164       3.341   8.038  28.295  1.00 59.46           H  
ATOM   2463 HG13 VAL A 164       4.461   8.765  27.148  1.00 59.46           H  
ATOM   2464 HG21 VAL A 164       3.693   7.064  24.690  1.00 61.27           H  
ATOM   2465 HG22 VAL A 164       5.379   7.265  25.147  1.00 61.27           H  
ATOM   2466 HG23 VAL A 164       4.701   5.654  24.931  1.00 61.27           H  
ATOM   2467  N   ALA A 165       4.562   3.646  27.739  1.00 54.43           N  
ANISOU 2467  N   ALA A 165     7513   6781   6389    695    566   -109
ATOM   2468  CA  ALA A 165       4.524   2.285  27.211  1.00 50.26           C  
ANISOU 2468  CA  ALA A 165     7001   6244   5851    634    537   -138
ATOM   2469  C   ALA A 165       3.998   2.371  25.768  1.00 50.97           C  
ANISOU 2469  C   ALA A 165     6985   6389   5994    542    476   -142
ATOM   2470  O   ALA A 165       2.823   2.677  25.556  1.00 51.20           O  
ANISOU 2470  O   ALA A 165     7006   6380   6070    469    438   -147
ATOM   2471  CB  ALA A 165       3.560   1.457  28.076  1.00 49.46           C  
ANISOU 2471  CB  ALA A 165     7034   6021   5738    584    531   -168
ATOM   2472  H   ALA A 165       3.761   3.947  28.274  1.00 54.43           H  
ATOM   2473  HA  ALA A 165       5.520   1.836  27.235  1.00 50.26           H  
ATOM   2474  HB1 ALA A 165       3.439   0.451  27.674  1.00 49.46           H  
ATOM   2475  HB2 ALA A 165       3.939   1.359  29.094  1.00 49.46           H  
ATOM   2476  HB3 ALA A 165       2.570   1.911  28.138  1.00 49.46           H  
ATOM   2477  N   CYS A 166       4.901   2.193  24.789  1.00 52.03           N  
ANISOU 2477  N   CYS A 166     7038   6613   6117    548    467   -137
ATOM   2478  CA  CYS A 166       4.669   2.487  23.379  1.00 53.58           C  
ANISOU 2478  CA  CYS A 166     7133   6867   6358    474    416   -136
ATOM   2479  C   CYS A 166       3.792   1.405  22.735  1.00 60.40           C  
ANISOU 2479  C   CYS A 166     8030   7676   7244    376    368   -164
ATOM   2480  O   CYS A 166       4.271   0.347  22.327  1.00 54.93           O  
ANISOU 2480  O   CYS A 166     7354   6991   6527    358    360   -180
ATOM   2481  CB  CYS A 166       6.025   2.596  22.648  1.00 58.29           C  
ANISOU 2481  CB  CYS A 166     7644   7573   6929    504    423   -121
ATOM   2482  SG  CYS A 166       5.918   2.974  20.875  1.00 62.43           S  
ANISOU 2482  SG  CYS A 166     8053   8168   7502    421    368   -117
ATOM   2483  H   CYS A 166       5.843   1.924  25.050  1.00 52.03           H  
ATOM   2484  HA  CYS A 166       4.161   3.451  23.315  1.00 53.58           H  
ATOM   2485  HB3 CYS A 166       6.582   1.666  22.745  1.00 58.29           H  
ATOM   2486  HB2 CYS A 166       6.632   3.370  23.119  1.00 58.29           H  
ATOM   2487  N   LEU A 167       2.497   1.726  22.643  1.00 60.60           N  
ANISOU 2487  N   LEU A 167     8062   7650   7314    313    336   -168
ATOM   2488  CA  LEU A 167       1.445   0.965  21.990  1.00 52.10           C  
ANISOU 2488  CA  LEU A 167     7002   6533   6261    217    287   -188
ATOM   2489  C   LEU A 167       0.689   1.917  21.061  1.00 56.34           C  
ANISOU 2489  C   LEU A 167     7458   7095   6853    163    247   -176
ATOM   2490  O   LEU A 167       0.508   3.089  21.394  1.00 67.76           O  
ANISOU 2490  O   LEU A 167     8877   8547   8322    187    258   -159
ATOM   2491  CB  LEU A 167       0.516   0.323  23.040  1.00 42.39           C  
ANISOU 2491  CB  LEU A 167     5886   5202   5017    189    291   -204
ATOM   2492  CG  LEU A 167       1.167  -0.743  23.948  1.00 45.03           C  
ANISOU 2492  CG  LEU A 167     6318   5498   5292    234    328   -221
ATOM   2493  CD1 LEU A 167       0.225  -1.119  25.097  1.00 59.96           C  
ANISOU 2493  CD1 LEU A 167     8332   7283   7166    206    335   -235
ATOM   2494  CD2 LEU A 167       1.563  -1.996  23.160  1.00 32.26           C  
ANISOU 2494  CD2 LEU A 167     4689   3911   3657    200    306   -237
ATOM   2495  H   LEU A 167       2.215   2.617  23.026  1.00 60.60           H  
ATOM   2496  HA  LEU A 167       1.893   0.189  21.371  1.00 52.10           H  
ATOM   2497  HB3 LEU A 167      -0.340  -0.126  22.535  1.00 42.39           H  
ATOM   2498  HB2 LEU A 167       0.105   1.116  23.664  1.00 42.39           H  
ATOM   2499  HG  LEU A 167       2.066  -0.325  24.401  1.00 45.03           H  
ATOM   2500 HD11 LEU A 167       0.677  -1.864  25.753  1.00 59.96           H  
ATOM   2501 HD12 LEU A 167      -0.002  -0.244  25.702  1.00 59.96           H  
ATOM   2502 HD13 LEU A 167      -0.716  -1.525  24.724  1.00 59.96           H  
ATOM   2503 HD21 LEU A 167       1.935  -2.783  23.817  1.00 32.26           H  
ATOM   2504 HD22 LEU A 167       0.710  -2.391  22.610  1.00 32.26           H  
ATOM   2505 HD23 LEU A 167       2.348  -1.778  22.441  1.00 32.26           H  
ATOM   2506  N   PHE A 168       0.255   1.405  19.898  1.00 51.17           N  
ANISOU 2506  N   PHE A 168     6768   6456   6219     94    203   -184
ATOM   2507  CA  PHE A 168      -0.392   2.147  18.813  1.00 43.44           C  
ANISOU 2507  CA  PHE A 168     5708   5509   5286     53    168   -172
ATOM   2508  C   PHE A 168      -1.643   2.924  19.257  1.00 54.42           C  
ANISOU 2508  C   PHE A 168     7113   6854   6710     27    158   -163
ATOM   2509  O   PHE A 168      -1.747   4.120  18.994  1.00 49.33           O  
ANISOU 2509  O   PHE A 168     6414   6237   6094     42    158   -146
ATOM   2510  CB  PHE A 168      -0.719   1.159  17.676  1.00 33.58           C  
ANISOU 2510  CB  PHE A 168     4435   4275   4047    -13    125   -181
ATOM   2511  CG  PHE A 168      -1.314   1.795  16.432  1.00 38.98           C  
ANISOU 2511  CG  PHE A 168     5041   4995   4773    -46     94   -167
ATOM   2512  CD1 PHE A 168      -2.714   1.916  16.297  1.00 38.40           C  
ANISOU 2512  CD1 PHE A 168     4962   4894   4735    -91     66   -159
ATOM   2513  CD2 PHE A 168      -0.467   2.284  15.418  1.00 36.30           C  
ANISOU 2513  CD2 PHE A 168     4639   4720   4434    -32     93   -161
ATOM   2514  CE1 PHE A 168      -3.262   2.541  15.162  1.00 36.43           C  
ANISOU 2514  CE1 PHE A 168     4645   4677   4520   -112     42   -145
ATOM   2515  CE2 PHE A 168      -1.017   2.909  14.284  1.00 26.74           C  
ANISOU 2515  CE2 PHE A 168     3369   3535   3257    -59     67   -150
ATOM   2516  CZ  PHE A 168      -2.411   3.037  14.157  1.00 34.23           C  
ANISOU 2516  CZ  PHE A 168     4312   4452   4240    -95     43   -142
ATOM   2517  H   PHE A 168       0.429   0.423  19.730  1.00 51.17           H  
ATOM   2518  HA  PHE A 168       0.336   2.870  18.440  1.00 43.44           H  
ATOM   2519  HB3 PHE A 168      -1.400   0.386  18.036  1.00 33.58           H  
ATOM   2520  HB2 PHE A 168       0.193   0.637  17.386  1.00 33.58           H  
ATOM   2521  HD1 PHE A 168      -3.370   1.536  17.066  1.00 38.40           H  
ATOM   2522  HD2 PHE A 168       0.605   2.183  15.509  1.00 36.30           H  
ATOM   2523  HE1 PHE A 168      -4.334   2.631  15.061  1.00 36.43           H  
ATOM   2524  HE2 PHE A 168      -0.378   3.291  13.505  1.00 26.74           H  
ATOM   2525  HZ  PHE A 168      -2.821   3.506  13.280  1.00 34.23           H  
ATOM   2526  N   GLU A 169      -2.572   2.241  19.940  1.00 55.61           N  
ANISOU 2526  N   GLU A 169     7338   6939   6854    -16    147   -173
ATOM   2527  CA  GLU A 169      -3.847   2.761  20.429  1.00 51.17           C  
ANISOU 2527  CA  GLU A 169     6787   6337   6319    -53    133   -162
ATOM   2528  C   GLU A 169      -3.701   3.749  21.609  1.00 50.24           C  
ANISOU 2528  C   GLU A 169     6691   6199   6199      7    173   -150
ATOM   2529  O   GLU A 169      -4.641   4.498  21.875  1.00 63.47           O  
ANISOU 2529  O   GLU A 169     8350   7863   7904    -12    164   -134
ATOM   2530  CB  GLU A 169      -4.752   1.551  20.791  1.00 71.94           C  
ANISOU 2530  CB  GLU A 169     9497   8905   8934   -122    112   -175
ATOM   2531  CG  GLU A 169      -4.437   0.741  22.079  1.00103.77           C  
ANISOU 2531  CG  GLU A 169    13634  12879  12915    -95    146   -195
ATOM   2532  CD  GLU A 169      -3.261  -0.246  21.994  1.00115.75           C  
ANISOU 2532  CD  GLU A 169    15166  14413  14401    -96    143   -214
ATOM   2533  OE1 GLU A 169      -2.689  -0.414  20.895  1.00111.24           O  
ANISOU 2533  OE1 GLU A 169    14516  13904  13846   -102    122   -210
ATOM   2534  OE2 GLU A 169      -2.957  -0.839  23.053  1.00113.87           O1-
ANISOU 2534  OE2 GLU A 169    15022  14123  14119    -92    162   -233
ATOM   2535  H   GLU A 169      -2.396   1.261  20.136  1.00 55.61           H  
ATOM   2536  HA  GLU A 169      -4.317   3.302  19.606  1.00 51.17           H  
ATOM   2537  HB3 GLU A 169      -4.810   0.875  19.937  1.00 71.94           H  
ATOM   2538  HB2 GLU A 169      -5.768   1.933  20.900  1.00 71.94           H  
ATOM   2539  HG3 GLU A 169      -5.316   0.144  22.324  1.00103.77           H  
ATOM   2540  HG2 GLU A 169      -4.287   1.399  22.933  1.00103.77           H  
ATOM   2541  N   ASP A 170      -2.535   3.785  22.281  1.00 45.57           N  
ANISOU 2541  N   ASP A 170     6135   5608   5572     81    217   -154
ATOM   2542  CA  ASP A 170      -2.223   4.703  23.383  1.00 58.32           C  
ANISOU 2542  CA  ASP A 170     7778   7204   7178    147    259   -140
ATOM   2543  C   ASP A 170      -1.549   6.005  22.909  1.00 47.31           C  
ANISOU 2543  C   ASP A 170     6290   5882   5805    197    271   -118
ATOM   2544  O   ASP A 170      -1.369   6.898  23.737  1.00 58.97           O  
ANISOU 2544  O   ASP A 170     7773   7348   7286    239    297   -101
ATOM   2545  CB  ASP A 170      -1.240   4.030  24.377  1.00 68.65           C  
ANISOU 2545  CB  ASP A 170     9171   8481   8433    214    307   -149
ATOM   2546  CG  ASP A 170      -1.768   2.801  25.120  1.00 73.48           C  
ANISOU 2546  CG  ASP A 170     9892   9012   9016    166    300   -173
ATOM   2547  OD1 ASP A 170      -2.971   2.481  25.002  1.00 74.14           O  
ANISOU 2547  OD1 ASP A 170     9987   9062   9122     78    259   -178
ATOM   2548  OD2 ASP A 170      -0.953   2.219  25.866  1.00 75.36           O1-
ANISOU 2548  OD2 ASP A 170    10204   9222   9205    216    336   -185
ATOM   2549  H   ASP A 170      -1.808   3.143  21.999  1.00 45.57           H  
ATOM   2550  HA  ASP A 170      -3.136   4.977  23.916  1.00 58.32           H  
ATOM   2551  HB3 ASP A 170      -0.940   4.740  25.149  1.00 68.65           H  
ATOM   2552  HB2 ASP A 170      -0.322   3.742  23.862  1.00 68.65           H  
ATOM   2553  N   VAL A 171      -1.187   6.137  21.617  1.00 38.26           N  
ANISOU 2553  N   VAL A 171     5061   4807   4669    190    252   -117
ATOM   2554  CA  VAL A 171      -0.475   7.298  21.063  1.00 36.75           C  
ANISOU 2554  CA  VAL A 171     4788   4688   4489    233    264    -97
ATOM   2555  C   VAL A 171      -1.190   7.884  19.835  1.00 43.07           C  
ANISOU 2555  C   VAL A 171     5515   5518   5334    178    224    -92
ATOM   2556  O   VAL A 171      -1.317   9.105  19.743  1.00 36.47           O  
ANISOU 2556  O   VAL A 171     4628   4713   4517    197    229    -75
ATOM   2557  CB  VAL A 171       1.042   7.015  20.860  1.00 35.68           C  
ANISOU 2557  CB  VAL A 171     4620   4621   4316    281    286    -97
ATOM   2558  CG1 VAL A 171       1.734   6.548  22.154  1.00 35.01           C  
ANISOU 2558  CG1 VAL A 171     4603   4515   4184    356    335    -95
ATOM   2559  CG2 VAL A 171       1.359   6.049  19.703  1.00 34.82           C  
ANISOU 2559  CG2 VAL A 171     4499   4528   4204    229    254   -114
ATOM   2560  H   VAL A 171      -1.364   5.360  20.995  1.00 38.26           H  
ATOM   2561  HA  VAL A 171      -0.514   8.106  21.795  1.00 36.75           H  
ATOM   2562  HB  VAL A 171       1.502   7.970  20.598  1.00 35.68           H  
ATOM   2563 HG11 VAL A 171       2.818   6.573  22.048  1.00 35.01           H  
ATOM   2564 HG12 VAL A 171       1.474   7.189  22.996  1.00 35.01           H  
ATOM   2565 HG13 VAL A 171       1.452   5.527  22.417  1.00 35.01           H  
ATOM   2566 HG21 VAL A 171       2.429   5.868  19.624  1.00 34.82           H  
ATOM   2567 HG22 VAL A 171       0.866   5.088  19.830  1.00 34.82           H  
ATOM   2568 HG23 VAL A 171       1.044   6.456  18.747  1.00 34.82           H  
ATOM   2569  N   VAL A 172      -1.686   7.033  18.920  1.00 40.14           N  
ANISOU 2569  N   VAL A 172     5140   5137   4976    114    186   -105
ATOM   2570  CA  VAL A 172      -2.459   7.426  17.741  1.00 50.45           C  
ANISOU 2570  CA  VAL A 172     6381   6468   6318     67    149    -99
ATOM   2571  C   VAL A 172      -3.952   7.355  18.137  1.00 50.43           C  
ANISOU 2571  C   VAL A 172     6400   6416   6344     20    126    -93
ATOM   2572  O   VAL A 172      -4.406   6.286  18.554  1.00 40.22           O  
ANISOU 2572  O   VAL A 172     5160   5079   5043    -22    111   -103
ATOM   2573  CB  VAL A 172      -2.194   6.434  16.567  1.00 35.38           C  
ANISOU 2573  CB  VAL A 172     4452   4586   4404     31    123   -111
ATOM   2574  CG1 VAL A 172      -2.871   6.902  15.265  1.00 23.13           C  
ANISOU 2574  CG1 VAL A 172     2842   3060   2887     -6     91   -102
ATOM   2575  CG2 VAL A 172      -0.695   6.209  16.302  1.00 36.90           C  
ANISOU 2575  CG2 VAL A 172     4627   4832   4562     72    146   -114
ATOM   2576  H   VAL A 172      -1.565   6.038  19.067  1.00 40.14           H  
ATOM   2577  HA  VAL A 172      -2.146   8.420  17.423  1.00 50.45           H  
ATOM   2578  HB  VAL A 172      -2.615   5.457  16.812  1.00 35.38           H  
ATOM   2579 HG11 VAL A 172      -2.695   6.198  14.452  1.00 23.13           H  
ATOM   2580 HG12 VAL A 172      -3.949   6.993  15.383  1.00 23.13           H  
ATOM   2581 HG13 VAL A 172      -2.488   7.874  14.949  1.00 23.13           H  
ATOM   2582 HG21 VAL A 172      -0.535   5.645  15.383  1.00 36.90           H  
ATOM   2583 HG22 VAL A 172      -0.161   7.154  16.207  1.00 36.90           H  
ATOM   2584 HG23 VAL A 172      -0.233   5.634  17.103  1.00 36.90           H  
ATOM   2585  N   PRO A 173      -4.731   8.456  18.018  1.00 46.19           N  
ANISOU 2585  N   PRO A 173     5823   5889   5837     21    123    -76
ATOM   2586  CA  PRO A 173      -6.163   8.471  18.339  1.00 33.82           C  
ANISOU 2586  CA  PRO A 173     4272   4284   4295    -25    102    -66
ATOM   2587  C   PRO A 173      -6.981   7.830  17.207  1.00 40.22           C  
ANISOU 2587  C   PRO A 173     5057   5102   5121    -86     60    -66
ATOM   2588  O   PRO A 173      -6.604   7.894  16.035  1.00 59.01           O  
ANISOU 2588  O   PRO A 173     7389   7525   7509    -87     46    -66
ATOM   2589  CB  PRO A 173      -6.504   9.956  18.515  1.00 30.29           C  
ANISOU 2589  CB  PRO A 173     3777   3859   3872      3    112    -45
ATOM   2590  CG  PRO A 173      -5.515  10.686  17.622  1.00 24.94           C  
ANISOU 2590  CG  PRO A 173     3074   3224   3178     66    144    -46
ATOM   2591  CD  PRO A 173      -4.277   9.787  17.620  1.00 41.97           C  
ANISOU 2591  CD  PRO A 173     5228   5405   5312     64    139    -63
ATOM   2592  HA  PRO A 173      -6.358   7.938  19.272  1.00 33.82           H  
ATOM   2593  HB3 PRO A 173      -6.331  10.248  19.550  1.00 30.29           H  
ATOM   2594  HB2 PRO A 173      -7.541  10.196  18.285  1.00 30.29           H  
ATOM   2595  HG3 PRO A 173      -5.296  11.690  17.982  1.00 24.94           H  
ATOM   2596  HG2 PRO A 173      -5.920  10.771  16.613  1.00 24.94           H  
ATOM   2597  HD2 PRO A 173      -3.796   9.788  16.641  1.00 41.97           H  
ATOM   2598  HD3 PRO A 173      -3.564  10.129  18.365  1.00 41.97           H  
ATOM   2599  N   MET A 174      -8.097   7.183  17.571  1.00 29.12           N  
ANISOU 2599  N   MET A 174     3688   3658   3716   -140     39    -62
ATOM   2600  CA  MET A 174      -8.900   6.372  16.658  1.00 25.28           C  
ANISOU 2600  CA  MET A 174     3180   3185   3239   -197     -1    -58
ATOM   2601  C   MET A 174      -9.857   7.218  15.796  1.00 38.74           C  
ANISOU 2601  C   MET A 174     4814   4929   4978   -203    -20    -35
ATOM   2602  O   MET A 174     -10.289   6.739  14.749  1.00 53.26           O  
ANISOU 2602  O   MET A 174     6618   6795   6824   -224    -45    -30
ATOM   2603  CB  MET A 174      -9.693   5.345  17.495  1.00 27.97           C  
ANISOU 2603  CB  MET A 174     3579   3482   3565   -259    -19    -59
ATOM   2604  CG  MET A 174      -9.942   4.015  16.761  1.00 40.91           C  
ANISOU 2604  CG  MET A 174     5225   5127   5191   -309    -50    -66
ATOM   2605  SD  MET A 174      -8.460   3.085  16.263  1.00 56.38           S  
ANISOU 2605  SD  MET A 174     7198   7100   7125   -273    -35    -94
ATOM   2606  CE  MET A 174      -7.654   2.785  17.860  1.00 65.00           C  
ANISOU 2606  CE  MET A 174     8371   8142   8184   -228     10   -113
ATOM   2607  H   MET A 174      -8.369   7.194  18.544  1.00 29.12           H  
ATOM   2608  HA  MET A 174      -8.213   5.851  15.993  1.00 25.28           H  
ATOM   2609  HB3 MET A 174     -10.642   5.772  17.819  1.00 27.97           H  
ATOM   2610  HB2 MET A 174      -9.160   5.123  18.419  1.00 27.97           H  
ATOM   2611  HG3 MET A 174     -10.524   4.199  15.859  1.00 40.91           H  
ATOM   2612  HG2 MET A 174     -10.550   3.363  17.389  1.00 40.91           H  
ATOM   2613  HE1 MET A 174      -6.780   2.149  17.720  1.00 65.00           H  
ATOM   2614  HE2 MET A 174      -7.320   3.720  18.310  1.00 65.00           H  
ATOM   2615  HE3 MET A 174      -8.337   2.285  18.547  1.00 65.00           H  
ATOM   2616  N   ASN A 175     -10.137   8.480  16.178  1.00 43.71           N  
ANISOU 2616  N   ASN A 175     5423   5561   5626   -181     -6    -19
ATOM   2617  CA  ASN A 175     -10.838   9.466  15.343  1.00 43.53           C  
ANISOU 2617  CA  ASN A 175     5334   5575   5631   -179    -20      4
ATOM   2618  C   ASN A 175     -10.026   9.886  14.101  1.00 43.06           C  
ANISOU 2618  C   ASN A 175     5232   5553   5576   -141    -13     -3
ATOM   2619  O   ASN A 175     -10.617  10.124  13.050  1.00 40.81           O  
ANISOU 2619  O   ASN A 175     4904   5296   5307   -146    -30     10
ATOM   2620  CB  ASN A 175     -11.285  10.713  16.158  1.00 44.30           C  
ANISOU 2620  CB  ASN A 175     5421   5667   5745   -164     -5     22
ATOM   2621  CG  ASN A 175     -10.229  11.372  17.057  1.00 52.45           C  
ANISOU 2621  CG  ASN A 175     6472   6690   6768   -108     33     12
ATOM   2622  OD1 ASN A 175      -9.073  11.520  16.674  1.00 76.84           O  
ANISOU 2622  OD1 ASN A 175     9550   9799   9846    -70     48     -2
ATOM   2623  ND2 ASN A 175     -10.612  11.756  18.275  1.00 42.55           N  
ANISOU 2623  ND2 ASN A 175     5244   5408   5516   -104     49     23
ATOM   2624  H   ASN A 175      -9.766   8.798  17.063  1.00 43.71           H  
ATOM   2625  HA  ASN A 175     -11.745   8.988  14.967  1.00 43.53           H  
ATOM   2626  HB3 ASN A 175     -12.126  10.425  16.788  1.00 44.30           H  
ATOM   2627  HB2 ASN A 175     -11.680  11.476  15.486  1.00 44.30           H  
ATOM   2628 HD22 ASN A 175      -9.944  12.217  18.879  1.00 42.55           H  
ATOM   2629 HD21 ASN A 175     -11.567  11.626  18.575  1.00 42.55           H  
ATOM   2630  N   TYR A 176      -8.683   9.914  14.198  1.00 45.55           N  
ANISOU 2630  N   TYR A 176     5561   5873   5874   -104     11    -22
ATOM   2631  CA  TYR A 176      -7.766  10.102  13.076  1.00 34.96           C  
ANISOU 2631  CA  TYR A 176     4187   4569   4528    -82     14    -30
ATOM   2632  C   TYR A 176      -7.771   8.856  12.174  1.00 30.43           C  
ANISOU 2632  C   TYR A 176     3618   3999   3947   -115    -11    -38
ATOM   2633  O   TYR A 176      -7.846   9.003  10.958  1.00 46.73           O  
ANISOU 2633  O   TYR A 176     5650   6086   6020   -119    -25    -32
ATOM   2634  CB  TYR A 176      -6.338  10.391  13.612  1.00 27.45           C  
ANISOU 2634  CB  TYR A 176     3247   3631   3553    -41     45    -44
ATOM   2635  CG  TYR A 176      -5.206  10.189  12.617  1.00 35.17           C  
ANISOU 2635  CG  TYR A 176     4203   4646   4515    -36     43    -55
ATOM   2636  CD1 TYR A 176      -4.962  11.131  11.596  1.00 46.90           C  
ANISOU 2636  CD1 TYR A 176     5646   6166   6006    -23     45    -49
ATOM   2637  CD2 TYR A 176      -4.439   9.007  12.673  1.00 25.10           C  
ANISOU 2637  CD2 TYR A 176     2952   3369   3214    -48     40    -70
ATOM   2638  CE1 TYR A 176      -3.981  10.867  10.620  1.00 38.03           C  
ANISOU 2638  CE1 TYR A 176     4511   5075   4865    -28     43    -59
ATOM   2639  CE2 TYR A 176      -3.461   8.747  11.698  1.00 30.94           C  
ANISOU 2639  CE2 TYR A 176     3673   4145   3938    -50     37    -78
ATOM   2640  CZ  TYR A 176      -3.240   9.671  10.662  1.00 39.05           C  
ANISOU 2640  CZ  TYR A 176     4663   5205   4971    -42     38    -72
ATOM   2641  OH  TYR A 176      -2.301   9.407   9.710  1.00 33.52           O  
ANISOU 2641  OH  TYR A 176     3949   4538   4249    -53     35    -79
ATOM   2642  H   TYR A 176      -8.272   9.721  15.101  1.00 45.55           H  
ATOM   2643  HA  TYR A 176      -8.092  10.955  12.478  1.00 34.96           H  
ATOM   2644  HB3 TYR A 176      -6.129   9.764  14.476  1.00 27.45           H  
ATOM   2645  HB2 TYR A 176      -6.287  11.413  13.985  1.00 27.45           H  
ATOM   2646  HD1 TYR A 176      -5.544  12.040  11.543  1.00 46.90           H  
ATOM   2647  HD2 TYR A 176      -4.623   8.280  13.449  1.00 25.10           H  
ATOM   2648  HE1 TYR A 176      -3.798  11.585   9.837  1.00 38.03           H  
ATOM   2649  HE2 TYR A 176      -2.890   7.833  11.749  1.00 30.94           H  
ATOM   2650  HH  TYR A 176      -2.197  10.096   9.067  1.00 33.52           H  
ATOM   2651  N   MET A 177      -7.707   7.642  12.751  1.00 35.70           N  
ANISOU 2651  N   MET A 177     4328   4642   4596   -139    -17    -50
ATOM   2652  CA  MET A 177      -7.608   6.392  11.993  1.00 46.65           C  
ANISOU 2652  CA  MET A 177     5720   6033   5972   -170    -40    -57
ATOM   2653  C   MET A 177      -8.883   6.019  11.220  1.00 43.50           C  
ANISOU 2653  C   MET A 177     5295   5641   5592   -204    -71    -37
ATOM   2654  O   MET A 177      -8.785   5.277  10.244  1.00 49.96           O  
ANISOU 2654  O   MET A 177     6098   6475   6408   -215    -88    -35
ATOM   2655  CB  MET A 177      -7.228   5.229  12.932  1.00 40.22           C  
ANISOU 2655  CB  MET A 177     4962   5189   5131   -190    -39    -74
ATOM   2656  CG  MET A 177      -5.739   5.223  13.307  1.00 28.75           C  
ANISOU 2656  CG  MET A 177     3533   3741   3652   -150     -8    -93
ATOM   2657  SD  MET A 177      -4.572   5.103  11.915  1.00 49.91           S  
ANISOU 2657  SD  MET A 177     6178   6468   6319   -137     -9   -101
ATOM   2658  CE  MET A 177      -4.993   3.470  11.250  1.00 36.06           C  
ANISOU 2658  CE  MET A 177     4430   4707   4564   -191    -47   -101
ATOM   2659  H   MET A 177      -7.656   7.586  13.759  1.00 35.70           H  
ATOM   2660  HA  MET A 177      -6.824   6.523  11.251  1.00 46.65           H  
ATOM   2661  HB3 MET A 177      -7.462   4.269  12.469  1.00 40.22           H  
ATOM   2662  HB2 MET A 177      -7.840   5.264  13.833  1.00 40.22           H  
ATOM   2663  HG3 MET A 177      -5.542   4.396  13.989  1.00 28.75           H  
ATOM   2664  HG2 MET A 177      -5.508   6.132  13.860  1.00 28.75           H  
ATOM   2665  HE1 MET A 177      -4.298   3.196  10.456  1.00 36.06           H  
ATOM   2666  HE2 MET A 177      -4.937   2.713  12.033  1.00 36.06           H  
ATOM   2667  HE3 MET A 177      -5.999   3.470  10.834  1.00 36.06           H  
ATOM   2668  N   VAL A 178     -10.050   6.544  11.627  1.00 33.35           N  
ANISOU 2668  N   VAL A 178     4003   4345   4322   -220    -78    -18
ATOM   2669  CA  VAL A 178     -11.341   6.286  10.996  1.00 33.44           C  
ANISOU 2669  CA  VAL A 178     3986   4372   4346   -252   -108      8
ATOM   2670  C   VAL A 178     -11.718   7.445  10.055  1.00 38.51           C  
ANISOU 2670  C   VAL A 178     4577   5044   5011   -220   -105     28
ATOM   2671  O   VAL A 178     -11.985   7.180   8.886  1.00 28.68           O  
ANISOU 2671  O   VAL A 178     3307   3819   3769   -217   -118     39
ATOM   2672  CB  VAL A 178     -12.411   6.043  12.095  1.00 29.79           C  
ANISOU 2672  CB  VAL A 178     3543   3893   3883   -295   -120     22
ATOM   2673  CG1 VAL A 178     -13.849   5.991  11.547  1.00 28.27           C  
ANISOU 2673  CG1 VAL A 178     3307   3732   3701   -325   -149     56
ATOM   2674  CG2 VAL A 178     -12.119   4.733  12.857  1.00 20.05           C  
ANISOU 2674  CG2 VAL A 178     2370   2627   2622   -331   -125      1
ATOM   2675  H   VAL A 178     -10.045   7.132  12.449  1.00 33.35           H  
ATOM   2676  HA  VAL A 178     -11.291   5.378  10.392  1.00 33.44           H  
ATOM   2677  HB  VAL A 178     -12.369   6.862  12.816  1.00 29.79           H  
ATOM   2678 HG11 VAL A 178     -14.543   5.690  12.329  1.00 28.27           H  
ATOM   2679 HG12 VAL A 178     -14.188   6.960  11.179  1.00 28.27           H  
ATOM   2680 HG13 VAL A 178     -13.940   5.273  10.732  1.00 28.27           H  
ATOM   2681 HG21 VAL A 178     -12.831   4.583  13.666  1.00 20.05           H  
ATOM   2682 HG22 VAL A 178     -12.187   3.868  12.196  1.00 20.05           H  
ATOM   2683 HG23 VAL A 178     -11.124   4.724  13.299  1.00 20.05           H  
ATOM   2684  N   TYR A 179     -11.758   8.706  10.525  1.00 33.57           N  
ANISOU 2684  N   TYR A 179     3940   4417   4399   -193    -85     34
ATOM   2685  CA  TYR A 179     -12.282   9.823   9.727  1.00 35.57           C  
ANISOU 2685  CA  TYR A 179     4148   4695   4671   -163    -81     53
ATOM   2686  C   TYR A 179     -11.242  10.420   8.762  1.00 34.32           C  
ANISOU 2686  C   TYR A 179     3982   4549   4508   -127    -66     38
ATOM   2687  O   TYR A 179     -11.615  10.778   7.645  1.00 33.07           O  
ANISOU 2687  O   TYR A 179     3803   4407   4354   -114    -72     49
ATOM   2688  CB  TYR A 179     -12.760  10.969  10.647  1.00 29.30           C  
ANISOU 2688  CB  TYR A 179     3345   3898   3891   -150    -65     65
ATOM   2689  CG  TYR A 179     -13.977  10.693  11.518  1.00 39.45           C  
ANISOU 2689  CG  TYR A 179     4628   5180   5181   -191    -82     90
ATOM   2690  CD1 TYR A 179     -15.130  10.078  10.981  1.00 51.08           C  
ANISOU 2690  CD1 TYR A 179     6078   6677   6654   -222   -111    114
ATOM   2691  CD2 TYR A 179     -13.986  11.122  12.862  1.00 42.70           C  
ANISOU 2691  CD2 TYR A 179     5063   5568   5593   -200    -70     91
ATOM   2692  CE1 TYR A 179     -16.280   9.900  11.775  1.00 51.42           C  
ANISOU 2692  CE1 TYR A 179     6115   6726   6697   -268   -129    140
ATOM   2693  CE2 TYR A 179     -15.142  10.960  13.651  1.00 38.50           C  
ANISOU 2693  CE2 TYR A 179     4534   5034   5061   -247    -88    115
ATOM   2694  CZ  TYR A 179     -16.291  10.354  13.107  1.00 53.11           C  
ANISOU 2694  CZ  TYR A 179     6356   6914   6911   -285   -118    139
ATOM   2695  OH  TYR A 179     -17.409  10.203  13.875  1.00 68.02           O  
ANISOU 2695  OH  TYR A 179     8242   8809   8793   -340   -137    165
ATOM   2696  H   TYR A 179     -11.511   8.887  11.489  1.00 33.57           H  
ATOM   2697  HA  TYR A 179     -13.123   9.477   9.124  1.00 35.57           H  
ATOM   2698  HB3 TYR A 179     -13.036  11.828  10.032  1.00 29.30           H  
ATOM   2699  HB2 TYR A 179     -11.938  11.322  11.268  1.00 29.30           H  
ATOM   2700  HD1 TYR A 179     -15.153   9.757   9.952  1.00 51.08           H  
ATOM   2701  HD2 TYR A 179     -13.116  11.600  13.287  1.00 42.70           H  
ATOM   2702  HE1 TYR A 179     -17.156   9.431  11.351  1.00 51.42           H  
ATOM   2703  HE2 TYR A 179     -15.146  11.309  14.673  1.00 38.50           H  
ATOM   2704  HH  TYR A 179     -18.136   9.824  13.407  1.00 68.02           H  
ATOM   2705  N   PHE A 180      -9.966  10.545   9.166  1.00 33.82           N  
ANISOU 2705  N   PHE A 180     3940   4479   4432   -111    -46     14
ATOM   2706  CA  PHE A 180      -8.937  11.185   8.343  1.00 41.50           C  
ANISOU 2706  CA  PHE A 180     4903   5470   5395    -86    -32      1
ATOM   2707  C   PHE A 180      -8.195  10.141   7.497  1.00 39.86           C  
ANISOU 2707  C   PHE A 180     4712   5265   5170   -103    -44    -12
ATOM   2708  O   PHE A 180      -8.149  10.287   6.279  1.00 44.33           O  
ANISOU 2708  O   PHE A 180     5269   5839   5734    -99    -50     -9
ATOM   2709  CB  PHE A 180      -7.937  11.933   9.249  1.00 47.11           C  
ANISOU 2709  CB  PHE A 180     5619   6186   6094    -61     -5    -12
ATOM   2710  CG  PHE A 180      -6.973  12.850   8.512  1.00 56.09           C  
ANISOU 2710  CG  PHE A 180     6740   7350   7220    -40      9    -20
ATOM   2711  CD1 PHE A 180      -5.714  12.372   8.095  1.00 53.61           C  
ANISOU 2711  CD1 PHE A 180     6437   7051   6881    -48      9    -36
ATOM   2712  CD2 PHE A 180      -7.330  14.189   8.249  1.00 41.67           C  
ANISOU 2712  CD2 PHE A 180     4890   5539   5405    -16     21    -10
ATOM   2713  CE1 PHE A 180      -4.801  13.236   7.461  1.00 27.67           C  
ANISOU 2713  CE1 PHE A 180     3138   3794   3579    -40     20    -42
ATOM   2714  CE2 PHE A 180      -6.422  15.051   7.603  1.00 35.28           C  
ANISOU 2714  CE2 PHE A 180     4070   4756   4580     -4     32    -17
ATOM   2715  CZ  PHE A 180      -5.153  14.577   7.216  1.00 34.23           C  
ANISOU 2715  CZ  PHE A 180     3949   4638   4420    -19     31    -34
ATOM   2716  H   PHE A 180      -9.705  10.216  10.085  1.00 33.82           H  
ATOM   2717  HA  PHE A 180      -9.391  11.921   7.678  1.00 41.50           H  
ATOM   2718  HB3 PHE A 180      -7.358  11.243   9.861  1.00 47.11           H  
ATOM   2719  HB2 PHE A 180      -8.496  12.543   9.956  1.00 47.11           H  
ATOM   2720  HD1 PHE A 180      -5.441  11.342   8.268  1.00 53.61           H  
ATOM   2721  HD2 PHE A 180      -8.297  14.563   8.553  1.00 41.67           H  
ATOM   2722  HE1 PHE A 180      -3.828  12.874   7.171  1.00 27.67           H  
ATOM   2723  HE2 PHE A 180      -6.695  16.078   7.411  1.00 35.28           H  
ATOM   2724  HZ  PHE A 180      -4.451  15.238   6.730  1.00 34.23           H  
ATOM   2725  N   ASN A 181      -7.616   9.103   8.126  1.00 32.82           N  
ANISOU 2725  N   ASN A 181     3847   4361   4261   -121    -47    -27
ATOM   2726  CA  ASN A 181      -6.752   8.121   7.475  1.00 47.05           C  
ANISOU 2726  CA  ASN A 181     5665   6170   6044   -137    -55    -41
ATOM   2727  C   ASN A 181      -7.581   7.159   6.609  1.00 49.76           C  
ANISOU 2727  C   ASN A 181     6007   6507   6392   -162    -82    -28
ATOM   2728  O   ASN A 181      -7.279   7.025   5.425  1.00 57.76           O  
ANISOU 2728  O   ASN A 181     7016   7528   7401   -160    -88    -25
ATOM   2729  CB  ASN A 181      -5.978   7.325   8.552  1.00 37.23           C  
ANISOU 2729  CB  ASN A 181     4450   4918   4777   -143    -47    -59
ATOM   2730  CG  ASN A 181      -4.782   6.556   7.979  1.00 41.98           C  
ANISOU 2730  CG  ASN A 181     5063   5534   5354   -156    -51    -73
ATOM   2731  OD1 ASN A 181      -3.751   7.146   7.667  1.00 47.83           O  
ANISOU 2731  OD1 ASN A 181     5819   6265   6089   -183    -71    -74
ATOM   2732  ND2 ASN A 181      -4.921   5.237   7.826  1.00 27.76           N  
ANISOU 2732  ND2 ASN A 181     3253   3760   3535   -140    -34    -82
ATOM   2733  H   ASN A 181      -7.709   9.042   9.133  1.00 32.82           H  
ATOM   2734  HA  ASN A 181      -6.039   8.659   6.846  1.00 47.05           H  
ATOM   2735  HB3 ASN A 181      -6.639   6.635   9.073  1.00 37.23           H  
ATOM   2736  HB2 ASN A 181      -5.589   8.008   9.309  1.00 37.23           H  
ATOM   2737 HD22 ASN A 181      -4.159   4.702   7.436  1.00 27.76           H  
ATOM   2738 HD21 ASN A 181      -5.784   4.778   8.079  1.00 27.76           H  
ATOM   2739  N   PHE A 182      -8.614   6.503   7.175  1.00 32.42           N  
ANISOU 2739  N   PHE A 182     3817   4299   4202   -186    -98    -18
ATOM   2740  CA  PHE A 182      -9.412   5.519   6.447  1.00 39.25           C  
ANISOU 2740  CA  PHE A 182     4679   5168   5068   -211   -125     -2
ATOM   2741  C   PHE A 182     -10.410   6.205   5.501  1.00 41.08           C  
ANISOU 2741  C   PHE A 182     4878   5415   5317   -193   -131     26
ATOM   2742  O   PHE A 182     -10.303   5.995   4.298  1.00 41.63           O  
ANISOU 2742  O   PHE A 182     4944   5491   5381   -184   -137     32
ATOM   2743  CB  PHE A 182     -10.145   4.565   7.415  1.00 33.61           C  
ANISOU 2743  CB  PHE A 182     3980   4442   4349   -250   -142      2
ATOM   2744  CG  PHE A 182     -11.034   3.503   6.776  1.00 45.01           C  
ANISOU 2744  CG  PHE A 182     5414   5899   5788   -279   -171     22
ATOM   2745  CD1 PHE A 182     -10.669   2.870   5.565  1.00 41.49           C  
ANISOU 2745  CD1 PHE A 182     4971   5462   5333   -277   -180     20
ATOM   2746  CD2 PHE A 182     -12.240   3.136   7.408  1.00 44.95           C  
ANISOU 2746  CD2 PHE A 182     5395   5899   5785   -312   -191     46
ATOM   2747  CE1 PHE A 182     -11.513   1.907   4.982  1.00 42.35           C  
ANISOU 2747  CE1 PHE A 182     5069   5586   5435   -300   -206     42
ATOM   2748  CE2 PHE A 182     -13.079   2.163   6.831  1.00 45.84           C  
ANISOU 2748  CE2 PHE A 182     5492   6035   5889   -339   -219     69
ATOM   2749  CZ  PHE A 182     -12.720   1.553   5.615  1.00 42.17           C  
ANISOU 2749  CZ  PHE A 182     5029   5578   5415   -330   -225     67
ATOM   2750  H   PHE A 182      -8.821   6.656   8.151  1.00 32.42           H  
ATOM   2751  HA  PHE A 182      -8.724   4.913   5.859  1.00 39.25           H  
ATOM   2752  HB3 PHE A 182     -10.740   5.139   8.120  1.00 33.61           H  
ATOM   2753  HB2 PHE A 182      -9.406   4.037   8.015  1.00 33.61           H  
ATOM   2754  HD1 PHE A 182      -9.744   3.118   5.066  1.00 41.49           H  
ATOM   2755  HD2 PHE A 182     -12.529   3.604   8.338  1.00 44.95           H  
ATOM   2756  HE1 PHE A 182     -11.232   1.441   4.049  1.00 42.35           H  
ATOM   2757  HE2 PHE A 182     -14.001   1.886   7.320  1.00 45.84           H  
ATOM   2758  HZ  PHE A 182     -13.368   0.813   5.171  1.00 42.17           H  
ATOM   2759  N   PHE A 183     -11.371   6.999   6.006  1.00 30.18           N  
ANISOU 2759  N   PHE A 183     3473   4039   3953   -185   -129     45
ATOM   2760  CA  PHE A 183     -12.464   7.551   5.197  1.00 31.41           C  
ANISOU 2760  CA  PHE A 183     3595   4215   4123   -164   -134     76
ATOM   2761  C   PHE A 183     -11.977   8.557   4.138  1.00 40.44           C  
ANISOU 2761  C   PHE A 183     4738   5360   5267   -123   -116     71
ATOM   2762  O   PHE A 183     -12.256   8.358   2.957  1.00 35.82           O  
ANISOU 2762  O   PHE A 183     4151   4781   4677   -107   -121     85
ATOM   2763  CB  PHE A 183     -13.539   8.205   6.093  1.00 34.28           C  
ANISOU 2763  CB  PHE A 183     3934   4589   4503   -165   -133     98
ATOM   2764  CG  PHE A 183     -14.452   7.303   6.916  1.00 26.34           C  
ANISOU 2764  CG  PHE A 183     2925   3591   3494   -212   -156    115
ATOM   2765  CD1 PHE A 183     -14.371   5.891   6.880  1.00 34.34           C  
ANISOU 2765  CD1 PHE A 183     3954   4603   4490   -247   -178    112
ATOM   2766  CD2 PHE A 183     -15.422   7.912   7.741  1.00 36.60           C  
ANISOU 2766  CD2 PHE A 183     4206   4898   4803   -228   -159    135
ATOM   2767  CE1 PHE A 183     -15.248   5.109   7.657  1.00 37.30           C  
ANISOU 2767  CE1 PHE A 183     4329   4988   4857   -298   -201    128
ATOM   2768  CE2 PHE A 183     -16.297   7.130   8.519  1.00 29.98           C  
ANISOU 2768  CE2 PHE A 183     3368   4067   3955   -282   -182    152
ATOM   2769  CZ  PHE A 183     -16.212   5.727   8.475  1.00 26.27           C  
ANISOU 2769  CZ  PHE A 183     2916   3599   3467   -318   -204    148
ATOM   2770  H   PHE A 183     -11.420   7.132   7.008  1.00 30.18           H  
ATOM   2771  HA  PHE A 183     -12.936   6.733   4.653  1.00 31.41           H  
ATOM   2772  HB3 PHE A 183     -14.204   8.807   5.470  1.00 34.28           H  
ATOM   2773  HB2 PHE A 183     -13.066   8.906   6.776  1.00 34.28           H  
ATOM   2774  HD1 PHE A 183     -13.643   5.386   6.265  1.00 34.34           H  
ATOM   2775  HD2 PHE A 183     -15.500   8.988   7.772  1.00 36.60           H  
ATOM   2776  HE1 PHE A 183     -15.185   4.032   7.626  1.00 37.30           H  
ATOM   2777  HE2 PHE A 183     -17.037   7.608   9.143  1.00 29.98           H  
ATOM   2778  HZ  PHE A 183     -16.887   5.125   9.063  1.00 26.27           H  
ATOM   2779  N   ALA A 184     -11.247   9.612   4.535  1.00 25.52           N  
ANISOU 2779  N   ALA A 184     2853   3464   3378   -106    -94     52
ATOM   2780  CA  ALA A 184     -10.881  10.707   3.634  1.00 34.12           C  
ANISOU 2780  CA  ALA A 184     3943   4557   4466    -73    -76     48
ATOM   2781  C   ALA A 184      -9.618  10.435   2.794  1.00 35.23           C  
ANISOU 2781  C   ALA A 184     4114   4690   4584    -82    -75     27
ATOM   2782  O   ALA A 184      -9.481  11.050   1.736  1.00 38.00           O  
ANISOU 2782  O   ALA A 184     4476   5036   4927    -67    -74     32
ATOM   2783  CB  ALA A 184     -10.627  11.966   4.480  1.00 33.91           C  
ANISOU 2783  CB  ALA A 184     3905   4533   4445    -56    -55     39
ATOM   2784  H   ALA A 184     -11.030   9.718   5.516  1.00 25.52           H  
ATOM   2785  HA  ALA A 184     -11.710  10.913   2.953  1.00 34.12           H  
ATOM   2786  HB1 ALA A 184     -10.400  12.827   3.851  1.00 33.91           H  
ATOM   2787  HB2 ALA A 184     -11.508  12.223   5.070  1.00 33.91           H  
ATOM   2788  HB3 ALA A 184      -9.797  11.840   5.172  1.00 33.91           H  
ATOM   2789  N   CYS A 185      -8.711   9.541   3.234  1.00 32.79           N  
ANISOU 2789  N   CYS A 185     3821   4379   4261   -104    -74      4
ATOM   2790  CA  CYS A 185      -7.373   9.365   2.649  1.00 35.42           C  
ANISOU 2790  CA  CYS A 185     4177   4712   4568   -116    -70    -17
ATOM   2791  C   CYS A 185      -7.078   7.947   2.128  1.00 39.29           C  
ANISOU 2791  C   CYS A 185     4687   5195   5046   -141    -89    -18
ATOM   2792  O   CYS A 185      -6.009   7.740   1.557  1.00 34.55           O  
ANISOU 2792  O   CYS A 185     4109   4596   4424   -154    -88    -30
ATOM   2793  CB  CYS A 185      -6.287   9.862   3.631  1.00 29.80           C  
ANISOU 2793  CB  CYS A 185     3466   4015   3843   -120    -55    -37
ATOM   2794  SG  CYS A 185      -6.313  11.670   3.801  1.00 47.94           S  
ANISOU 2794  SG  CYS A 185     5739   6326   6148    -90    -31    -36
ATOM   2795  H   CYS A 185      -8.894   9.072   4.110  1.00 32.79           H  
ATOM   2796  HA  CYS A 185      -7.280   9.980   1.752  1.00 35.42           H  
ATOM   2797  HB3 CYS A 185      -5.295   9.605   3.271  1.00 29.80           H  
ATOM   2798  HB2 CYS A 185      -6.390   9.400   4.610  1.00 29.80           H  
ATOM   2799  HG  CYS A 185      -7.538  11.737   4.329  1.00 47.94           H  
ATOM   2800  N   VAL A 186      -8.013   6.990   2.254  1.00 32.51           N  
ANISOU 2800  N   VAL A 186     3823   4333   4198   -153   -107     -3
ATOM   2801  CA  VAL A 186      -7.891   5.617   1.744  1.00 32.38           C  
ANISOU 2801  CA  VAL A 186     3822   4313   4168   -177   -126     -2
ATOM   2802  C   VAL A 186      -9.155   5.234   0.961  1.00 41.78           C  
ANISOU 2802  C   VAL A 186     5000   5506   5369   -168   -142     30
ATOM   2803  O   VAL A 186      -9.064   4.908  -0.220  1.00 39.89           O  
ANISOU 2803  O   VAL A 186     4776   5262   5118   -164   -148     38
ATOM   2804  CB  VAL A 186      -7.467   4.627   2.874  1.00 39.93           C  
ANISOU 2804  CB  VAL A 186     4788   5268   5117   -206   -134    -15
ATOM   2805  CG1 VAL A 186      -7.700   3.140   2.539  1.00 41.94           C  
ANISOU 2805  CG1 VAL A 186     5054   5522   5359   -232   -157     -9
ATOM   2806  CG2 VAL A 186      -6.005   4.821   3.318  1.00 45.32           C  
ANISOU 2806  CG2 VAL A 186     5484   5955   5782   -206   -116    -42
ATOM   2807  H   VAL A 186      -8.871   7.225   2.731  1.00 32.51           H  
ATOM   2808  HA  VAL A 186      -7.097   5.586   0.995  1.00 32.38           H  
ATOM   2809  HB  VAL A 186      -8.085   4.840   3.740  1.00 39.93           H  
ATOM   2810 HG11 VAL A 186      -7.336   2.496   3.340  1.00 41.94           H  
ATOM   2811 HG12 VAL A 186      -8.758   2.912   2.413  1.00 41.94           H  
ATOM   2812 HG13 VAL A 186      -7.181   2.853   1.625  1.00 41.94           H  
ATOM   2813 HG21 VAL A 186      -5.772   4.196   4.180  1.00 45.32           H  
ATOM   2814 HG22 VAL A 186      -5.310   4.555   2.522  1.00 45.32           H  
ATOM   2815 HG23 VAL A 186      -5.794   5.849   3.606  1.00 45.32           H  
ATOM   2816  N   LEU A 187     -10.327   5.285   1.614  1.00 46.24           N  
ANISOU 2816  N   LEU A 187     6344   5136   6090    883    301    347
ATOM   2817  CA  LEU A 187     -11.620   4.829   1.108  1.00 38.89           C  
ANISOU 2817  CA  LEU A 187     5356   4125   5296    859    218    328
ATOM   2818  C   LEU A 187     -12.137   5.709  -0.043  1.00 44.94           C  
ANISOU 2818  C   LEU A 187     6047   4805   6225    845    111    287
ATOM   2819  O   LEU A 187     -12.538   5.160  -1.067  1.00 56.19           O  
ANISOU 2819  O   LEU A 187     7434   6150   7767    837      7    260
ATOM   2820  CB  LEU A 187     -12.617   4.816   2.289  1.00 51.57           C  
ANISOU 2820  CB  LEU A 187     7016   5784   6793    867    276    333
ATOM   2821  CG  LEU A 187     -14.006   4.197   2.021  1.00 58.64           C  
ANISOU 2821  CG  LEU A 187     7878   6622   7781    847    218    325
ATOM   2822  CD1 LEU A 187     -13.923   2.695   1.705  1.00 58.65           C  
ANISOU 2822  CD1 LEU A 187     7875   6603   7804    841    202    341
ATOM   2823  CD2 LEU A 187     -14.932   4.442   3.222  1.00 55.35           C  
ANISOU 2823  CD2 LEU A 187     7524   6268   7240    859    285    331
ATOM   2824  H   LEU A 187     -10.305   5.576   2.585  1.00 46.24           H  
ATOM   2825  HA  LEU A 187     -11.480   3.812   0.737  1.00 38.89           H  
ATOM   2826  HB3 LEU A 187     -12.758   5.841   2.623  1.00 51.57           H  
ATOM   2827  HB2 LEU A 187     -12.166   4.291   3.132  1.00 51.57           H  
ATOM   2828  HG  LEU A 187     -14.457   4.697   1.163  1.00 58.64           H  
ATOM   2829 HD11 LEU A 187     -14.918   2.272   1.557  1.00 58.65           H  
ATOM   2830 HD12 LEU A 187     -13.358   2.507   0.792  1.00 58.65           H  
ATOM   2831 HD13 LEU A 187     -13.446   2.144   2.516  1.00 58.65           H  
ATOM   2832 HD21 LEU A 187     -15.931   4.045   3.037  1.00 55.35           H  
ATOM   2833 HD22 LEU A 187     -14.547   3.965   4.124  1.00 55.35           H  
ATOM   2834 HD23 LEU A 187     -15.038   5.507   3.430  1.00 55.35           H  
ATOM   2835  N   VAL A 188     -12.098   7.049   0.097  1.00 53.35           N  
ANISOU 2835  N   VAL A 188     7115   5894   7263    855    134    275
ATOM   2836  CA  VAL A 188     -12.403   8.019  -0.964  1.00 48.86           C  
ANISOU 2836  CA  VAL A 188     6489   5252   6822    853     34    226
ATOM   2837  C   VAL A 188     -11.505   7.830  -2.214  1.00 51.46           C  
ANISOU 2837  C   VAL A 188     6803   5532   7217    863    -38    206
ATOM   2838  O   VAL A 188     -12.070   7.591  -3.279  1.00 62.41           O  
ANISOU 2838  O   VAL A 188     8208   6872   8633    884    -88    184
ATOM   2839  CB  VAL A 188     -12.477   9.466  -0.390  1.00 39.59           C  
ANISOU 2839  CB  VAL A 188     5325   4119   5599    862     81    220
ATOM   2840  CG1 VAL A 188     -12.368  10.585  -1.449  1.00 22.19           C  
ANISOU 2840  CG1 VAL A 188     3080   1856   3496    872    -10    168
ATOM   2841  CG2 VAL A 188     -13.782   9.666   0.402  1.00 20.63           C  
ANISOU 2841  CG2 VAL A 188     2946   1742   3150    860    114    222
ATOM   2842  H   VAL A 188     -11.788   7.424   0.984  1.00 53.35           H  
ATOM   2843  HA  VAL A 188     -13.412   7.777  -1.307  1.00 48.86           H  
ATOM   2844  HB  VAL A 188     -11.659   9.601   0.317  1.00 39.59           H  
ATOM   2845 HG11 VAL A 188     -12.490  11.567  -0.993  1.00 22.19           H  
ATOM   2846 HG12 VAL A 188     -11.399  10.590  -1.948  1.00 22.19           H  
ATOM   2847 HG13 VAL A 188     -13.136  10.479  -2.216  1.00 22.19           H  
ATOM   2848 HG21 VAL A 188     -13.772  10.611   0.945  1.00 20.63           H  
ATOM   2849 HG22 VAL A 188     -14.648   9.673  -0.261  1.00 20.63           H  
ATOM   2850 HG23 VAL A 188     -13.944   8.871   1.130  1.00 20.63           H  
ATOM   2851  N   PRO A 189     -10.151   7.862  -2.129  1.00 53.44           N  
ANISOU 2851  N   PRO A 189     7054   5813   7438    862      3    230
ATOM   2852  CA  PRO A 189      -9.238   7.463  -3.218  1.00 34.86           C  
ANISOU 2852  CA  PRO A 189     4696   3417   5132    876    -58    214
ATOM   2853  C   PRO A 189      -9.497   6.099  -3.894  1.00 32.92           C  
ANISOU 2853  C   PRO A 189     4469   3136   4905    879    -84    226
ATOM   2854  O   PRO A 189      -9.311   6.001  -5.105  1.00 39.85           O  
ANISOU 2854  O   PRO A 189     5325   3981   5835    881    -75    237
ATOM   2855  CB  PRO A 189      -7.842   7.469  -2.592  1.00 25.85           C  
ANISOU 2855  CB  PRO A 189     3552   2326   3944    871      9    248
ATOM   2856  CG  PRO A 189      -7.936   8.491  -1.481  1.00 28.59           C  
ANISOU 2856  CG  PRO A 189     3933   2751   4179    877    110    270
ATOM   2857  CD  PRO A 189      -9.389   8.427  -1.012  1.00 36.37           C  
ANISOU 2857  CD  PRO A 189     4937   3745   5138    870    125    273
ATOM   2858  HA  PRO A 189      -9.284   8.241  -3.981  1.00 34.86           H  
ATOM   2859  HB3 PRO A 189      -7.064   7.713  -3.316  1.00 25.85           H  
ATOM   2860  HB2 PRO A 189      -7.605   6.497  -2.156  1.00 25.85           H  
ATOM   2861  HG3 PRO A 189      -7.734   9.482  -1.891  1.00 28.59           H  
ATOM   2862  HG2 PRO A 189      -7.216   8.316  -0.685  1.00 28.59           H  
ATOM   2863  HD2 PRO A 189      -9.481   7.791  -0.135  1.00 36.37           H  
ATOM   2864  HD3 PRO A 189      -9.723   9.426  -0.741  1.00 36.37           H  
ATOM   2865  N   LEU A 190      -9.936   5.066  -3.149  1.00 37.18           N  
ANISOU 2865  N   LEU A 190     5013   3688   5427    860    -71    248
ATOM   2866  CA  LEU A 190     -10.261   3.737  -3.688  1.00 31.48           C  
ANISOU 2866  CA  LEU A 190     4308   2932   4722    861    -93    261
ATOM   2867  C   LEU A 190     -11.620   3.709  -4.416  1.00 42.30           C  
ANISOU 2867  C   LEU A 190     5663   4270   6140    858    -84    261
ATOM   2868  O   LEU A 190     -11.788   2.909  -5.337  1.00 37.31           O  
ANISOU 2868  O   LEU A 190     4963   3603   5609    824    -78    283
ATOM   2869  CB  LEU A 190     -10.283   2.694  -2.545  1.00 31.10           C  
ANISOU 2869  CB  LEU A 190     4262   2909   4645    840    -70    287
ATOM   2870  CG  LEU A 190      -8.886   2.243  -2.061  1.00 36.99           C  
ANISOU 2870  CG  LEU A 190     5009   3704   5343    835     -5    324
ATOM   2871  CD1 LEU A 190      -8.978   1.544  -0.695  1.00 33.10           C  
ANISOU 2871  CD1 LEU A 190     4549   3264   4761    832     74    359
ATOM   2872  CD2 LEU A 190      -8.181   1.322  -3.073  1.00 27.65           C  
ANISOU 2872  CD2 LEU A 190     3822   2478   4205    841    -60    322
ATOM   2873  H   LEU A 190     -10.045   5.201  -2.153  1.00 37.18           H  
ATOM   2874  HA  LEU A 190      -9.503   3.456  -4.418  1.00 31.48           H  
ATOM   2875  HB3 LEU A 190     -10.834   1.803  -2.852  1.00 31.10           H  
ATOM   2876  HB2 LEU A 190     -10.847   3.106  -1.706  1.00 31.10           H  
ATOM   2877  HG  LEU A 190      -8.264   3.129  -1.936  1.00 36.99           H  
ATOM   2878 HD11 LEU A 190      -7.989   1.277  -0.321  1.00 33.10           H  
ATOM   2879 HD12 LEU A 190      -9.445   2.188   0.050  1.00 33.10           H  
ATOM   2880 HD13 LEU A 190      -9.568   0.630  -0.757  1.00 33.10           H  
ATOM   2881 HD21 LEU A 190      -7.181   1.055  -2.732  1.00 27.65           H  
ATOM   2882 HD22 LEU A 190      -8.737   0.398  -3.224  1.00 27.65           H  
ATOM   2883 HD23 LEU A 190      -8.067   1.794  -4.047  1.00 27.65           H  
ATOM   2884  N   LEU A 191     -12.561   4.598  -4.057  1.00 35.57           N  
ANISOU 2884  N   LEU A 191     4823   3426   5265    864    -87    240
ATOM   2885  CA  LEU A 191     -13.830   4.803  -4.761  1.00 34.46           C  
ANISOU 2885  CA  LEU A 191     4633   3257   5205    841    -71    243
ATOM   2886  C   LEU A 191     -13.642   5.687  -6.011  1.00 46.87           C  
ANISOU 2886  C   LEU A 191     6102   4801   6905    803    -74    239
ATOM   2887  O   LEU A 191     -14.408   5.545  -6.964  1.00 44.75           O  
ANISOU 2887  O   LEU A 191     5726   4494   6783    741   -105    235
ATOM   2888  CB  LEU A 191     -14.838   5.491  -3.812  1.00 43.94           C  
ANISOU 2888  CB  LEU A 191     5874   4475   6346    860    -75    218
ATOM   2889  CG  LEU A 191     -15.369   4.582  -2.680  1.00 44.70           C  
ANISOU 2889  CG  LEU A 191     6009   4585   6389    858    -99    215
ATOM   2890  CD1 LEU A 191     -15.989   5.421  -1.551  1.00 28.76           C  
ANISOU 2890  CD1 LEU A 191     3983   2589   4355    850   -101    193
ATOM   2891  CD2 LEU A 191     -16.379   3.544  -3.195  1.00 31.41           C  
ANISOU 2891  CD2 LEU A 191     4316   2872   4747    844    -86    240
ATOM   2892  H   LEU A 191     -12.363   5.211  -3.277  1.00 35.57           H  
ATOM   2893  HA  LEU A 191     -14.229   3.843  -5.089  1.00 34.46           H  
ATOM   2894  HB3 LEU A 191     -15.693   5.867  -4.377  1.00 43.94           H  
ATOM   2895  HB2 LEU A 191     -14.369   6.373  -3.377  1.00 43.94           H  
ATOM   2896  HG  LEU A 191     -14.533   4.033  -2.248  1.00 44.70           H  
ATOM   2897 HD11 LEU A 191     -16.338   4.786  -0.735  1.00 28.76           H  
ATOM   2898 HD12 LEU A 191     -15.264   6.118  -1.132  1.00 28.76           H  
ATOM   2899 HD13 LEU A 191     -16.840   6.001  -1.910  1.00 28.76           H  
ATOM   2900 HD21 LEU A 191     -16.741   2.913  -2.383  1.00 31.41           H  
ATOM   2901 HD22 LEU A 191     -17.245   4.026  -3.650  1.00 31.41           H  
ATOM   2902 HD23 LEU A 191     -15.936   2.884  -3.940  1.00 31.41           H  
ATOM   2903  N   LEU A 192     -12.604   6.544  -6.040  1.00 46.65           N  
ANISOU 2903  N   LEU A 192     6093   4793   6840    828    -65    227
ATOM   2904  CA  LEU A 192     -12.191   7.314  -7.215  1.00 31.74           C  
ANISOU 2904  CA  LEU A 192     4103   2878   5080    786    -81    216
ATOM   2905  C   LEU A 192     -11.395   6.437  -8.198  1.00 35.29           C  
ANISOU 2905  C   LEU A 192     4471   3297   5642    737   -114    230
ATOM   2906  O   LEU A 192     -11.521   6.642  -9.403  1.00 40.13           O  
ANISOU 2906  O   LEU A 192     4962   3871   6414    670   -165    213
ATOM   2907  CB  LEU A 192     -11.300   8.503  -6.787  1.00 39.06           C  
ANISOU 2907  CB  LEU A 192     5078   3836   5929    830    -62    204
ATOM   2908  CG  LEU A 192     -12.035   9.629  -6.025  1.00 46.38           C  
ANISOU 2908  CG  LEU A 192     6054   4787   6783    864    -49    179
ATOM   2909  CD1 LEU A 192     -11.030  10.626  -5.428  1.00 45.19           C  
ANISOU 2909  CD1 LEU A 192     5930   4661   6577    897    -45    162
ATOM   2910  CD2 LEU A 192     -13.054  10.372  -6.906  1.00 59.69           C  
ANISOU 2910  CD2 LEU A 192     7648   6440   8592    815    -62    162
ATOM   2911  H   LEU A 192     -12.039   6.632  -5.206  1.00 46.65           H  
ATOM   2912  HA  LEU A 192     -13.073   7.679  -7.743  1.00 31.74           H  
ATOM   2913  HB3 LEU A 192     -10.825   8.944  -7.666  1.00 39.06           H  
ATOM   2914  HB2 LEU A 192     -10.480   8.131  -6.173  1.00 39.06           H  
ATOM   2915  HG  LEU A 192     -12.586   9.190  -5.195  1.00 46.38           H  
ATOM   2916 HD11 LEU A 192     -11.540  11.408  -4.864  1.00 45.19           H  
ATOM   2917 HD12 LEU A 192     -10.341  10.134  -4.744  1.00 45.19           H  
ATOM   2918 HD13 LEU A 192     -10.439  11.108  -6.207  1.00 45.19           H  
ATOM   2919 HD21 LEU A 192     -13.520  11.191  -6.358  1.00 59.69           H  
ATOM   2920 HD22 LEU A 192     -12.580  10.794  -7.793  1.00 59.69           H  
ATOM   2921 HD23 LEU A 192     -13.859   9.716  -7.236  1.00 59.69           H  
ATOM   2922  N   MET A 193     -10.642   5.430  -7.714  1.00 38.29           N  
ANISOU 2922  N   MET A 193     4913   3693   5942    766    -97    256
ATOM   2923  CA  MET A 193      -9.982   4.411  -8.537  1.00 38.20           C  
ANISOU 2923  CA  MET A 193     4829   3653   6031    721   -129    272
ATOM   2924  C   MET A 193     -11.020   3.524  -9.239  1.00 36.77           C  
ANISOU 2924  C   MET A 193     4565   3437   5972    660   -174    271
ATOM   2925  O   MET A 193     -10.903   3.298 -10.442  1.00 46.66           O  
ANISOU 2925  O   MET A 193     5702   4654   7375    595   -233    262
ATOM   2926  CB  MET A 193      -9.075   3.520  -7.661  1.00 37.23           C  
ANISOU 2926  CB  MET A 193     4797   3557   5794    765   -103    299
ATOM   2927  CG  MET A 193      -7.676   4.096  -7.431  1.00 56.89           C  
ANISOU 2927  CG  MET A 193     7367   6085   8162    821    -78    293
ATOM   2928  SD  MET A 193      -6.620   3.019  -6.428  1.00 64.60           S  
ANISOU 2928  SD  MET A 193     8423   7088   9034    851    -78    311
ATOM   2929  CE  MET A 193      -6.337   4.048  -4.964  1.00 64.48           C  
ANISOU 2929  CE  MET A 193     8453   7122   8925    878    -81    284
ATOM   2930  H   MET A 193     -10.557   5.340  -6.711  1.00 38.29           H  
ATOM   2931  HA  MET A 193      -9.381   4.902  -9.305  1.00 38.20           H  
ATOM   2932  HB3 MET A 193      -8.940   2.547  -8.138  1.00 37.23           H  
ATOM   2933  HB2 MET A 193      -9.555   3.312  -6.707  1.00 37.23           H  
ATOM   2934  HG3 MET A 193      -7.733   5.079  -6.969  1.00 56.89           H  
ATOM   2935  HG2 MET A 193      -7.185   4.232  -8.394  1.00 56.89           H  
ATOM   2936  HE1 MET A 193      -5.611   3.565  -4.312  1.00 64.48           H  
ATOM   2937  HE2 MET A 193      -5.947   5.024  -5.246  1.00 64.48           H  
ATOM   2938  HE3 MET A 193      -7.260   4.191  -4.406  1.00 64.48           H  
ATOM   2939  N   LEU A 194     -12.054   3.077  -8.501  1.00 42.02           N  
ANISOU 2939  N   LEU A 194     5284   4110   6572    680   -156    276
ATOM   2940  CA  LEU A 194     -13.200   2.310  -8.994  1.00 47.73           C  
ANISOU 2940  CA  LEU A 194     5931   4802   7404    626   -201    274
ATOM   2941  C   LEU A 194     -13.972   3.062 -10.092  1.00 45.68           C  
ANISOU 2941  C   LEU A 194     5544   4509   7304    562   -259    238
ATOM   2942  O   LEU A 194     -14.297   2.464 -11.115  1.00 47.42           O  
ANISOU 2942  O   LEU A 194     5655   4696   7668    496   -325    229
ATOM   2943  CB  LEU A 194     -14.106   1.949  -7.792  1.00 48.97           C  
ANISOU 2943  CB  LEU A 194     6176   4977   7454    664   -167    282
ATOM   2944  CG  LEU A 194     -15.407   1.174  -8.109  1.00 43.41           C  
ANISOU 2944  CG  LEU A 194     5401   4242   6849    614   -209    278
ATOM   2945  CD1 LEU A 194     -15.138  -0.186  -8.775  1.00 36.60           C  
ANISOU 2945  CD1 LEU A 194     4485   3357   6066    574   -250    296
ATOM   2946  CD2 LEU A 194     -16.247   0.996  -6.835  1.00 36.49           C  
ANISOU 2946  CD2 LEU A 194     4622   3388   5856    657   -170    286
ATOM   2947  H   LEU A 194     -12.056   3.306  -7.516  1.00 42.02           H  
ATOM   2948  HA  LEU A 194     -12.806   1.390  -9.429  1.00 47.73           H  
ATOM   2949  HB3 LEU A 194     -14.377   2.869  -7.275  1.00 48.97           H  
ATOM   2950  HB2 LEU A 194     -13.521   1.373  -7.073  1.00 48.97           H  
ATOM   2951  HG  LEU A 194     -16.013   1.765  -8.795  1.00 43.41           H  
ATOM   2952 HD11 LEU A 194     -16.070  -0.721  -8.961  1.00 36.60           H  
ATOM   2953 HD12 LEU A 194     -14.640  -0.069  -9.737  1.00 36.60           H  
ATOM   2954 HD13 LEU A 194     -14.510  -0.818  -8.147  1.00 36.60           H  
ATOM   2955 HD21 LEU A 194     -17.188   0.490  -7.051  1.00 36.49           H  
ATOM   2956 HD22 LEU A 194     -15.715   0.407  -6.087  1.00 36.49           H  
ATOM   2957 HD23 LEU A 194     -16.490   1.960  -6.387  1.00 36.49           H  
ATOM   2958  N   GLY A 195     -14.211   4.371  -9.904  1.00 43.58           N  
ANISOU 2958  N   GLY A 195     5288   4254   7016    579   -241    215
ATOM   2959  CA  GLY A 195     -14.889   5.242 -10.861  1.00 38.01           C  
ANISOU 2959  CA  GLY A 195     4462   3519   6459    519   -298    176
ATOM   2960  C   GLY A 195     -14.092   5.495 -12.149  1.00 46.20           C  
ANISOU 2960  C   GLY A 195     5402   4534   7620    472   -349    161
ATOM   2961  O   GLY A 195     -14.694   5.610 -13.215  1.00 47.65           O  
ANISOU 2961  O   GLY A 195     5459   4684   7961    403   -421    132
ATOM   2962  H   GLY A 195     -13.913   4.789  -9.032  1.00 43.58           H  
ATOM   2963  HA3 GLY A 195     -15.075   6.201 -10.377  1.00 38.01           H  
ATOM   2964  HA2 GLY A 195     -15.865   4.823 -11.110  1.00 38.01           H  
ATOM   2965  N   VAL A 196     -12.752   5.540 -12.063  1.00 43.06           N  
ANISOU 2965  N   VAL A 196     5056   4154   7150    507   -315    178
ATOM   2966  CA  VAL A 196     -11.843   5.705 -13.199  1.00 48.44           C  
ANISOU 2966  CA  VAL A 196     5650   4815   7942    464   -361    166
ATOM   2967  C   VAL A 196     -11.675   4.382 -13.977  1.00 60.35           C  
ANISOU 2967  C   VAL A 196     7075   6294   9560    408   -421    176
ATOM   2968  O   VAL A 196     -11.603   4.431 -15.203  1.00 64.92           O  
ANISOU 2968  O   VAL A 196     7530   6842  10296    341   -495    149
ATOM   2969  CB  VAL A 196     -10.484   6.258 -12.678  1.00 52.36           C  
ANISOU 2969  CB  VAL A 196     6228   5340   8326    520   -308    185
ATOM   2970  CG1 VAL A 196      -9.327   6.170 -13.687  1.00 38.45           C  
ANISOU 2970  CG1 VAL A 196     4379   3555   6674    475   -355    178
ATOM   2971  CG2 VAL A 196     -10.626   7.732 -12.249  1.00 52.96           C  
ANISOU 2971  CG2 VAL A 196     6364   5442   8318    566   -263    168
ATOM   2972  H   VAL A 196     -12.331   5.448 -11.148  1.00 43.06           H  
ATOM   2973  HA  VAL A 196     -12.267   6.435 -13.892  1.00 48.44           H  
ATOM   2974  HB  VAL A 196     -10.190   5.680 -11.801  1.00 52.36           H  
ATOM   2975 HG11 VAL A 196      -8.440   6.667 -13.294  1.00 38.45           H  
ATOM   2976 HG12 VAL A 196      -9.046   5.140 -13.905  1.00 38.45           H  
ATOM   2977 HG13 VAL A 196      -9.586   6.658 -14.627  1.00 38.45           H  
ATOM   2978 HG21 VAL A 196      -9.730   8.078 -11.732  1.00 52.96           H  
ATOM   2979 HG22 VAL A 196     -10.778   8.377 -13.115  1.00 52.96           H  
ATOM   2980 HG23 VAL A 196     -11.472   7.892 -11.584  1.00 52.96           H  
ATOM   2981  N   TYR A 197     -11.661   3.213 -13.307  1.00 52.94           N  
ANISOU 2981  N   TYR A 197     6205   5367   8544    434   -394    212
ATOM   2982  CA  TYR A 197     -11.614   1.899 -13.963  1.00 46.00           C  
ANISOU 2982  CA  TYR A 197     5252   4462   7763    383   -452    223
ATOM   2983  C   TYR A 197     -12.951   1.531 -14.630  1.00 50.93           C  
ANISOU 2983  C   TYR A 197     5778   5059   8516    324   -518    199
ATOM   2984  O   TYR A 197     -12.931   0.891 -15.679  1.00 51.66           O  
ANISOU 2984  O   TYR A 197     5762   5123   8744    262   -592    191
ATOM   2985  CB  TYR A 197     -11.201   0.794 -12.961  1.00 42.43           C  
ANISOU 2985  CB  TYR A 197     4901   4030   7192    428   -405    266
ATOM   2986  CG  TYR A 197      -9.709   0.744 -12.655  1.00 50.75           C  
ANISOU 2986  CG  TYR A 197     6018   5104   8159    469   -363    290
ATOM   2987  CD1 TYR A 197      -8.770   0.593 -13.700  1.00 36.68           C  
ANISOU 2987  CD1 TYR A 197     4160   3303   6475    428   -409    291
ATOM   2988  CD2 TYR A 197      -9.249   0.839 -11.324  1.00 45.89           C  
ANISOU 2988  CD2 TYR A 197     5540   4529   7368    548   -283    309
ATOM   2989  CE1 TYR A 197      -7.389   0.596 -13.423  1.00 44.24           C  
ANISOU 2989  CE1 TYR A 197     5174   4279   7355    465   -371    313
ATOM   2990  CE2 TYR A 197      -7.869   0.847 -11.046  1.00 47.98           C  
ANISOU 2990  CE2 TYR A 197     5861   4814   7554    586   -249    328
ATOM   2991  CZ  TYR A 197      -6.938   0.739 -12.097  1.00 45.00           C  
ANISOU 2991  CZ  TYR A 197     5406   4416   7276    544   -291    331
ATOM   2992  OH  TYR A 197      -5.600   0.776 -11.832  1.00 52.12           O  
ANISOU 2992  OH  TYR A 197     6363   5339   8101    582   -257    351
ATOM   2993  H   TYR A 197     -11.698   3.232 -12.296  1.00 52.94           H  
ATOM   2994  HA  TYR A 197     -10.881   1.937 -14.764  1.00 46.00           H  
ATOM   2995  HB3 TYR A 197     -11.459  -0.189 -13.361  1.00 42.43           H  
ATOM   2996  HB2 TYR A 197     -11.770   0.896 -12.036  1.00 42.43           H  
ATOM   2997  HD1 TYR A 197      -9.102   0.487 -14.723  1.00 36.68           H  
ATOM   2998  HD2 TYR A 197      -9.952   0.918 -10.509  1.00 45.89           H  
ATOM   2999  HE1 TYR A 197      -6.678   0.499 -14.230  1.00 44.24           H  
ATOM   3000  HE2 TYR A 197      -7.530   0.942 -10.024  1.00 47.98           H  
ATOM   3001  HH  TYR A 197      -5.403   0.865 -10.912  1.00 52.12           H  
ATOM   3002  N   LEU A 198     -14.094   1.998 -14.095  1.00 44.06           N  
ANISOU 3002  N   LEU A 198     4940   4196   7603    342   -495    187
ATOM   3003  CA  LEU A 198     -15.409   1.889 -14.733  1.00 48.81           C  
ANISOU 3003  CA  LEU A 198     5442   4773   8332    286   -560    160
ATOM   3004  C   LEU A 198     -15.510   2.749 -16.007  1.00 51.55           C  
ANISOU 3004  C   LEU A 198     5656   5094   8836    225   -630    117
ATOM   3005  O   LEU A 198     -16.199   2.345 -16.943  1.00 50.80           O  
ANISOU 3005  O   LEU A 198     5442   4972   8886    162   -710     97
ATOM   3006  CB  LEU A 198     -16.514   2.311 -13.737  1.00 47.45           C  
ANISOU 3006  CB  LEU A 198     5335   4616   8079    321   -517    155
ATOM   3007  CG  LEU A 198     -16.860   1.243 -12.675  1.00 61.63           C  
ANISOU 3007  CG  LEU A 198     7230   6428   9759    362   -472    189
ATOM   3008  CD1 LEU A 198     -17.633   1.870 -11.503  1.00 73.00           C  
ANISOU 3008  CD1 LEU A 198     8727   7883  11129    392   -434    180
ATOM   3009  CD2 LEU A 198     -17.659   0.071 -13.269  1.00 57.35           C  
ANISOU 3009  CD2 LEU A 198     6615   5861   9314    313   -534    197
ATOM   3010  H   LEU A 198     -14.044   2.501 -13.218  1.00 44.06           H  
ATOM   3011  HA  LEU A 198     -15.561   0.852 -15.037  1.00 48.81           H  
ATOM   3012  HB3 LEU A 198     -17.432   2.564 -14.271  1.00 47.45           H  
ATOM   3013  HB2 LEU A 198     -16.204   3.233 -13.243  1.00 47.45           H  
ATOM   3014  HG  LEU A 198     -15.933   0.836 -12.272  1.00 61.63           H  
ATOM   3015 HD11 LEU A 198     -17.845   1.129 -10.731  1.00 73.00           H  
ATOM   3016 HD12 LEU A 198     -17.064   2.672 -11.035  1.00 73.00           H  
ATOM   3017 HD13 LEU A 198     -18.584   2.288 -11.834  1.00 73.00           H  
ATOM   3018 HD21 LEU A 198     -17.897  -0.668 -12.503  1.00 57.35           H  
ATOM   3019 HD22 LEU A 198     -18.600   0.412 -13.702  1.00 57.35           H  
ATOM   3020 HD23 LEU A 198     -17.102  -0.447 -14.049  1.00 57.35           H  
ATOM   3021  N   ARG A 199     -14.792   3.885 -16.072  1.00 53.14           N  
ANISOU 3021  N   ARG A 199     5875   5305   9010    245   -604    101
ATOM   3022  CA  ARG A 199     -14.696   4.737 -17.258  1.00 52.62           C  
ANISOU 3022  CA  ARG A 199     5687   5216   9089    188   -669     58
ATOM   3023  C   ARG A 199     -13.695   4.193 -18.296  1.00 60.74           C  
ANISOU 3023  C   ARG A 199     6636   6224  10217    143   -725     62
ATOM   3024  O   ARG A 199     -13.893   4.451 -19.481  1.00 66.86           O  
ANISOU 3024  O   ARG A 199     7280   6973  11151     77   -808     29
ATOM   3025  CB  ARG A 199     -14.242   6.150 -16.842  1.00 53.54           C  
ANISOU 3025  CB  ARG A 199     5852   5349   9141    225   -622     41
ATOM   3026  CG  ARG A 199     -15.359   6.981 -16.198  1.00 63.78           C  
ANISOU 3026  CG  ARG A 199     7198   6661  10376    255   -584     26
ATOM   3027  CD  ARG A 199     -14.861   8.360 -15.745  1.00 82.53           C  
ANISOU 3027  CD  ARG A 199     9606   9049  12701    285   -548      6
ATOM   3028  NE  ARG A 199     -15.987   9.232 -15.385  1.00 96.33           N  
ANISOU 3028  NE  ARG A 199    11366  10804  14430    297   -533    -18
ATOM   3029  CZ  ARG A 199     -16.652  10.051 -16.221  1.00105.48           C  
ANISOU 3029  CZ  ARG A 199    12418  11941  15720    244   -591    -65
ATOM   3030  NH1 ARG A 199     -16.330  10.141 -17.520  1.00109.28           N  
ANISOU 3030  NH1 ARG A 199    12771  12392  16359    177   -669    -93
ATOM   3031  NH2 ARG A 199     -17.664  10.788 -15.746  1.00107.14           N1+
ANISOU 3031  NH2 ARG A 199    12647  12159  15902    259   -572    -84
ATOM   3032  H   ARG A 199     -14.251   4.154 -15.262  1.00 53.14           H  
ATOM   3033  HA  ARG A 199     -15.673   4.806 -17.740  1.00 52.62           H  
ATOM   3034  HB3 ARG A 199     -13.905   6.698 -17.720  1.00 53.54           H  
ATOM   3035  HB2 ARG A 199     -13.383   6.094 -16.173  1.00 53.54           H  
ATOM   3036  HG3 ARG A 199     -15.790   6.449 -15.352  1.00 63.78           H  
ATOM   3037  HG2 ARG A 199     -16.170   7.104 -16.917  1.00 63.78           H  
ATOM   3038  HD3 ARG A 199     -14.259   8.835 -16.520  1.00 82.53           H  
ATOM   3039  HD2 ARG A 199     -14.211   8.249 -14.876  1.00 82.53           H  
ATOM   3040  HE  ARG A 199     -16.289   9.179 -14.422  1.00 96.33           H  
ATOM   3041 HH12 ARG A 199     -16.839  10.758 -18.136  1.00109.28           H  
ATOM   3042 HH11 ARG A 199     -15.564   9.596 -17.889  1.00109.28           H  
ATOM   3043 HH22 ARG A 199     -18.178  11.406 -16.356  1.00107.14           H  
ATOM   3044 HH21 ARG A 199     -17.923  10.732 -14.771  1.00107.14           H  
ATOM   3045  N   ILE A 200     -12.662   3.428 -17.889  1.00 51.15           N  
ANISOU 3045  N   ILE A 200     5497   5025   8913    179   -684    101
ATOM   3046  CA  ILE A 200     -11.718   2.753 -18.792  1.00 48.01           C  
ANISOU 3046  CA  ILE A 200     5030   4609   8602    139   -735    108
ATOM   3047  C   ILE A 200     -12.421   1.620 -19.558  1.00 54.91           C  
ANISOU 3047  C   ILE A 200     5805   5459   9598     79   -814    107
ATOM   3048  O   ILE A 200     -12.297   1.554 -20.779  1.00 61.08           O  
ANISOU 3048  O   ILE A 200     6459   6215  10532     14   -897     80
ATOM   3049  CB  ILE A 200     -10.482   2.223 -17.999  1.00 53.33           C  
ANISOU 3049  CB  ILE A 200     5814   5306   9144    194   -670    153
ATOM   3050  CG1 ILE A 200      -9.545   3.388 -17.626  1.00 58.68           C  
ANISOU 3050  CG1 ILE A 200     6566   6006   9722    245   -607    151
ATOM   3051  CG2 ILE A 200      -9.668   1.148 -18.758  1.00 54.78           C  
ANISOU 3051  CG2 ILE A 200     5928   5472   9415    151   -725    167
ATOM   3052  CD1 ILE A 200      -8.566   3.095 -16.482  1.00 51.84           C  
ANISOU 3052  CD1 ILE A 200     5804   5165   8726    302   -545    193
ATOM   3053  H   ILE A 200     -12.541   3.279 -16.897  1.00 51.15           H  
ATOM   3054  HA  ILE A 200     -11.369   3.476 -19.533  1.00 48.01           H  
ATOM   3055  HB  ILE A 200     -10.839   1.765 -17.077  1.00 53.33           H  
ATOM   3056 HG13 ILE A 200     -10.124   4.267 -17.351  1.00 58.68           H  
ATOM   3057 HG12 ILE A 200      -8.980   3.664 -18.514  1.00 58.68           H  
ATOM   3058 HG21 ILE A 200      -8.721   0.945 -18.269  1.00 54.78           H  
ATOM   3059 HG22 ILE A 200     -10.198   0.197 -18.817  1.00 54.78           H  
ATOM   3060 HG23 ILE A 200      -9.434   1.464 -19.774  1.00 54.78           H  
ATOM   3061 HD11 ILE A 200      -7.883   3.931 -16.370  1.00 51.84           H  
ATOM   3062 HD12 ILE A 200      -9.080   2.970 -15.532  1.00 51.84           H  
ATOM   3063 HD13 ILE A 200      -7.956   2.211 -16.657  1.00 51.84           H  
ATOM   3064  N   PHE A 201     -13.156   0.744 -18.851  1.00 53.71           N  
ANISOU 3064  N   PHE A 201     5712   5316   9380    102   -790    135
ATOM   3065  CA  PHE A 201     -13.819  -0.420 -19.439  1.00 52.20           C  
ANISOU 3065  CA  PHE A 201     5435   5104   9294     51   -863    136
ATOM   3066  C   PHE A 201     -15.104  -0.046 -20.201  1.00 63.34           C  
ANISOU 3066  C   PHE A 201     6728   6495  10843     -3   -934     93
ATOM   3067  O   PHE A 201     -15.490  -0.785 -21.105  1.00 77.89           O  
ANISOU 3067  O   PHE A 201     8529   8331  12733    -28   -982     85
ATOM   3068  CB  PHE A 201     -14.159  -1.431 -18.321  1.00 43.71           C  
ANISOU 3068  CB  PHE A 201     4457   4043   8106     92   -816    174
ATOM   3069  CG  PHE A 201     -12.958  -2.019 -17.589  1.00 48.16           C  
ANISOU 3069  CG  PHE A 201     5126   4625   8547    140   -755    217
ATOM   3070  CD1 PHE A 201     -11.834  -2.492 -18.301  1.00 52.71           C  
ANISOU 3070  CD1 PHE A 201     5657   5191   9178    114   -789    228
ATOM   3071  CD2 PHE A 201     -12.962  -2.092 -16.179  1.00 50.22           C  
ANISOU 3071  CD2 PHE A 201     5529   4915   8639    211   -666    244
ATOM   3072  CE1 PHE A 201     -10.715  -2.993 -17.609  1.00 51.15           C  
ANISOU 3072  CE1 PHE A 201     5553   5012   8869    159   -734    267
ATOM   3073  CE2 PHE A 201     -11.841  -2.591 -15.487  1.00 41.32           C  
ANISOU 3073  CE2 PHE A 201     4495   3807   7399    256   -613    281
ATOM   3074  CZ  PHE A 201     -10.714  -3.036 -16.202  1.00 42.39           C  
ANISOU 3074  CZ  PHE A 201     4583   3931   7592    230   -646    293
ATOM   3075  H   PHE A 201     -13.204   0.853 -17.846  1.00 53.71           H  
ATOM   3076  HA  PHE A 201     -13.146  -0.885 -20.162  1.00 52.20           H  
ATOM   3077  HB3 PHE A 201     -14.717  -2.270 -18.739  1.00 43.71           H  
ATOM   3078  HB2 PHE A 201     -14.824  -0.960 -17.595  1.00 43.71           H  
ATOM   3079  HD1 PHE A 201     -11.811  -2.468 -19.380  1.00 52.71           H  
ATOM   3080  HD2 PHE A 201     -13.817  -1.744 -15.618  1.00 50.22           H  
ATOM   3081  HE1 PHE A 201      -9.856  -3.342 -18.162  1.00 51.15           H  
ATOM   3082  HE2 PHE A 201     -11.845  -2.628 -14.408  1.00 41.32           H  
ATOM   3083  HZ  PHE A 201      -9.854  -3.413 -15.671  1.00 42.39           H  
ATOM   3084  N   ALA A 202     -15.724   1.109 -19.897  1.00 65.24           N  
ANISOU 3084  N   ALA A 202     6995   6744  11048     17   -902     69
ATOM   3085  CA  ALA A 202     -16.849   1.668 -20.650  1.00 68.00           C  
ANISOU 3085  CA  ALA A 202     7278   7086  11475    -12   -945     29
ATOM   3086  C   ALA A 202     -16.377   2.371 -21.935  1.00 66.50           C  
ANISOU 3086  C   ALA A 202     7070   6897  11299    -18   -961      2
ATOM   3087  O   ALA A 202     -17.081   2.309 -22.943  1.00 65.65           O  
ANISOU 3087  O   ALA A 202     6947   6791  11205    -28   -987    -17
ATOM   3088  CB  ALA A 202     -17.567   2.708 -19.778  1.00 62.19           C  
ANISOU 3088  CB  ALA A 202     6556   6354  10718      3   -914      9
ATOM   3089  H   ALA A 202     -15.361   1.659 -19.131  1.00 65.24           H  
ATOM   3090  HA  ALA A 202     -17.550   0.873 -20.912  1.00 68.00           H  
ATOM   3091  HB1 ALA A 202     -18.389   3.181 -20.317  1.00 62.19           H  
ATOM   3092  HB2 ALA A 202     -17.995   2.242 -18.890  1.00 62.19           H  
ATOM   3093  HB3 ALA A 202     -16.890   3.498 -19.448  1.00 62.19           H  
ATOM   3094  N   ALA A 203     -15.184   2.997 -21.917  1.00 60.46           N  
ANISOU 3094  N   ALA A 203     6308   6132  10531    -13   -944      0
ATOM   3095  CA  ALA A 203     -14.558   3.639 -23.075  1.00 54.49           C  
ANISOU 3095  CA  ALA A 203     5538   5377   9789    -20   -958    -23
ATOM   3096  C   ALA A 203     -13.967   2.604 -24.044  1.00 63.54           C  
ANISOU 3096  C   ALA A 203     6676   6522  10944    -33   -988     -5
ATOM   3097  O   ALA A 203     -14.043   2.806 -25.253  1.00 66.78           O  
ANISOU 3097  O   ALA A 203     7070   6935  11369    -42  -1011    -25
ATOM   3098  CB  ALA A 203     -13.419   4.556 -22.596  1.00 47.48           C  
ANISOU 3098  CB  ALA A 203     4655   4489   8895    -10   -932    -29
ATOM   3099  H   ALA A 203     -14.666   3.015 -21.049  1.00 60.46           H  
ATOM   3100  HA  ALA A 203     -15.302   4.238 -23.604  1.00 54.49           H  
ATOM   3101  HB1 ALA A 203     -12.904   5.025 -23.436  1.00 47.48           H  
ATOM   3102  HB2 ALA A 203     -13.806   5.362 -21.972  1.00 47.48           H  
ATOM   3103  HB3 ALA A 203     -12.673   4.013 -22.015  1.00 47.48           H  
ATOM   3104  N   ALA A 204     -13.436   1.483 -23.525  1.00 68.62           N  
ANISOU 3104  N   ALA A 204     7330   7161  11581    -34   -988     33
ATOM   3105  CA  ALA A 204     -12.901   0.367 -24.303  1.00 56.71           C  
ANISOU 3105  CA  ALA A 204     5815   5651  10081    -46  -1018     52
ATOM   3106  C   ALA A 204     -14.011  -0.380 -25.053  1.00 66.24           C  
ANISOU 3106  C   ALA A 204     7010   6859  11298    -56  -1047     45
ATOM   3107  O   ALA A 204     -13.864  -0.666 -26.239  1.00 72.15           O  
ANISOU 3107  O   ALA A 204     7744   7610  12059    -67  -1074     38
ATOM   3108  CB  ALA A 204     -12.228  -0.625 -23.348  1.00 51.64           C  
ANISOU 3108  CB  ALA A 204     5188   5005   9429    -44  -1010     95
ATOM   3109  H   ALA A 204     -13.384   1.407 -22.518  1.00 68.62           H  
ATOM   3110  HA  ALA A 204     -12.165   0.745 -25.016  1.00 56.71           H  
ATOM   3111  HB1 ALA A 204     -11.753  -1.419 -23.921  1.00 51.64           H  
ATOM   3112  HB2 ALA A 204     -11.461  -0.151 -22.741  1.00 51.64           H  
ATOM   3113  HB3 ALA A 204     -12.938  -1.085 -22.660  1.00 51.64           H  
ATOM   3114  N   ARG A 205     -15.132  -0.644 -24.360  1.00 71.36           N  
ANISOU 3114  N   ARG A 205     7665   7507  11941    -52  -1043     48
ATOM   3115  CA  ARG A 205     -16.350  -1.274 -24.867  1.00 77.96           C  
ANISOU 3115  CA  ARG A 205     8490   8344  12786    -60  -1070     42
ATOM   3116  C   ARG A 205     -17.024  -0.456 -25.984  1.00 86.41           C  
ANISOU 3116  C   ARG A 205     9542   9421  13871    -64  -1080      4
ATOM   3117  O   ARG A 205     -17.577  -1.049 -26.908  1.00 92.34           O  
ANISOU 3117  O   ARG A 205    10277  10174  14634    -74  -1107     -2
ATOM   3118  CB  ARG A 205     -17.293  -1.474 -23.661  1.00 83.04           C  
ANISOU 3118  CB  ARG A 205     9145   8985  13420    -54  -1060     53
ATOM   3119  CG  ARG A 205     -18.699  -2.029 -23.964  1.00 95.11           C  
ANISOU 3119  CG  ARG A 205    10663  10515  14960    -60  -1082     42
ATOM   3120  CD  ARG A 205     -19.544  -2.185 -22.691  1.00103.35           C  
ANISOU 3120  CD  ARG A 205    11719  11556  15992    -51  -1067     47
ATOM   3121  NE  ARG A 205     -19.884  -0.875 -22.117  1.00111.84           N  
ANISOU 3121  NE  ARG A 205    12802  12635  17057    -39  -1033     29
ATOM   3122  CZ  ARG A 205     -20.450  -0.660 -20.918  1.00113.31           C  
ANISOU 3122  CZ  ARG A 205    13002  12820  17230    -30  -1011     34
ATOM   3123  NH1 ARG A 205     -20.792  -1.679 -20.116  1.00112.30           N  
ANISOU 3123  NH1 ARG A 205    12882  12689  17099    -31  -1019     55
ATOM   3124  NH2 ARG A 205     -20.676   0.597 -20.516  1.00112.39           N1+
ANISOU 3124  NH2 ARG A 205    12892  12707  17105    -20   -981     17
ATOM   3125  H   ARG A 205     -15.145  -0.369 -23.388  1.00 71.36           H  
ATOM   3126  HA  ARG A 205     -16.084  -2.251 -25.276  1.00 77.96           H  
ATOM   3127  HB3 ARG A 205     -17.399  -0.521 -23.140  1.00 83.04           H  
ATOM   3128  HB2 ARG A 205     -16.808  -2.148 -22.954  1.00 83.04           H  
ATOM   3129  HG3 ARG A 205     -18.609  -2.995 -24.461  1.00 95.11           H  
ATOM   3130  HG2 ARG A 205     -19.235  -1.379 -24.657  1.00 95.11           H  
ATOM   3131  HD3 ARG A 205     -19.007  -2.783 -21.953  1.00103.35           H  
ATOM   3132  HD2 ARG A 205     -20.470  -2.712 -22.921  1.00103.35           H  
ATOM   3133  HE  ARG A 205     -19.669  -0.075 -22.695  1.00111.84           H  
ATOM   3134 HH12 ARG A 205     -21.218  -1.509 -19.216  1.00112.30           H  
ATOM   3135 HH11 ARG A 205     -20.623  -2.630 -20.411  1.00112.30           H  
ATOM   3136 HH22 ARG A 205     -21.105   0.779 -19.621  1.00112.39           H  
ATOM   3137 HH21 ARG A 205     -20.433   1.375 -21.112  1.00112.39           H  
ATOM   3138  N   ARG A 206     -16.957   0.885 -25.905  1.00 89.04           N  
ANISOU 3138  N   ARG A 206     9875   9757  14201    -56  -1057    -23
ATOM   3139  CA  ARG A 206     -17.527   1.820 -26.875  1.00 89.91           C  
ANISOU 3139  CA  ARG A 206     9966   9873  14323    -60  -1065    -60
ATOM   3140  C   ARG A 206     -16.631   1.995 -28.120  1.00 87.12           C  
ANISOU 3140  C   ARG A 206     9599   9522  13980    -69  -1083    -68
ATOM   3141  O   ARG A 206     -17.151   2.318 -29.187  1.00 97.80           O  
ANISOU 3141  O   ARG A 206    10933  10880  15345    -77  -1101    -88
ATOM   3142  CB  ARG A 206     -17.709   3.181 -26.161  1.00103.24           C  
ANISOU 3142  CB  ARG A 206    11659  11562  16004    -49  -1037    -85
ATOM   3143  CG  ARG A 206     -18.373   4.278 -27.014  1.00119.44           C  
ANISOU 3143  CG  ARG A 206    13693  13621  18069    -52  -1043   -124
ATOM   3144  CD  ARG A 206     -18.711   5.540 -26.210  1.00139.30           C  
ANISOU 3144  CD  ARG A 206    16213  16138  20577    -41  -1016   -149
ATOM   3145  NE  ARG A 206     -19.338   6.554 -27.068  1.00151.63           N  
ANISOU 3145  NE  ARG A 206    17757  17706  22151    -45  -1023   -186
ATOM   3146  CZ  ARG A 206     -19.679   7.800 -26.697  1.00155.44           C  
ANISOU 3146  CZ  ARG A 206    18239  18190  22631    -37  -1004   -214
ATOM   3147  NH1 ARG A 206     -19.459   8.240 -25.450  1.00154.91           N  
ANISOU 3147  NH1 ARG A 206    18189  18121  22550    -25   -977   -210
ATOM   3148  NH2 ARG A 206     -20.249   8.618 -27.591  1.00155.24           N1+
ANISOU 3148  NH2 ARG A 206    18196  18172  22618    -42  -1013   -245
ATOM   3149  H   ARG A 206     -16.484   1.286 -25.107  1.00 89.04           H  
ATOM   3150  HA  ARG A 206     -18.504   1.453 -27.197  1.00 89.91           H  
ATOM   3151  HB3 ARG A 206     -16.746   3.542 -25.795  1.00103.24           H  
ATOM   3152  HB2 ARG A 206     -18.324   3.020 -25.275  1.00103.24           H  
ATOM   3153  HG3 ARG A 206     -19.286   3.881 -27.461  1.00119.44           H  
ATOM   3154  HG2 ARG A 206     -17.720   4.558 -27.842  1.00119.44           H  
ATOM   3155  HD3 ARG A 206     -17.804   5.956 -25.769  1.00139.30           H  
ATOM   3156  HD2 ARG A 206     -19.391   5.299 -25.392  1.00139.30           H  
ATOM   3157  HE  ARG A 206     -19.532   6.266 -28.017  1.00151.63           H  
ATOM   3158 HH12 ARG A 206     -19.717   9.178 -25.180  1.00154.91           H  
ATOM   3159 HH11 ARG A 206     -19.029   7.630 -24.770  1.00154.91           H  
ATOM   3160 HH22 ARG A 206     -20.511   9.558 -27.331  1.00155.24           H  
ATOM   3161 HH21 ARG A 206     -20.421   8.304 -28.535  1.00155.24           H  
ATOM   3162  N   GLN A 207     -15.310   1.772 -28.003  1.00 78.98           N  
ANISOU 3162  N   GLN A 207     8576   8488  12944    -69  -1077    -51
ATOM   3163  CA  GLN A 207     -14.345   1.907 -29.100  1.00 68.68           C  
ANISOU 3163  CA  GLN A 207     7258   7186  11649    -78  -1092    -59
ATOM   3164  C   GLN A 207     -14.143   0.592 -29.877  1.00 73.91           C  
ANISOU 3164  C   GLN A 207     7913   7850  12321    -90  -1123    -41
ATOM   3165  O   GLN A 207     -13.751   0.647 -31.042  1.00 78.55           O  
ANISOU 3165  O   GLN A 207     8483   8443  12918   -100  -1142    -56
ATOM   3166  CB  GLN A 207     -12.986   2.337 -28.510  1.00 53.77           C  
ANISOU 3166  CB  GLN A 207     5382   5294   9755    -72  -1075    -49
ATOM   3167  CG  GLN A 207     -12.970   3.827 -28.114  1.00 60.01           C  
ANISOU 3167  CG  GLN A 207     6178   6085  10540    -60  -1046    -72
ATOM   3168  CD  GLN A 207     -11.662   4.239 -27.437  1.00 75.36           C  
ANISOU 3168  CD  GLN A 207     8133   8024  12478    -54  -1028    -59
ATOM   3169  OE1 GLN A 207     -10.579   3.934 -27.928  1.00 79.53           O  
ANISOU 3169  OE1 GLN A 207     8658   8550  13008    -61  -1040    -42
ATOM   3170  NE2 GLN A 207     -11.752   4.947 -26.311  1.00 77.08           N  
ANISOU 3170  NE2 GLN A 207     8361   8240  12686    -41   -999    -67
ATOM   3171  H   GLN A 207     -14.945   1.516 -27.097  1.00 78.98           H  
ATOM   3172  HA  GLN A 207     -14.678   2.665 -29.812  1.00 68.68           H  
ATOM   3173  HB3 GLN A 207     -12.193   2.175 -29.241  1.00 53.77           H  
ATOM   3174  HB2 GLN A 207     -12.734   1.712 -27.651  1.00 53.77           H  
ATOM   3175  HG3 GLN A 207     -13.814   4.063 -27.467  1.00 60.01           H  
ATOM   3176  HG2 GLN A 207     -13.094   4.442 -29.006  1.00 60.01           H  
ATOM   3177 HE22 GLN A 207     -10.898   5.240 -25.850  1.00 77.08           H  
ATOM   3178 HE21 GLN A 207     -12.654   5.180 -25.924  1.00 77.08           H  
ATOM   3179  N   LEU A 208     -14.424  -0.574 -29.267  1.00 72.00           N  
ANISOU 3179  N   LEU A 208     7681   7603  12073    -91  -1129    -10
ATOM   3180  CA  LEU A 208     -14.331  -1.896 -29.893  1.00 76.75           C  
ANISOU 3180  CA  LEU A 208     8275   8204  12681   -102  -1158     10
ATOM   3181  C   LEU A 208     -15.513  -2.119 -30.848  1.00 86.62           C  
ANISOU 3181  C   LEU A 208     9507   9461  13944   -109  -1181     -7
ATOM   3182  O   LEU A 208     -15.609  -3.082 -31.606  1.00 92.22           O  
ANISOU 3182  O   LEU A 208    10203  10173  14662   -120  -1207     -4
ATOM   3183  CB  LEU A 208     -14.357  -2.987 -28.794  1.00 77.95           C  
ANISOU 3183  CB  LEU A 208     8444   8350  12825   -100  -1158     46
ATOM   3184  CG  LEU A 208     -12.997  -3.230 -28.102  1.00 88.41           C  
ANISOU 3184  CG  LEU A 208     9782   9669  14141    -98  -1148     75
ATOM   3185  CD1 LEU A 208     -13.181  -3.973 -26.770  1.00 94.11           C  
ANISOU 3185  CD1 LEU A 208    10521  10385  14853    -94  -1144    109
ATOM   3186  CD2 LEU A 208     -12.024  -4.009 -29.004  1.00 87.24           C  
ANISOU 3186  CD2 LEU A 208     9624   9523  14002   -109  -1171     82
ATOM   3187  H   LEU A 208     -14.716  -0.544 -28.300  1.00 72.00           H  
ATOM   3188  HA  LEU A 208     -13.408  -1.963 -30.471  1.00 76.75           H  
ATOM   3189  HXT LEU A 208     -16.259  -1.326 -30.805  1.00 86.62           H  
ATOM   3190  HB3 LEU A 208     -14.696  -3.941 -29.202  1.00 77.95           H  
ATOM   3191  HB2 LEU A 208     -15.107  -2.714 -28.049  1.00 77.95           H  
ATOM   3192  HG  LEU A 208     -12.546  -2.265 -27.873  1.00 88.41           H  
ATOM   3193 HD11 LEU A 208     -12.227  -4.095 -26.255  1.00 94.11           H  
ATOM   3194 HD12 LEU A 208     -13.845  -3.429 -26.098  1.00 94.11           H  
ATOM   3195 HD13 LEU A 208     -13.606  -4.965 -26.925  1.00 94.11           H  
ATOM   3196 HD21 LEU A 208     -11.084  -4.205 -28.489  1.00 87.24           H  
ATOM   3197 HD22 LEU A 208     -12.441  -4.974 -29.295  1.00 87.24           H  
ATOM   3198 HD23 LEU A 208     -11.786  -3.459 -29.913  1.00 87.24           H  
ATOM   3199  N   GLU A 219      -7.697  -6.291 -38.048  1.00112.89           N  
ANISOU 3199  N   GLU A 219    15017  13744  14132    735   -872   1871
ATOM   3200  CA  GLU A 219      -7.856  -6.820 -36.689  1.00107.87           C  
ANISOU 3200  CA  GLU A 219    14333  13152  13502    658   -896   1890
ATOM   3201  C   GLU A 219      -6.878  -6.189 -35.680  1.00 98.87           C  
ANISOU 3201  C   GLU A 219    13190  12005  12370    629   -834   1837
ATOM   3202  O   GLU A 219      -6.984  -6.460 -34.485  1.00101.43           O  
ANISOU 3202  O   GLU A 219    13479  12363  12698    567   -846   1841
ATOM   3203  CB  GLU A 219      -7.732  -8.358 -36.691  1.00120.25           C  
ANISOU 3203  CB  GLU A 219    15953  14738  14999    558   -954   1960
ATOM   3204  CG  GLU A 219      -8.934  -9.061 -37.337  1.00130.88           C  
ANISOU 3204  CG  GLU A 219    17291  16099  16339    580  -1026   2016
ATOM   3205  H1  GLU A 219      -8.257  -6.807 -38.712  1.00112.89           H  
ATOM   3206  H2  GLU A 219      -8.002  -5.330 -38.110  1.00112.89           H  
ATOM   3207  HA  GLU A 219      -8.859  -6.564 -36.345  1.00107.87           H  
ATOM   3208  HB3 GLU A 219      -7.644  -8.730 -35.669  1.00120.25           H  
ATOM   3209  HB2 GLU A 219      -6.814  -8.660 -37.198  1.00120.25           H  
ATOM   3210  HG1 GLU A 219      -8.818 -10.145 -37.292  1.00130.88           H  
ATOM   3211  HG2 GLU A 219      -9.862  -8.805 -36.825  1.00130.88           H  
ATOM   3212  HG3 GLU A 219      -9.041  -8.785 -38.386  1.00130.88           H  
ATOM   3213  N   ARG A 220      -5.936  -5.352 -36.149  1.00 92.55           N  
ANISOU 3213  N   ARG A 220    12431  11161  11574    674   -772   1785
ATOM   3214  CA  ARG A 220      -4.861  -4.752 -35.353  1.00 89.54           C  
ANISOU 3214  CA  ARG A 220    12053  10769  11197    648   -711   1733
ATOM   3215  C   ARG A 220      -5.355  -3.691 -34.354  1.00 87.74           C  
ANISOU 3215  C   ARG A 220    11722  10561  11053    694   -694   1675
ATOM   3216  O   ARG A 220      -4.803  -3.607 -33.259  1.00 94.50           O  
ANISOU 3216  O   ARG A 220    12553  11438  11916    654   -670   1658
ATOM   3217  CB  ARG A 220      -3.832  -4.093 -36.295  1.00 92.01           C  
ANISOU 3217  CB  ARG A 220    12443  11027  11491    673   -657   1694
ATOM   3218  CG  ARG A 220      -3.069  -5.096 -37.175  1.00105.21           C  
ANISOU 3218  CG  ARG A 220    14216  12685  13075    608   -646   1748
ATOM   3219  CD  ARG A 220      -1.992  -4.411 -38.028  1.00121.34           C  
ANISOU 3219  CD  ARG A 220    16332  14672  15101    635   -585   1706
ATOM   3220  NE  ARG A 220      -1.219  -5.390 -38.804  1.00129.81           N  
ANISOU 3220  NE  ARG A 220    17477  15743  16104    577   -562   1768
ATOM   3221  CZ  ARG A 220      -0.266  -5.094 -39.704  1.00133.86           C  
ANISOU 3221  CZ  ARG A 220    18033  16223  16606    593   -501   1755
ATOM   3222  NH1 ARG A 220       0.062  -3.823 -39.981  1.00134.85           N  
ANISOU 3222  NH1 ARG A 220    18172  16294  16772    640   -496   1645
ATOM   3223  NH2 ARG A 220       0.369  -6.088 -40.337  1.00135.89           N1+
ANISOU 3223  NH2 ARG A 220    18336  16482  16812    511   -503   1822
ATOM   3224  H   ARG A 220      -5.925  -5.189 -37.145  1.00 92.55           H  
ATOM   3225  HA  ARG A 220      -4.366  -5.544 -34.787  1.00 89.54           H  
ATOM   3226  HB3 ARG A 220      -3.102  -3.540 -35.701  1.00 92.01           H  
ATOM   3227  HB2 ARG A 220      -4.325  -3.353 -36.929  1.00 92.01           H  
ATOM   3228  HG3 ARG A 220      -3.765  -5.626 -37.827  1.00105.21           H  
ATOM   3229  HG2 ARG A 220      -2.603  -5.852 -36.541  1.00105.21           H  
ATOM   3230  HD3 ARG A 220      -1.305  -3.852 -37.392  1.00121.34           H  
ATOM   3231  HD2 ARG A 220      -2.456  -3.698 -38.711  1.00121.34           H  
ATOM   3232  HE  ARG A 220      -1.427  -6.361 -38.622  1.00129.81           H  
ATOM   3233 HH12 ARG A 220       0.779  -3.611 -40.659  1.00134.85           H  
ATOM   3234 HH11 ARG A 220      -0.411  -3.066 -39.509  1.00134.85           H  
ATOM   3235 HH22 ARG A 220       1.088  -5.886 -41.016  1.00135.89           H  
ATOM   3236 HH21 ARG A 220       0.135  -7.051 -40.141  1.00135.89           H  
ATOM   3237  N   ALA A 221      -6.393  -2.910 -34.703  1.00 85.70           N  
ANISOU 3237  N   ALA A 221    11406  10299  10857    772   -704   1640
ATOM   3238  CA  ALA A 221      -6.975  -1.877 -33.839  1.00 78.45           C  
ANISOU 3238  CA  ALA A 221    10382   9407  10017    809   -684   1585
ATOM   3239  C   ALA A 221      -7.848  -2.487 -32.728  1.00 82.13           C  
ANISOU 3239  C   ALA A 221    10791   9925  10490    770   -719   1631
ATOM   3240  O   ALA A 221      -7.883  -1.953 -31.620  1.00 87.08           O  
ANISOU 3240  O   ALA A 221    11357  10574  11154    763   -690   1599
ATOM   3241  CB  ALA A 221      -7.849  -0.948 -34.697  1.00 72.64           C  
ANISOU 3241  CB  ALA A 221     9598   8664   9336    884   -693   1543
ATOM   3242  H   ALA A 221      -6.808  -3.042 -35.614  1.00 85.70           H  
ATOM   3243  HA  ALA A 221      -6.174  -1.292 -33.382  1.00 78.45           H  
ATOM   3244  HB1 ALA A 221      -8.265  -0.137 -34.098  1.00 72.64           H  
ATOM   3245  HB2 ALA A 221      -7.265  -0.493 -35.498  1.00 72.64           H  
ATOM   3246  HB3 ALA A 221      -8.683  -1.479 -35.155  1.00 72.64           H  
ATOM   3247  N   ARG A 222      -8.496  -3.631 -33.008  1.00 80.05           N  
ANISOU 3247  N   ARG A 222    10544   9681  10193    741   -783   1704
ATOM   3248  CA  ARG A 222      -9.256  -4.432 -32.050  1.00 82.82           C  
ANISOU 3248  CA  ARG A 222    10842  10078  10546    685   -831   1751
ATOM   3249  C   ARG A 222      -8.304  -5.138 -31.066  1.00 87.73           C  
ANISOU 3249  C   ARG A 222    11504  10710  11119    591   -826   1767
ATOM   3250  O   ARG A 222      -8.592  -5.182 -29.872  1.00 82.73           O  
ANISOU 3250  O   ARG A 222    10819  10112  10504    551   -841   1771
ATOM   3251  CB  ARG A 222     -10.075  -5.475 -32.844  1.00 85.43           C  
ANISOU 3251  CB  ARG A 222    11183  10425  10851    671   -907   1823
ATOM   3252  CG  ARG A 222     -11.049  -6.315 -31.996  1.00 96.16           C  
ANISOU 3252  CG  ARG A 222    12483  11833  12220    614   -968   1869
ATOM   3253  CD  ARG A 222     -11.688  -7.469 -32.782  1.00109.31           C  
ANISOU 3253  CD  ARG A 222    14172  13511  13851    594  -1045   1938
ATOM   3254  NE  ARG A 222     -12.594  -6.979 -33.831  1.00120.05           N  
ANISOU 3254  NE  ARG A 222    15524  14855  15236    686  -1045   1931
ATOM   3255  CZ  ARG A 222     -13.086  -7.711 -34.845  1.00127.30           C  
ANISOU 3255  CZ  ARG A 222    16473  15772  16122    695  -1100   1981
ATOM   3256  NH1 ARG A 222     -12.784  -9.011 -34.978  1.00129.97           N  
ANISOU 3256  NH1 ARG A 222    16852  16126  16406    614  -1160   2041
ATOM   3257  NH2 ARG A 222     -13.895  -7.132 -35.741  1.00127.97           N1+
ANISOU 3257  NH2 ARG A 222    16553  15842  16227    781  -1098   1967
ATOM   3258  H   ARG A 222      -8.422  -3.994 -33.949  1.00 80.05           H  
ATOM   3259  HA  ARG A 222      -9.932  -3.779 -31.497  1.00 82.82           H  
ATOM   3260  HB3 ARG A 222      -9.398  -6.144 -33.378  1.00 85.43           H  
ATOM   3261  HB2 ARG A 222     -10.648  -4.961 -33.616  1.00 85.43           H  
ATOM   3262  HG3 ARG A 222     -11.825  -5.671 -31.582  1.00 96.16           H  
ATOM   3263  HG2 ARG A 222     -10.531  -6.746 -31.141  1.00 96.16           H  
ATOM   3264  HD3 ARG A 222     -12.258  -8.107 -32.105  1.00109.31           H  
ATOM   3265  HD2 ARG A 222     -10.909  -8.089 -33.226  1.00109.31           H  
ATOM   3266  HE  ARG A 222     -12.882  -6.014 -33.748  1.00120.05           H  
ATOM   3267 HH12 ARG A 222     -13.161  -9.554 -35.742  1.00129.97           H  
ATOM   3268 HH11 ARG A 222     -12.179  -9.458 -34.305  1.00129.97           H  
ATOM   3269 HH22 ARG A 222     -14.278  -7.667 -36.506  1.00127.97           H  
ATOM   3270 HH21 ARG A 222     -14.140  -6.156 -35.653  1.00127.97           H  
ATOM   3271  N   SER A 223      -7.159  -5.641 -31.560  1.00 96.67           N  
ANISOU 3271  N   SER A 223    12732  11814  12186    550   -808   1772
ATOM   3272  CA  SER A 223      -6.111  -6.300 -30.780  1.00 90.79           C  
ANISOU 3272  CA  SER A 223    12036  11079  11380    447   -806   1779
ATOM   3273  C   SER A 223      -5.362  -5.321 -29.852  1.00 76.30           C  
ANISOU 3273  C   SER A 223    10169   9241   9579    466   -737   1716
ATOM   3274  O   SER A 223      -4.921  -5.736 -28.782  1.00 79.46           O  
ANISOU 3274  O   SER A 223    10566   9669   9956    394   -746   1716
ATOM   3275  CB  SER A 223      -5.121  -6.966 -31.762  1.00 92.64           C  
ANISOU 3275  CB  SER A 223    12384  11283  11531    391   -800   1797
ATOM   3276  OG  SER A 223      -4.100  -7.681 -31.092  1.00 95.48           O  
ANISOU 3276  OG  SER A 223    12803  11653  11820    276   -799   1788
ATOM   3277  H   SER A 223      -7.010  -5.575 -32.558  1.00 96.67           H  
ATOM   3278  HA  SER A 223      -6.576  -7.073 -30.166  1.00 90.79           H  
ATOM   3279  HB3 SER A 223      -4.656  -6.221 -32.408  1.00 92.64           H  
ATOM   3280  HB2 SER A 223      -5.649  -7.664 -32.412  1.00 92.64           H  
ATOM   3281  HG  SER A 223      -3.650  -7.084 -30.514  1.00 95.48           H  
ATOM   3282  N   THR A 224      -5.244  -4.036 -30.233  1.00 68.11           N  
ANISOU 3282  N   THR A 224     9112   8172   8593    560   -672   1656
ATOM   3283  CA  THR A 224      -4.611  -2.982 -29.435  1.00 65.52           C  
ANISOU 3283  CA  THR A 224     8749   7841   8304    587   -602   1589
ATOM   3284  C   THR A 224      -5.527  -2.572 -28.266  1.00 69.06           C  
ANISOU 3284  C   THR A 224     9096   8329   8816    607   -610   1574
ATOM   3285  O   THR A 224      -5.032  -2.379 -27.157  1.00 72.25           O  
ANISOU 3285  O   THR A 224     9482   8749   9221    581   -581   1552
ATOM   3286  CB  THR A 224      -4.313  -1.760 -30.345  1.00 65.10           C  
ANISOU 3286  CB  THR A 224     8691   7747   8296    670   -543   1519
ATOM   3287  OG1 THR A 224      -3.318  -2.130 -31.279  1.00 77.18           O  
ANISOU 3287  OG1 THR A 224    10321   9238   9766    646   -538   1537
ATOM   3288  CG2 THR A 224      -3.759  -0.526 -29.607  1.00 61.30           C  
ANISOU 3288  CG2 THR A 224     8169   7267   7856    697   -463   1443
ATOM   3289  H   THR A 224      -5.631  -3.768 -31.128  1.00 68.11           H  
ATOM   3290  HA  THR A 224      -3.673  -3.357 -29.018  1.00 65.52           H  
ATOM   3291  HB  THR A 224      -5.209  -1.468 -30.894  1.00 65.10           H  
ATOM   3292  HG1 THR A 224      -3.687  -2.771 -31.872  1.00 77.18           H  
ATOM   3293 HG21 THR A 224      -3.477   0.257 -30.311  1.00 61.30           H  
ATOM   3294 HG22 THR A 224      -4.495  -0.091 -28.930  1.00 61.30           H  
ATOM   3295 HG23 THR A 224      -2.875  -0.778 -29.020  1.00 61.30           H  
ATOM   3296  N   LEU A 225      -6.851  -2.493 -28.492  1.00 70.98           N  
ANISOU 3296  N   LEU A 225     9274   8587   9107    652   -646   1586
ATOM   3297  CA  LEU A 225      -7.854  -2.194 -27.467  1.00 66.23           C  
ANISOU 3297  CA  LEU A 225     8579   8023   8564    666   -651   1574
ATOM   3298  C   LEU A 225      -8.024  -3.345 -26.462  1.00 79.12           C  
ANISOU 3298  C   LEU A 225    10212   9691  10158    573   -704   1631
ATOM   3299  O   LEU A 225      -8.226  -3.080 -25.280  1.00 87.10           O  
ANISOU 3299  O   LEU A 225    11178  10724  11194    561   -684   1608
ATOM   3300  CB  LEU A 225      -9.211  -1.916 -28.149  1.00 65.43           C  
ANISOU 3300  CB  LEU A 225     8418   7933   8509    718   -684   1583
ATOM   3301  CG  LEU A 225      -9.348  -0.487 -28.708  1.00 62.27           C  
ANISOU 3301  CG  LEU A 225     7972   7518   8171    802   -630   1501
ATOM   3302  CD1 LEU A 225     -10.484  -0.410 -29.738  1.00 65.46           C  
ANISOU 3302  CD1 LEU A 225     8338   7932   8602    842   -670   1519
ATOM   3303  CD2 LEU A 225      -9.577   0.541 -27.586  1.00 68.91           C  
ANISOU 3303  CD2 LEU A 225     8745   8376   9060    816   -576   1441
ATOM   3304  H   LEU A 225      -7.188  -2.659 -29.430  1.00 70.98           H  
ATOM   3305  HA  LEU A 225      -7.527  -1.318 -26.905  1.00 66.23           H  
ATOM   3306  HB3 LEU A 225     -10.037  -2.088 -27.456  1.00 65.43           H  
ATOM   3307  HB2 LEU A 225      -9.350  -2.637 -28.955  1.00 65.43           H  
ATOM   3308  HG  LEU A 225      -8.422  -0.229 -29.225  1.00 62.27           H  
ATOM   3309 HD11 LEU A 225     -10.552   0.587 -30.175  1.00 65.46           H  
ATOM   3310 HD12 LEU A 225     -10.328  -1.114 -30.556  1.00 65.46           H  
ATOM   3311 HD13 LEU A 225     -11.445  -0.640 -29.280  1.00 65.46           H  
ATOM   3312 HD21 LEU A 225      -9.631   1.547 -27.996  1.00 68.91           H  
ATOM   3313 HD22 LEU A 225     -10.509   0.349 -27.053  1.00 68.91           H  
ATOM   3314 HD23 LEU A 225      -8.770   0.541 -26.854  1.00 68.91           H  
ATOM   3315  N   GLN A 226      -7.892  -4.606 -26.907  1.00 81.02           N  
ANISOU 3315  N   GLN A 226    10508   9940  10336    499   -774   1699
ATOM   3316  CA  GLN A 226      -7.931  -5.801 -26.060  1.00 83.75           C  
ANISOU 3316  CA  GLN A 226    10864  10323  10636    391   -837   1743
ATOM   3317  C   GLN A 226      -6.674  -5.941 -25.178  1.00 84.28           C  
ANISOU 3317  C   GLN A 226    10985  10388  10649    323   -806   1713
ATOM   3318  O   GLN A 226      -6.769  -6.503 -24.088  1.00 87.04           O  
ANISOU 3318  O   GLN A 226    11321  10770  10981    253   -837   1718
ATOM   3319  CB  GLN A 226      -8.066  -7.043 -26.964  1.00 91.07           C  
ANISOU 3319  CB  GLN A 226    11849  11256  11499    321   -917   1807
ATOM   3320  CG  GLN A 226      -9.501  -7.224 -27.507  1.00107.72           C  
ANISOU 3320  CG  GLN A 226    13901  13374  13653    376   -960   1843
ATOM   3321  CD  GLN A 226      -9.663  -8.302 -28.586  1.00121.57           C  
ANISOU 3321  CD  GLN A 226    15721  15125  15344    326  -1026   1900
ATOM   3322  OE1 GLN A 226     -10.765  -8.488 -29.097  1.00123.37           O  
ANISOU 3322  OE1 GLN A 226    16041  15340  15493    251  -1035   1907
ATOM   3323  NE2 GLN A 226      -8.596  -9.017 -28.952  1.00122.89           N  
ANISOU 3323  NE2 GLN A 226    15845  15305  15542    366  -1072   1936
ATOM   3324  H   GLN A 226      -7.747  -4.745 -27.898  1.00 81.02           H  
ATOM   3325  HA  GLN A 226      -8.798  -5.743 -25.399  1.00 83.75           H  
ATOM   3326  HB3 GLN A 226      -7.800  -7.943 -26.406  1.00 91.07           H  
ATOM   3327  HB2 GLN A 226      -7.347  -6.967 -27.781  1.00 91.07           H  
ATOM   3328  HG3 GLN A 226      -9.868  -6.286 -27.922  1.00107.72           H  
ATOM   3329  HG2 GLN A 226     -10.171  -7.466 -26.682  1.00107.72           H  
ATOM   3330 HE22 GLN A 226      -8.695  -9.732 -29.658  1.00122.89           H  
ATOM   3331 HE21 GLN A 226      -7.702  -8.850 -28.516  1.00122.89           H  
ATOM   3332  N   LYS A 227      -5.525  -5.395 -25.614  1.00 74.82           N  
ANISOU 3332  N   LYS A 227     9853   9154   9421    338   -748   1680
ATOM   3333  CA  LYS A 227      -4.282  -5.333 -24.842  1.00 69.95           C  
ANISOU 3333  CA  LYS A 227     9289   8536   8752    279   -709   1643
ATOM   3334  C   LYS A 227      -4.309  -4.199 -23.799  1.00 77.90           C  
ANISOU 3334  C   LYS A 227    10216   9550   9834    354   -642   1590
ATOM   3335  O   LYS A 227      -3.691  -4.347 -22.746  1.00 74.07           O  
ANISOU 3335  O   LYS A 227     9747   9092   9304    292   -603   1490
ATOM   3336  CB  LYS A 227      -3.102  -5.093 -25.808  1.00 66.08           C  
ANISOU 3336  CB  LYS A 227     8889   8007   8211    277   -654   1610
ATOM   3337  CG  LYS A 227      -2.652  -6.375 -26.528  1.00 79.89           C  
ANISOU 3337  CG  LYS A 227    10742   9749   9863    175   -717   1656
ATOM   3338  CD  LYS A 227      -1.624  -6.093 -27.634  1.00 91.92           C  
ANISOU 3338  CD  LYS A 227    12352  11234  11337    173   -647   1601
ATOM   3339  CE  LYS A 227      -1.199  -7.365 -28.381  1.00101.27           C  
ANISOU 3339  CE  LYS A 227    13645  12410  12423     70   -709   1649
ATOM   3340  NZ  LYS A 227      -0.214  -7.063 -29.433  1.00106.54           N1+
ANISOU 3340  NZ  LYS A 227    14399  13037  13043     67   -644   1603
ATOM   3341  H   LYS A 227      -5.523  -4.954 -26.524  1.00 74.82           H  
ATOM   3342  HA  LYS A 227      -4.129  -6.274 -24.310  1.00 69.95           H  
ATOM   3343  HB3 LYS A 227      -2.241  -4.698 -25.265  1.00 66.08           H  
ATOM   3344  HB2 LYS A 227      -3.368  -4.329 -26.538  1.00 66.08           H  
ATOM   3345  HG3 LYS A 227      -3.516  -6.882 -26.956  1.00 79.89           H  
ATOM   3346  HG2 LYS A 227      -2.229  -7.068 -25.799  1.00 79.89           H  
ATOM   3347  HD3 LYS A 227      -0.748  -5.612 -27.197  1.00 91.92           H  
ATOM   3348  HD2 LYS A 227      -2.047  -5.381 -28.344  1.00 91.92           H  
ATOM   3349  HE3 LYS A 227      -2.066  -7.843 -28.838  1.00101.27           H  
ATOM   3350  HE2 LYS A 227      -0.763  -8.085 -27.687  1.00101.27           H  
ATOM   3351  HZ1 LYS A 227       0.609  -6.650 -29.018  1.00106.54           H  
ATOM   3352  HZ2 LYS A 227       0.043  -7.915 -29.911  1.00106.54           H  
ATOM   3353  HZ3 LYS A 227      -0.614  -6.414 -30.096  1.00106.54           H  
ATOM   3354  N   GLU A 228      -5.053  -3.105 -24.053  1.00 77.75           N  
ANISOU 3354  N   GLU A 228    10117   9516   9909    477   -595   1556
ATOM   3355  CA  GLU A 228      -5.265  -2.011 -23.101  1.00 69.69           C  
ANISOU 3355  CA  GLU A 228     9017   8503   8958    546   -534   1495
ATOM   3356  C   GLU A 228      -6.310  -2.392 -22.036  1.00 64.92           C  
ANISOU 3356  C   GLU A 228     8350   7940   8376    507   -589   1527
ATOM   3357  O   GLU A 228      -6.184  -1.944 -20.899  1.00 65.63           O  
ANISOU 3357  O   GLU A 228     8406   8044   8487    514   -556   1494
ATOM   3358  CB  GLU A 228      -5.771  -0.761 -23.848  1.00 71.63           C  
ANISOU 3358  CB  GLU A 228     9207   8727   9283    658   -480   1430
ATOM   3359  CG  GLU A 228      -4.657  -0.018 -24.604  1.00 83.24           C  
ANISOU 3359  CG  GLU A 228    10714  10161  10754    708   -397   1359
ATOM   3360  CD  GLU A 228      -5.149   1.329 -25.130  1.00 97.07           C  
ANISOU 3360  CD  GLU A 228    12404  11900  12578    790   -356   1280
ATOM   3361  OE1 GLU A 228      -5.854   1.315 -26.162  1.00104.63           O  
ANISOU 3361  OE1 GLU A 228    13360  12848  13545    805   -397   1302
ATOM   3362  OE2 GLU A 228      -4.822   2.343 -24.475  1.00 97.95           O1-
ANISOU 3362  OE2 GLU A 228    12472  12014  12729    833   -285   1193
ATOM   3363  H   GLU A 228      -5.517  -3.035 -24.949  1.00 77.75           H  
ATOM   3364  HA  GLU A 228      -4.329  -1.775 -22.591  1.00 69.69           H  
ATOM   3365  HB3 GLU A 228      -6.195  -0.061 -23.126  1.00 71.63           H  
ATOM   3366  HB2 GLU A 228      -6.583  -1.019 -24.529  1.00 71.63           H  
ATOM   3367  HG3 GLU A 228      -4.282  -0.615 -25.433  1.00 83.24           H  
ATOM   3368  HG2 GLU A 228      -3.809   0.158 -23.941  1.00 83.24           H  
ATOM   3369  N   VAL A 229      -7.297  -3.244 -22.374  1.00 67.16           N  
ANISOU 3369  N   VAL A 229     8619   8244   8656    469   -671   1588
ATOM   3370  CA  VAL A 229      -8.260  -3.835 -21.437  1.00 60.43           C  
ANISOU 3370  CA  VAL A 229     7713   7433   7816    418   -731   1624
ATOM   3371  C   VAL A 229      -7.572  -4.865 -20.526  1.00 67.11           C  
ANISOU 3371  C   VAL A 229     8622   8300   8576    295   -776   1644
ATOM   3372  O   VAL A 229      -7.888  -4.915 -19.339  1.00 79.93           O  
ANISOU 3372  O   VAL A 229    10213   9950  10207    263   -779   1622
ATOM   3373  CB  VAL A 229      -9.435  -4.477 -22.231  1.00 60.88           C  
ANISOU 3373  CB  VAL A 229     7742   7507   7885    407   -805   1684
ATOM   3374  CG1 VAL A 229     -10.319  -5.451 -21.421  1.00 55.67           C  
ANISOU 3374  CG1 VAL A 229     7022   6888   7240    352   -866   1720
ATOM   3375  CG2 VAL A 229     -10.339  -3.385 -22.819  1.00 63.57           C  
ANISOU 3375  CG2 VAL A 229     8033   7829   8293    515   -765   1656
ATOM   3376  H   VAL A 229      -7.358  -3.536 -23.340  1.00 67.16           H  
ATOM   3377  HA  VAL A 229      -8.660  -3.045 -20.798  1.00 60.43           H  
ATOM   3378  HB  VAL A 229      -9.013  -5.044 -23.062  1.00 60.88           H  
ATOM   3379 HG11 VAL A 229     -11.175  -5.783 -22.010  1.00 55.67           H  
ATOM   3380 HG12 VAL A 229      -9.779  -6.350 -21.125  1.00 55.67           H  
ATOM   3381 HG13 VAL A 229     -10.705  -4.976 -20.518  1.00 55.67           H  
ATOM   3382 HG21 VAL A 229     -11.064  -3.805 -23.517  1.00 63.57           H  
ATOM   3383 HG22 VAL A 229     -10.892  -2.876 -22.029  1.00 63.57           H  
ATOM   3384 HG23 VAL A 229      -9.770  -2.625 -23.351  1.00 63.57           H  
ATOM   3385  N   HIS A 230      -6.623  -5.657 -21.057  1.00 70.87           N  
ANISOU 3385  N   HIS A 230     9200   8769   8959    213   -801   1653
ATOM   3386  CA  HIS A 230      -5.855  -6.642 -20.297  1.00 73.57           C  
ANISOU 3386  CA  HIS A 230     9618   9140   9193     78   -806   1573
ATOM   3387  C   HIS A 230      -4.879  -5.969 -19.313  1.00 68.32           C  
ANISOU 3387  C   HIS A 230     8965   8480   8513     83   -702   1432
ATOM   3388  O   HIS A 230      -4.719  -6.461 -18.197  1.00 63.43           O  
ANISOU 3388  O   HIS A 230     8353   7895   7854      9   -705   1371
ATOM   3389  CB  HIS A 230      -5.080  -7.544 -21.278  1.00 89.86           C  
ANISOU 3389  CB  HIS A 230    11792  11193  11159     -3   -831   1580
ATOM   3390  CG  HIS A 230      -4.329  -8.671 -20.612  1.00107.08           C  
ANISOU 3390  CG  HIS A 230    14050  13410  13227   -149   -859   1524
ATOM   3391  ND1 HIS A 230      -4.965  -9.830 -20.153  1.00112.86           N  
ANISOU 3391  ND1 HIS A 230    14846  14150  13885   -205   -783   1393
ATOM   3392  CD2 HIS A 230      -2.986  -8.752 -20.309  1.00113.60           C  
ANISOU 3392  CD2 HIS A 230    14898  14265  13999   -248   -956   1579
ATOM   3393  CE1 HIS A 230      -4.000 -10.552 -19.599  1.00116.04           C  
ANISOU 3393  CE1 HIS A 230    15308  14588  14195   -333   -832   1371
ATOM   3394  NE2 HIS A 230      -2.808  -9.958 -19.659  1.00115.24           N  
ANISOU 3394  NE2 HIS A 230    15184  14499  14105   -362   -937   1483
ATOM   3395  H   HIS A 230      -6.426  -5.574 -22.045  1.00 70.87           H  
ATOM   3396  HA  HIS A 230      -6.554  -7.260 -19.729  1.00 73.57           H  
ATOM   3397  HB3 HIS A 230      -4.368  -6.950 -21.853  1.00 89.86           H  
ATOM   3398  HB2 HIS A 230      -5.765  -7.984 -22.003  1.00 89.86           H  
ATOM   3399  HD2 HIS A 230      -2.172  -8.061 -20.480  1.00113.60           H  
ATOM   3400  HE1 HIS A 230      -4.165 -11.515 -19.137  1.00116.04           H  
ATOM   3401  HE2 HIS A 230      -1.936 -10.309 -19.282  1.00115.24           H  
ATOM   3402  N   ALA A 231      -4.270  -4.837 -19.710  1.00 59.18           N  
ANISOU 3402  N   ALA A 231     7810   7290   7386    172   -611   1377
ATOM   3403  CA  ALA A 231      -3.359  -4.028 -18.898  1.00 54.67           C  
ANISOU 3403  CA  ALA A 231     7243   6721   6806    192   -510   1242
ATOM   3404  C   ALA A 231      -4.103  -3.203 -17.831  1.00 56.08           C  
ANISOU 3404  C   ALA A 231     7328   6913   7068    254   -496   1237
ATOM   3405  O   ALA A 231      -3.554  -2.970 -16.755  1.00 54.64           O  
ANISOU 3405  O   ALA A 231     7153   6747   6861    234   -442   1131
ATOM   3406  CB  ALA A 231      -2.619  -3.055 -19.829  1.00 48.22           C  
ANISOU 3406  CB  ALA A 231     6446   5866   6011    281   -418   1189
ATOM   3407  H   ALA A 231      -4.448  -4.514 -20.652  1.00 59.18           H  
ATOM   3408  HA  ALA A 231      -2.635  -4.680 -18.407  1.00 54.67           H  
ATOM   3409  HB1 ALA A 231      -1.919  -2.428 -19.275  1.00 48.22           H  
ATOM   3410  HB2 ALA A 231      -2.043  -3.596 -20.580  1.00 48.22           H  
ATOM   3411  HB3 ALA A 231      -3.310  -2.395 -20.356  1.00 48.22           H  
ATOM   3412  N   ALA A 232      -5.356  -2.803 -18.107  1.00 58.56           N  
ANISOU 3412  N   ALA A 232     7554   7219   7478    330   -544   1348
ATOM   3413  CA  ALA A 232      -6.236  -2.103 -17.173  1.00 61.41           C  
ANISOU 3413  CA  ALA A 232     7824   7590   7920    390   -529   1348
ATOM   3414  C   ALA A 232      -6.846  -3.063 -16.141  1.00 67.88           C  
ANISOU 3414  C   ALA A 232     8640   8452   8700    283   -593   1350
ATOM   3415  O   ALA A 232      -7.042  -2.660 -14.997  1.00 55.86           O  
ANISOU 3415  O   ALA A 232     7089   6943   7193    286   -556   1286
ATOM   3416  CB  ALA A 232      -7.381  -1.462 -17.964  1.00 48.47           C  
ANISOU 3416  CB  ALA A 232     6089   5932   6395    505   -558   1464
ATOM   3417  H   ALA A 232      -5.730  -3.006 -19.024  1.00 58.56           H  
ATOM   3418  HA  ALA A 232      -5.679  -1.324 -16.649  1.00 61.41           H  
ATOM   3419  HB1 ALA A 232      -8.115  -1.013 -17.295  1.00 48.47           H  
ATOM   3420  HB2 ALA A 232      -7.003  -0.676 -18.618  1.00 48.47           H  
ATOM   3421  HB3 ALA A 232      -7.900  -2.188 -18.589  1.00 48.47           H  
ATOM   3422  N   LYS A 233      -7.095  -4.331 -16.520  1.00 62.68           N  
ANISOU 3422  N   LYS A 233     8013   7814   7989    188   -689   1423
ATOM   3423  CA  LYS A 233      -7.508  -5.406 -15.618  1.00 55.73           C  
ANISOU 3423  CA  LYS A 233     7136   6974   7064     80   -753   1423
ATOM   3424  C   LYS A 233      -6.347  -5.871 -14.727  1.00 54.37           C  
ANISOU 3424  C   LYS A 233     7044   6820   6795     -8   -705   1290
ATOM   3425  O   LYS A 233      -6.592  -6.232 -13.580  1.00 61.75           O  
ANISOU 3425  O   LYS A 233     7965   7781   7716    -56   -711   1246
ATOM   3426  CB  LYS A 233      -8.020  -6.613 -16.435  1.00 58.43           C  
ANISOU 3426  CB  LYS A 233     7498   7333   7368      2   -866   1528
ATOM   3427  CG  LYS A 233      -9.480  -6.457 -16.883  1.00 73.99           C  
ANISOU 3427  CG  LYS A 233     9376   9303   9434     70   -934   1660
ATOM   3428  CD  LYS A 233      -9.989  -7.664 -17.681  1.00 84.35           C  
ANISOU 3428  CD  LYS A 233    10715  10635  10700    -11  -1048   1755
ATOM   3429  CE  LYS A 233     -11.454  -7.499 -18.108  1.00 86.62           C  
ANISOU 3429  CE  LYS A 233    10912  10926  11075     61  -1074   1811
ATOM   3430  NZ  LYS A 233     -11.941  -8.684 -18.834  1.00 90.14           N1+
ANISOU 3430  NZ  LYS A 233    11385  11389  11476     -7  -1161   1868
ATOM   3431  H   LYS A 233      -6.944  -4.574 -17.490  1.00 62.68           H  
ATOM   3432  HA  LYS A 233      -8.305  -5.048 -14.965  1.00 55.73           H  
ATOM   3433  HB3 LYS A 233      -7.962  -7.522 -15.832  1.00 58.43           H  
ATOM   3434  HB2 LYS A 233      -7.376  -6.788 -17.298  1.00 58.43           H  
ATOM   3435  HG3 LYS A 233      -9.583  -5.559 -17.488  1.00 73.99           H  
ATOM   3436  HG2 LYS A 233     -10.113  -6.309 -16.007  1.00 73.99           H  
ATOM   3437  HD3 LYS A 233      -9.882  -8.566 -17.078  1.00 84.35           H  
ATOM   3438  HD2 LYS A 233      -9.362  -7.802 -18.564  1.00 84.35           H  
ATOM   3439  HE3 LYS A 233     -11.566  -6.623 -18.748  1.00 86.62           H  
ATOM   3440  HE2 LYS A 233     -12.087  -7.341 -17.235  1.00 86.62           H  
ATOM   3441  HZ1 LYS A 233     -11.885  -9.495 -18.234  1.00 90.14           H  
ATOM   3442  HZ2 LYS A 233     -12.902  -8.539 -19.109  1.00 90.14           H  
ATOM   3443  HZ3 LYS A 233     -11.376  -8.835 -19.658  1.00 90.14           H  
ATOM   3444  N   SER A 234      -5.096  -5.816 -15.222  1.00 47.75           N  
ANISOU 3444  N   SER A 234     6286   5967   5889    -26   -655   1223
ATOM   3445  CA  SER A 234      -3.891  -6.159 -14.464  1.00 42.35           C
[truncated: 150,198 more chars]
