# Supplementary material for: Anti-Inflammatory Activities of 8-Benzylaminoxanthines Showing High Adenosine A2A and Dual A1/A2A Receptor Affinity
Source: Int J Mol Sci. 2023 Sep 5;24(18):13707. doi: 10.3390/ijms241813707 (PMC10531311; doi:10.3390/ijms241813707)
Supplement: Supplementary file 1 [file ijms-24-13707-s001.zip › SI(apo)protein-ligand-complexes/5N2S_-_prepared_MZ-1483.pdb]

HEADER    MEMBRANE PROTEIN                        08-FEB-17   5N2S
TITLE     CRYSTAL STRUCTURE OF STABILIZED A1 RECEPTOR IN COMPLEX WITH
TITLE    2 PSB36 AT 3.3A RESOLUTION
EXPDTA    X-RAY DIFFRACTION
REMARK   2 RESOLUTION.    3.30 ANGSTROMS
REMARK   3  R VALUE : 0.256000
REMARK   3  FREE R VALUE : 0.278000
REMARK   4 5N2S COMPLIES WITH FORMAT V. 3.30,
REMARK 200  TEMPERATURE           (KELVIN) : 100.00
REMARK 200  PH                             : 7.50
REMARK 350 BIOMOLECULE: 1
REMARK 350 APPLY THE FOLLOWING TO CHAINS: A
REMARK 350   BIOMT1  1   1.000000 0.000000 0.000000   0.000000
REMARK 350   BIOMT2  1   0.000000 1.000000 0.000000   0.000000
REMARK 350   BIOMT3  1   0.000000 0.000000 1.000000   0.000000
REMARK 888
REMARK 888 WRITTEN BY MAESTRO (A PRODUCT OF SCHRODINGER, LLC)
CRYST1   70.273  111.658  160.543  90.00  90.00  90.00 C 2 2 2       8
ATOM      1  N   SER A   6      -3.757  17.018  21.041  1.00120.14           N  
ANISOU    1  N   SER A   6    23148  12465  10033   1348   -678  -3159
ATOM      2  CA  SER A   6      -5.005  17.095  20.259  1.00113.96           C  
ANISOU    2  CA  SER A   6    22198  11634   9469   1620   -375  -3147
ATOM      3  C   SER A   6      -4.914  18.139  19.130  1.00120.04           C  
ANISOU    3  C   SER A   6    22925  12090  10594   1746   -391  -3224
ATOM      4  O   SER A   6      -5.627  18.012  18.137  1.00126.16           O  
ANISOU    4  O   SER A   6    23532  12794  11607   1977   -220  -3165
ATOM      5  CB  SER A   6      -6.228  17.343  21.168  1.00116.54           C  
ANISOU    5  CB  SER A   6    22590  12051   9640   1727     18  -3322
ATOM      6  OG  SER A   6      -7.449  17.249  20.459  1.00112.77           O  
ANISOU    6  OG  SER A   6    21918  11541   9386   1994    301  -3287
ATOM      7  H1  SER A   6      -3.864  16.362  21.814  1.00120.14           H  
ATOM      8  H2  SER A   6      -2.998  16.661  20.463  1.00120.14           H  
ATOM      9  HA  SER A   6      -5.156  16.126  19.784  1.00113.96           H  
ATOM     10  HB3 SER A   6      -6.165  18.327  21.636  1.00116.54           H  
ATOM     11  HB2 SER A   6      -6.251  16.610  21.976  1.00116.54           H  
ATOM     12  HG  SER A   6      -7.434  17.870  19.745  1.00112.77           H  
ATOM     13  N   ALA A   7      -4.056  19.165  19.277  1.00127.86           N  
ANISOU   13  N   ALA A   7    24062  12890  11628   1593   -600  -3349
ATOM     14  CA  ALA A   7      -3.863  20.240  18.299  1.00132.97           C  
ANISOU   14  CA  ALA A   7    24670  13218  12636   1683   -642  -3400
ATOM     15  C   ALA A   7      -2.970  19.793  17.131  1.00130.88           C  
ANISOU   15  C   ALA A   7    24273  12890  12566   1638   -953  -3154
ATOM     16  O   ALA A   7      -3.313  20.044  15.976  1.00129.91           O  
ANISOU   16  O   ALA A   7    23993  12629  12737   1821   -904  -3043
ATOM     17  CB  ALA A   7      -3.178  21.426  18.995  1.00141.51           C  
ANISOU   17  CB  ALA A   7    25959  14102  13706   1536   -689  -3676
ATOM     18  H   ALA A   7      -3.512  19.204  20.128  1.00127.86           H  
ATOM     19  HA  ALA A   7      -4.831  20.564  17.911  1.00132.97           H  
ATOM     20  HB1 ALA A   7      -3.033  22.259  18.307  1.00141.51           H  
ATOM     21  HB2 ALA A   7      -3.782  21.795  19.823  1.00141.51           H  
ATOM     22  HB3 ALA A   7      -2.201  21.153  19.395  1.00141.51           H  
ATOM     23  N   PHE A   8      -1.857  19.094  17.425  1.00132.48           N  
ANISOU   23  N   PHE A   8    24532  13190  12616   1396  -1270  -3060
ATOM     24  CA  PHE A   8      -0.958  18.505  16.428  1.00134.46           C  
ANISOU   24  CA  PHE A   8    24646  13408  13036   1342  -1547  -2811
ATOM     25  C   PHE A   8      -1.620  17.295  15.740  1.00129.90           C  
ANISOU   25  C   PHE A   8    23877  13020  12461   1494  -1437  -2596
ATOM     26  O   PHE A   8      -1.401  17.054  14.554  1.00139.21           O  
ANISOU   26  O   PHE A   8    24910  14110  13873   1570  -1523  -2430
ATOM     27  CB  PHE A   8       0.343  18.048  17.134  1.00144.43           C  
ANISOU   27  CB  PHE A   8    25994  14758  14124   1055  -1890  -2748
ATOM     28  CG  PHE A   8       1.470  17.675  16.182  1.00147.85           C  
ANISOU   28  CG  PHE A   8    26310  15079  14788    964  -2196  -2534
ATOM     29  CD1 PHE A   8       2.429  18.643  15.817  1.00146.78           C  
ANISOU   29  CD1 PHE A   8    26220  14682  14869    833  -2424  -2591
ATOM     30  CD2 PHE A   8       1.535  16.384  15.615  1.00152.80           C  
ANISOU   30  CD2 PHE A   8    26775  15852  15431   1000  -2241  -2283
ATOM     31  CE1 PHE A   8       3.415  18.338  14.859  1.00152.76           C  
ANISOU   31  CE1 PHE A   8    26857  15317  15868    745  -2686  -2390
ATOM     32  CE2 PHE A   8       2.506  16.090  14.640  1.00157.37           C  
ANISOU   32  CE2 PHE A   8    27251  16310  16233    911  -2499  -2098
ATOM     33  CZ  PHE A   8       3.438  17.069  14.253  1.00159.25           C  
ANISOU   33  CZ  PHE A   8    27531  16277  16700    786  -2720  -2145
ATOM     34  H   PHE A   8      -1.638  18.938  18.398  1.00132.48           H  
ATOM     35  HA  PHE A   8      -0.719  19.261  15.677  1.00134.46           H  
ATOM     36  HB3 PHE A   8       0.147  17.203  17.797  1.00144.43           H  
ATOM     37  HB2 PHE A   8       0.705  18.849  17.781  1.00144.43           H  
ATOM     38  HD1 PHE A   8       2.394  19.633  16.249  1.00146.78           H  
ATOM     39  HD2 PHE A   8       0.812  15.629  15.888  1.00152.80           H  
ATOM     40  HE1 PHE A   8       4.136  19.088  14.568  1.00152.76           H  
ATOM     41  HE2 PHE A   8       2.523  15.122  14.170  1.00157.37           H  
ATOM     42  HZ  PHE A   8       4.166  16.849  13.486  1.00159.25           H  
ATOM     43  N   GLN A   9      -2.441  16.550  16.494  1.00115.74           N  
ANISOU   43  N   GLN A   9    22078  11482  10417   1535  -1234  -2604
ATOM     44  CA  GLN A   9      -3.118  15.331  16.070  1.00 96.98           C  
ANISOU   44  CA  GLN A   9    19512   9310   8026   1647  -1132  -2413
ATOM     45  C   GLN A   9      -4.344  15.629  15.185  1.00 87.08           C  
ANISOU   45  C   GLN A   9    18114   7965   7008   1928   -899  -2421
ATOM     46  O   GLN A   9      -4.673  14.815  14.327  1.00 92.32           O  
ANISOU   46  O   GLN A   9    18590   8691   7796   2019   -920  -2243
ATOM     47  CB  GLN A   9      -3.542  14.605  17.360  1.00117.57           C  
ANISOU   47  CB  GLN A   9    22153  12196  10322   1600   -966  -2422
ATOM     48  CG  GLN A   9      -4.012  13.153  17.161  1.00123.69           C  
ANISOU   48  CG  GLN A   9    22762  13209  11025   1575   -987  -2187
ATOM     49  CD  GLN A   9      -4.215  12.409  18.486  1.00130.07           C  
ANISOU   49  CD  GLN A   9    23633  14261  11526   1484   -863  -2180
ATOM     50  OE1 GLN A   9      -3.854  12.891  19.558  1.00120.13           O  
ANISOU   50  OE1 GLN A   9    22570  13007  10067   1370   -876  -2320
ATOM     51  NE2 GLN A   9      -4.805  11.217  18.416  1.00138.03           N  
ANISOU   51  NE2 GLN A   9    24479  15472  12494   1530   -736  -2022
ATOM     52  H   GLN A   9      -2.579  16.834  17.453  1.00115.74           H  
ATOM     53  HA  GLN A   9      -2.413  14.708  15.514  1.00 96.98           H  
ATOM     54  HB3 GLN A   9      -4.321  15.174  17.866  1.00117.57           H  
ATOM     55  HB2 GLN A   9      -2.685  14.599  18.036  1.00117.57           H  
ATOM     56  HG3 GLN A   9      -3.278  12.603  16.572  1.00123.69           H  
ATOM     57  HG2 GLN A   9      -4.947  13.136  16.599  1.00123.69           H  
ATOM     58 HE22 GLN A   9      -4.958  10.676  19.255  1.00138.03           H  
ATOM     59 HE21 GLN A   9      -5.083  10.850  17.515  1.00138.03           H  
ATOM     60  N   ALA A  10      -4.979  16.807  15.337  1.00 91.18           N  
ANISOU   60  N   ALA A  10    18701   8342   7603   2067   -672  -2618
ATOM     61  CA  ALA A  10      -6.077  17.280  14.490  1.00 94.65           C  
ANISOU   61  CA  ALA A  10    18991   8686   8288   2355   -448  -2613
ATOM     62  C   ALA A  10      -5.613  17.642  13.070  1.00100.88           C  
ANISOU   62  C   ALA A  10    19659   9285   9385   2426   -624  -2458
ATOM     63  O   ALA A  10      -6.398  17.507  12.130  1.00 94.70           O  
ANISOU   63  O   ALA A  10    18589   8581   8812   2596   -532  -2278
ATOM     64  CB  ALA A  10      -6.712  18.523  15.131  1.00 89.67           C  
ANISOU   64  CB  ALA A  10    18455   7889   7727   2471   -186  -2848
ATOM     65  H   ALA A  10      -4.664  17.428  16.069  1.00 91.18           H  
ATOM     66  HA  ALA A  10      -6.834  16.498  14.414  1.00 94.65           H  
ATOM     67  HB1 ALA A  10      -7.490  18.947  14.494  1.00 89.67           H  
ATOM     68  HB2 ALA A  10      -7.185  18.272  16.080  1.00 89.67           H  
ATOM     69  HB3 ALA A  10      -5.974  19.304  15.320  1.00 89.67           H  
ATOM     70  N   ALA A  11      -4.338  18.040  12.905  1.00105.34           N  
ANISOU   70  N   ALA A  11    20336   9656  10033   2259   -876  -2463
ATOM     71  CA  ALA A  11      -3.708  18.276  11.608  1.00 95.24           C  
ANISOU   71  CA  ALA A  11    18871   8239   9077   2278  -1036  -2248
ATOM     72  C   ALA A  11      -3.489  16.956  10.851  1.00 78.91           C  
ANISOU   72  C   ALA A  11    16536   6434   7013   2220  -1139  -1959
ATOM     73  O   ALA A  11      -3.728  16.920   9.647  1.00 80.95           O  
ANISOU   73  O   ALA A  11    16547   6716   7494   2346  -1111  -1760
ATOM     74  CB  ALA A  11      -2.359  18.982  11.813  1.00102.72           C  
ANISOU   74  CB  ALA A  11    20001   8921  10106   2086  -1285  -2321
ATOM     75  H   ALA A  11      -3.755  18.125  13.725  1.00105.34           H  
ATOM     76  HA  ALA A  11      -4.357  18.923  11.014  1.00 95.24           H  
ATOM     77  HB1 ALA A  11      -1.908  19.245  10.856  1.00102.72           H  
ATOM     78  HB2 ALA A  11      -2.484  19.906  12.379  1.00102.72           H  
ATOM     79  HB3 ALA A  11      -1.646  18.359  12.350  1.00102.72           H  
ATOM     80  N   TYR A  12      -3.119  15.866  11.554  1.00 81.50           N  
ANISOU   80  N   TYR A  12    16915   6958   7092   2029  -1254  -1931
ATOM     81  CA  TYR A  12      -3.050  14.508  11.004  1.00 87.40           C  
ANISOU   81  CA  TYR A  12    17416   7946   7846   1971  -1312  -1680
ATOM     82  C   TYR A  12      -4.414  14.014  10.505  1.00 83.85           C  
ANISOU   82  C   TYR A  12    16741   7691   7426   2170  -1073  -1616
ATOM     83  O   TYR A  12      -4.494  13.539   9.375  1.00 79.77           O  
ANISOU   83  O   TYR A  12    15972   7257   7080   2220  -1088  -1418
ATOM     84  CB  TYR A  12      -2.432  13.525  12.029  1.00 95.03           C  
ANISOU   84  CB  TYR A  12    18489   9083   8537   1759  -1431  -1671
ATOM     85  CG  TYR A  12      -2.628  12.048  11.704  1.00 94.86           C  
ANISOU   85  CG  TYR A  12    18230   9330   8483   1730  -1389  -1464
ATOM     86  CD1 TYR A  12      -1.824  11.413  10.738  1.00107.73           C  
ANISOU   86  CD1 TYR A  12    19660  10971  10300   1636  -1537  -1233
ATOM     87  CD2 TYR A  12      -3.665  11.321  12.324  1.00 84.79           C  
ANISOU   87  CD2 TYR A  12    16932   8278   7006   1793  -1178  -1508
ATOM     88  CE1 TYR A  12      -2.022  10.055  10.425  1.00112.95           C  
ANISOU   88  CE1 TYR A  12    20114  11855  10949   1601  -1480  -1069
ATOM     89  CE2 TYR A  12      -3.897   9.977  11.975  1.00102.77           C  
ANISOU   89  CE2 TYR A  12    18989  10777   9283   1756  -1130  -1331
ATOM     90  CZ  TYR A  12      -3.060   9.334  11.045  1.00114.95           C  
ANISOU   90  CZ  TYR A  12    20343  12321  11013   1658  -1283  -1121
ATOM     91  OH  TYR A  12      -3.261   8.021  10.739  1.00116.89           O  
ANISOU   91  OH  TYR A  12    20377  12765  11273   1613  -1216   -968
ATOM     92  H   TYR A  12      -2.949  15.974  12.544  1.00 81.50           H  
ATOM     93  HA  TYR A  12      -2.410  14.542  10.129  1.00 87.40           H  
ATOM     94  HB3 TYR A  12      -2.836  13.706  13.023  1.00 95.03           H  
ATOM     95  HB2 TYR A  12      -1.362  13.720  12.115  1.00 95.03           H  
ATOM     96  HD1 TYR A  12      -1.038  11.964  10.247  1.00107.73           H  
ATOM     97  HD2 TYR A  12      -4.303  11.799  13.051  1.00 84.79           H  
ATOM     98  HE1 TYR A  12      -1.388   9.574   9.694  1.00112.95           H  
ATOM     99  HE2 TYR A  12      -4.718   9.441  12.425  1.00102.77           H  
ATOM    100  HH  TYR A  12      -4.020   7.646  11.164  1.00116.89           H  
ATOM    101  N   ILE A  13      -5.469  14.134  11.331  1.00 83.92           N  
ANISOU  101  N   ILE A  13    16836   7777   7272   2279   -847  -1789
ATOM    102  CA  ILE A  13      -6.832  13.700  11.010  1.00 80.08           C  
ANISOU  102  CA  ILE A  13    16115   7477   6835   2462   -620  -1735
ATOM    103  C   ILE A  13      -7.380  14.466   9.787  1.00 88.07           C  
ANISOU  103  C   ILE A  13    16930   8379   8152   2659   -590  -1637
ATOM    104  O   ILE A  13      -7.981  13.849   8.911  1.00106.33           O  
ANISOU  104  O   ILE A  13    18971  10852  10578   2717   -591  -1456
ATOM    105  CB  ILE A  13      -7.746  13.837  12.265  1.00 90.32           C  
ANISOU  105  CB  ILE A  13    17552   8822   7942   2558   -354  -1951
ATOM    106  CG1 ILE A  13      -7.266  12.931  13.427  1.00100.18           C  
ANISOU  106  CG1 ILE A  13    19046  10169   8848   2354   -403  -2038
ATOM    107  CG2 ILE A  13      -9.228  13.527  11.951  1.00 76.58           C  
ANISOU  107  CG2 ILE A  13    15533   7292   6272   2722   -129  -1878
ATOM    108  CD1 ILE A  13      -7.807  13.331  14.809  1.00101.08           C  
ANISOU  108  CD1 ILE A  13    19387  10289   8729   2422   -143  -2282
ATOM    109  H   ILE A  13      -5.314  14.530  12.248  1.00 83.92           H  
ATOM    110  HA  ILE A  13      -6.785  12.644  10.738  1.00 80.08           H  
ATOM    111  HB  ILE A  13      -7.687  14.873  12.603  1.00 90.32           H  
ATOM    112 HG13 ILE A  13      -6.182  12.940  13.497  1.00100.18           H  
ATOM    113 HG12 ILE A  13      -7.526  11.893  13.218  1.00100.18           H  
ATOM    114 HG21 ILE A  13      -9.848  13.561  12.845  1.00 76.58           H  
ATOM    115 HG22 ILE A  13      -9.660  14.248  11.257  1.00 76.58           H  
ATOM    116 HG23 ILE A  13      -9.338  12.536  11.511  1.00 76.58           H  
ATOM    117 HD11 ILE A  13      -7.394  12.681  15.580  1.00101.08           H  
ATOM    118 HD12 ILE A  13      -7.531  14.354  15.063  1.00101.08           H  
ATOM    119 HD13 ILE A  13      -8.891  13.249  14.865  1.00101.08           H  
ATOM    120  N   GLY A  14      -7.119  15.782   9.698  1.00 89.04           N  
ANISOU  120  N   GLY A  14    17195   8225   8410   2759   -566  -1752
ATOM    121  CA  GLY A  14      -7.526  16.642   8.590  1.00 92.64           C  
ANISOU  121  CA  GLY A  14    17476   8563   9162   2965   -528  -1637
ATOM    122  C   GLY A  14      -6.811  16.337   7.266  1.00 93.86           C  
ANISOU  122  C   GLY A  14    17468   8731   9463   2896   -735  -1384
ATOM    123  O   GLY A  14      -7.463  16.332   6.222  1.00111.44           O  
ANISOU  123  O   GLY A  14    19453  11062  11827   3030   -713  -1209
ATOM    124  H   GLY A  14      -6.612  16.220  10.456  1.00 89.04           H  
ATOM    125  HA3 GLY A  14      -7.317  17.676   8.865  1.00 92.64           H  
ATOM    126  HA2 GLY A  14      -8.605  16.566   8.450  1.00 92.64           H  
ATOM    127  N   ILE A  15      -5.497  16.044   7.306  1.00 82.58           N  
ANISOU  127  N   ILE A  15    16169   7203   8004   2683   -938  -1359
ATOM    128  CA  ILE A  15      -4.693  15.649   6.142  1.00 80.27           C  
ANISOU  128  CA  ILE A  15    15735   6913   7853   2605  -1105  -1122
ATOM    129  C   ILE A  15      -5.069  14.231   5.669  1.00 77.03           C  
ANISOU  129  C   ILE A  15    15092   6820   7354   2570  -1093   -973
ATOM    130  O   ILE A  15      -5.052  13.984   4.466  1.00 83.03           O  
ANISOU  130  O   ILE A  15    15667   7648   8233   2619  -1127   -785
ATOM    131  CB  ILE A  15      -3.171  15.762   6.466  1.00 78.69           C  
ANISOU  131  CB  ILE A  15    15699   6543   7658   2372  -1312  -1131
ATOM    132  CG1 ILE A  15      -2.761  17.244   6.651  1.00 85.51           C  
ANISOU  132  CG1 ILE A  15    16765   7062   8664   2403  -1333  -1274
ATOM    133  CG2 ILE A  15      -2.263  15.114   5.392  1.00 69.35           C  
ANISOU  133  CG2 ILE A  15    14354   5382   6612   2277  -1446   -883
ATOM    134  CD1 ILE A  15      -1.404  17.440   7.343  1.00 96.66           C  
ANISOU  134  CD1 ILE A  15    18334   8297  10094   2163  -1553  -1309
ATOM    135  H   ILE A  15      -5.026  16.075   8.201  1.00 82.58           H  
ATOM    136  HA  ILE A  15      -4.914  16.339   5.326  1.00 80.27           H  
ATOM    137  HB  ILE A  15      -2.993  15.238   7.407  1.00 78.69           H  
ATOM    138 HG13 ILE A  15      -3.511  17.772   7.237  1.00 85.51           H  
ATOM    139 HG12 ILE A  15      -2.752  17.746   5.683  1.00 85.51           H  
ATOM    140 HG21 ILE A  15      -1.206  15.252   5.614  1.00 69.35           H  
ATOM    141 HG22 ILE A  15      -2.409  14.036   5.324  1.00 69.35           H  
ATOM    142 HG23 ILE A  15      -2.450  15.538   4.405  1.00 69.35           H  
ATOM    143 HD11 ILE A  15      -1.225  18.497   7.542  1.00 96.66           H  
ATOM    144 HD12 ILE A  15      -1.365  16.916   8.298  1.00 96.66           H  
ATOM    145 HD13 ILE A  15      -0.576  17.083   6.732  1.00 96.66           H  
ATOM    146  N   GLU A  16      -5.451  13.319   6.579  1.00 78.13           N  
ANISOU  146  N   GLU A  16    15248   7156   7280   2482  -1036  -1058
ATOM    147  CA  GLU A  16      -5.929  11.977   6.243  1.00 76.53           C  
ANISOU  147  CA  GLU A  16    14820   7240   7018   2449   -995   -942
ATOM    148  C   GLU A  16      -7.276  12.053   5.504  1.00 80.66           C  
ANISOU  148  C   GLU A  16    15124   7889   7633   2664   -863   -897
ATOM    149  O   GLU A  16      -7.397  11.454   4.438  1.00 94.25           O  
ANISOU  149  O   GLU A  16    16636   9762   9412   2664   -902   -745
ATOM    150  CB  GLU A  16      -6.058  11.132   7.532  1.00 75.62           C  
ANISOU  150  CB  GLU A  16    14768   7288   6675   2334   -926  -1039
ATOM    151  CG  GLU A  16      -4.729  10.525   8.033  1.00 87.27           C  
ANISOU  151  CG  GLU A  16    16393   8710   8055   2099  -1094  -1015
ATOM    152  CD  GLU A  16      -4.109   9.439   7.143  1.00110.06           C  
ANISOU  152  CD  GLU A  16    19106  11687  11025   1960  -1197   -816
ATOM    153  OE1 GLU A  16      -4.735   9.046   6.135  1.00125.23           O  
ANISOU  153  OE1 GLU A  16    20818  13703  13060   2033  -1152   -712
ATOM    154  OE2 GLU A  16      -2.994   9.001   7.492  1.00113.74           O1-
ANISOU  154  OE2 GLU A  16    19644  12129  11443   1773  -1323   -764
ATOM    155  H   GLU A  16      -5.419  13.570   7.559  1.00 78.13           H  
ATOM    156  HA  GLU A  16      -5.211  11.518   5.563  1.00 76.53           H  
ATOM    157  HB3 GLU A  16      -6.768  10.320   7.387  1.00 75.62           H  
ATOM    158  HB2 GLU A  16      -6.492  11.736   8.328  1.00 75.62           H  
ATOM    159  HG3 GLU A  16      -4.899  10.083   9.014  1.00 87.27           H  
ATOM    160  HG2 GLU A  16      -3.987  11.309   8.172  1.00 87.27           H  
ATOM    161  N   VAL A  17      -8.244  12.848   6.000  1.00 70.75           N  
ANISOU  161  N   VAL A  17    13909   6574   6398   2846   -708  -1029
ATOM    162  CA  VAL A  17      -9.524  13.139   5.333  1.00 80.12           C  
ANISOU  162  CA  VAL A  17    14862   7869   7710   3064   -598   -968
ATOM    163  C   VAL A  17      -9.330  13.783   3.943  1.00 83.07           C  
ANISOU  163  C   VAL A  17    15134   8158   8270   3151   -721   -777
ATOM    164  O   VAL A  17     -10.052  13.425   3.015  1.00 81.11           O  
ANISOU  164  O   VAL A  17    14648   8095   8074   3228   -740   -635
ATOM    165  CB  VAL A  17     -10.435  13.990   6.265  1.00 84.31           C  
ANISOU  165  CB  VAL A  17    15465   8294   8277   3254   -390  -1140
ATOM    166  CG1 VAL A  17     -11.703  14.541   5.576  1.00 83.18           C  
ANISOU  166  CG1 VAL A  17    15040   8261   8303   3487   -287  -1050
ATOM    167  CG2 VAL A  17     -10.868  13.191   7.507  1.00102.02           C  
ANISOU  167  CG2 VAL A  17    17831  10633  10299   3161   -249  -1319
ATOM    168  H   VAL A  17      -8.069  13.315   6.880  1.00 70.75           H  
ATOM    169  HA  VAL A  17     -10.020  12.181   5.165  1.00 80.12           H  
ATOM    170  HB  VAL A  17      -9.857  14.848   6.610  1.00 84.31           H  
ATOM    171 HG11 VAL A  17     -12.347  15.052   6.291  1.00 83.18           H  
ATOM    172 HG12 VAL A  17     -11.466  15.269   4.799  1.00 83.18           H  
ATOM    173 HG13 VAL A  17     -12.287  13.741   5.119  1.00 83.18           H  
ATOM    174 HG21 VAL A  17     -11.404  13.824   8.215  1.00102.02           H  
ATOM    175 HG22 VAL A  17     -11.527  12.367   7.234  1.00102.02           H  
ATOM    176 HG23 VAL A  17     -10.023  12.760   8.035  1.00102.02           H  
ATOM    177  N   LEU A  18      -8.336  14.676   3.781  1.00 80.24           N  
ANISOU  177  N   LEU A  18    14958   7524   8008   3129   -810   -767
ATOM    178  CA  LEU A  18      -7.940  15.270   2.501  1.00 76.79           C  
ANISOU  178  CA  LEU A  18    14450   6983   7744   3200   -913   -565
ATOM    179  C   LEU A  18      -7.444  14.209   1.507  1.00 80.54           C  
ANISOU  179  C   LEU A  18    14794   7651   8156   3054  -1036   -392
ATOM    180  O   LEU A  18      -7.896  14.207   0.365  1.00100.92           O  
ANISOU  180  O   LEU A  18    17197  10365  10783   3146  -1066   -224
ATOM    181  CB  LEU A  18      -6.886  16.375   2.753  1.00 74.38           C  
ANISOU  181  CB  LEU A  18    14373   6325   7564   3164   -974   -603
ATOM    182  CG  LEU A  18      -6.254  17.036   1.500  1.00 84.49           C  
ANISOU  182  CG  LEU A  18    15637   7440   9026   3179  -1082   -391
ATOM    183  CD1 LEU A  18      -6.030  18.538   1.728  1.00 95.84           C  
ANISOU  183  CD1 LEU A  18    17235   8511  10669   3286  -1042   -455
ATOM    184  CD2 LEU A  18      -4.919  16.378   1.093  1.00 75.42           C  
ANISOU  184  CD2 LEU A  18    14538   6291   7828   2930  -1226   -317
ATOM    185  H   LEU A  18      -7.791  14.931   4.595  1.00 80.24           H  
ATOM    186  HA  LEU A  18      -8.824  15.741   2.066  1.00 76.79           H  
ATOM    187  HB3 LEU A  18      -6.090  16.002   3.391  1.00 74.38           H  
ATOM    188  HB2 LEU A  18      -7.378  17.145   3.350  1.00 74.38           H  
ATOM    189  HG  LEU A  18      -6.951  16.949   0.666  1.00 84.49           H  
ATOM    190 HD11 LEU A  18      -5.604  19.013   0.844  1.00 95.84           H  
ATOM    191 HD12 LEU A  18      -6.968  19.048   1.951  1.00 95.84           H  
ATOM    192 HD13 LEU A  18      -5.349  18.715   2.562  1.00 95.84           H  
ATOM    193 HD21 LEU A  18      -4.477  16.891   0.239  1.00 75.42           H  
ATOM    194 HD22 LEU A  18      -4.195  16.414   1.908  1.00 75.42           H  
ATOM    195 HD23 LEU A  18      -5.038  15.336   0.803  1.00 75.42           H  
ATOM    196  N   ILE A  19      -6.551  13.297   1.937  1.00 75.72           N  
ANISOU  196  N   ILE A  19    14273   7059   7439   2823  -1105   -430
ATOM    197  CA  ILE A  19      -6.011  12.213   1.109  1.00 75.81           C  
ANISOU  197  CA  ILE A  19    14171   7223   7411   2672  -1186   -286
ATOM    198  C   ILE A  19      -7.112  11.211   0.695  1.00 77.44           C  
ANISOU  198  C   ILE A  19    14150   7749   7525   2709  -1123   -264
ATOM    199  O   ILE A  19      -7.044  10.707  -0.422  1.00 68.76           O  
ANISOU  199  O   ILE A  19    12921   6788   6418   2665  -1172   -132
ATOM    200  CB  ILE A  19      -4.802  11.530   1.818  1.00 73.91           C  
ANISOU  200  CB  ILE A  19    14049   6929   7105   2430  -1254   -332
ATOM    201  CG1 ILE A  19      -3.603  12.504   1.952  1.00 75.76           C  
ANISOU  201  CG1 ILE A  19    14476   6846   7464   2375  -1354   -333
ATOM    202  CG2 ILE A  19      -4.320  10.261   1.084  1.00 63.15           C  
ANISOU  202  CG2 ILE A  19    12554   5720   5721   2277  -1290   -203
ATOM    203  CD1 ILE A  19      -2.525  12.046   2.948  1.00 72.55           C  
ANISOU  203  CD1 ILE A  19    14160   6377   7028   2138  -1460   -342
ATOM    204  H   ILE A  19      -6.222  13.358   2.892  1.00 75.72           H  
ATOM    205  HA  ILE A  19      -5.640  12.664   0.186  1.00 75.81           H  
ATOM    206  HB  ILE A  19      -5.122  11.238   2.819  1.00 73.91           H  
ATOM    207 HG13 ILE A  19      -3.946  13.489   2.263  1.00 75.76           H  
ATOM    208 HG12 ILE A  19      -3.147  12.661   0.974  1.00 75.76           H  
ATOM    209 HG21 ILE A  19      -3.493   9.789   1.609  1.00 63.15           H  
ATOM    210 HG22 ILE A  19      -5.090   9.500   0.993  1.00 63.15           H  
ATOM    211 HG23 ILE A  19      -3.997  10.500   0.071  1.00 63.15           H  
ATOM    212 HD11 ILE A  19      -1.757  12.810   3.063  1.00 72.55           H  
ATOM    213 HD12 ILE A  19      -2.953  11.861   3.934  1.00 72.55           H  
ATOM    214 HD13 ILE A  19      -2.023  11.135   2.624  1.00 72.55           H  
ATOM    215  N   ALA A  20      -8.145  10.975   1.528  1.00 78.95           N  
ANISOU  215  N   ALA A  20    14290   8059   7649   2783  -1007   -400
ATOM    216  CA  ALA A  20      -9.325  10.176   1.176  1.00 77.65           C  
ANISOU  216  CA  ALA A  20    13879   8182   7441   2834   -949   -383
ATOM    217  C   ALA A  20     -10.188  10.852   0.098  1.00 80.61           C  
ANISOU  217  C   ALA A  20    14102   8604   7921   3033   -987   -251
ATOM    218  O   ALA A  20     -10.620  10.179  -0.836  1.00 75.59           O  
ANISOU  218  O   ALA A  20    13296   8172   7253   3006  -1054   -142
ATOM    219  CB  ALA A  20     -10.189   9.926   2.422  1.00 68.71           C  
ANISOU  219  CB  ALA A  20    12721   7137   6247   2879   -791   -548
ATOM    220  H   ALA A  20      -8.131  11.409   2.441  1.00 78.95           H  
ATOM    221  HA  ALA A  20      -8.995   9.211   0.790  1.00 77.65           H  
ATOM    222  HB1 ALA A  20     -11.158   9.501   2.156  1.00 68.71           H  
ATOM    223  HB2 ALA A  20      -9.713   9.208   3.084  1.00 68.71           H  
ATOM    224  HB3 ALA A  20     -10.374  10.838   2.988  1.00 68.71           H  
ATOM    225  N   LEU A  21     -10.395  12.177   0.194  1.00 90.14           N  
ANISOU  225  N   LEU A  21    15375   9620   9253   3230   -948   -255
ATOM    226  CA  LEU A  21     -11.159  12.980  -0.766  1.00 90.18           C  
ANISOU  226  CA  LEU A  21    15233   9648   9384   3447   -983   -101
ATOM    227  C   LEU A  21     -10.425  13.221  -2.103  1.00 99.25           C  
ANISOU  227  C   LEU A  21    16395  10770  10544   3413  -1127    109
ATOM    228  O   LEU A  21     -11.045  13.749  -3.024  1.00107.23           O  
ANISOU  228  O   LEU A  21    17263  11870  11610   3566  -1186    278
ATOM    229  CB  LEU A  21     -11.511  14.347  -0.131  1.00 87.22           C  
ANISOU  229  CB  LEU A  21    14946   9014   9178   3661   -882   -152
ATOM    230  CG  LEU A  21     -12.550  14.297   1.013  1.00 92.27           C  
ANISOU  230  CG  LEU A  21    15540   9683   9835   3764   -697   -336
ATOM    231  CD1 LEU A  21     -12.670  15.675   1.681  1.00 94.02           C  
ANISOU  231  CD1 LEU A  21    15847   9620  10257   3989   -582   -374
ATOM    232  CD2 LEU A  21     -13.931  13.806   0.549  1.00 98.21           C  
ANISOU  232  CD2 LEU A  21    15981  10753  10580   3831   -678   -288
ATOM    233  H   LEU A  21     -10.005  12.663   0.991  1.00 90.14           H  
ATOM    234  HA  LEU A  21     -12.074  12.444  -1.020  1.00 90.18           H  
ATOM    235  HB3 LEU A  21     -11.894  15.027  -0.894  1.00 87.22           H  
ATOM    236  HB2 LEU A  21     -10.594  14.811   0.236  1.00 87.22           H  
ATOM    237  HG  LEU A  21     -12.206  13.596   1.770  1.00 92.27           H  
ATOM    238 HD11 LEU A  21     -13.365  15.647   2.521  1.00 94.02           H  
ATOM    239 HD12 LEU A  21     -11.707  16.008   2.070  1.00 94.02           H  
ATOM    240 HD13 LEU A  21     -13.026  16.429   0.979  1.00 94.02           H  
ATOM    241 HD21 LEU A  21     -14.653  13.849   1.364  1.00 98.21           H  
ATOM    242 HD22 LEU A  21     -14.316  14.417  -0.268  1.00 98.21           H  
ATOM    243 HD23 LEU A  21     -13.901  12.771   0.209  1.00 98.21           H  
ATOM    244  N   VAL A  22      -9.151  12.809  -2.239  1.00 98.40           N  
ANISOU  244  N   VAL A  22    16451  10542  10394   3222  -1181    119
ATOM    245  CA  VAL A  22      -8.405  12.798  -3.502  1.00 86.10           C  
ANISOU  245  CA  VAL A  22    14904   8975   8834   3165  -1282    315
ATOM    246  C   VAL A  22      -8.233  11.346  -3.997  1.00 88.29           C  
ANISOU  246  C   VAL A  22    15080   9514   8950   2974  -1316    325
ATOM    247  O   VAL A  22      -8.264  11.124  -5.208  1.00 78.69           O  
ANISOU  247  O   VAL A  22    13788   8435   7674   2973  -1380    475
ATOM    248  CB  VAL A  22      -7.034  13.514  -3.321  1.00 74.64           C  
ANISOU  248  CB  VAL A  22    13675   7192   7492   3084  -1304    339
ATOM    249  CG1 VAL A  22      -6.183  13.519  -4.609  1.00 66.54           C  
ANISOU  249  CG1 VAL A  22    12660   6140   6482   3039  -1371    557
ATOM    250  CG2 VAL A  22      -7.201  14.976  -2.862  1.00 74.81           C  
ANISOU  250  CG2 VAL A  22    13803   6934   7686   3261  -1256    297
ATOM    251  H   VAL A  22      -8.694  12.420  -1.427  1.00 98.40           H  
ATOM    252  HA  VAL A  22      -8.958  13.333  -4.277  1.00 86.10           H  
ATOM    253  HB  VAL A  22      -6.473  12.985  -2.548  1.00 74.64           H  
ATOM    254 HG11 VAL A  22      -5.231  14.024  -4.447  1.00 66.54           H  
ATOM    255 HG12 VAL A  22      -5.951  12.517  -4.968  1.00 66.54           H  
ATOM    256 HG13 VAL A  22      -6.698  14.040  -5.417  1.00 66.54           H  
ATOM    257 HG21 VAL A  22      -6.234  15.434  -2.655  1.00 74.81           H  
ATOM    258 HG22 VAL A  22      -7.692  15.573  -3.632  1.00 74.81           H  
ATOM    259 HG23 VAL A  22      -7.800  15.069  -1.960  1.00 74.81           H  
ATOM    260  N   SER A  23      -8.090  10.359  -3.089  1.00 92.78           N  
ANISOU  260  N   SER A  23    15654  10155   9444   2810  -1264    167
ATOM    261  CA  SER A  23      -7.922   8.937  -3.408  1.00 88.92           C  
ANISOU  261  CA  SER A  23    15077   9869   8839   2614  -1268    161
ATOM    262  C   SER A  23      -9.202   8.338  -4.005  1.00 98.07           C  
ANISOU  262  C   SER A  23    16008  11344   9911   2666  -1278    160
ATOM    263  O   SER A  23      -9.157   7.829  -5.123  1.00106.48           O  
ANISOU  263  O   SER A  23    17001  12569  10887   2585  -1329    236
ATOM    264  CB  SER A  23      -7.543   8.126  -2.148  1.00 87.98           C  
ANISOU  264  CB  SER A  23    15014   9724   8690   2440  -1203     15
ATOM    265  OG  SER A  23      -6.183   8.294  -1.813  1.00113.99           O  
ANISOU  265  OG  SER A  23    18489  12769  12053   2330  -1236     43
ATOM    266  H   SER A  23      -8.064  10.611  -2.110  1.00 92.78           H  
ATOM    267  HA  SER A  23      -7.132   8.826  -4.151  1.00 88.92           H  
ATOM    268  HB3 SER A  23      -7.687   7.058  -2.324  1.00 87.98           H  
ATOM    269  HB2 SER A  23      -8.169   8.390  -1.296  1.00 87.98           H  
ATOM    270  HG  SER A  23      -6.064   9.181  -1.504  1.00113.99           H  
ATOM    271  N   VAL A  24     -10.332   8.396  -3.274  1.00 92.17           N  
ANISOU  271  N   VAL A  24    15142  10690   9188   2791  -1227     67
ATOM    272  CA  VAL A  24     -11.618   7.819  -3.679  1.00 82.83           C  
ANISOU  272  CA  VAL A  24    13708   9812   7949   2814  -1242     47
ATOM    273  C   VAL A  24     -12.123   8.331  -5.046  1.00 79.06           C  
ANISOU  273  C   VAL A  24    13133   9456   7449   2938  -1376    225
ATOM    274  O   VAL A  24     -12.239   7.501  -5.945  1.00 97.62           O  
ANISOU  274  O   VAL A  24    15395  12020   9674   2820  -1448    259
ATOM    275  CB  VAL A  24     -12.684   7.897  -2.548  1.00 80.68           C  
ANISOU  275  CB  VAL A  24    13315   9590   7748   2936  -1137    -75
ATOM    276  CG1 VAL A  24     -14.042   7.298  -2.966  1.00 71.96           C  
ANISOU  276  CG1 VAL A  24    11921   8799   6621   2939  -1163    -95
ATOM    277  CG2 VAL A  24     -12.207   7.202  -1.266  1.00 84.41           C  
ANISOU  277  CG2 VAL A  24    13914   9960   8200   2808  -1004   -232
ATOM    278  H   VAL A  24     -10.301   8.860  -2.376  1.00 92.17           H  
ATOM    279  HA  VAL A  24     -11.416   6.755  -3.822  1.00 82.83           H  
ATOM    280  HB  VAL A  24     -12.854   8.934  -2.274  1.00 80.68           H  
ATOM    281 HG11 VAL A  24     -14.746   7.302  -2.133  1.00 71.96           H  
ATOM    282 HG12 VAL A  24     -14.511   7.863  -3.772  1.00 71.96           H  
ATOM    283 HG13 VAL A  24     -13.933   6.265  -3.299  1.00 71.96           H  
ATOM    284 HG21 VAL A  24     -12.975   7.223  -0.493  1.00 84.41           H  
ATOM    285 HG22 VAL A  24     -11.952   6.160  -1.452  1.00 84.41           H  
ATOM    286 HG23 VAL A  24     -11.333   7.698  -0.852  1.00 84.41           H  
ATOM    287  N   PRO A  25     -12.399   9.641  -5.263  1.00 76.97           N  
ANISOU  287  N   PRO A  25    12888   9062   7294   3167  -1411    348
ATOM    288  CA  PRO A  25     -13.004  10.105  -6.520  1.00 76.91           C  
ANISOU  288  CA  PRO A  25    12755   9209   7256   3299  -1550    546
ATOM    289  C   PRO A  25     -12.045  10.082  -7.720  1.00 79.24           C  
ANISOU  289  C   PRO A  25    13176   9514   7420   3187  -1634    690
ATOM    290  O   PRO A  25     -12.520   9.941  -8.844  1.00 88.25           O  
ANISOU  290  O   PRO A  25    14205  10899   8426   3187  -1755    802
ATOM    291  CB  PRO A  25     -13.500  11.525  -6.228  1.00 76.12           C  
ANISOU  291  CB  PRO A  25    12675   8894   7351   3573  -1530    651
ATOM    292  CG  PRO A  25     -12.600  12.022  -5.112  1.00 76.08           C  
ANISOU  292  CG  PRO A  25    12771   8680   7456   3577  -1368    453
ATOM    293  CD  PRO A  25     -12.199  10.763  -4.341  1.00 76.78           C  
ANISOU  293  CD  PRO A  25    13011   8736   7427   3312  -1329    324
ATOM    294  HA  PRO A  25     -13.866   9.481  -6.762  1.00 76.91           H  
ATOM    295  HB3 PRO A  25     -14.528  11.479  -5.867  1.00 76.12           H  
ATOM    296  HB2 PRO A  25     -13.492  12.184  -7.097  1.00 76.12           H  
ATOM    297  HG3 PRO A  25     -13.088  12.765  -4.482  1.00 76.08           H  
ATOM    298  HG2 PRO A  25     -11.710  12.484  -5.543  1.00 76.08           H  
ATOM    299  HD2 PRO A  25     -11.170  10.834  -3.992  1.00 76.78           H  
ATOM    300  HD3 PRO A  25     -12.851  10.667  -3.476  1.00 76.78           H  
ATOM    301  N   GLY A  26     -10.722  10.166  -7.488  1.00 69.93           N  
ANISOU  301  N   GLY A  26    12221   8077   6271   3084  -1573    692
ATOM    302  CA  GLY A  26      -9.690  10.111  -8.517  1.00 75.72           C  
ANISOU  302  CA  GLY A  26    13072   8794   6904   2982  -1614    835
ATOM    303  C   GLY A  26      -9.560   8.722  -9.146  1.00 78.44           C  
ANISOU  303  C   GLY A  26    13358   9388   7059   2754  -1616    749
ATOM    304  O   GLY A  26      -9.553   8.610 -10.369  1.00103.95           O  
ANISOU  304  O   GLY A  26    16567  12803  10125   2725  -1692    860
ATOM    305  H   GLY A  26     -10.409  10.266  -6.532  1.00 69.93           H  
ATOM    306  HA3 GLY A  26      -8.734  10.380  -8.066  1.00 75.72           H  
ATOM    307  HA2 GLY A  26      -9.897  10.853  -9.290  1.00 75.72           H  
ATOM    308  N   ASN A  27      -9.503   7.668  -8.317  1.00 68.98           N  
ANISOU  308  N   ASN A  27    12140   8192   5875   2587  -1525    550
ATOM    309  CA  ASN A  27      -9.404   6.277  -8.764  1.00 72.86           C  
ANISOU  309  CA  ASN A  27    12566   8892   6226   2367  -1498    447
ATOM    310  C   ASN A  27     -10.755   5.703  -9.225  1.00 71.40           C  
ANISOU  310  C   ASN A  27    12158   9050   5919   2394  -1593    405
ATOM    311  O   ASN A  27     -10.752   4.822 -10.081  1.00 84.74           O  
ANISOU  311  O   ASN A  27    13810  10947   7442   2250  -1626    380
ATOM    312  CB  ASN A  27      -8.865   5.401  -7.622  1.00 82.15           C  
ANISOU  312  CB  ASN A  27    13760   9972   7481   2198  -1373    271
ATOM    313  CG  ASN A  27      -7.384   5.624  -7.354  1.00 81.60           C  
ANISOU  313  CG  ASN A  27    13890   9586   7527   2139  -1312    318
ATOM    314  OD1 ASN A  27      -6.535   5.094  -8.067  1.00 60.05           O  
ANISOU  314  OD1 ASN A  27    11241   6789   4787   1985  -1263    355
ATOM    315  ND2 ASN A  27      -7.066   6.411  -6.329  1.00 96.41           N  
ANISOU  315  ND2 ASN A  27    15844  11261   9527   2255  -1311    310
ATOM    316  H   ASN A  27      -9.530   7.836  -7.320  1.00 68.98           H  
ATOM    317  HA  ASN A  27      -8.717   6.218  -9.611  1.00 72.86           H  
ATOM    318  HB3 ASN A  27      -8.968   4.354  -7.896  1.00 82.15           H  
ATOM    319  HB2 ASN A  27      -9.434   5.558  -6.705  1.00 82.15           H  
ATOM    320 HD22 ASN A  27      -6.091   6.577  -6.105  1.00 96.41           H  
ATOM    321 HD21 ASN A  27      -7.798   6.844  -5.779  1.00 96.41           H  
ATOM    322  N   VAL A  28     -11.898   6.232  -8.747  1.00 68.93           N  
ANISOU  322  N   VAL A  28    11693   8802   5696   2570  -1633    390
ATOM    323  CA  VAL A  28     -13.230   5.984  -9.323  1.00 77.88           C  
ANISOU  323  CA  VAL A  28    12587  10256   6747   2622  -1759    392
ATOM    324  C   VAL A  28     -13.323   6.544 -10.760  1.00 90.36           C  
ANISOU  324  C   VAL A  28    14196  11963   8175   2698  -1921    605
ATOM    325  O   VAL A  28     -13.997   5.943 -11.595  1.00 85.44           O  
ANISOU  325  O   VAL A  28    13454  11638   7371   2613  -2041    597
ATOM    326  CB  VAL A  28     -14.340   6.560  -8.391  1.00 73.79           C  
ANISOU  326  CB  VAL A  28    11892   9741   6404   2827  -1751    369
ATOM    327  CG1 VAL A  28     -15.721   6.748  -9.055  1.00 77.16           C  
ANISOU  327  CG1 VAL A  28    12057  10473   6788   2931  -1923    446
ATOM    328  CG2 VAL A  28     -14.533   5.682  -7.142  1.00 77.21           C  
ANISOU  328  CG2 VAL A  28    12265  10147   6924   2717  -1593    148
ATOM    329  H   VAL A  28     -11.834   6.934  -8.022  1.00 68.93           H  
ATOM    330  HA  VAL A  28     -13.375   4.906  -9.398  1.00 77.88           H  
ATOM    331  HB  VAL A  28     -14.018   7.547  -8.060  1.00 73.79           H  
ATOM    332 HG11 VAL A  28     -16.464   7.074  -8.327  1.00 77.16           H  
ATOM    333 HG12 VAL A  28     -15.702   7.508  -9.837  1.00 77.16           H  
ATOM    334 HG13 VAL A  28     -16.078   5.817  -9.496  1.00 77.16           H  
ATOM    335 HG21 VAL A  28     -15.230   6.141  -6.441  1.00 77.21           H  
ATOM    336 HG22 VAL A  28     -14.925   4.699  -7.406  1.00 77.21           H  
ATOM    337 HG23 VAL A  28     -13.603   5.523  -6.607  1.00 77.21           H  
ATOM    338  N   LEU A  29     -12.615   7.650 -11.057  1.00 96.66           N  
ANISOU  338  N   LEU A  29    15157  12534   9034   2849  -1926    798
ATOM    339  CA  LEU A  29     -12.538   8.265 -12.383  1.00 86.34           C  
ANISOU  339  CA  LEU A  29    13905  11321   7581   2933  -2059   1040
ATOM    340  C   LEU A  29     -11.666   7.438 -13.347  1.00 85.45           C  
ANISOU  340  C   LEU A  29    13928  11307   7231   2701  -2039   1020
ATOM    341  O   LEU A  29     -11.961   7.416 -14.540  1.00 94.35           O  
ANISOU  341  O   LEU A  29    15033  12688   8126   2684  -2172   1126
ATOM    342  CB  LEU A  29     -11.942   9.690 -12.249  1.00 75.68           C  
ANISOU  342  CB  LEU A  29    12709   9651   6394   3132  -2026   1244
ATOM    343  CG  LEU A  29     -12.691  10.768 -13.057  1.00 83.49           C  
ANISOU  343  CG  LEU A  29    13630  10696   7398   3390  -2169   1524
ATOM    344  CD1 LEU A  29     -14.082  11.065 -12.469  1.00 80.06           C  
ANISOU  344  CD1 LEU A  29    12927  10393   7099   3567  -2243   1497
ATOM    345  CD2 LEU A  29     -11.862  12.060 -13.123  1.00 98.23           C  
ANISOU  345  CD2 LEU A  29    15686  12187   9450   3535  -2087   1698
ATOM    346  H   LEU A  29     -12.089   8.092 -10.316  1.00 96.66           H  
ATOM    347  HA  LEU A  29     -13.548   8.310 -12.791  1.00 86.34           H  
ATOM    348  HB3 LEU A  29     -10.891   9.690 -12.543  1.00 75.68           H  
ATOM    349  HB2 LEU A  29     -11.923  10.008 -11.210  1.00 75.68           H  
ATOM    350  HG  LEU A  29     -12.818  10.406 -14.078  1.00 83.49           H  
ATOM    351 HD11 LEU A  29     -14.591  11.841 -13.040  1.00 80.06           H  
ATOM    352 HD12 LEU A  29     -14.727  10.187 -12.478  1.00 80.06           H  
ATOM    353 HD13 LEU A  29     -14.010  11.409 -11.436  1.00 80.06           H  
ATOM    354 HD21 LEU A  29     -12.369  12.824 -13.714  1.00 98.23           H  
ATOM    355 HD22 LEU A  29     -11.686  12.471 -12.128  1.00 98.23           H  
ATOM    356 HD23 LEU A  29     -10.891  11.882 -13.587  1.00 98.23           H  
ATOM    357  N   VAL A  30     -10.633   6.735 -12.840  1.00 81.69           N  
ANISOU  357  N   VAL A  30    13596  10634   6806   2519  -1871    890
ATOM    358  CA  VAL A  30      -9.798   5.803 -13.608  1.00 76.05           C  
ANISOU  358  CA  VAL A  30    13000   9990   5905   2290  -1804    845
ATOM    359  C   VAL A  30     -10.587   4.518 -13.914  1.00 76.03           C  
ANISOU  359  C   VAL A  30    12836  10331   5722   2126  -1862    660
ATOM    360  O   VAL A  30     -10.539   4.048 -15.050  1.00 78.09           O  
ANISOU  360  O   VAL A  30    13134  10811   5726   2027  -1926    685
ATOM    361  CB  VAL A  30      -8.490   5.474 -12.833  1.00 69.52           C  
ANISOU  361  CB  VAL A  30    12316   8863   5234   2142  -1610    752
ATOM    362  CG1 VAL A  30      -7.630   4.379 -13.504  1.00 78.09           C  
ANISOU  362  CG1 VAL A  30    13504  10002   6166   1909  -1503    696
ATOM    363  CG2 VAL A  30      -7.627   6.731 -12.635  1.00 66.46           C  
ANISOU  363  CG2 VAL A  30    12084   8138   5029   2283  -1574    926
ATOM    364  H   VAL A  30     -10.445   6.816 -11.851  1.00 81.69           H  
ATOM    365  HA  VAL A  30      -9.531   6.271 -14.558  1.00 76.05           H  
ATOM    366  HB  VAL A  30      -8.757   5.104 -11.842  1.00 69.52           H  
ATOM    367 HG11 VAL A  30      -6.680   4.253 -12.985  1.00 78.09           H  
ATOM    368 HG12 VAL A  30      -8.119   3.405 -13.492  1.00 78.09           H  
ATOM    369 HG13 VAL A  30      -7.408   4.628 -14.542  1.00 78.09           H  
ATOM    370 HG21 VAL A  30      -6.719   6.504 -12.075  1.00 66.46           H  
ATOM    371 HG22 VAL A  30      -7.335   7.157 -13.593  1.00 66.46           H  
ATOM    372 HG23 VAL A  30      -8.154   7.506 -12.088  1.00 66.46           H  
ATOM    373  N   ILE A  31     -11.341   3.982 -12.931  1.00 72.72           N  
ANISOU  373  N   ILE A  31    12241   9958   5430   2087  -1834    467
ATOM    374  CA  ILE A  31     -12.261   2.851 -13.103  1.00 75.02           C  
ANISOU  374  CA  ILE A  31    12346  10555   5602   1930  -1885    276
ATOM    375  C   ILE A  31     -13.324   3.183 -14.161  1.00 85.43           C  
ANISOU  375  C   ILE A  31    13537  12196   6725   2024  -2125    389
ATOM    376  O   ILE A  31     -13.524   2.369 -15.053  1.00103.49           O  
ANISOU  376  O   ILE A  31    15770  14757   8793   1856  -2206    286
ATOM    377  CB  ILE A  31     -12.891   2.410 -11.749  1.00 85.26           C  
ANISOU  377  CB  ILE A  31    13458  11828   7109   1924  -1813     99
ATOM    378  CG1 ILE A  31     -11.823   1.816 -10.805  1.00 93.65           C  
ANISOU  378  CG1 ILE A  31    14643  12625   8316   1784  -1594    -16
ATOM    379  CG2 ILE A  31     -14.047   1.394 -11.912  1.00 81.86           C  
ANISOU  379  CG2 ILE A  31    12787  11716   6599   1795  -1891    -75
ATOM    380  CD1 ILE A  31     -12.259   1.770  -9.335  1.00 93.13           C  
ANISOU  380  CD1 ILE A  31    14427  12526   8431   1782  -1504   -164
ATOM    381  H   ILE A  31     -11.310   4.415 -12.017  1.00 72.72           H  
ATOM    382  HA  ILE A  31     -11.675   2.014 -13.488  1.00 75.02           H  
ATOM    383  HB  ILE A  31     -13.304   3.301 -11.275  1.00 85.26           H  
ATOM    384 HG13 ILE A  31     -10.917   2.411 -10.863  1.00 93.65           H  
ATOM    385 HG12 ILE A  31     -11.534   0.819 -11.138  1.00 93.65           H  
ATOM    386 HG21 ILE A  31     -14.444   1.076 -10.949  1.00 81.86           H  
ATOM    387 HG22 ILE A  31     -14.892   1.811 -12.459  1.00 81.86           H  
ATOM    388 HG23 ILE A  31     -13.713   0.501 -12.440  1.00 81.86           H  
ATOM    389 HD11 ILE A  31     -11.432   1.469  -8.698  1.00 93.13           H  
ATOM    390 HD12 ILE A  31     -12.588   2.749  -8.990  1.00 93.13           H  
ATOM    391 HD13 ILE A  31     -13.071   1.064  -9.167  1.00 93.13           H  
ATOM    392  N   TRP A  32     -13.939   4.380 -14.104  1.00 88.45           N  
ANISOU  392  N   TRP A  32    13869  12549   7191   2291  -2248    602
ATOM    393  CA  TRP A  32     -14.904   4.882 -15.084  1.00 89.28           C  
ANISOU  393  CA  TRP A  32    13846  12950   7125   2407  -2498    766
ATOM    394  C   TRP A  32     -14.317   4.948 -16.502  1.00 94.89           C  
ANISOU  394  C   TRP A  32    14768  13760   7526   2331  -2557    908
ATOM    395  O   TRP A  32     -14.909   4.394 -17.426  1.00112.26           O  
ANISOU  395  O   TRP A  32    16917  16289   9448   2203  -2706    865
ATOM    396  CB  TRP A  32     -15.424   6.271 -14.654  1.00 90.12           C  
ANISOU  396  CB  TRP A  32    13861  12944   7438   2728  -2578    990
ATOM    397  CG  TRP A  32     -16.421   6.882 -15.596  1.00 91.94           C  
ANISOU  397  CG  TRP A  32    13949  13455   7529   2878  -2846   1216
ATOM    398  CD1 TRP A  32     -16.138   7.772 -16.576  1.00 92.34           C  
ANISOU  398  CD1 TRP A  32    14136  13509   7441   3014  -2953   1516
ATOM    399  CD2 TRP A  32     -17.852   6.618 -15.697  1.00102.52           C  
ANISOU  399  CD2 TRP A  32    14967  15119   8866   2908  -3051   1183
ATOM    400  NE1 TRP A  32     -17.281   8.045 -17.297  1.00117.03           N  
ANISOU  400  NE1 TRP A  32    17052  16953  10462   3133  -3226   1685
ATOM    401  CE2 TRP A  32     -18.370   7.353 -16.807  1.00121.31           C  
ANISOU  401  CE2 TRP A  32    17302  17698  11093   3067  -3300   1480
ATOM    402  CE3 TRP A  32     -18.766   5.816 -14.972  1.00 99.65           C  
ANISOU  402  CE3 TRP A  32    14340  14893   8631   2814  -3046    944
ATOM    403  CZ2 TRP A  32     -19.720   7.282 -17.191  1.00126.07           C  
ANISOU  403  CZ2 TRP A  32    17591  18640  11669   3133  -3570   1545
ATOM    404  CZ3 TRP A  32     -20.125   5.743 -15.343  1.00105.45           C  
ANISOU  404  CZ3 TRP A  32    14759  15950   9357   2875  -3294    995
ATOM    405  CH2 TRP A  32     -20.601   6.469 -16.453  1.00117.60           C  
ANISOU  405  CH2 TRP A  32    16247  17692  10744   3031  -3565   1292
ATOM    406  H   TRP A  32     -13.718   4.989 -13.327  1.00 88.45           H  
ATOM    407  HA  TRP A  32     -15.748   4.189 -15.101  1.00 89.28           H  
ATOM    408  HB3 TRP A  32     -14.589   6.964 -14.549  1.00 90.12           H  
ATOM    409  HB2 TRP A  32     -15.886   6.209 -13.669  1.00 90.12           H  
ATOM    410  HD1 TRP A  32     -15.151   8.163 -16.779  1.00 92.34           H  
ATOM    411  HE1 TRP A  32     -17.289   8.669 -18.091  1.00117.03           H  
ATOM    412  HE3 TRP A  32     -18.414   5.244 -14.127  1.00 99.65           H  
ATOM    413  HZ2 TRP A  32     -20.078   7.845 -18.040  1.00126.07           H  
ATOM    414  HZ3 TRP A  32     -20.803   5.120 -14.778  1.00105.45           H  
ATOM    415  HH2 TRP A  32     -21.641   6.404 -16.736  1.00117.60           H  
ATOM    416  N   ALA A  33     -13.159   5.614 -16.657  1.00 90.42           N  
ANISOU  416  N   ALA A  33    14448  12908   6999   2396  -2431   1069
ATOM    417  CA  ALA A  33     -12.486   5.859 -17.931  1.00100.41           C  
ANISOU  417  CA  ALA A  33    15928  14234   7988   2361  -2455   1251
ATOM    418  C   ALA A  33     -12.112   4.574 -18.682  1.00 98.09           C  
ANISOU  418  C   ALA A  33    15729  14116   7426   2057  -2382   1040
ATOM    419  O   ALA A  33     -12.250   4.537 -19.902  1.00101.86           O  
ANISOU  419  O   ALA A  33    16303  14834   7567   1996  -2484   1127
ATOM    420  CB  ALA A  33     -11.231   6.711 -17.683  1.00 92.78           C  
ANISOU  420  CB  ALA A  33    15190  12878   7183   2455  -2284   1425
ATOM    421  H   ALA A  33     -12.742   6.034 -15.837  1.00 90.42           H  
ATOM    422  HA  ALA A  33     -13.170   6.429 -18.562  1.00100.41           H  
ATOM    423  HB1 ALA A  33     -10.702   6.919 -18.613  1.00 92.78           H  
ATOM    424  HB2 ALA A  33     -11.493   7.672 -17.239  1.00 92.78           H  
ATOM    425  HB3 ALA A  33     -10.534   6.213 -17.008  1.00 92.78           H  
ATOM    426  N   VAL A  34     -11.684   3.527 -17.954  1.00 86.53           N  
ANISOU  426  N   VAL A  34    14250  12529   6098   1864  -2195    767
ATOM    427  CA  VAL A  34     -11.271   2.243 -18.515  1.00 84.37           C  
ANISOU  427  CA  VAL A  34    14065  12382   5610   1575  -2088    553
ATOM    428  C   VAL A  34     -12.468   1.279 -18.661  1.00106.10           C  
ANISOU  428  C   VAL A  34    16597  15496   8220   1443  -2251    338
ATOM    429  O   VAL A  34     -12.546   0.601 -19.684  1.00109.82           O  
ANISOU  429  O   VAL A  34    17124  16239   8363   1284  -2330    264
ATOM    430  CB  VAL A  34     -10.162   1.626 -17.617  1.00 76.11           C  
ANISOU  430  CB  VAL A  34    13103  11017   4797   1423  -1799    386
ATOM    431  CG1 VAL A  34      -9.721   0.229 -18.090  1.00 74.54           C  
ANISOU  431  CG1 VAL A  34    12976  10925   4420   1129  -1659    151
ATOM    432  CG2 VAL A  34      -8.913   2.530 -17.559  1.00 76.09           C  
ANISOU  432  CG2 VAL A  34    13307  10669   4934   1531  -1662    600
ATOM    433  H   VAL A  34     -11.601   3.644 -16.953  1.00 86.53           H  
ATOM    434  HA  VAL A  34     -10.845   2.398 -19.507  1.00 84.37           H  
ATOM    435  HB  VAL A  34     -10.547   1.528 -16.600  1.00 76.11           H  
ATOM    436 HG11 VAL A  34      -8.849  -0.112 -17.534  1.00 74.54           H  
ATOM    437 HG12 VAL A  34     -10.500  -0.522 -17.956  1.00 74.54           H  
ATOM    438 HG13 VAL A  34      -9.450   0.246 -19.146  1.00 74.54           H  
ATOM    439 HG21 VAL A  34      -8.160   2.117 -16.886  1.00 76.09           H  
ATOM    440 HG22 VAL A  34      -8.455   2.630 -18.543  1.00 76.09           H  
ATOM    441 HG23 VAL A  34      -9.140   3.534 -17.203  1.00 76.09           H  
ATOM    442  N   LYS A  35     -13.394   1.191 -17.685  1.00123.41           N  
ANISOU  442  N   LYS A  35    18539  17697  10655   1502  -2299    231
ATOM    443  CA  LYS A  35     -14.500   0.224 -17.725  1.00128.49           C  
ANISOU  443  CA  LYS A  35    18944  18639  11240   1352  -2417     -1
ATOM    444  C   LYS A  35     -15.589   0.601 -18.734  1.00143.52           C  
ANISOU  444  C   LYS A  35    20730  20925  12876   1420  -2744    120
ATOM    445  O   LYS A  35     -15.981  -0.259 -19.518  1.00140.24           O  
ANISOU  445  O   LYS A  35    20293  20801  12192   1210  -2849    -40
ATOM    446  CB  LYS A  35     -15.172   0.047 -16.341  1.00106.28           C  
ANISOU  446  CB  LYS A  35    15890  15720   8773   1425  -2366   -107
ATOM    447  CG  LYS A  35     -14.441  -0.964 -15.443  1.00 94.58           C  
ANISOU  447  CG  LYS A  35    14430  14029   7477   1227  -2093   -350
ATOM    448  CD  LYS A  35     -14.848  -2.411 -15.777  1.00 98.94           C  
ANISOU  448  CD  LYS A  35    14903  14798   7893    933  -2077   -629
ATOM    449  CE  LYS A  35     -14.024  -3.460 -15.028  1.00108.05           C  
ANISOU  449  CE  LYS A  35    16045  15731   9276    752  -1798   -847
ATOM    450  NZ  LYS A  35     -14.522  -4.823 -15.279  1.00114.60           N1+
ANISOU  450  NZ  LYS A  35    16786  16740  10017    460  -1757  -1136
ATOM    451  H   LYS A  35     -13.303   1.771 -16.860  1.00123.41           H  
ATOM    452  HA  LYS A  35     -14.096  -0.740 -18.042  1.00128.49           H  
ATOM    453  HB3 LYS A  35     -16.198  -0.309 -16.457  1.00106.28           H  
ATOM    454  HB2 LYS A  35     -15.295   1.006 -15.847  1.00106.28           H  
ATOM    455  HG3 LYS A  35     -14.690  -0.762 -14.400  1.00 94.58           H  
ATOM    456  HG2 LYS A  35     -13.362  -0.831 -15.529  1.00 94.58           H  
ATOM    457  HD3 LYS A  35     -14.750  -2.589 -16.848  1.00 98.94           H  
ATOM    458  HD2 LYS A  35     -15.906  -2.543 -15.543  1.00 98.94           H  
ATOM    459  HE3 LYS A  35     -14.050  -3.270 -13.954  1.00108.05           H  
ATOM    460  HE2 LYS A  35     -12.987  -3.410 -15.358  1.00108.05           H  
ATOM    461  HZ1 LYS A  35     -14.472  -5.025 -16.267  1.00114.60           H  
ATOM    462  HZ2 LYS A  35     -13.954  -5.487 -14.772  1.00114.60           H  
ATOM    463  HZ3 LYS A  35     -15.480  -4.896 -14.967  1.00114.60           H  
ATOM    464  N   VAL A  36     -16.091   1.849 -18.720  1.00146.43           N  
ANISOU  464  N   VAL A  36    21017  21298  13321   1709  -2914    403
ATOM    465  CA  VAL A  36     -17.214   2.287 -19.561  1.00136.02           C  
ANISOU  465  CA  VAL A  36    19529  20352  11802   1795  -3253    546
ATOM    466  C   VAL A  36     -16.878   2.251 -21.064  1.00134.54           C  
ANISOU  466  C   VAL A  36    19575  20381  11164   1686  -3359    641
ATOM    467  O   VAL A  36     -17.738   1.868 -21.858  1.00135.69           O  
ANISOU  467  O   VAL A  36    19624  20909  11023   1566  -3606    582
ATOM    468  CB  VAL A  36     -17.714   3.678 -19.095  1.00122.89           C  
ANISOU  468  CB  VAL A  36    17725  18602  10367   2149  -3378    852
ATOM    469  CG1 VAL A  36     -18.766   4.322 -20.021  1.00119.72           C  
ANISOU  469  CG1 VAL A  36    17253  18525   9710   2276  -3714   1127
ATOM    470  CG2 VAL A  36     -18.290   3.575 -17.675  1.00120.55           C  
ANISOU  470  CG2 VAL A  36    17107  18274  10421   2219  -3366    717
ATOM    471  H   VAL A  36     -15.703   2.523 -18.073  1.00146.43           H  
ATOM    472  HA  VAL A  36     -18.028   1.575 -19.413  1.00136.02           H  
ATOM    473  HB  VAL A  36     -16.867   4.364 -19.072  1.00122.89           H  
ATOM    474 HG11 VAL A  36     -19.132   5.260 -19.603  1.00119.72           H  
ATOM    475 HG12 VAL A  36     -18.361   4.559 -21.005  1.00119.72           H  
ATOM    476 HG13 VAL A  36     -19.626   3.665 -20.159  1.00119.72           H  
ATOM    477 HG21 VAL A  36     -18.701   4.530 -17.372  1.00120.55           H  
ATOM    478 HG22 VAL A  36     -19.094   2.841 -17.620  1.00120.55           H  
ATOM    479 HG23 VAL A  36     -17.530   3.299 -16.943  1.00120.55           H  
ATOM    480  N   ASN A  37     -15.625   2.558 -21.443  1.00139.47           N  
ANISOU  480  N   ASN A  37    20512  20769  11710   1712  -3172    781
ATOM    481  CA  ASN A  37     -15.105   2.317 -22.788  1.00156.02           C  
ANISOU  481  CA  ASN A  37    22865  23039  13378   1585  -3200    855
ATOM    482  C   ASN A  37     -14.869   0.814 -22.995  1.00166.48           C  
ANISOU  482  C   ASN A  37    24263  24504  14486   1234  -3093    481
ATOM    483  O   ASN A  37     -14.108   0.183 -22.260  1.00151.77           O  
ANISOU  483  O   ASN A  37    22445  22385  12837   1090  -2807    250
ATOM    484  CB  ASN A  37     -13.769   3.071 -22.988  1.00150.29           C  
ANISOU  484  CB  ASN A  37    22413  21967  12722   1666  -2954   1077
ATOM    485  CG  ASN A  37     -13.916   4.480 -23.574  1.00152.52           C  
ANISOU  485  CG  ASN A  37    22714  22320  12918   1810  -3085   1466
ATOM    486  OD1 ASN A  37     -14.995   5.067 -23.578  1.00155.61           O  
ANISOU  486  OD1 ASN A  37    22897  22964  13265   1907  -3372   1614
ATOM    487  ND2 ASN A  37     -12.823   5.011 -24.125  1.00151.22           N  
ANISOU  487  ND2 ASN A  37    22789  21920  12748   1827  -2873   1644
ATOM    488  H   ASN A  37     -14.967   2.849 -20.735  1.00139.47           H  
ATOM    489  HA  ASN A  37     -15.838   2.649 -23.527  1.00156.02           H  
ATOM    490  HB3 ASN A  37     -13.132   2.518 -23.680  1.00150.29           H  
ATOM    491  HB2 ASN A  37     -13.218   3.126 -22.049  1.00150.29           H  
ATOM    492 HD22 ASN A  37     -12.874   5.930 -24.540  1.00151.22           H  
ATOM    493 HD21 ASN A  37     -11.950   4.504 -24.114  1.00151.22           H  
ATOM    494  N   GLN A  38     -15.516   0.261 -24.031  1.00181.42           N  
ANISOU  494  N   GLN A  38    26119  26761  16050   1041  -3282    429
ATOM    495  CA  GLN A  38     -15.396  -1.136 -24.446  1.00184.85           C  
ANISOU  495  CA  GLN A  38    26629  27339  16265    692  -3184     52
ATOM    496  C   GLN A  38     -14.102  -1.402 -25.237  1.00194.50           C  
ANISOU  496  C   GLN A  38    28187  28395  17320    529  -2859     19
ATOM    497  O   GLN A  38     -13.713  -2.560 -25.381  1.00197.27           O  
ANISOU  497  O   GLN A  38    28636  28695  17622    286  -2642   -314
ATOM    498  CB  GLN A  38     -16.586  -1.484 -25.360  1.00181.58           C  
ANISOU  498  CB  GLN A  38    26081  27345  15566    513  -3511    -10
ATOM    499  CG  GLN A  38     -17.939  -1.502 -24.625  1.00177.53           C  
ANISOU  499  CG  GLN A  38    25185  27028  15241    575  -3781   -128
ATOM    500  CD  GLN A  38     -19.063  -2.079 -25.490  1.00180.34           C  
ANISOU  500  CD  GLN A  38    25436  27740  15345    346  -4085   -263
ATOM    501  OE1 GLN A  38     -19.029  -1.994 -26.716  1.00175.86           O  
ANISOU  501  OE1 GLN A  38    25105  27272  14444    230  -4178   -171
ATOM    502  NE2 GLN A  38     -20.066  -2.686 -24.852  1.00182.54           N  
ANISOU  502  NE2 GLN A  38    25372  28196  15789    288  -4242   -492
ATOM    503  H   GLN A  38     -16.134   0.848 -24.574  1.00181.42           H  
ATOM    504  HA  GLN A  38     -15.404  -1.786 -23.568  1.00184.85           H  
ATOM    505  HB3 GLN A  38     -16.423  -2.471 -25.797  1.00181.58           H  
ATOM    506  HB2 GLN A  38     -16.629  -0.788 -26.201  1.00181.58           H  
ATOM    507  HG3 GLN A  38     -18.217  -0.495 -24.312  1.00177.53           H  
ATOM    508  HG2 GLN A  38     -17.850  -2.100 -23.717  1.00177.53           H  
ATOM    509 HE22 GLN A  38     -20.825  -3.082 -25.387  1.00182.54           H  
ATOM    510 HE21 GLN A  38     -20.069  -2.741 -23.845  1.00182.54           H  
ATOM    511  N   ALA A  39     -13.419  -0.347 -25.714  1.00197.55           N  
ANISOU  511  N   ALA A  39    28733  28685  17643    665  -2801    355
ATOM    512  CA  ALA A  39     -12.135  -0.418 -26.409  1.00195.64           C  
ANISOU  512  CA  ALA A  39    28780  28273  17279    551  -2469    348
ATOM    513  C   ALA A  39     -10.948  -0.632 -25.448  1.00188.85           C  
ANISOU  513  C   ALA A  39    28047  26962  16747    584  -2142    245
ATOM    514  O   ALA A  39      -9.850  -0.933 -25.913  1.00192.82           O  
ANISOU  514  O   ALA A  39    28778  27277  17206    469  -1836    199
ATOM    515  CB  ALA A  39     -11.922   0.920 -27.138  1.00196.88           C  
ANISOU  515  CB  ALA A  39    29058  28430  17318    708  -2496    757
ATOM    516  H   ALA A  39     -13.804   0.573 -25.556  1.00197.55           H  
ATOM    517  HA  ALA A  39     -12.153  -1.231 -27.136  1.00195.64           H  
ATOM    518  HB1 ALA A  39     -10.987   0.924 -27.700  1.00196.88           H  
ATOM    519  HB2 ALA A  39     -12.727   1.107 -27.849  1.00196.88           H  
ATOM    520  HB3 ALA A  39     -11.895   1.760 -26.441  1.00196.88           H  
ATOM    521  N   LEU A  40     -11.163  -0.490 -24.127  1.00167.97           N  
ANISOU  521  N   LEU A  40    25257  24138  14427    736  -2196    217
ATOM    522  CA  LEU A  40     -10.141  -0.564 -23.086  1.00138.68           C  
ANISOU  522  CA  LEU A  40    21588  20001  11105    736  -1893    146
ATOM    523  C   LEU A  40     -10.391  -1.801 -22.206  1.00139.08           C  
ANISOU  523  C   LEU A  40    21458  20032  11355    526  -1790   -220
ATOM    524  O   LEU A  40     -10.569  -1.695 -20.993  1.00145.07           O  
ANISOU  524  O   LEU A  40    22015  20637  12469    614  -1790   -253
ATOM    525  CB  LEU A  40     -10.133   0.756 -22.277  1.00123.23           C  
ANISOU  525  CB  LEU A  40    19534  17796   9492   1032  -1949    411
ATOM    526  CG  LEU A  40     -10.022   2.060 -23.103  1.00119.03           C  
ANISOU  526  CG  LEU A  40    19117  17278   8831   1281  -2090    802
ATOM    527  CD1 LEU A  40     -10.054   3.278 -22.176  1.00105.35           C  
ANISOU  527  CD1 LEU A  40    17317  15208   7502   1532  -2061   1000
ATOM    528  CD2 LEU A  40      -8.784   2.132 -24.006  1.00142.33           C  
ANISOU  528  CD2 LEU A  40    22338  20174  11566   1182  -1893    915
ATOM    529  H   LEU A  40     -12.102  -0.272 -23.824  1.00167.97           H  
ATOM    530  HA  LEU A  40      -9.153  -0.697 -23.527  1.00138.68           H  
ATOM    531  HB3 LEU A  40      -9.320   0.724 -21.550  1.00123.23           H  
ATOM    532  HB2 LEU A  40     -11.053   0.817 -21.699  1.00123.23           H  
ATOM    533  HG  LEU A  40     -10.892   2.127 -23.754  1.00119.03           H  
ATOM    534 HD11 LEU A  40      -9.997   4.211 -22.738  1.00105.35           H  
ATOM    535 HD12 LEU A  40     -10.982   3.294 -21.616  1.00105.35           H  
ATOM    536 HD13 LEU A  40      -9.230   3.264 -21.463  1.00105.35           H  
ATOM    537 HD21 LEU A  40      -8.820   3.020 -24.639  1.00142.33           H  
ATOM    538 HD22 LEU A  40      -7.874   2.198 -23.415  1.00142.33           H  
ATOM    539 HD23 LEU A  40      -8.699   1.272 -24.669  1.00142.33           H  
ATOM    540  N   ARG A  41     -10.390  -2.984 -22.842  1.00141.65           N  
ANISOU  540  N   ARG A  41    21863  20505  11451    247  -1688   -498
ATOM    541  CA  ARG A  41     -10.615  -4.297 -22.234  1.00137.39           C  
ANISOU  541  CA  ARG A  41    21174  19925  11104     20  -1547   -855
ATOM    542  C   ARG A  41      -9.404  -5.202 -22.505  1.00133.27           C  
ANISOU  542  C   ARG A  41    20865  19146  10624   -184  -1157  -1008
ATOM    543  O   ARG A  41      -9.528  -6.281 -23.084  1.00121.75           O  
ANISOU  543  O   ARG A  41    19490  17820   8948   -440  -1053  -1278
ATOM    544  CB  ARG A  41     -11.963  -4.881 -22.717  1.00131.98           C  
ANISOU  544  CB  ARG A  41    20337  19654  10155   -147  -1793  -1091
ATOM    545  CG  ARG A  41     -13.191  -4.007 -22.397  1.00122.32           C  
ANISOU  545  CG  ARG A  41    18859  18681   8936     56  -2176   -930
ATOM    546  CD  ARG A  41     -13.450  -3.809 -20.897  1.00129.31           C  
ANISOU  546  CD  ARG A  41    19528  19309  10294    243  -2131   -851
ATOM    547  NE  ARG A  41     -14.685  -3.042 -20.681  1.00135.26           N  
ANISOU  547  NE  ARG A  41    20063  20239  11090    487  -2448   -644
ATOM    548  CZ  ARG A  41     -15.904  -3.564 -20.457  1.00138.41           C  
ANISOU  548  CZ  ARG A  41    20152  20850  11585    465  -2640   -773
ATOM    549  NH1 ARG A  41     -16.102  -4.887 -20.396  1.00145.70           N  
ANISOU  549  NH1 ARG A  41    20956  21836  12568    202  -2552  -1113
ATOM    550  NH2 ARG A  41     -16.950  -2.748 -20.295  1.00133.00           N1+
ANISOU  550  NH2 ARG A  41    19266  20298  10971    708  -2904   -556
ATOM    551  H   ARG A  41     -10.231  -2.973 -23.840  1.00141.65           H  
ATOM    552  HA  ARG A  41     -10.657  -4.205 -21.148  1.00137.39           H  
ATOM    553  HB3 ARG A  41     -12.111  -5.871 -22.283  1.00131.98           H  
ATOM    554  HB2 ARG A  41     -11.922  -5.032 -23.797  1.00131.98           H  
ATOM    555  HG3 ARG A  41     -14.070  -4.461 -22.855  1.00122.32           H  
ATOM    556  HG2 ARG A  41     -13.085  -3.030 -22.868  1.00122.32           H  
ATOM    557  HD3 ARG A  41     -12.639  -3.245 -20.441  1.00129.31           H  
ATOM    558  HD2 ARG A  41     -13.491  -4.764 -20.375  1.00129.31           H  
ATOM    559  HE  ARG A  41     -14.594  -2.035 -20.738  1.00135.26           H  
ATOM    560 HH12 ARG A  41     -17.025  -5.264 -20.237  1.00145.70           H  
ATOM    561 HH11 ARG A  41     -15.326  -5.518 -20.534  1.00145.70           H  
ATOM    562 HH22 ARG A  41     -17.878  -3.112 -20.142  1.00133.00           H  
ATOM    563 HH21 ARG A  41     -16.798  -1.744 -20.267  1.00133.00           H  
ATOM    564  N   ASP A  42      -8.224  -4.722 -22.083  1.00131.71           N  
ANISOU  564  N   ASP A  42    20747  18568  10727    -72   -939   -839
ATOM    565  CA  ASP A  42      -6.920  -5.376 -22.184  1.00129.87           C  
ANISOU  565  CA  ASP A  42    20696  18036  10614   -212   -561   -905
ATOM    566  C   ASP A  42      -6.531  -6.021 -20.835  1.00145.04           C  
ANISOU  566  C   ASP A  42    22449  19666  12995   -282   -365  -1049
ATOM    567  O   ASP A  42      -7.214  -5.827 -19.831  1.00156.35           O  
ANISOU  567  O   ASP A  42    23647  21157  14601   -242   -509  -1122
ATOM    568  CB  ASP A  42      -5.904  -4.268 -22.554  1.00117.00           C  
ANISOU  568  CB  ASP A  42    19267  16199   8989    -34   -482   -571
ATOM    569  CG  ASP A  42      -4.523  -4.784 -22.943  1.00116.59           C  
ANISOU  569  CG  ASP A  42    19412  15862   9023   -174    -89   -608
ATOM    570  OD1 ASP A  42      -4.457  -5.557 -23.923  1.00124.89           O  
ANISOU  570  OD1 ASP A  42    20646  17055   9751   -346     43   -744
ATOM    571  OD2 ASP A  42      -3.556  -4.419 -22.241  1.00122.09           O1-
ANISOU  571  OD2 ASP A  42    20082  16195  10113   -112     87   -497
ATOM    572  H   ASP A  42      -8.236  -3.828 -21.616  1.00131.71           H  
ATOM    573  HA  ASP A  42      -6.943  -6.144 -22.960  1.00129.87           H  
ATOM    574  HB3 ASP A  42      -5.787  -3.569 -21.728  1.00117.00           H  
ATOM    575  HB2 ASP A  42      -6.277  -3.690 -23.401  1.00117.00           H  
ATOM    576  N   ALA A  43      -5.410  -6.762 -20.811  1.00142.36           N  
ANISOU  576  N   ALA A  43    22223  19010  12859   -385    -24  -1077
ATOM    577  CA  ALA A  43      -4.788  -7.337 -19.622  1.00127.93           C  
ANISOU  577  CA  ALA A  43    20254  16869  11485   -425    168  -1138
ATOM    578  C   ALA A  43      -4.135  -6.267 -18.725  1.00108.28           C  
ANISOU  578  C   ALA A  43    17742  14115   9284   -200    122   -846
ATOM    579  O   ALA A  43      -4.385  -6.292 -17.521  1.00113.28           O  
ANISOU  579  O   ALA A  43    18199  14670  10171   -122     37   -834
ATOM    580  CB  ALA A  43      -3.721  -8.344 -20.071  1.00125.98           C  
ANISOU  580  CB  ALA A  43    20112  16394  11359   -643    558  -1297
ATOM    581  H   ALA A  43      -4.905  -6.871 -21.681  1.00142.36           H  
ATOM    582  HA  ALA A  43      -5.549  -7.864 -19.042  1.00127.93           H  
ATOM    583  HB1 ALA A  43      -3.178  -8.760 -19.222  1.00125.98           H  
ATOM    584  HB2 ALA A  43      -4.174  -9.177 -20.608  1.00125.98           H  
ATOM    585  HB3 ALA A  43      -2.995  -7.880 -20.739  1.00125.98           H  
ATOM    586  N   THR A  44      -3.362  -5.309 -19.288  1.00 92.43           N  
ANISOU  586  N   THR A  44    15918  11964   7236   -103    188   -617
ATOM    587  CA  THR A  44      -2.795  -4.166 -18.550  1.00 83.49           C  
ANISOU  587  CA  THR A  44    14777  10599   6349    108    109   -345
ATOM    588  C   THR A  44      -3.903  -3.260 -17.992  1.00 96.16           C  
ANISOU  588  C   THR A  44    16267  12395   7873    309   -225   -252
ATOM    589  O   THR A  44      -3.791  -2.817 -16.852  1.00119.60           O  
ANISOU  589  O   THR A  44    19136  15204  11101    438   -303   -161
ATOM    590  CB  THR A  44      -1.785  -3.352 -19.414  1.00 69.69           C  
ANISOU  590  CB  THR A  44    13241   8697   4542    171    227   -116
ATOM    591  OG1 THR A  44      -0.526  -3.990 -19.376  1.00 69.80           O  
ANISOU  591  OG1 THR A  44    13316   8432   4774     18    568   -164
ATOM    592  CG2 THR A  44      -1.476  -1.921 -18.915  1.00 68.57           C  
ANISOU  592  CG2 THR A  44    13094   8373   4586    403     80    162
ATOM    593  H   THR A  44      -3.219  -5.331 -20.291  1.00 92.43           H  
ATOM    594  HA  THR A  44      -2.260  -4.555 -17.686  1.00 83.49           H  
ATOM    595  HB  THR A  44      -2.123  -3.295 -20.447  1.00 69.69           H  
ATOM    596  HG1 THR A  44      -0.580  -4.826 -19.830  1.00 69.80           H  
ATOM    597 HG21 THR A  44      -0.674  -1.460 -19.491  1.00 68.57           H  
ATOM    598 HG22 THR A  44      -2.339  -1.261 -19.009  1.00 68.57           H  
ATOM    599 HG23 THR A  44      -1.166  -1.921 -17.870  1.00 68.57           H  
ATOM    600  N   PHE A  45      -4.979  -3.021 -18.763  1.00 87.63           N  
ANISOU  600  N   PHE A  45    15196  11661   6437    334   -423   -278
ATOM    601  CA  PHE A  45      -6.129  -2.231 -18.324  1.00 95.58           C  
ANISOU  601  CA  PHE A  45    16060  12858   7398    524   -728   -196
ATOM    602  C   PHE A  45      -6.940  -2.915 -17.215  1.00 99.14           C  
ANISOU  602  C   PHE A  45    16274  13348   8048    481   -773   -389
ATOM    603  O   PHE A  45      -7.514  -2.212 -16.388  1.00 88.99           O  
ANISOU  603  O   PHE A  45    14864  12047   6903    658   -926   -303
ATOM    604  CB  PHE A  45      -7.052  -1.913 -19.520  1.00 91.02           C  
ANISOU  604  CB  PHE A  45    15519  12659   6403    544   -942   -172
ATOM    605  CG  PHE A  45      -6.566  -0.821 -20.464  1.00100.83           C  
ANISOU  605  CG  PHE A  45    16958  13886   7466    697   -990    123
ATOM    606  CD1 PHE A  45      -5.950   0.355 -19.977  1.00 95.42           C  
ANISOU  606  CD1 PHE A  45    16332  12890   7033    877   -942    366
ATOM    607  CD2 PHE A  45      -6.762  -0.967 -21.853  1.00112.79           C  
ANISOU  607  CD2 PHE A  45    18603  15697   8556    655  -1086    162
ATOM    608  CE1 PHE A  45      -5.491   1.341 -20.870  1.00 88.85           C  
ANISOU  608  CE1 PHE A  45    15672  12021   6068   1018   -968    649
ATOM    609  CE2 PHE A  45      -6.303   0.018 -22.746  1.00102.52           C  
ANISOU  609  CE2 PHE A  45    17487  14378   7089    802  -1115    462
ATOM    610  CZ  PHE A  45      -5.658   1.168 -22.256  1.00 87.75           C  
ANISOU  610  CZ  PHE A  45    15660  12173   5507    987  -1046    710
ATOM    611  H   PHE A  45      -5.007  -3.421 -19.691  1.00 87.63           H  
ATOM    612  HA  PHE A  45      -5.754  -1.309 -17.887  1.00 95.58           H  
ATOM    613  HB3 PHE A  45      -8.031  -1.598 -19.166  1.00 91.02           H  
ATOM    614  HB2 PHE A  45      -7.244  -2.827 -20.081  1.00 91.02           H  
ATOM    615  HD1 PHE A  45      -5.822   0.526 -18.920  1.00 95.42           H  
ATOM    616  HD2 PHE A  45      -7.268  -1.837 -22.243  1.00112.79           H  
ATOM    617  HE1 PHE A  45      -5.014   2.233 -20.491  1.00 88.85           H  
ATOM    618  HE2 PHE A  45      -6.450  -0.108 -23.809  1.00102.52           H  
ATOM    619  HZ  PHE A  45      -5.306   1.926 -22.941  1.00 87.75           H  
ATOM    620  N   CYS A  46      -6.950  -4.257 -17.148  1.00103.64           N  
ANISOU  620  N   CYS A  46    16782  13953   8644    250   -620   -651
ATOM    621  CA  CYS A  46      -7.617  -5.005 -16.083  1.00109.24           C  
ANISOU  621  CA  CYS A  46    17266  14677   9564    200   -628   -822
ATOM    622  C   CYS A  46      -6.783  -4.998 -14.782  1.00 86.14           C  
ANISOU  622  C   CYS A  46    14314  11411   7003    264   -498   -733
ATOM    623  O   CYS A  46      -7.370  -5.033 -13.699  1.00 76.12           O  
ANISOU  623  O   CYS A  46    12896  10137   5891    361   -585   -732
ATOM    624  CB  CYS A  46      -7.866  -6.447 -16.572  1.00134.06           C  
ANISOU  624  CB  CYS A  46    20353  17923  12658    -74   -481  -1124
ATOM    625  SG  CYS A  46      -9.273  -7.179 -15.689  1.00153.92           S  
ANISOU  625  SG  CYS A  46    22567  20689  15226   -136   -629  -1348
ATOM    626  H   CYS A  46      -6.459  -4.785 -17.856  1.00103.64           H  
ATOM    627  HA  CYS A  46      -8.580  -4.529 -15.888  1.00109.24           H  
ATOM    628  HB3 CYS A  46      -6.980  -7.076 -16.480  1.00134.06           H  
ATOM    629  HB2 CYS A  46      -8.148  -6.452 -17.622  1.00134.06           H  
ATOM    630  HG  CYS A  46      -8.734  -7.090 -14.469  1.00153.92           H  
ATOM    631  N   PHE A  47      -5.441  -4.880 -14.870  1.00 74.40           N  
ANISOU  631  N   PHE A  47    12971   9645   5653    209   -289   -654
ATOM    632  CA  PHE A  47      -4.548  -4.701 -13.719  1.00 80.68           C  
ANISOU  632  CA  PHE A  47    13754  10126   6774    279   -213   -530
ATOM    633  C   PHE A  47      -4.600  -3.251 -13.198  1.00 87.28           C  
ANISOU  633  C   PHE A  47    14610  10930   7624    525   -421   -327
ATOM    634  O   PHE A  47      -4.500  -3.050 -11.990  1.00 83.46           O  
ANISOU  634  O   PHE A  47    14050  10328   7335    606   -463   -296
ATOM    635  CB  PHE A  47      -3.081  -4.989 -14.116  1.00 83.71           C  
ANISOU  635  CB  PHE A  47    14274  10224   7308    187     24   -451
ATOM    636  CG  PHE A  47      -2.753  -6.364 -14.676  1.00 86.12           C  
ANISOU  636  CG  PHE A  47    14575  10511   7635    -51    277   -650
ATOM    637  CD1 PHE A  47      -1.803  -6.478 -15.710  1.00 77.18           C  
ANISOU  637  CD1 PHE A  47    13591   9220   6515   -143    502   -611
ATOM    638  CD2 PHE A  47      -3.371  -7.532 -14.181  1.00 89.26           C  
ANISOU  638  CD2 PHE A  47    14817  11029   8068   -185    319   -880
ATOM    639  CE1 PHE A  47      -1.536  -7.729 -16.292  1.00 71.54           C  
ANISOU  639  CE1 PHE A  47    12881   8463   5839   -360    769   -810
ATOM    640  CE2 PHE A  47      -3.076  -8.789 -14.750  1.00 75.49           C  
ANISOU  640  CE2 PHE A  47    13073   9239   6371   -410    573  -1079
ATOM    641  CZ  PHE A  47      -2.172  -8.887 -15.819  1.00 71.85           C  
ANISOU  641  CZ  PHE A  47    12770   8615   5915   -496    802  -1050
ATOM    642  H   PHE A  47      -5.019  -4.875 -15.789  1.00 74.40           H  
ATOM    643  HA  PHE A  47      -4.848  -5.372 -12.913  1.00 80.68           H  
ATOM    644  HB3 PHE A  47      -2.446  -4.852 -13.240  1.00 83.71           H  
ATOM    645  HB2 PHE A  47      -2.757  -4.245 -14.845  1.00 83.71           H  
ATOM    646  HD1 PHE A  47      -1.287  -5.605 -16.076  1.00 77.18           H  
ATOM    647  HD2 PHE A  47      -4.070  -7.463 -13.366  1.00 89.26           H  
ATOM    648  HE1 PHE A  47      -0.845  -7.802 -17.108  1.00 71.54           H  
ATOM    649  HE2 PHE A  47      -3.531  -9.692 -14.378  1.00 75.49           H  
ATOM    650  HZ  PHE A  47      -1.956  -9.847 -16.264  1.00 71.85           H  
ATOM    651  N   ILE A  48      -4.790  -2.255 -14.087  1.00 90.72           N  
ANISOU  651  N   ILE A  48    15158  11461   7851    644   -541   -185
ATOM    652  CA  ILE A  48      -5.004  -0.839 -13.757  1.00 88.13           C  
ANISOU  652  CA  ILE A  48    14847  11092   7547    884   -726      6
ATOM    653  C   ILE A  48      -6.357  -0.635 -13.054  1.00 84.86           C  
ANISOU  653  C   ILE A  48    14251  10871   7121    987   -897    -74
ATOM    654  O   ILE A  48      -6.416   0.145 -12.106  1.00 88.50           O  
ANISOU  654  O   ILE A  48    14677  11208   7742   1132   -960     -8
ATOM    655  CB  ILE A  48      -4.881   0.030 -15.048  1.00 84.80           C  
ANISOU  655  CB  ILE A  48    14570  10753   6897    986   -807    187
ATOM    656  CG1 ILE A  48      -3.413   0.146 -15.530  1.00 90.81           C  
ANISOU  656  CG1 ILE A  48    15511  11238   7754    936   -621    321
ATOM    657  CG2 ILE A  48      -5.540   1.429 -14.984  1.00 79.58           C  
ANISOU  657  CG2 ILE A  48    13879  10123   6233   1241  -1021    356
ATOM    658  CD1 ILE A  48      -2.519   1.075 -14.693  1.00106.06           C  
ANISOU  658  CD1 ILE A  48    17467  12834   9998   1035   -607    459
ATOM    659  H   ILE A  48      -4.823  -2.503 -15.068  1.00 90.72           H  
ATOM    660  HA  ILE A  48      -4.233  -0.537 -13.048  1.00 88.13           H  
ATOM    661  HB  ILE A  48      -5.420  -0.502 -15.830  1.00 84.80           H  
ATOM    662 HG13 ILE A  48      -3.406   0.494 -16.563  1.00 90.81           H  
ATOM    663 HG12 ILE A  48      -2.947  -0.838 -15.550  1.00 90.81           H  
ATOM    664 HG21 ILE A  48      -5.325   2.005 -15.884  1.00 79.58           H  
ATOM    665 HG22 ILE A  48      -6.627   1.365 -14.911  1.00 79.58           H  
ATOM    666 HG23 ILE A  48      -5.185   2.005 -14.129  1.00 79.58           H  
ATOM    667 HD11 ILE A  48      -1.502   1.076 -15.084  1.00106.06           H  
ATOM    668 HD12 ILE A  48      -2.872   2.106 -14.715  1.00106.06           H  
ATOM    669 HD13 ILE A  48      -2.465   0.759 -13.652  1.00106.06           H  
ATOM    670  N   VAL A  49      -7.419  -1.350 -13.472  1.00 78.62           N  
ANISOU  670  N   VAL A  49    13341  10382   6149    905   -964   -227
ATOM    671  CA  VAL A  49      -8.721  -1.365 -12.799  1.00 72.89           C  
ANISOU  671  CA  VAL A  49    12409   9844   5440    994  -1111   -303
ATOM    672  C   VAL A  49      -8.612  -1.993 -11.399  1.00 79.90           C  
ANISOU  672  C   VAL A  49    13196  10576   6585    950   -992   -410
ATOM    673  O   VAL A  49      -9.173  -1.436 -10.461  1.00 99.19           O  
ANISOU  673  O   VAL A  49    15562  12984   9141   1105  -1060   -369
ATOM    674  CB  VAL A  49      -9.777  -2.088 -13.683  1.00 85.36           C  
ANISOU  674  CB  VAL A  49    13863  11772   6797    875  -1208   -462
ATOM    675  CG1 VAL A  49     -11.042  -2.538 -12.922  1.00 82.46           C  
ANISOU  675  CG1 VAL A  49    13241  11562   6530    917  -1301   -577
ATOM    676  CG2 VAL A  49     -10.204  -1.196 -14.861  1.00 92.63           C  
ANISOU  676  CG2 VAL A  49    14865  12894   7436    976  -1395   -310
ATOM    677  H   VAL A  49      -7.307  -1.946 -14.281  1.00 78.62           H  
ATOM    678  HA  VAL A  49      -9.044  -0.330 -12.661  1.00 72.89           H  
ATOM    679  HB  VAL A  49      -9.315  -2.986 -14.094  1.00 85.36           H  
ATOM    680 HG11 VAL A  49     -11.752  -2.993 -13.602  1.00 82.46           H  
ATOM    681 HG12 VAL A  49     -10.830  -3.292 -12.165  1.00 82.46           H  
ATOM    682 HG13 VAL A  49     -11.536  -1.696 -12.435  1.00 82.46           H  
ATOM    683 HG21 VAL A  49     -10.787  -1.755 -15.593  1.00 92.63           H  
ATOM    684 HG22 VAL A  49     -10.813  -0.358 -14.521  1.00 92.63           H  
ATOM    685 HG23 VAL A  49      -9.344  -0.770 -15.374  1.00 92.63           H  
ATOM    686  N   SER A  50      -7.885  -3.114 -11.247  1.00 70.71           N  
ANISOU  686  N   SER A  50    12039   9310   5518    740   -798   -539
ATOM    687  CA  SER A  50      -7.703  -3.810  -9.968  1.00 74.71           C  
ANISOU  687  CA  SER A  50    12455   9671   6260    693   -680   -610
ATOM    688  C   SER A  50      -6.854  -3.000  -8.971  1.00 79.35           C  
ANISOU  688  C   SER A  50    13149   9997   7004    833   -687   -445
ATOM    689  O   SER A  50      -7.141  -3.028  -7.774  1.00 96.57           O  
ANISOU  689  O   SER A  50    15262  12141   9291    913   -704   -455
ATOM    690  CB  SER A  50      -7.033  -5.175 -10.218  1.00 84.11           C  
ANISOU  690  CB  SER A  50    13638  10766   7554    451   -459   -742
ATOM    691  OG  SER A  50      -7.966  -6.080 -10.770  1.00106.83           O  
ANISOU  691  OG  SER A  50    16386  13880  10325    303   -446   -948
ATOM    692  H   SER A  50      -7.445  -3.516 -12.064  1.00 70.71           H  
ATOM    693  HA  SER A  50      -8.681  -3.973  -9.511  1.00 74.71           H  
ATOM    694  HB3 SER A  50      -6.679  -5.609  -9.281  1.00 84.11           H  
ATOM    695  HB2 SER A  50      -6.167  -5.086 -10.875  1.00 84.11           H  
ATOM    696  HG  SER A  50      -8.193  -5.779 -11.638  1.00106.83           H  
ATOM    697  N   LEU A  51      -5.857  -2.243  -9.465  1.00 76.88           N  
ANISOU  697  N   LEU A  51    13008   9498   6704    856   -669   -299
ATOM    698  CA  LEU A  51      -5.035  -1.312  -8.690  1.00 77.34           C  
ANISOU  698  CA  LEU A  51    13169   9303   6915    971   -698   -155
ATOM    699  C   LEU A  51      -5.843  -0.069  -8.288  1.00 75.57           C  
ANISOU  699  C   LEU A  51    12933   9138   6641   1197   -866    -93
ATOM    700  O   LEU A  51      -5.718   0.384  -7.153  1.00 80.61           O  
ANISOU  700  O   LEU A  51    13584   9652   7393   1276   -884    -82
ATOM    701  CB  LEU A  51      -3.811  -0.895  -9.540  1.00 72.19           C  
ANISOU  701  CB  LEU A  51    12679   8445   6304    950   -648     -7
ATOM    702  CG  LEU A  51      -2.861   0.158  -8.913  1.00 60.08           C  
ANISOU  702  CG  LEU A  51    11252   6641   4933   1058   -704    144
ATOM    703  CD1 LEU A  51      -2.250  -0.311  -7.585  1.00 67.37           C  
ANISOU  703  CD1 LEU A  51    12137   7415   6047    987   -656    105
ATOM    704  CD2 LEU A  51      -1.749   0.535  -9.903  1.00 57.31           C  
ANISOU  704  CD2 LEU A  51    11035   6099   4642   1028   -641    292
ATOM    705  H   LEU A  51      -5.672  -2.292 -10.458  1.00 76.88           H  
ATOM    706  HA  LEU A  51      -4.695  -1.822  -7.786  1.00 77.34           H  
ATOM    707  HB3 LEU A  51      -4.162  -0.512 -10.499  1.00 72.19           H  
ATOM    708  HB2 LEU A  51      -3.232  -1.787  -9.779  1.00 72.19           H  
ATOM    709  HG  LEU A  51      -3.418   1.074  -8.715  1.00 60.08           H  
ATOM    710 HD11 LEU A  51      -1.595   0.452  -7.164  1.00 67.37           H  
ATOM    711 HD12 LEU A  51      -3.014  -0.521  -6.837  1.00 67.37           H  
ATOM    712 HD13 LEU A  51      -1.654  -1.212  -7.729  1.00 67.37           H  
ATOM    713 HD21 LEU A  51      -1.098   1.306  -9.490  1.00 57.31           H  
ATOM    714 HD22 LEU A  51      -1.130  -0.329 -10.149  1.00 57.31           H  
ATOM    715 HD23 LEU A  51      -2.165   0.921 -10.834  1.00 57.31           H  
ATOM    716  N   ALA A  52      -6.688   0.460  -9.190  1.00 65.28           N  
ANISOU  716  N   ALA A  52    11611   8025   5167   1303   -985    -51
ATOM    717  CA  ALA A  52      -7.565   1.595  -8.919  1.00 67.36           C  
ANISOU  717  CA  ALA A  52    11838   8338   5418   1530  -1127     17
ATOM    718  C   ALA A  52      -8.652   1.228  -7.896  1.00 68.65           C  
ANISOU  718  C   ALA A  52    11828   8624   5632   1557  -1124   -122
ATOM    719  O   ALA A  52      -8.908   2.024  -7.001  1.00 84.64           O  
ANISOU  719  O   ALA A  52    13850  10570   7738   1717  -1157    -98
ATOM    720  CB  ALA A  52      -8.196   2.082 -10.229  1.00 76.41           C  
ANISOU  720  CB  ALA A  52    12970   9686   6377   1631  -1263    115
ATOM    721  H   ALA A  52      -6.725   0.056 -10.116  1.00 65.28           H  
ATOM    722  HA  ALA A  52      -6.960   2.404  -8.505  1.00 67.36           H  
ATOM    723  HB1 ALA A  52      -8.828   2.951 -10.053  1.00 76.41           H  
ATOM    724  HB2 ALA A  52      -7.429   2.388 -10.940  1.00 76.41           H  
ATOM    725  HB3 ALA A  52      -8.799   1.308 -10.703  1.00 76.41           H  
ATOM    726  N   VAL A  53      -9.218   0.006  -7.953  1.00 67.41           N  
ANISOU  726  N   VAL A  53    11527   8647   5439   1399  -1064   -276
ATOM    727  CA  VAL A  53     -10.105  -0.569  -6.931  1.00 73.59           C  
ANISOU  727  CA  VAL A  53    12140   9515   6304   1397  -1016   -405
ATOM    728  C   VAL A  53      -9.401  -0.676  -5.567  1.00 77.73           C  
ANISOU  728  C   VAL A  53    12755   9803   6977   1387   -905   -401
ATOM    729  O   VAL A  53     -10.015  -0.351  -4.552  1.00 90.34           O  
ANISOU  729  O   VAL A  53    14314  11382   8629   1505   -897   -422
ATOM    730  CB  VAL A  53     -10.671  -1.935  -7.419  1.00 80.09           C  
ANISOU  730  CB  VAL A  53    12801  10533   7095   1194   -949   -575
ATOM    731  CG1 VAL A  53     -11.285  -2.816  -6.307  1.00 99.21           C  
ANISOU  731  CG1 VAL A  53    15056  12995   9644   1173   -855   -693
ATOM    732  CG2 VAL A  53     -11.725  -1.735  -8.523  1.00 72.79           C  
ANISOU  732  CG2 VAL A  53    11772   9887   5996   1207  -1102   -594
ATOM    733  H   VAL A  53      -8.968  -0.592  -8.730  1.00 67.41           H  
ATOM    734  HA  VAL A  53     -10.943   0.117  -6.794  1.00 73.59           H  
ATOM    735  HB  VAL A  53      -9.847  -2.505  -7.850  1.00 80.09           H  
ATOM    736 HG11 VAL A  53     -11.743  -3.711  -6.727  1.00 99.21           H  
ATOM    737 HG12 VAL A  53     -10.536  -3.159  -5.593  1.00 99.21           H  
ATOM    738 HG13 VAL A  53     -12.057  -2.278  -5.755  1.00 99.21           H  
ATOM    739 HG21 VAL A  53     -12.003  -2.686  -8.978  1.00 72.79           H  
ATOM    740 HG22 VAL A  53     -12.631  -1.283  -8.119  1.00 72.79           H  
ATOM    741 HG23 VAL A  53     -11.372  -1.083  -9.319  1.00 72.79           H  
ATOM    742  N   ALA A  54      -8.118  -1.083  -5.540  1.00 70.46           N  
ANISOU  742  N   ALA A  54    11955   8697   6119   1246   -817   -369
ATOM    743  CA  ALA A  54      -7.323  -1.178  -4.319  1.00 71.48           C  
ANISOU  743  CA  ALA A  54    12169   8614   6377   1220   -744   -344
ATOM    744  C   ALA A  54      -7.067   0.199  -3.681  1.00 68.61           C  
ANISOU  744  C   ALA A  54    11939   8106   6024   1405   -839   -255
ATOM    745  O   ALA A  54      -7.158   0.315  -2.464  1.00 67.20           O  
ANISOU  745  O   ALA A  54    11783   7868   5882   1454   -813   -288
ATOM    746  CB  ALA A  54      -5.989  -1.887  -4.606  1.00 65.36           C  
ANISOU  746  CB  ALA A  54    11479   7657   5696   1050   -655   -290
ATOM    747  H   ALA A  54      -7.670  -1.333  -6.412  1.00 70.46           H  
ATOM    748  HA  ALA A  54      -7.894  -1.787  -3.620  1.00 71.48           H  
ATOM    749  HB1 ALA A  54      -5.423  -2.038  -3.685  1.00 65.36           H  
ATOM    750  HB2 ALA A  54      -6.155  -2.870  -5.047  1.00 65.36           H  
ATOM    751  HB3 ALA A  54      -5.355  -1.321  -5.286  1.00 65.36           H  
ATOM    752  N   ASP A  55      -6.825   1.241  -4.496  1.00 73.72           N  
ANISOU  752  N   ASP A  55    12684   8688   6637   1506   -938   -147
ATOM    753  CA  ASP A  55      -6.614   2.625  -4.063  1.00 80.66           C  
ANISOU  753  CA  ASP A  55    13690   9402   7554   1676  -1017    -76
ATOM    754  C   ASP A  55      -7.923   3.352  -3.685  1.00 73.10           C  
ANISOU  754  C   ASP A  55    12641   8572   6562   1857  -1045   -136
ATOM    755  O   ASP A  55      -7.877   4.236  -2.827  1.00 79.98           O  
ANISOU  755  O   ASP A  55    13595   9318   7477   1959  -1039   -159
ATOM    756  CB  ASP A  55      -5.928   3.414  -5.198  1.00 95.19           C  
ANISOU  756  CB  ASP A  55    15644  11129   9396   1740  -1093     70
ATOM    757  CG  ASP A  55      -4.500   2.983  -5.547  1.00 97.91           C  
ANISOU  757  CG  ASP A  55    16072  11322   9807   1570  -1038    139
ATOM    758  OD1 ASP A  55      -3.816   2.441  -4.652  1.00104.21           O  
ANISOU  758  OD1 ASP A  55    16880  12016  10698   1436   -972    102
ATOM    759  OD2 ASP A  55      -4.091   3.262  -6.695  1.00 86.60           O1-
ANISOU  759  OD2 ASP A  55    14691   9873   8341   1575  -1051    244
ATOM    760  H   ASP A  55      -6.749   1.055  -5.488  1.00 73.72           H  
ATOM    761  HA  ASP A  55      -5.969   2.625  -3.184  1.00 80.66           H  
ATOM    762  HB3 ASP A  55      -5.879   4.471  -4.943  1.00 95.19           H  
ATOM    763  HB2 ASP A  55      -6.530   3.322  -6.100  1.00 95.19           H  
ATOM    764  N   VAL A  56      -9.086   2.961  -4.249  1.00 68.61           N  
ANISOU  764  N   VAL A  56    11899   8250   5922   1896  -1073   -166
ATOM    765  CA  VAL A  56     -10.421   3.377  -3.788  1.00 74.28           C  
ANISOU  765  CA  VAL A  56    12478   9098   6649   2061  -1083   -220
ATOM    766  C   VAL A  56     -10.676   2.839  -2.372  1.00 76.82           C  
ANISOU  766  C   VAL A  56    12767   9403   7019   2017   -952   -344
ATOM    767  O   VAL A  56     -11.151   3.587  -1.522  1.00 81.95           O  
ANISOU  767  O   VAL A  56    13446   9984   7706   2161   -913   -375
ATOM    768  CB  VAL A  56     -11.540   2.917  -4.775  1.00 75.16           C  
ANISOU  768  CB  VAL A  56    12371   9498   6686   2066  -1153   -235
ATOM    769  CG1 VAL A  56     -12.970   2.941  -4.189  1.00 79.65           C  
ANISOU  769  CG1 VAL A  56    12735  10214   7316   2177  -1120   -320
ATOM    770  CG2 VAL A  56     -11.545   3.768  -6.049  1.00 67.17           C  
ANISOU  770  CG2 VAL A  56    11397   8516   5610   2191  -1299    -78
ATOM    771  H   VAL A  56      -9.047   2.262  -4.980  1.00 68.61           H  
ATOM    772  HA  VAL A  56     -10.436   4.467  -3.727  1.00 74.28           H  
ATOM    773  HB  VAL A  56     -11.341   1.888  -5.070  1.00 75.16           H  
ATOM    774 HG11 VAL A  56     -13.712   2.701  -4.951  1.00 79.65           H  
ATOM    775 HG12 VAL A  56     -13.103   2.209  -3.392  1.00 79.65           H  
ATOM    776 HG13 VAL A  56     -13.217   3.925  -3.789  1.00 79.65           H  
ATOM    777 HG21 VAL A  56     -12.369   3.499  -6.709  1.00 67.17           H  
ATOM    778 HG22 VAL A  56     -11.628   4.828  -5.813  1.00 67.17           H  
ATOM    779 HG23 VAL A  56     -10.640   3.632  -6.620  1.00 67.17           H  
ATOM    780  N   LEU A  57     -10.327   1.567  -2.116  1.00 69.30           N  
ANISOU  780  N   LEU A  57    11762   8501   6066   1816   -863   -414
ATOM    781  CA  LEU A  57     -10.453   0.918  -0.814  1.00 68.49           C  
ANISOU  781  CA  LEU A  57    11638   8382   6001   1765   -727   -502
ATOM    782  C   LEU A  57      -9.375   1.378   0.186  1.00 74.20           C  
ANISOU  782  C   LEU A  57    12591   8869   6731   1780   -716   -466
ATOM    783  O   LEU A  57      -9.590   1.228   1.385  1.00 98.75           O  
ANISOU  783  O   LEU A  57    15734  11957   9829   1818   -626   -525
ATOM    784  CB  LEU A  57     -10.367  -0.614  -0.990  1.00 66.88           C  
ANISOU  784  CB  LEU A  57    11324   8262   5825   1545   -628   -562
ATOM    785  CG  LEU A  57     -11.552  -1.249  -1.753  1.00 71.62           C  
ANISOU  785  CG  LEU A  57    11683   9112   6419   1499   -631   -645
ATOM    786  CD1 LEU A  57     -11.249  -2.719  -2.082  1.00 82.88           C  
ANISOU  786  CD1 LEU A  57    13016  10574   7900   1268   -506   -723
ATOM    787  CD2 LEU A  57     -12.882  -1.130  -0.991  1.00 69.82           C  
ANISOU  787  CD2 LEU A  57    11287   9021   6221   1647   -604   -706
ATOM    788  H   LEU A  57      -9.949   1.013  -2.874  1.00 69.30           H  
ATOM    789  HA  LEU A  57     -11.416   1.180  -0.376  1.00 68.49           H  
ATOM    790  HB3 LEU A  57     -10.296  -1.094  -0.013  1.00 66.88           H  
ATOM    791  HB2 LEU A  57      -9.438  -0.856  -1.506  1.00 66.88           H  
ATOM    792  HG  LEU A  57     -11.683  -0.728  -2.700  1.00 71.62           H  
ATOM    793 HD11 LEU A  57     -12.058  -3.169  -2.658  1.00 82.88           H  
ATOM    794 HD12 LEU A  57     -10.339  -2.809  -2.677  1.00 82.88           H  
ATOM    795 HD13 LEU A  57     -11.116  -3.310  -1.175  1.00 82.88           H  
ATOM    796 HD21 LEU A  57     -13.685  -1.636  -1.526  1.00 69.82           H  
ATOM    797 HD22 LEU A  57     -12.813  -1.576   0.002  1.00 69.82           H  
ATOM    798 HD23 LEU A  57     -13.189  -0.091  -0.870  1.00 69.82           H  
ATOM    799  N   VAL A  58      -8.257   1.992  -0.247  1.00 66.62           N  
ANISOU  799  N   VAL A  58    11792   7734   5785   1744   -804   -371
ATOM    800  CA  VAL A  58      -7.341   2.685   0.666  1.00 58.48           C  
ANISOU  800  CA  VAL A  58    10973   6480   4767   1754   -834   -343
ATOM    801  C   VAL A  58      -7.991   3.993   1.154  1.00 68.77           C  
ANISOU  801  C   VAL A  58    12356   7723   6050   1960   -855   -382
ATOM    802  O   VAL A  58      -7.989   4.261   2.353  1.00 76.09           O  
ANISOU  802  O   VAL A  58    13397   8575   6938   1987   -805   -450
ATOM    803  CB  VAL A  58      -5.949   2.926   0.017  1.00 63.18           C  
ANISOU  803  CB  VAL A  58    11689   6892   5425   1667   -924   -227
ATOM    804  CG1 VAL A  58      -5.071   3.950   0.775  1.00 55.87           C  
ANISOU  804  CG1 VAL A  58    10970   5733   4524   1709  -1001   -205
ATOM    805  CG2 VAL A  58      -5.164   1.605  -0.093  1.00 70.16           C  
ANISOU  805  CG2 VAL A  58    12522   7773   6363   1457   -863   -197
ATOM    806  H   VAL A  58      -8.090   2.067  -1.241  1.00 66.62           H  
ATOM    807  HA  VAL A  58      -7.190   2.043   1.529  1.00 58.48           H  
ATOM    808  HB  VAL A  58      -6.102   3.314  -0.989  1.00 63.18           H  
ATOM    809 HG11 VAL A  58      -4.056   3.974   0.381  1.00 55.87           H  
ATOM    810 HG12 VAL A  58      -5.460   4.965   0.693  1.00 55.87           H  
ATOM    811 HG13 VAL A  58      -4.994   3.703   1.834  1.00 55.87           H  
ATOM    812 HG21 VAL A  58      -4.279   1.724  -0.718  1.00 70.16           H  
ATOM    813 HG22 VAL A  58      -4.830   1.265   0.888  1.00 70.16           H  
ATOM    814 HG23 VAL A  58      -5.759   0.802  -0.516  1.00 70.16           H  
ATOM    815  N   GLY A  59      -8.602   4.770   0.247  1.00 76.19           N  
ANISOU  815  N   GLY A  59    13243   8691   7013   2110   -920   -337
ATOM    816  CA  GLY A  59      -9.292   6.009   0.580  1.00 81.16           C  
ANISOU  816  CA  GLY A  59    13924   9248   7667   2321   -914   -369
ATOM    817  C   GLY A  59     -10.590   5.822   1.381  1.00 73.01           C  
ANISOU  817  C   GLY A  59    12761   8363   6618   2408   -783   -482
ATOM    818  O   GLY A  59     -10.951   6.707   2.155  1.00 72.05           O  
ANISOU  818  O   GLY A  59    12726   8142   6509   2545   -715   -552
ATOM    819  H   GLY A  59      -8.580   4.491  -0.725  1.00 76.19           H  
ATOM    820  HA3 GLY A  59      -9.519   6.517  -0.354  1.00 81.16           H  
ATOM    821  HA2 GLY A  59      -8.618   6.662   1.129  1.00 81.16           H  
ATOM    822  N   ALA A  60     -11.280   4.684   1.193  1.00 72.09           N  
ANISOU  822  N   ALA A  60    12435   8468   6488   2325   -729   -512
ATOM    823  CA  ALA A  60     -12.598   4.388   1.754  1.00 78.26           C  
ANISOU  823  CA  ALA A  60    13045   9400   7291   2407   -596   -605
ATOM    824  C   ALA A  60     -12.569   3.413   2.942  1.00 89.06           C  
ANISOU  824  C   ALA A  60    14449  10782   8608   2281   -441   -691
ATOM    825  O   ALA A  60     -13.592   3.303   3.615  1.00103.76           O  
ANISOU  825  O   ALA A  60    16228  12712  10485   2364   -292   -771
ATOM    826  CB  ALA A  60     -13.452   3.746   0.648  1.00 77.00           C  
ANISOU  826  CB  ALA A  60    12597   9487   7171   2401   -637   -589
ATOM    827  H   ALA A  60     -10.917   4.027   0.516  1.00 72.09           H  
ATOM    828  HA  ALA A  60     -13.087   5.307   2.080  1.00 78.26           H  
ATOM    829  HB1 ALA A  60     -14.471   3.557   0.989  1.00 77.00           H  
ATOM    830  HB2 ALA A  60     -13.522   4.400  -0.222  1.00 77.00           H  
ATOM    831  HB3 ALA A  60     -13.036   2.794   0.314  1.00 77.00           H  
ATOM    832  N   LEU A  61     -11.443   2.727   3.220  1.00 81.34           N  
ANISOU  832  N   LEU A  61    13583   9739   7583   2089   -462   -660
ATOM    833  CA  LEU A  61     -11.303   1.747   4.305  1.00 67.74           C  
ANISOU  833  CA  LEU A  61    11890   8035   5813   1968   -323   -702
ATOM    834  C   LEU A  61     -10.043   2.004   5.139  1.00 62.90           C  
ANISOU  834  C   LEU A  61    11547   7232   5119   1887   -374   -666
ATOM    835  O   LEU A  61     -10.167   2.215   6.343  1.00 75.06           O  
ANISOU  835  O   LEU A  61    13223   8734   6563   1906   -283   -717
ATOM    836  CB  LEU A  61     -11.412   0.281   3.794  1.00 60.80           C  
ANISOU  836  CB  LEU A  61    10822   7290   4990   1788   -277   -688
ATOM    837  CG  LEU A  61     -12.701  -0.499   4.129  1.00 78.44           C  
ANISOU  837  CG  LEU A  61    12803   9718   7283   1793   -124   -767
ATOM    838  CD1 LEU A  61     -12.952  -0.649   5.637  1.00 80.85           C  
ANISOU  838  CD1 LEU A  61    13176  10006   7539   1822     62   -810
ATOM    839  CD2 LEU A  61     -13.936   0.026   3.384  1.00 90.96           C  
ANISOU  839  CD2 LEU A  61    14205  11428   8926   1955   -180   -800
ATOM    840  H   LEU A  61     -10.640   2.869   2.624  1.00 81.34           H  
ATOM    841  HA  LEU A  61     -12.118   1.912   5.009  1.00 67.74           H  
ATOM    842  HB3 LEU A  61     -10.571  -0.305   4.171  1.00 60.80           H  
ATOM    843  HB2 LEU A  61     -11.307   0.248   2.713  1.00 60.80           H  
ATOM    844  HG  LEU A  61     -12.533  -1.507   3.747  1.00 78.44           H  
ATOM    845 HD11 LEU A  61     -13.784  -1.328   5.826  1.00 80.85           H  
ATOM    846 HD12 LEU A  61     -12.075  -1.058   6.137  1.00 80.85           H  
ATOM    847 HD13 LEU A  61     -13.196   0.301   6.113  1.00 80.85           H  
ATOM    848 HD21 LEU A  61     -14.742  -0.707   3.411  1.00 90.96           H  
ATOM    849 HD22 LEU A  61     -14.321   0.936   3.839  1.00 90.96           H  
ATOM    850 HD23 LEU A  61     -13.716   0.233   2.336  1.00 90.96           H  
ATOM    851  N   VAL A  62      -8.843   2.000   4.526  1.00 58.31           N  
ANISOU  851  N   VAL A  62    11044   6536   4573   1793   -519   -575
ATOM    852  CA  VAL A  62      -7.557   2.157   5.227  1.00 57.41           C  
ANISOU  852  CA  VAL A  62    11147   6250   4417   1689   -597   -522
ATOM    853  C   VAL A  62      -7.437   3.511   5.944  1.00 68.80           C  
ANISOU  853  C   VAL A  62    12811   7554   5778   1810   -642   -588
ATOM    854  O   VAL A  62      -6.956   3.534   7.072  1.00 82.72           O  
ANISOU  854  O   VAL A  62    14758   9237   7436   1746   -657   -605
ATOM    855  CB  VAL A  62      -6.359   1.920   4.265  1.00 56.08           C  
ANISOU  855  CB  VAL A  62    10982   5975   4352   1576   -726   -406
ATOM    856  CG1 VAL A  62      -4.976   2.204   4.887  1.00 66.09           C  
ANISOU  856  CG1 VAL A  62    12442   7056   5613   1471   -834   -338
ATOM    857  CG2 VAL A  62      -6.392   0.499   3.681  1.00 60.36           C  
ANISOU  857  CG2 VAL A  62    11328   6637   4970   1441   -649   -370
ATOM    858  H   VAL A  62      -8.812   1.830   3.531  1.00 58.31           H  
ATOM    859  HA  VAL A  62      -7.519   1.385   6.000  1.00 57.41           H  
ATOM    860  HB  VAL A  62      -6.443   2.624   3.445  1.00 56.08           H  
ATOM    861 HG11 VAL A  62      -4.173   1.918   4.208  1.00 66.09           H  
ATOM    862 HG12 VAL A  62      -4.838   3.265   5.095  1.00 66.09           H  
ATOM    863 HG13 VAL A  62      -4.838   1.664   5.823  1.00 66.09           H  
ATOM    864 HG21 VAL A  62      -5.567   0.332   2.988  1.00 60.36           H  
ATOM    865 HG22 VAL A  62      -6.324  -0.254   4.466  1.00 60.36           H  
ATOM    866 HG23 VAL A  62      -7.316   0.318   3.134  1.00 60.36           H  
ATOM    867  N   ILE A  63      -7.883   4.612   5.317  1.00 65.24           N  
ANISOU  867  N   ILE A  63    12349   7067   5372   1981   -665   -626
ATOM    868  CA  ILE A  63      -7.829   5.959   5.882  1.00 62.47           C  
ANISOU  868  CA  ILE A  63    12207   6550   4980   2100   -689   -706
ATOM    869  C   ILE A  63      -8.869   6.174   7.008  1.00 82.58           C  
ANISOU  869  C   ILE A  63    14784   9169   7423   2204   -504   -843
ATOM    870  O   ILE A  63      -8.444   6.613   8.075  1.00107.22           O  
ANISOU  870  O   ILE A  63    18137  12184  10417   2190   -487   -930
ATOM    871  CB  ILE A  63      -7.883   7.020   4.753  1.00 63.84           C  
ANISOU  871  CB  ILE A  63    12356   6622   5278   2251   -768   -669
ATOM    872  CG1 ILE A  63      -6.565   6.964   3.943  1.00 76.91           C  
ANISOU  872  CG1 ILE A  63    14043   8161   7020   2140   -931   -536
ATOM    873  CG2 ILE A  63      -8.137   8.436   5.300  1.00 64.03           C  
ANISOU  873  CG2 ILE A  63    12569   6468   5294   2395   -741   -779
ATOM    874  CD1 ILE A  63      -6.457   7.978   2.803  1.00 90.31           C  
ANISOU  874  CD1 ILE A  63    15734   9745   8835   2279  -1004   -466
ATOM    875  H   ILE A  63      -8.243   4.514   4.377  1.00 65.24           H  
ATOM    876  HA  ILE A  63      -6.851   6.068   6.354  1.00 62.47           H  
ATOM    877  HB  ILE A  63      -8.688   6.780   4.060  1.00 63.84           H  
ATOM    878 HG13 ILE A  63      -6.443   5.969   3.517  1.00 76.91           H  
ATOM    879 HG12 ILE A  63      -5.710   7.098   4.606  1.00 76.91           H  
ATOM    880 HG21 ILE A  63      -8.091   9.165   4.503  1.00 64.03           H  
ATOM    881 HG22 ILE A  63      -9.123   8.546   5.752  1.00 64.03           H  
ATOM    882 HG23 ILE A  63      -7.389   8.703   6.041  1.00 64.03           H  
ATOM    883 HD11 ILE A  63      -5.661   7.679   2.122  1.00 90.31           H  
ATOM    884 HD12 ILE A  63      -7.378   8.052   2.231  1.00 90.31           H  
ATOM    885 HD13 ILE A  63      -6.217   8.972   3.180  1.00 90.31           H  
ATOM    886  N   PRO A  64     -10.183   5.874   6.853  1.00 76.38           N  
ANISOU  886  N   PRO A  64    13777   8559   6684   2302   -359   -871
ATOM    887  CA  PRO A  64     -11.149   5.821   7.967  1.00 77.70           C  
ANISOU  887  CA  PRO A  64    13970   8783   6767   2390   -145   -994
ATOM    888  C   PRO A  64     -10.692   5.000   9.185  1.00 77.70           C  
ANISOU  888  C   PRO A  64    14103   8824   6595   2234    -69  -1008
ATOM    889  O   PRO A  64     -10.783   5.495  10.305  1.00 78.68           O  
ANISOU  889  O   PRO A  64    14429   8897   6569   2271     42  -1113
ATOM    890  CB  PRO A  64     -12.429   5.234   7.364  1.00 74.73           C  
ANISOU  890  CB  PRO A  64    13271   8603   6520   2482    -35   -984
ATOM    891  CG  PRO A  64     -12.372   5.683   5.921  1.00 81.20           C  
ANISOU  891  CG  PRO A  64    13965   9418   7469   2528   -209   -889
ATOM    892  CD  PRO A  64     -10.881   5.711   5.577  1.00 81.00           C  
ANISOU  892  CD  PRO A  64    14086   9288   7402   2356   -382   -804
ATOM    893  HA  PRO A  64     -11.337   6.849   8.282  1.00 77.70           H  
ATOM    894  HB3 PRO A  64     -13.330   5.577   7.873  1.00 74.73           H  
ATOM    895  HB2 PRO A  64     -12.422   4.142   7.396  1.00 74.73           H  
ATOM    896  HG3 PRO A  64     -12.774   6.695   5.849  1.00 81.20           H  
ATOM    897  HG2 PRO A  64     -12.961   5.057   5.260  1.00 81.20           H  
ATOM    898  HD2 PRO A  64     -10.579   4.784   5.095  1.00 81.00           H  
ATOM    899  HD3 PRO A  64     -10.682   6.534   4.894  1.00 81.00           H  
ATOM    900  N   LEU A  65     -10.131   3.797   8.970  1.00 79.96           N  
ANISOU  900  N   LEU A  65    14289   9197   6896   2060   -117   -901
ATOM    901  CA  LEU A  65      -9.567   2.950  10.022  1.00 70.93           C  
ANISOU  901  CA  LEU A  65    13275   8074   5602   1911    -70   -869
ATOM    902  C   LEU A  65      -8.233   3.487  10.581  1.00 71.13           C  
ANISOU  902  C   LEU A  65    13589   7931   5506   1827   -252   -852
ATOM    903  O   LEU A  65      -7.915   3.187  11.730  1.00 84.48           O  
ANISOU  903  O   LEU A  65    15469   9623   7006   1753   -223   -862
ATOM    904  CB  LEU A  65      -9.349   1.524   9.469  1.00 72.35           C  
ANISOU  904  CB  LEU A  65    13253   8358   5878   1753    -62   -748
ATOM    905  CG  LEU A  65     -10.641   0.729   9.164  1.00 72.96           C  
ANISOU  905  CG  LEU A  65    13033   8611   6076   1792    112   -777
ATOM    906  CD1 LEU A  65     -10.286  -0.634   8.551  1.00 66.95           C  
ANISOU  906  CD1 LEU A  65    12094   7915   5427   1615    116   -679
ATOM    907  CD2 LEU A  65     -11.538   0.548  10.397  1.00 68.30           C  
ANISOU  907  CD2 LEU A  65    12456   8102   5392   1870    356   -858
ATOM    908  H   LEU A  65     -10.079   3.450   8.021  1.00 79.96           H  
ATOM    909  HA  LEU A  65     -10.264   2.918  10.859  1.00 70.93           H  
ATOM    910  HB3 LEU A  65      -8.754   0.947  10.176  1.00 72.35           H  
ATOM    911  HB2 LEU A  65      -8.738   1.582   8.566  1.00 72.35           H  
ATOM    912  HG  LEU A  65     -11.230   1.273   8.427  1.00 72.96           H  
ATOM    913 HD11 LEU A  65     -11.181  -1.220   8.340  1.00 66.95           H  
ATOM    914 HD12 LEU A  65      -9.744  -0.513   7.612  1.00 66.95           H  
ATOM    915 HD13 LEU A  65      -9.659  -1.219   9.222  1.00 66.95           H  
ATOM    916 HD21 LEU A  65     -12.359  -0.140  10.194  1.00 68.30           H  
ATOM    917 HD22 LEU A  65     -10.970   0.156  11.237  1.00 68.30           H  
ATOM    918 HD23 LEU A  65     -11.986   1.491  10.708  1.00 68.30           H  
ATOM    919  N   ALA A  66      -7.487   4.312   9.822  1.00 62.97           N  
ANISOU  919  N   ALA A  66    12592   6755   4579   1833   -445   -821
ATOM    920  CA  ALA A  66      -6.268   4.995  10.269  1.00 73.94           C  
ANISOU  920  CA  ALA A  66    14235   7966   5891   1753   -632   -819
ATOM    921  C   ALA A  66      -6.567   6.264  11.089  1.00 95.90           C  
ANISOU  921  C   ALA A  66    17262  10655   8521   1860   -581   -996
ATOM    922  O   ALA A  66      -5.670   6.763  11.769  1.00 89.52           O  
ANISOU  922  O   ALA A  66    16701   9738   7575   1767   -708  -1034
ATOM    923  CB  ALA A  66      -5.418   5.415   9.062  1.00 62.47           C  
ANISOU  923  CB  ALA A  66    12737   6372   4629   1733   -821   -734
ATOM    924  H   ALA A  66      -7.797   4.505   8.879  1.00 62.97           H  
ATOM    925  HA  ALA A  66      -5.676   4.304  10.865  1.00 73.94           H  
ATOM    926  HB1 ALA A  66      -4.497   5.900   9.386  1.00 62.47           H  
ATOM    927  HB2 ALA A  66      -5.122   4.550   8.472  1.00 62.47           H  
ATOM    928  HB3 ALA A  66      -5.935   6.117   8.411  1.00 62.47           H  
ATOM    929  N   ILE A  67      -7.814   6.763  11.069  1.00106.23           N  
ANISOU  929  N   ILE A  67    18501  11998   9862   2048   -397  -1109
ATOM    930  CA  ILE A  67      -8.301   7.812  11.964  1.00 91.57           C  
ANISOU  930  CA  ILE A  67    16873  10050   7870   2158   -282  -1297
ATOM    931  C   ILE A  67      -8.868   7.147  13.235  1.00 77.86           C  
ANISOU  931  C   ILE A  67    15233   8452   5896   2123    -83  -1361
ATOM    932  O   ILE A  67      -8.655   7.675  14.325  1.00 77.03           O  
ANISOU  932  O   ILE A  67    15421   8284   5563   2093    -59  -1487
ATOM    933  CB  ILE A  67      -9.375   8.670  11.230  1.00 88.44           C  
ANISOU  933  CB  ILE A  67    16346   9604   7654   2390   -155  -1371
ATOM    934  CG1 ILE A  67      -8.728   9.463  10.065  1.00 86.90           C  
ANISOU  934  CG1 ILE A  67    16107   9248   7662   2426   -353  -1294
ATOM    935  CG2 ILE A  67     -10.122   9.640  12.175  1.00 82.75           C  
ANISOU  935  CG2 ILE A  67    15837   8784   6818   2517     36  -1580
ATOM    936  CD1 ILE A  67      -9.729  10.009   9.039  1.00 91.92           C  
ANISOU  936  CD1 ILE A  67    16600   9832   8492   2661   -254  -1319
ATOM    937  H   ILE A  67      -8.487   6.333  10.450  1.00106.23           H  
ATOM    938  HA  ILE A  67      -7.482   8.469  12.264  1.00 91.57           H  
ATOM    939  HB  ILE A  67     -10.117   7.994  10.804  1.00 88.44           H  
ATOM    940 HG13 ILE A  67      -8.026   8.832   9.520  1.00 86.90           H  
ATOM    941 HG12 ILE A  67      -8.128  10.283  10.463  1.00 86.90           H  
ATOM    942 HG21 ILE A  67     -10.822  10.276  11.634  1.00 82.75           H  
ATOM    943 HG22 ILE A  67     -10.714   9.113  12.923  1.00 82.75           H  
ATOM    944 HG23 ILE A  67      -9.425  10.292  12.702  1.00 82.75           H  
ATOM    945 HD11 ILE A  67      -9.203  10.485   8.210  1.00 91.92           H  
ATOM    946 HD12 ILE A  67     -10.340   9.209   8.620  1.00 91.92           H  
ATOM    947 HD13 ILE A  67     -10.395  10.754   9.472  1.00 91.92           H  
ATOM    948  N   LEU A  68      -9.543   5.985  13.123  1.00 83.34           N  
ANISOU  948  N   LEU A  68    15694   9337   6635   2117     67  -1276
ATOM    949  CA  LEU A  68     -10.102   5.262  14.269  1.00 95.08           C  
ANISOU  949  CA  LEU A  68    17254  10955   7917   2088    286  -1308
ATOM    950  C   LEU A  68      -9.034   4.540  15.117  1.00 99.89           C  
ANISOU  950  C   LEU A  68    18043  11592   8316   1881    153  -1203
ATOM    951  O   LEU A  68      -9.273   4.339  16.305  1.00 98.42           O  
ANISOU  951  O   LEU A  68    18036  11481   7880   1848    295  -1238
ATOM    952  CB  LEU A  68     -11.176   4.249  13.814  1.00100.16           C  
ANISOU  952  CB  LEU A  68    17567  11774   8714   2137    490  -1246
ATOM    953  CG  LEU A  68     -12.452   4.864  13.186  1.00105.95           C  
ANISOU  953  CG  LEU A  68    18074  12512   9670   2342    609  -1321
ATOM    954  CD1 LEU A  68     -13.474   3.763  12.866  1.00103.48           C  
ANISOU  954  CD1 LEU A  68    17449  12384   9484   2369    823  -1282
ATOM    955  CD2 LEU A  68     -13.108   5.962  14.038  1.00106.73           C  
ANISOU  955  CD2 LEU A  68    18375  12484   9692   2509    751  -1503
ATOM    956  H   LEU A  68      -9.699   5.600  12.201  1.00 83.34           H  
ATOM    957  HA  LEU A  68     -10.584   5.982  14.923  1.00 95.08           H  
ATOM    958  HB3 LEU A  68     -11.483   3.654  14.676  1.00100.16           H  
ATOM    959  HB2 LEU A  68     -10.732   3.541  13.113  1.00100.16           H  
ATOM    960  HG  LEU A  68     -12.184   5.333  12.246  1.00105.95           H  
ATOM    961 HD11 LEU A  68     -14.346   4.169  12.353  1.00103.48           H  
ATOM    962 HD12 LEU A  68     -13.040   3.002  12.219  1.00103.48           H  
ATOM    963 HD13 LEU A  68     -13.822   3.268  13.774  1.00103.48           H  
ATOM    964 HD21 LEU A  68     -14.041   6.300  13.586  1.00106.73           H  
ATOM    965 HD22 LEU A  68     -13.340   5.598  15.039  1.00106.73           H  
ATOM    966 HD23 LEU A  68     -12.470   6.841  14.129  1.00106.73           H  
ATOM    967  N   ILE A  69      -7.851   4.207  14.566  1.00105.80           N  
ANISOU  967  N   ILE A  69    18747  12286   9168   1746   -108  -1059
ATOM    968  CA  ILE A  69      -6.709   3.678  15.329  1.00103.04           C  
ANISOU  968  CA  ILE A  69    18570  11935   8646   1558   -276   -945
ATOM    969  C   ILE A  69      -5.959   4.821  16.058  1.00 97.93           C  
ANISOU  969  C   ILE A  69    18263  11151   7796   1524   -446  -1069
ATOM    970  O   ILE A  69      -5.323   4.570  17.081  1.00 88.38           O  
ANISOU  970  O   ILE A  69    17262   9972   6346   1388   -555  -1021
ATOM    971  CB  ILE A  69      -5.749   2.910  14.364  1.00105.71           C  
ANISOU  971  CB  ILE A  69    18715  12244   9205   1426   -474   -741
ATOM    972  CG1 ILE A  69      -4.852   1.903  15.117  1.00 96.33           C  
ANISOU  972  CG1 ILE A  69    17634  11085   7883   1243   -605   -573
ATOM    973  CG2 ILE A  69      -4.898   3.828  13.467  1.00119.75           C  
ANISOU  973  CG2 ILE A  69    20503  13844  11153   1439   -693   -762
ATOM    974  CD1 ILE A  69      -3.969   1.032  14.212  1.00 95.74           C  
ANISOU  974  CD1 ILE A  69    17392  10936   8048   1113   -801   -376
ATOM    975  H   ILE A  69      -7.721   4.356  13.574  1.00105.80           H  
ATOM    976  HA  ILE A  69      -7.086   2.979  16.078  1.00103.04           H  
ATOM    977  HB  ILE A  69      -6.380   2.313  13.705  1.00105.71           H  
ATOM    978 HG13 ILE A  69      -5.494   1.239  15.696  1.00 96.33           H  
ATOM    979 HG12 ILE A  69      -4.217   2.421  15.836  1.00 96.33           H  
ATOM    980 HG21 ILE A  69      -4.485   3.289  12.614  1.00119.75           H  
ATOM    981 HG22 ILE A  69      -5.506   4.638  13.085  1.00119.75           H  
ATOM    982 HG23 ILE A  69      -4.063   4.273  14.009  1.00119.75           H  
ATOM    983 HD11 ILE A  69      -3.462   0.265  14.797  1.00 95.74           H  
ATOM    984 HD12 ILE A  69      -4.563   0.525  13.451  1.00 95.74           H  
ATOM    985 HD13 ILE A  69      -3.202   1.620  13.709  1.00 95.74           H  
ATOM    986  N   ASN A  70      -6.042   6.064  15.545  1.00103.69           N  
ANISOU  986  N   ASN A  70    19054  11729   8615   1641   -473  -1228
ATOM    987  CA  ASN A  70      -5.346   7.242  16.066  1.00 98.16           C  
ANISOU  987  CA  ASN A  70    18673  10871   7754   1599   -628  -1379
ATOM    988  C   ASN A  70      -6.087   7.835  17.277  1.00102.03           C  
ANISOU  988  C   ASN A  70    19376  11399   7993   1662   -401  -1577
ATOM    989  O   ASN A  70      -5.427   8.180  18.257  1.00118.60           O  
ANISOU  989  O   ASN A  70    21666  13484   9914   1526   -501  -1624
ATOM    990  CB  ASN A  70      -5.251   8.284  14.930  1.00103.79           C  
ANISOU  990  CB  ASN A  70    19339  11374   8724   1686   -738  -1445
ATOM    991  CG  ASN A  70      -4.493   9.558  15.315  1.00 98.51           C  
ANISOU  991  CG  ASN A  70    18984  10509   7934   1634   -891  -1622
ATOM    992  OD1 ASN A  70      -5.115  10.588  15.562  1.00 89.94           O  
ANISOU  992  OD1 ASN A  70    18041   9350   6780   1741   -726  -1830
ATOM    993  ND2 ASN A  70      -3.159   9.505  15.338  1.00 98.52           N  
ANISOU  993  ND2 ASN A  70    19049  10420   7966   1457  -1197  -1529
ATOM    994  H   ASN A  70      -6.601   6.194  14.714  1.00103.69           H  
ATOM    995  HA  ASN A  70      -4.339   6.953  16.372  1.00 98.16           H  
ATOM    996  HB3 ASN A  70      -6.241   8.568  14.574  1.00103.79           H  
ATOM    997  HB2 ASN A  70      -4.742   7.833  14.077  1.00103.79           H  
ATOM    998 HD22 ASN A  70      -2.628  10.330  15.577  1.00 98.52           H  
ATOM    999 HD21 ASN A  70      -2.683   8.644  15.109  1.00 98.52           H  
ATOM   1000  N   ILE A  71      -7.432   7.921  17.249  1.00 95.72           N  
ANISOU 1000  N   ILE A  71    18488  10654   7228   1853    -90  -1677
ATOM   1001  CA  ILE A  71      -8.240   8.333  18.408  1.00105.31           C  
ANISOU 1001  CA  ILE A  71    19829  11916   8269   1899    176  -1831
ATOM   1002  C   ILE A  71      -8.222   7.261  19.524  1.00115.93           C  
ANISOU 1002  C   ILE A  71    21211  13464   9373   1764    255  -1714
ATOM   1003  O   ILE A  71      -8.427   7.600  20.688  1.00121.18           O  
ANISOU 1003  O   ILE A  71    22046  14175   9823   1727    393  -1815
ATOM   1004  CB  ILE A  71      -9.692   8.688  17.976  1.00103.36           C  
ANISOU 1004  CB  ILE A  71    19449  11662   8163   2152    503  -1952
ATOM   1005  CG1 ILE A  71     -10.511   7.468  17.498  1.00109.90           C  
ANISOU 1005  CG1 ILE A  71    19970  12671   9116   2199    637  -1791
ATOM   1006  CG2 ILE A  71      -9.696   9.847  16.957  1.00 89.76           C  
ANISOU 1006  CG2 ILE A  71    17700   9725   6680   2303    422  -2049
ATOM   1007  CD1 ILE A  71     -11.938   7.785  17.035  1.00110.99           C  
ANISOU 1007  CD1 ILE A  71    19876  12830   9466   2421    935  -1866
ATOM   1008  H   ILE A  71      -7.921   7.645  16.408  1.00 95.72           H  
ATOM   1009  HA  ILE A  71      -7.789   9.235  18.827  1.00105.31           H  
ATOM   1010  HB  ILE A  71     -10.197   9.070  18.865  1.00103.36           H  
ATOM   1011 HG13 ILE A  71     -10.595   6.747  18.309  1.00109.90           H  
ATOM   1012 HG12 ILE A  71      -9.965   6.969  16.705  1.00109.90           H  
ATOM   1013 HG21 ILE A  71     -10.700  10.242  16.799  1.00 89.76           H  
ATOM   1014 HG22 ILE A  71      -9.083  10.678  17.307  1.00 89.76           H  
ATOM   1015 HG23 ILE A  71      -9.306   9.541  15.988  1.00 89.76           H  
ATOM   1016 HD11 ILE A  71     -12.491   6.865  16.853  1.00110.99           H  
ATOM   1017 HD12 ILE A  71     -12.481   8.353  17.790  1.00110.99           H  
ATOM   1018 HD13 ILE A  71     -11.941   8.359  16.108  1.00110.99           H  
ATOM   1019  N   GLY A  72      -7.912   6.000  19.166  1.00116.44           N  
ANISOU 1019  N   GLY A  72    21127  13644   9469   1691    182  -1499
ATOM   1020  CA  GLY A  72      -7.590   4.880  20.044  1.00115.08           C  
ANISOU 1020  CA  GLY A  72    20996  13635   9095   1545    199  -1338
ATOM   1021  C   GLY A  72      -8.691   4.499  21.042  1.00116.19           C  
ANISOU 1021  C   GLY A  72    21171  13913   9065   1611    564  -1393
ATOM   1022  O   GLY A  72      -8.517   4.761  22.233  1.00108.61           O  
ANISOU 1022  O   GLY A  72    20414  12984   7870   1552    620  -1477
ATOM   1023  H   GLY A  72      -7.772   5.834  18.179  1.00116.44           H  
ATOM   1024  HA3 GLY A  72      -6.680   5.125  20.595  1.00115.08           H  
ATOM   1025  HA2 GLY A  72      -7.336   4.014  19.431  1.00115.08           H  
ATOM   1026  N   PRO A  73      -9.798   3.866  20.596  1.00122.31           N  
ANISOU 1026  N   PRO A  73    21746  14775   9953   1731    826  -1353
ATOM   1027  CA  PRO A  73     -10.850   3.362  21.482  1.00130.91           C  
ANISOU 1027  CA  PRO A  73    22839  15999  10902   1776   1190  -1359
ATOM   1028  C   PRO A  73     -10.407   2.046  22.144  1.00124.40           C  
ANISOU 1028  C   PRO A  73    22026  15317   9922   1623   1178  -1117
ATOM   1029  O   PRO A  73      -9.659   1.265  21.552  1.00139.56           O  
ANISOU 1029  O   PRO A  73    23873  17238  11913   1517    946   -931
ATOM   1030  CB  PRO A  73     -12.050   3.129  20.552  1.00129.15           C  
ANISOU 1030  CB  PRO A  73    22337  15791  10942   1966   1450  -1410
ATOM   1031  CG  PRO A  73     -11.426   2.792  19.206  1.00103.95           C  
ANISOU 1031  CG  PRO A  73    18868  12559   8071   1912   1166  -1280
ATOM   1032  CD  PRO A  73     -10.120   3.588  19.195  1.00102.45           C  
ANISOU 1032  CD  PRO A  73    18915  12233   7779   1824    811  -1307
ATOM   1033  HA  PRO A  73     -11.104   4.097  22.249  1.00130.91           H  
ATOM   1034  HB3 PRO A  73     -12.623   4.053  20.465  1.00129.15           H  
ATOM   1035  HB2 PRO A  73     -12.735   2.355  20.903  1.00129.15           H  
ATOM   1036  HG3 PRO A  73     -12.074   3.033  18.363  1.00103.95           H  
ATOM   1037  HG2 PRO A  73     -11.204   1.725  19.160  1.00103.95           H  
ATOM   1038  HD2 PRO A  73      -9.327   3.031  18.695  1.00102.45           H  
ATOM   1039  HD3 PRO A  73     -10.267   4.532  18.675  1.00102.45           H  
ATOM   1040  N   GLN A  74     -10.895   1.798  23.368  1.00102.08           N  
ANISOU 1040  N   GLN A  74    19293  12602   6890   1615   1447  -1109
ATOM   1041  CA  GLN A  74     -10.652   0.563  24.107  1.00106.33           C  
ANISOU 1041  CA  GLN A  74    19851  13277   7271   1489   1487   -861
ATOM   1042  C   GLN A  74     -11.581  -0.525  23.551  1.00 94.81           C  
ANISOU 1042  C   GLN A  74    18140  11881   6001   1569   1774   -754
ATOM   1043  O   GLN A  74     -12.790  -0.509  23.785  1.00101.39           O  
ANISOU 1043  O   GLN A  74    18891  12761   6871   1690   2151   -842
ATOM   1044  CB  GLN A  74     -10.951   0.796  25.604  1.00118.83           C  
ANISOU 1044  CB  GLN A  74    21656  14957   8537   1443   1655   -891
ATOM   1045  CG  GLN A  74      -9.907   1.678  26.322  1.00124.62           C  
ANISOU 1045  CG  GLN A  74    22650  15655   9046   1327   1356   -985
ATOM   1046  CD  GLN A  74      -8.515   1.041  26.431  1.00125.05           C  
ANISOU 1046  CD  GLN A  74    22763  15759   8991   1138    992   -742
ATOM   1047  OE1 GLN A  74      -8.377  -0.178  26.504  1.00125.96           O  
ANISOU 1047  OE1 GLN A  74    22781  15963   9114   1084   1027   -480
ATOM   1048  NE2 GLN A  74      -7.471   1.871  26.440  1.00125.54           N  
ANISOU 1048  NE2 GLN A  74    22974  15754   8973   1036    650   -819
ATOM   1049  H   GLN A  74     -11.511   2.477  23.791  1.00102.08           H  
ATOM   1050  HA  GLN A  74      -9.615   0.254  23.983  1.00106.33           H  
ATOM   1051  HB3 GLN A  74     -11.016  -0.163  26.122  1.00118.83           H  
ATOM   1052  HB2 GLN A  74     -11.936   1.252  25.718  1.00118.83           H  
ATOM   1053  HG3 GLN A  74     -10.252   1.886  27.335  1.00124.62           H  
ATOM   1054  HG2 GLN A  74      -9.830   2.643  25.820  1.00124.62           H  
ATOM   1055 HE22 GLN A  74      -6.538   1.493  26.517  1.00125.54           H  
ATOM   1056 HE21 GLN A  74      -7.616   2.868  26.378  1.00125.54           H  
ATOM   1057  N   THR A  75     -10.984  -1.450  22.789  1.00 87.53           N  
ANISOU 1057  N   THR A  75    16972  10949   5335   1471   1580   -555
ATOM   1058  CA  THR A  75     -11.631  -2.567  22.108  1.00 92.39           C  
ANISOU 1058  CA  THR A  75    17188  11609   6306   1477   1776   -442
ATOM   1059  C   THR A  75     -10.866  -3.859  22.420  1.00 83.01           C  
ANISOU 1059  C   THR A  75    15943  10465   5130   1315   1708   -143
ATOM   1060  O   THR A  75      -9.757  -3.825  22.958  1.00 80.71           O  
ANISOU 1060  O   THR A  75    15890  10170   4605   1205   1467     -9
ATOM   1061  CB  THR A  75     -11.777  -2.276  20.588  1.00104.61           C  
ANISOU 1061  CB  THR A  75    18415  13078   8253   1526   1635   -524
ATOM   1062  OG1 THR A  75     -10.516  -2.243  19.940  1.00108.39           O  
ANISOU 1062  OG1 THR A  75    18947  13467   8769   1424   1250   -451
ATOM   1063  CG2 THR A  75     -12.558  -0.997  20.254  1.00106.75           C  
ANISOU 1063  CG2 THR A  75    18693  13305   8564   1708   1736   -783
ATOM   1064  H   THR A  75      -9.984  -1.373  22.660  1.00 87.53           H  
ATOM   1065  HA  THR A  75     -12.632  -2.704  22.520  1.00 92.39           H  
ATOM   1066  HB  THR A  75     -12.332  -3.103  20.147  1.00104.61           H  
ATOM   1067  HG1 THR A  75     -10.073  -3.063  20.103  1.00108.39           H  
ATOM   1068 HG21 THR A  75     -12.711  -0.902  19.179  1.00106.75           H  
ATOM   1069 HG22 THR A  75     -13.539  -1.001  20.730  1.00106.75           H  
ATOM   1070 HG23 THR A  75     -12.029  -0.106  20.589  1.00106.75           H  
ATOM   1071  N   TYR A  76     -11.456  -5.003  22.044  1.00 84.47           N  
ANISOU 1071  N   TYR A  76    15795  10682   5616   1297   1920    -36
ATOM   1072  CA  TYR A  76     -10.866  -6.339  22.148  1.00 80.20           C  
ANISOU 1072  CA  TYR A  76    15156  10154   5162   1153   1902    252
ATOM   1073  C   TYR A  76      -9.612  -6.477  21.264  1.00 83.12           C  
ANISOU 1073  C   TYR A  76    15481  10424   5675   1044   1514    360
ATOM   1074  O   TYR A  76      -9.359  -5.653  20.382  1.00 92.00           O  
ANISOU 1074  O   TYR A  76    16614  11474   6866   1077   1281    210
ATOM   1075  CB  TYR A  76     -11.934  -7.380  21.736  1.00 88.91           C  
ANISOU 1075  CB  TYR A  76    15877  11276   6627   1148   2201    302
ATOM   1076  CG  TYR A  76     -13.155  -7.540  22.638  1.00102.00           C  
ANISOU 1076  CG  TYR A  76    17544  13025   8187   1225   2623    278
ATOM   1077  CD1 TYR A  76     -14.240  -8.319  22.185  1.00107.33           C  
ANISOU 1077  CD1 TYR A  76    17864  13714   9202   1221   2916    297
ATOM   1078  CD2 TYR A  76     -13.226  -6.957  23.924  1.00109.15           C  
ANISOU 1078  CD2 TYR A  76    18810  13994   8666   1293   2742    227
ATOM   1079  CE1 TYR A  76     -15.358  -8.546  23.010  1.00112.01           C  
ANISOU 1079  CE1 TYR A  76    18441  14376   9744   1290   3322    286
ATOM   1080  CE2 TYR A  76     -14.348  -7.171  24.747  1.00113.07           C  
ANISOU 1080  CE2 TYR A  76    19316  14565   9081   1367   3164    209
ATOM   1081  CZ  TYR A  76     -15.411  -7.975  24.295  1.00115.06           C  
ANISOU 1081  CZ  TYR A  76    19190  14822   9706   1369   3456    249
ATOM   1082  OH  TYR A  76     -16.490  -8.195  25.101  1.00123.56           O  
ANISOU 1082  OH  TYR A  76    20252  15958  10736   1441   3895    241
ATOM   1083  H   TYR A  76     -12.363  -4.946  21.603  1.00 84.47           H  
ATOM   1084  HA  TYR A  76     -10.550  -6.515  23.177  1.00 80.20           H  
ATOM   1085  HB3 TYR A  76     -11.473  -8.367  21.672  1.00 88.91           H  
ATOM   1086  HB2 TYR A  76     -12.285  -7.155  20.729  1.00 88.91           H  
ATOM   1087  HD1 TYR A  76     -14.218  -8.748  21.196  1.00107.33           H  
ATOM   1088  HD2 TYR A  76     -12.426  -6.341  24.299  1.00109.15           H  
ATOM   1089  HE1 TYR A  76     -16.173  -9.156  22.649  1.00112.01           H  
ATOM   1090  HE2 TYR A  76     -14.386  -6.724  25.730  1.00113.07           H  
ATOM   1091  HH  TYR A  76     -17.141  -8.753  24.706  1.00123.56           H  
ATOM   1092  N   PHE A  77      -8.806  -7.519  21.517  1.00 82.77           N  
ANISOU 1092  N   PHE A  77    15378  10366   5703    916   1466    639
ATOM   1093  CA  PHE A  77      -7.556  -7.762  20.800  1.00 89.32           C  
ANISOU 1093  CA  PHE A  77    16140  11087   6710    811   1134    769
ATOM   1094  C   PHE A  77      -7.796  -8.122  19.322  1.00110.13           C  
ANISOU 1094  C   PHE A  77    18427  13640   9779    807   1137    675
ATOM   1095  O   PHE A  77      -7.124  -7.571  18.451  1.00111.50           O  
ANISOU 1095  O   PHE A  77    18582  13728  10054    802    884    592
ATOM   1096  CB  PHE A  77      -6.779  -8.892  21.502  1.00 82.76           C  
ANISOU 1096  CB  PHE A  77    15321  10252   5873    688   1104   1115
ATOM   1097  CG  PHE A  77      -5.436  -9.189  20.864  1.00 82.72           C  
ANISOU 1097  CG  PHE A  77    15207  10117   6105    582    800   1276
ATOM   1098  CD1 PHE A  77      -4.318  -8.391  21.175  1.00 79.23           C  
ANISOU 1098  CD1 PHE A  77    14992   9644   5469    539    438   1320
ATOM   1099  CD2 PHE A  77      -5.315 -10.231  19.921  1.00 90.88           C  
ANISOU 1099  CD2 PHE A  77    15907  11050   7573    519    888   1371
ATOM   1100  CE1 PHE A  77      -3.081  -8.632  20.548  1.00 78.64           C  
ANISOU 1100  CE1 PHE A  77    14793   9437   5649    445    176   1478
ATOM   1101  CE2 PHE A  77      -4.079 -10.470  19.295  1.00 81.99           C  
ANISOU 1101  CE2 PHE A  77    14679   9789   6687    428    647   1515
ATOM   1102  CZ  PHE A  77      -2.964  -9.668  19.603  1.00 78.02           C  
ANISOU 1102  CZ  PHE A  77    14384   9253   6007    396    294   1580
ATOM   1103  H   PHE A  77      -9.041  -8.151  22.271  1.00 82.77           H  
ATOM   1104  HA  PHE A  77      -6.956  -6.851  20.841  1.00 89.32           H  
ATOM   1105  HB3 PHE A  77      -7.366  -9.810  21.506  1.00 82.76           H  
ATOM   1106  HB2 PHE A  77      -6.616  -8.635  22.549  1.00 82.76           H  
ATOM   1107  HD1 PHE A  77      -4.414  -7.585  21.886  1.00 79.23           H  
ATOM   1108  HD2 PHE A  77      -6.167 -10.846  19.673  1.00 90.88           H  
ATOM   1109  HE1 PHE A  77      -2.223  -8.021  20.785  1.00 78.64           H  
ATOM   1110  HE2 PHE A  77      -3.983 -11.280  18.589  1.00 81.99           H  
ATOM   1111  HZ  PHE A  77      -2.013  -9.851  19.130  1.00 78.02           H  
ATOM   1112  N   HIS A  78      -8.747  -9.033  19.042  1.00126.37           N  
ANISOU 1112  N   HIS A  78    20207  15721  12088    800   1426    685
ATOM   1113  CA  HIS A  78      -9.018  -9.540  17.695  1.00127.69           C  
ANISOU 1113  CA  HIS A  78    20048  15823  12644    767   1426    598
ATOM   1114  C   HIS A  78      -9.681  -8.498  16.780  1.00120.79           C  
ANISOU 1114  C   HIS A  78    19140  14969  11787    881   1344    322
ATOM   1115  O   HIS A  78      -9.459  -8.545  15.573  1.00139.80           O  
ANISOU 1115  O   HIS A  78    21396  17313  14409    853   1195    256
ATOM   1116  CB  HIS A  78      -9.910 -10.798  17.761  1.00138.81           C  
ANISOU 1116  CB  HIS A  78    21174  17257  14309    723   1757    640
ATOM   1117  CG  HIS A  78     -11.293 -10.616  18.340  1.00146.51           C  
ANISOU 1117  CG  HIS A  78    22132  18347  15188    830   2045    507
ATOM   1118  ND1 HIS A  78     -11.599 -10.895  19.660  1.00149.14           N  
ANISOU 1118  ND1 HIS A  78    22602  18742  15320    844   2279    639
ATOM   1119  CD2 HIS A  78     -12.469 -10.165  17.777  1.00143.64           C  
ANISOU 1119  CD2 HIS A  78    21616  18044  14915    930   2145    267
ATOM   1120  CE1 HIS A  78     -12.900 -10.649  19.822  1.00143.82           C  
ANISOU 1120  CE1 HIS A  78    21862  18152  14632    949   2534    475
ATOM   1121  NE2 HIS A  78     -13.489 -10.181  18.729  1.00140.68           N  
ANISOU 1121  NE2 HIS A  78    21277  17754  14423   1005   2448    252
ATOM   1122  H   HIS A  78      -9.269  -9.435  19.808  1.00126.37           H  
ATOM   1123  HA  HIS A  78      -8.066  -9.824  17.244  1.00127.69           H  
ATOM   1124  HB3 HIS A  78      -9.400 -11.580  18.325  1.00138.81           H  
ATOM   1125  HB2 HIS A  78     -10.031 -11.200  16.754  1.00138.81           H  
ATOM   1126  HD1 HIS A  78     -10.990 -11.292  20.368  1.00149.14           H  
ATOM   1127  HD2 HIS A  78     -12.658  -9.834  16.766  1.00143.64           H  
ATOM   1128  HE1 HIS A  78     -13.417 -10.823  20.754  1.00143.82           H  
ATOM   1129  N   THR A  79     -10.450  -7.543  17.337  1.00 94.90           N  
ANISOU 1129  N   THR A  79    16000  11770   8288   1013   1454    168
ATOM   1130  CA  THR A  79     -11.051  -6.437  16.586  1.00 81.74           C  
ANISOU 1130  CA  THR A  79    14306  10105   6646   1138   1372    -66
ATOM   1131  C   THR A  79      -9.983  -5.450  16.087  1.00 84.66           C  
ANISOU 1131  C   THR A  79    14841  10374   6951   1128   1027    -84
ATOM   1132  O   THR A  79     -10.183  -4.828  15.049  1.00 99.28           O  
ANISOU 1132  O   THR A  79    16580  12190   8952   1179    905   -204
ATOM   1133  CB  THR A  79     -12.115  -5.702  17.440  1.00 80.14           C  
ANISOU 1133  CB  THR A  79    14252   9975   6223   1286   1570   -211
ATOM   1134  OG1 THR A  79     -11.559  -5.093  18.586  1.00 97.53           O  
ANISOU 1134  OG1 THR A  79    16812  12179   8066   1269   1535   -136
ATOM   1135  CG2 THR A  79     -13.284  -6.597  17.868  1.00 79.76           C  
ANISOU 1135  CG2 THR A  79    13969  10016   6318   1311   1928   -219
ATOM   1136  H   THR A  79     -10.592  -7.554  18.337  1.00 94.90           H  
ATOM   1137  HA  THR A  79     -11.552  -6.856  15.711  1.00 81.74           H  
ATOM   1138  HB  THR A  79     -12.534  -4.896  16.836  1.00 80.14           H  
ATOM   1139  HG1 THR A  79     -10.937  -4.436  18.311  1.00 97.53           H  
ATOM   1140 HG21 THR A  79     -14.046  -6.022  18.395  1.00 79.76           H  
ATOM   1141 HG22 THR A  79     -13.759  -7.061  17.003  1.00 79.76           H  
ATOM   1142 HG23 THR A  79     -12.955  -7.394  18.531  1.00 79.76           H  
ATOM   1143  N   CYS A  80      -8.837  -5.346  16.782  1.00 68.71           N  
ANISOU 1143  N   CYS A  80    13080   8308   4719   1058    860     48
ATOM   1144  CA  CYS A  80      -7.713  -4.520  16.365  1.00 71.84           C  
ANISOU 1144  CA  CYS A  80    13611   8592   5092   1029    529     44
ATOM   1145  C   CYS A  80      -6.863  -5.203  15.272  1.00 79.57           C  
ANISOU 1145  C   CYS A  80    14360   9484   6390    930    401    146
ATOM   1146  O   CYS A  80      -6.247  -4.497  14.476  1.00 95.40           O  
ANISOU 1146  O   CYS A  80    16362  11399   8484    944    201     80
ATOM   1147  CB  CYS A  80      -6.842  -4.224  17.591  1.00 79.27           C  
ANISOU 1147  CB  CYS A  80    14863   9518   5738    959    362    165
ATOM   1148  SG  CYS A  80      -5.691  -2.857  17.307  1.00121.80           S  
ANISOU 1148  SG  CYS A  80    20496  14781  11003    971      6     49
ATOM   1149  H   CYS A  80      -8.728  -5.900  17.621  1.00 68.71           H  
ATOM   1150  HA  CYS A  80      -8.102  -3.578  15.977  1.00 71.84           H  
ATOM   1151  HB3 CYS A  80      -6.295  -5.117  17.886  1.00 79.27           H  
ATOM   1152  HB2 CYS A  80      -7.464  -3.955  18.446  1.00 79.27           H  
ATOM   1153  N   LEU A  81      -6.880  -6.547  15.170  1.00 78.87           N  
ANISOU 1153  N   LEU A  81    14081   9403   6484    828    534    304
ATOM   1154  CA  LEU A  81      -6.300  -7.281  14.039  1.00 76.76           C  
ANISOU 1154  CA  LEU A  81    13581   9046   6539    735    477    365
ATOM   1155  C   LEU A  81      -7.190  -7.168  12.791  1.00 80.62           C  
ANISOU 1155  C   LEU A  81    13867   9574   7191    801    545    161
ATOM   1156  O   LEU A  81      -6.659  -7.060  11.690  1.00 90.20           O  
ANISOU 1156  O   LEU A  81    15022  10715   8536    787    392    119
ATOM   1157  CB  LEU A  81      -6.161  -8.782  14.363  1.00 69.28           C  
ANISOU 1157  CB  LEU A  81    12472   8081   5770    617    649    562
ATOM   1158  CG  LEU A  81      -5.062  -9.146  15.374  1.00 67.67           C  
ANISOU 1158  CG  LEU A  81    12397   7807   5507    524    529    836
ATOM   1159  CD1 LEU A  81      -5.151 -10.641  15.703  1.00 69.22           C  
ANISOU 1159  CD1 LEU A  81    12388   7966   5947    424    743   1027
ATOM   1160  CD2 LEU A  81      -3.654  -8.810  14.856  1.00 66.40           C  
ANISOU 1160  CD2 LEU A  81    12285   7511   5432    473    228    899
ATOM   1161  H   LEU A  81      -7.397  -7.078  15.857  1.00 78.87           H  
ATOM   1162  HA  LEU A  81      -5.325  -6.863  13.793  1.00 76.76           H  
ATOM   1163  HB3 LEU A  81      -5.944  -9.326  13.443  1.00 69.28           H  
ATOM   1164  HB2 LEU A  81      -7.116  -9.171  14.713  1.00 69.28           H  
ATOM   1165  HG  LEU A  81      -5.232  -8.591  16.298  1.00 67.67           H  
ATOM   1166 HD11 LEU A  81      -4.399 -10.911  16.438  1.00 69.22           H  
ATOM   1167 HD12 LEU A  81      -6.124 -10.903  16.118  1.00 69.22           H  
ATOM   1168 HD13 LEU A  81      -4.984 -11.257  14.819  1.00 69.22           H  
ATOM   1169 HD21 LEU A  81      -2.896  -9.189  15.540  1.00 66.40           H  
ATOM   1170 HD22 LEU A  81      -3.469  -9.261  13.882  1.00 66.40           H  
ATOM   1171 HD23 LEU A  81      -3.496  -7.735  14.767  1.00 66.40           H  
ATOM   1172  N   MET A  82      -8.524  -7.137  12.959  1.00 71.29           N  
ANISOU 1172  N   MET A  82    12571   8512   6003    872    775     44
ATOM   1173  CA  MET A  82      -9.500  -6.915  11.888  1.00 69.71           C  
ANISOU 1173  CA  MET A  82    12167   8376   5943    939    815   -140
ATOM   1174  C   MET A  82      -9.424  -5.482  11.316  1.00 84.58           C  
ANISOU 1174  C   MET A  82    14182  10234   7721   1062    613   -259
ATOM   1175  O   MET A  82      -9.783  -5.275  10.158  1.00103.56           O  
ANISOU 1175  O   MET A  82    16441  12657  10250   1096    547   -357
ATOM   1176  CB  MET A  82     -10.920  -7.177  12.435  1.00 71.66           C  
ANISOU 1176  CB  MET A  82    12273   8752   6204   1004   1086   -231
ATOM   1177  CG  MET A  82     -11.229  -8.660  12.696  1.00101.07           C  
ANISOU 1177  CG  MET A  82    15827  12489  10087    879   1316   -122
ATOM   1178  SD  MET A  82     -12.822  -8.919  13.523  1.00120.90           S  
ANISOU 1178  SD  MET A  82    18140  15136  12659    949   1651   -227
ATOM   1179  CE  MET A  82     -12.751 -10.703  13.824  1.00114.01           C  
ANISOU 1179  CE  MET A  82    17088  14218  12012    769   1885    -60
ATOM   1180  H   MET A  82      -8.886  -7.248  13.897  1.00 71.29           H  
ATOM   1181  HA  MET A  82      -9.295  -7.612  11.073  1.00 69.71           H  
ATOM   1182  HB3 MET A  82     -11.664  -6.802  11.731  1.00 71.66           H  
ATOM   1183  HB2 MET A  82     -11.070  -6.610  13.352  1.00 71.66           H  
ATOM   1184  HG3 MET A  82     -10.450  -9.107  13.312  1.00101.07           H  
ATOM   1185  HG2 MET A  82     -11.230  -9.212  11.756  1.00101.07           H  
ATOM   1186  HE1 MET A  82     -13.681 -11.044  14.279  1.00114.01           H  
ATOM   1187  HE2 MET A  82     -12.603 -11.244  12.890  1.00114.01           H  
ATOM   1188  HE3 MET A  82     -11.933 -10.938  14.505  1.00114.01           H  
ATOM   1189  N   VAL A  83      -8.915  -4.516  12.103  1.00 75.22           N  
ANISOU 1189  N   VAL A  83    13275   9002   6303   1124    513   -252
ATOM   1190  CA  VAL A  83      -8.627  -3.135  11.705  1.00 73.52           C  
ANISOU 1190  CA  VAL A  83    13197   8716   6021   1223    314   -348
ATOM   1191  C   VAL A  83      -7.228  -3.022  11.057  1.00 84.17           C  
ANISOU 1191  C   VAL A  83    14583   9931   7468   1123     75   -245
ATOM   1192  O   VAL A  83      -7.044  -2.165  10.192  1.00100.06           O  
ANISOU 1192  O   VAL A  83    16579  11887   9552   1176    -59   -305
ATOM   1193  CB  VAL A  83      -8.720  -2.238  12.980  1.00 81.09           C  
ANISOU 1193  CB  VAL A  83    14446   9659   6706   1315    313   -415
ATOM   1194  CG1 VAL A  83      -8.090  -0.833  12.862  1.00 87.39           C  
ANISOU 1194  CG1 VAL A  83    15409  10337   7459   1389     94   -497
ATOM   1195  CG2 VAL A  83     -10.183  -2.078  13.433  1.00 69.94           C  
ANISOU 1195  CG2 VAL A  83    12976   8361   5236   1444    578   -539
ATOM   1196  H   VAL A  83      -8.670  -4.772  13.048  1.00 75.22           H  
ATOM   1197  HA  VAL A  83      -9.366  -2.798  10.976  1.00 73.52           H  
ATOM   1198  HB  VAL A  83      -8.185  -2.744  13.782  1.00 81.09           H  
ATOM   1199 HG11 VAL A  83      -8.264  -0.251  13.768  1.00 87.39           H  
ATOM   1200 HG12 VAL A  83      -7.010  -0.870  12.724  1.00 87.39           H  
ATOM   1201 HG13 VAL A  83      -8.521  -0.278  12.031  1.00 87.39           H  
ATOM   1202 HG21 VAL A  83     -10.239  -1.644  14.432  1.00 69.94           H  
ATOM   1203 HG22 VAL A  83     -10.736  -1.427  12.760  1.00 69.94           H  
ATOM   1204 HG23 VAL A  83     -10.720  -3.024  13.451  1.00 69.94           H  
ATOM   1205  N   ALA A  84      -6.253  -3.860  11.457  1.00 78.53           N  
ANISOU 1205  N   ALA A  84    13900   9158   6782    982     31    -72
ATOM   1206  CA  ALA A  84      -4.855  -3.787  11.014  1.00 85.82           C  
ANISOU 1206  CA  ALA A  84    14876   9932   7800    892   -196     41
ATOM   1207  C   ALA A  84      -4.568  -4.599   9.737  1.00 94.39           C  
ANISOU 1207  C   ALA A  84    15734  10973   9156    821   -182     68
ATOM   1208  O   ALA A  84      -3.577  -4.321   9.065  1.00 98.44           O  
ANISOU 1208  O   ALA A  84    16272  11368   9762    797   -346    100
ATOM   1209  CB  ALA A  84      -3.966  -4.374  12.124  1.00 65.74           C  
ANISOU 1209  CB  ALA A  84    12445   7339   5195    776   -265    239
ATOM   1210  H   ALA A  84      -6.471  -4.532  12.179  1.00 78.53           H  
ATOM   1211  HA  ALA A  84      -4.569  -2.747  10.843  1.00 85.82           H  
ATOM   1212  HB1 ALA A  84      -2.910  -4.324  11.856  1.00 65.74           H  
ATOM   1213  HB2 ALA A  84      -4.082  -3.816  13.054  1.00 65.74           H  
ATOM   1214  HB3 ALA A  84      -4.207  -5.418  12.330  1.00 65.74           H  
ATOM   1215  N   CYS A  85      -5.408  -5.592   9.400  1.00 78.68           N  
ANISOU 1215  N   CYS A  85    13528   9069   7297    777     20     49
ATOM   1216  CA  CYS A  85      -5.220  -6.487   8.259  1.00 76.18           C  
ANISOU 1216  CA  CYS A  85    13016   8705   7225    677     57     68
ATOM   1217  C   CYS A  85      -5.558  -5.936   6.854  1.00 96.52           C  
ANISOU 1217  C   CYS A  85    15529  11304   9839    737    -14    -66
ATOM   1218  O   CYS A  85      -4.858  -6.347   5.930  1.00104.06           O  
ANISOU 1218  O   CYS A  85    16437  12162  10937    660    -69    -23
ATOM   1219  CB  CYS A  85      -6.022  -7.782   8.493  1.00 91.37           C  
ANISOU 1219  CB  CYS A  85    14732  10707   9279    598    302     61
ATOM   1220  SG  CYS A  85      -5.049  -8.881   9.562  1.00103.61           S  
ANISOU 1220  SG  CYS A  85    16322  12199  10847    503    404    286
ATOM   1221  H   CYS A  85      -6.191  -5.778  10.012  1.00 78.68           H  
ATOM   1222  HA  CYS A  85      -4.165  -6.744   8.217  1.00 76.18           H  
ATOM   1223  HB3 CYS A  85      -6.196  -8.318   7.559  1.00 91.37           H  
ATOM   1224  HB2 CYS A  85      -6.999  -7.585   8.937  1.00 91.37           H  
ATOM   1225  HG  CYS A  85      -5.061  -8.073  10.627  1.00103.61           H  
ATOM   1226  N   PRO A  86      -6.559  -5.051   6.613  1.00 94.24           N  
ANISOU 1226  N   PRO A  86    15230  11139   9437    874     -5   -213
ATOM   1227  CA  PRO A  86      -6.930  -4.644   5.247  1.00 70.60           C  
ANISOU 1227  CA  PRO A  86    12153   8189   6482    927    -75   -308
ATOM   1228  C   PRO A  86      -5.889  -3.765   4.532  1.00 73.07           C  
ANISOU 1228  C   PRO A  86    12596   8356   6812    933   -260   -242
ATOM   1229  O   PRO A  86      -5.794  -3.849   3.310  1.00 98.28           O  
ANISOU 1229  O   PRO A  86    15708  11547  10085    897   -284   -257
ATOM   1230  CB  PRO A  86      -8.292  -3.949   5.376  1.00 60.33           C  
ANISOU 1230  CB  PRO A  86    10846   7018   5060   1100    -55   -431
ATOM   1231  CG  PRO A  86      -8.346  -3.459   6.811  1.00 61.96           C  
ANISOU 1231  CG  PRO A  86    11203   7203   5135   1145      2   -409
ATOM   1232  CD  PRO A  86      -7.448  -4.420   7.588  1.00 72.42           C  
ANISOU 1232  CD  PRO A  86    12501   8488   6527    987     95   -292
ATOM   1233  HA  PRO A  86      -7.063  -5.537   4.636  1.00 70.60           H  
ATOM   1234  HB3 PRO A  86      -9.086  -4.681   5.217  1.00 60.33           H  
ATOM   1235  HB2 PRO A  86      -8.448  -3.145   4.655  1.00 60.33           H  
ATOM   1236  HG3 PRO A  86      -9.360  -3.413   7.209  1.00 61.96           H  
ATOM   1237  HG2 PRO A  86      -7.927  -2.453   6.860  1.00 61.96           H  
ATOM   1238  HD2 PRO A  86      -6.888  -3.850   8.320  1.00 72.42           H  
ATOM   1239  HD3 PRO A  86      -8.035  -5.183   8.100  1.00 72.42           H  
ATOM   1240  N   VAL A  87      -5.067  -2.992   5.263  1.00 73.23           N  
ANISOU 1240  N   VAL A  87    12818   8251   6754    969   -387   -174
ATOM   1241  CA  VAL A  87      -3.933  -2.243   4.705  1.00 63.53           C  
ANISOU 1241  CA  VAL A  87    11697   6863   5579    966   -556   -106
ATOM   1242  C   VAL A  87      -2.785  -3.172   4.255  1.00 67.16           C  
ANISOU 1242  C   VAL A  87    12083   7207   6228    804   -542     20
ATOM   1243  O   VAL A  87      -2.115  -2.853   3.275  1.00 94.88           O  
ANISOU 1243  O   VAL A  87    15580  10631   9838    781   -591     52
ATOM   1244  CB  VAL A  87      -3.450  -1.178   5.727  1.00 74.67           C  
ANISOU 1244  CB  VAL A  87    13335   8163   6875   1024   -703    -87
ATOM   1245  CG1 VAL A  87      -3.053  -1.742   7.102  1.00 83.81           C  
ANISOU 1245  CG1 VAL A  87    14564   9314   7967    938   -685    -11
ATOM   1246  CG2 VAL A  87      -2.339  -0.269   5.163  1.00 54.40           C  
ANISOU 1246  CG2 VAL A  87    10857   5405   4408    998   -873     -6
ATOM   1247  H   VAL A  87      -5.192  -2.966   6.265  1.00 73.23           H  
ATOM   1248  HA  VAL A  87      -4.288  -1.717   3.817  1.00 63.53           H  
ATOM   1249  HB  VAL A  87      -4.308  -0.532   5.907  1.00 74.67           H  
ATOM   1250 HG11 VAL A  87      -2.797  -0.938   7.792  1.00 83.81           H  
ATOM   1251 HG12 VAL A  87      -3.880  -2.287   7.554  1.00 83.81           H  
ATOM   1252 HG13 VAL A  87      -2.193  -2.410   7.043  1.00 83.81           H  
ATOM   1253 HG21 VAL A  87      -2.179   0.597   5.805  1.00 54.40           H  
ATOM   1254 HG22 VAL A  87      -1.386  -0.793   5.079  1.00 54.40           H  
ATOM   1255 HG23 VAL A  87      -2.598   0.104   4.172  1.00 54.40           H  
ATOM   1256  N   LEU A  88      -2.595  -4.333   4.913  1.00 62.03           N  
ANISOU 1256  N   LEU A  88    11380   6543   5645    694   -454    106
ATOM   1257  CA  LEU A  88      -1.612  -5.352   4.530  1.00 72.83           C  
ANISOU 1257  CA  LEU A  88    12642   7791   7239    546   -396    226
ATOM   1258  C   LEU A  88      -2.050  -6.069   3.240  1.00 83.04           C  
ANISOU 1258  C   LEU A  88    13774   9149   8627    503   -255    127
ATOM   1259  O   LEU A  88      -1.213  -6.299   2.370  1.00 87.31           O  
ANISOU 1259  O   LEU A  88    14294   9584   9297    446   -257    164
ATOM   1260  CB  LEU A  88      -1.458  -6.416   5.647  1.00 71.90           C  
ANISOU 1260  CB  LEU A  88    12474   7661   7184    454   -302    344
ATOM   1261  CG  LEU A  88      -1.068  -5.882   7.043  1.00 68.45           C  
ANISOU 1261  CG  LEU A  88    12204   7198   6606    475   -437    450
ATOM   1262  CD1 LEU A  88      -1.203  -6.978   8.110  1.00 58.88           C  
ANISOU 1262  CD1 LEU A  88    10930   6046   5395    416   -292    541
ATOM   1263  CD2 LEU A  88       0.351  -5.303   7.071  1.00 57.31           C  
ANISOU 1263  CD2 LEU A  88    10867   5596   5312    413   -633    613
ATOM   1264  H   LEU A  88      -3.195  -4.542   5.698  1.00 62.03           H  
ATOM   1265  HA  LEU A  88      -0.650  -4.870   4.351  1.00 72.83           H  
ATOM   1266  HB3 LEU A  88      -0.712  -7.151   5.339  1.00 71.90           H  
ATOM   1267  HB2 LEU A  88      -2.388  -6.976   5.741  1.00 71.90           H  
ATOM   1268  HG  LEU A  88      -1.763  -5.088   7.316  1.00 68.45           H  
ATOM   1269 HD11 LEU A  88      -1.070  -6.572   9.113  1.00 58.88           H  
ATOM   1270 HD12 LEU A  88      -2.172  -7.468   8.074  1.00 58.88           H  
ATOM   1271 HD13 LEU A  88      -0.462  -7.757   7.968  1.00 58.88           H  
ATOM   1272 HD21 LEU A  88       0.613  -4.957   8.071  1.00 57.31           H  
ATOM   1273 HD22 LEU A  88       1.095  -6.041   6.767  1.00 57.31           H  
ATOM   1274 HD23 LEU A  88       0.431  -4.448   6.406  1.00 57.31           H  
ATOM   1275  N   ILE A  89      -3.358  -6.372   3.102  1.00 73.12           N  
ANISOU 1275  N   ILE A  89    12407   8073   7303    524   -128     -7
ATOM   1276  CA  ILE A  89      -3.970  -6.980   1.917  1.00 57.52           C  
ANISOU 1276  CA  ILE A  89    10278   6188   5388    465    -13   -130
ATOM   1277  C   ILE A  89      -3.867  -6.028   0.710  1.00 57.61           C  
ANISOU 1277  C   ILE A  89    10352   6208   5327    532   -132   -172
ATOM   1278  O   ILE A  89      -3.342  -6.422  -0.327  1.00 81.13           O  
ANISOU 1278  O   ILE A  89    13300   9129   8398    445    -85   -172
ATOM   1279  CB  ILE A  89      -5.452  -7.392   2.204  1.00 57.51           C  
ANISOU 1279  CB  ILE A  89    10144   6391   5317    493     96   -274
ATOM   1280  CG1 ILE A  89      -5.556  -8.437   3.341  1.00 69.01           C  
ANISOU 1280  CG1 ILE A  89    11548   7827   6845    431    237   -208
ATOM   1281  CG2 ILE A  89      -6.181  -7.927   0.947  1.00 62.27           C  
ANISOU 1281  CG2 ILE A  89    10587   7100   5975    406    187   -417
ATOM   1282  CD1 ILE A  89      -6.975  -8.672   3.876  1.00 86.76           C  
ANISOU 1282  CD1 ILE A  89    13647  10254   9064    450    373   -338
ATOM   1283  H   ILE A  89      -3.974  -6.151   3.873  1.00 73.12           H  
ATOM   1284  HA  ILE A  89      -3.400  -7.876   1.675  1.00 57.52           H  
ATOM   1285  HB  ILE A  89      -5.984  -6.499   2.532  1.00 57.51           H  
ATOM   1286 HG13 ILE A  89      -4.941  -8.134   4.184  1.00 69.01           H  
ATOM   1287 HG12 ILE A  89      -5.146  -9.388   3.005  1.00 69.01           H  
ATOM   1288 HG21 ILE A  89      -7.218  -8.184   1.161  1.00 62.27           H  
ATOM   1289 HG22 ILE A  89      -6.221  -7.194   0.141  1.00 62.27           H  
ATOM   1290 HG23 ILE A  89      -5.697  -8.822   0.558  1.00 62.27           H  
ATOM   1291 HD11 ILE A  89      -6.942  -9.301   4.764  1.00 86.76           H  
ATOM   1292 HD12 ILE A  89      -7.460  -7.739   4.156  1.00 86.76           H  
ATOM   1293 HD13 ILE A  89      -7.607  -9.178   3.147  1.00 86.76           H  
ATOM   1294  N   LEU A  90      -4.348  -4.781   0.843  1.00 54.13           N  
ANISOU 1294  N   LEU A  90    10008   5831   4726    692   -270   -202
ATOM   1295  CA  LEU A  90      -4.442  -3.810  -0.251  1.00 53.80           C  
ANISOU 1295  CA  LEU A  90    10016   5814   4612    777   -376   -224
ATOM   1296  C   LEU A  90      -3.079  -3.293  -0.741  1.00 64.98           C  
ANISOU 1296  C   LEU A  90    11547   7019   6126    735   -444    -93
ATOM   1297  O   LEU A  90      -2.940  -3.024  -1.935  1.00 97.03           O  
ANISOU 1297  O   LEU A  90    15608  11072  10186    722   -445    -90
ATOM   1298  CB  LEU A  90      -5.309  -2.618   0.204  1.00 53.85           C  
ANISOU 1298  CB  LEU A  90    10091   5900   4471    968   -488   -266
ATOM   1299  CG  LEU A  90      -6.803  -2.966   0.390  1.00 64.00           C  
ANISOU 1299  CG  LEU A  90    11226   7407   5686   1027   -416   -395
ATOM   1300  CD1 LEU A  90      -7.513  -1.873   1.199  1.00 61.96           C  
ANISOU 1300  CD1 LEU A  90    11042   7173   5327   1213   -477   -421
ATOM   1301  CD2 LEU A  90      -7.522  -3.181  -0.947  1.00 83.08           C  
ANISOU 1301  CD2 LEU A  90    13509   9988   8070   1015   -426   -471
ATOM   1302  H   LEU A  90      -4.752  -4.513   1.731  1.00 54.13           H  
ATOM   1303  HA  LEU A  90      -4.918  -4.300  -1.100  1.00 53.80           H  
ATOM   1304  HB3 LEU A  90      -5.232  -1.797  -0.512  1.00 53.85           H  
ATOM   1305  HB2 LEU A  90      -4.905  -2.228   1.140  1.00 53.85           H  
ATOM   1306  HG  LEU A  90      -6.889  -3.893   0.957  1.00 64.00           H  
ATOM   1307 HD11 LEU A  90      -8.567  -2.108   1.345  1.00 61.96           H  
ATOM   1308 HD12 LEU A  90      -7.067  -1.777   2.187  1.00 61.96           H  
ATOM   1309 HD13 LEU A  90      -7.447  -0.905   0.703  1.00 61.96           H  
ATOM   1310 HD21 LEU A  90      -8.575  -3.415  -0.793  1.00 83.08           H  
ATOM   1311 HD22 LEU A  90      -7.468  -2.278  -1.548  1.00 83.08           H  
ATOM   1312 HD23 LEU A  90      -7.092  -3.998  -1.525  1.00 83.08           H  
ATOM   1313  N   ALA A  91      -2.068  -3.205   0.142  1.00 53.60           N  
ANISOU 1313  N   ALA A  91    10196   5405   4763    710   -502     21
ATOM   1314  CA  ALA A  91      -0.700  -2.827  -0.219  1.00 53.81           C  
ANISOU 1314  CA  ALA A  91    10299   5215   4929    660   -567    154
ATOM   1315  C   ALA A  91       0.025  -3.966  -0.953  1.00 60.41           C  
ANISOU 1315  C   ALA A  91    11027   5982   5945    509   -409    191
ATOM   1316  O   ALA A  91       0.793  -3.696  -1.876  1.00 80.66           O  
ANISOU 1316  O   ALA A  91    13616   8459   8573    488   -391    231
ATOM   1317  CB  ALA A  91       0.084  -2.487   1.055  1.00 55.45           C  
ANISOU 1317  CB  ALA A  91    10604   5272   5192    644   -685    265
ATOM   1318  H   ALA A  91      -2.248  -3.431   1.111  1.00 53.60           H  
ATOM   1319  HA  ALA A  91      -0.724  -1.947  -0.865  1.00 53.81           H  
ATOM   1320  HB1 ALA A  91       1.105  -2.187   0.816  1.00 55.45           H  
ATOM   1321  HB2 ALA A  91      -0.375  -1.652   1.585  1.00 55.45           H  
ATOM   1322  HB3 ALA A  91       0.130  -3.334   1.741  1.00 55.45           H  
ATOM   1323  N   GLN A  92      -0.259  -5.231  -0.589  1.00 61.97           N  
ANISOU 1323  N   GLN A  92    11107   6205   6235    403   -269    179
ATOM   1324  CA  GLN A  92       0.266  -6.415  -1.267  1.00 59.76           C  
ANISOU 1324  CA  GLN A  92    10718   5843   6145    258    -81    188
ATOM   1325  C   GLN A  92      -0.411  -6.629  -2.632  1.00 80.10           C  
ANISOU 1325  C   GLN A  92    13266   8562   8609    249      1     36
ATOM   1326  O   GLN A  92       0.246  -7.074  -3.569  1.00 90.08           O  
ANISOU 1326  O   GLN A  92    14526   9731   9968    168    108     46
ATOM   1327  CB  GLN A  92       0.039  -7.655  -0.368  1.00 56.54           C  
ANISOU 1327  CB  GLN A  92    10180   5437   5864    156     69    194
ATOM   1328  CG  GLN A  92       0.752  -8.935  -0.849  1.00 57.08           C  
ANISOU 1328  CG  GLN A  92    10146   5329   6215      6    265    257
ATOM   1329  CD  GLN A  92       2.266  -8.747  -0.917  1.00 64.14           C  
ANISOU 1329  CD  GLN A  92    11082   5978   7312    -11    192    466
ATOM   1330  OE1 GLN A  92       2.854  -8.145  -0.020  1.00 88.88           O  
ANISOU 1330  OE1 GLN A  92    14288   9058  10425     45      3    596
ATOM   1331  NE2 GLN A  92       2.897  -9.229  -1.989  1.00 64.17           N  
ANISOU 1331  NE2 GLN A  92    11039   5828   7513    -97    344    492
ATOM   1332  H   GLN A  92      -0.895  -5.381   0.182  1.00 61.97           H  
ATOM   1333  HA  GLN A  92       1.333  -6.254  -1.427  1.00 59.76           H  
ATOM   1334  HB3 GLN A  92      -1.028  -7.855  -0.264  1.00 56.54           H  
ATOM   1335  HB2 GLN A  92       0.387  -7.431   0.641  1.00 56.54           H  
ATOM   1336  HG3 GLN A  92       0.365  -9.255  -1.816  1.00 57.08           H  
ATOM   1337  HG2 GLN A  92       0.547  -9.749  -0.155  1.00 57.08           H  
ATOM   1338 HE22 GLN A  92       3.895  -9.083  -2.066  1.00 64.17           H  
ATOM   1339 HE21 GLN A  92       2.385  -9.705  -2.717  1.00 64.17           H  
ATOM   1340  N   SER A  93      -1.700  -6.267  -2.757  1.00 77.82           N  
ANISOU 1340  N   SER A  93    12955   8502   8110    333    -51   -102
ATOM   1341  CA  SER A  93      -2.477  -6.317  -3.998  1.00 68.08           C  
ANISOU 1341  CA  SER A  93    11693   7441   6734    328    -25   -239
ATOM   1342  C   SER A  93      -1.992  -5.266  -5.002  1.00 60.48           C  
ANISOU 1342  C   SER A  93    10863   6421   5698    400   -119   -162
ATOM   1343  O   SER A  93      -2.049  -5.515  -6.204  1.00 68.38           O  
ANISOU 1343  O   SER A  93    11873   7460   6650    334    -39   -211
ATOM   1344  CB  SER A  93      -3.969  -6.093  -3.665  1.00 75.78           C  
ANISOU 1344  CB  SER A  93    12597   8665   7530    423    -98   -366
ATOM   1345  OG  SER A  93      -4.796  -6.237  -4.804  1.00 94.25           O  
ANISOU 1345  OG  SER A  93    14886  11197   9728    404   -102   -493
ATOM   1346  H   SER A  93      -2.179  -5.931  -1.932  1.00 77.82           H  
ATOM   1347  HA  SER A  93      -2.349  -7.292  -4.470  1.00 68.08           H  
ATOM   1348  HB3 SER A  93      -4.130  -5.101  -3.244  1.00 75.78           H  
ATOM   1349  HB2 SER A  93      -4.306  -6.811  -2.916  1.00 75.78           H  
ATOM   1350  HG  SER A  93      -4.539  -5.596  -5.450  1.00 94.25           H  
ATOM   1351  N   SER A  94      -1.474  -4.129  -4.512  1.00 54.55           N  
ANISOU 1351  N   SER A  94    10223   5570   4932    530   -277    -44
ATOM   1352  CA  SER A  94      -0.904  -3.074  -5.336  1.00 57.66           C  
ANISOU 1352  CA  SER A  94    10738   5872   5296    598   -351     52
ATOM   1353  C   SER A  94       0.504  -3.457  -5.829  1.00 66.69           C  
ANISOU 1353  C   SER A  94    11902   6792   6646    472   -224    156
ATOM   1354  O   SER A  94       0.794  -3.222  -6.998  1.00 98.75           O  
ANISOU 1354  O   SER A  94    16016  10838  10668    454   -160    176
ATOM   1355  CB  SER A  94      -0.828  -1.779  -4.517  1.00 67.48           C  
ANISOU 1355  CB  SER A  94    12090   7030   6518    751   -534    137
ATOM   1356  OG  SER A  94      -2.121  -1.279  -4.249  1.00 89.35           O  
ANISOU 1356  OG  SER A  94    14844   9995   9111    889   -623     47
ATOM   1357  H   SER A  94      -1.461  -3.997  -3.510  1.00 54.55           H  
ATOM   1358  HA  SER A  94      -1.545  -2.913  -6.205  1.00 57.66           H  
ATOM   1359  HB3 SER A  94      -0.305  -1.020  -5.098  1.00 67.48           H  
ATOM   1360  HB2 SER A  94      -0.290  -1.919  -3.581  1.00 67.48           H  
ATOM   1361  HG  SER A  94      -2.559  -1.873  -3.655  1.00 89.35           H  
ATOM   1362  N   ILE A  95       1.345  -4.106  -4.994  1.00 57.60           N  
ANISOU 1362  N   ILE A  95    10705   5465   5717    387   -179    234
ATOM   1363  CA  ILE A  95       2.646  -4.690  -5.372  1.00 65.70           C  
ANISOU 1363  CA  ILE A  95    11708   6260   6994    268    -39    344
ATOM   1364  C   ILE A  95       2.501  -5.719  -6.508  1.00 84.50           C  
ANISOU 1364  C   ILE A  95    14036   8708   9361    152    191    228
ATOM   1365  O   ILE A  95       3.227  -5.645  -7.499  1.00 96.22           O  
ANISOU 1365  O   ILE A  95    15578  10104  10876    118    297    266
ATOM   1366  CB  ILE A  95       3.354  -5.300  -4.117  1.00 82.42           C  
ANISOU 1366  CB  ILE A  95    13744   8214   9357    193    -33    452
ATOM   1367  CG1 ILE A  95       3.953  -4.216  -3.194  1.00100.75           C  
ANISOU 1367  CG1 ILE A  95    16151  10414  11716    273   -263    585
ATOM   1368  CG2 ILE A  95       4.409  -6.395  -4.406  1.00 79.51           C  
ANISOU 1368  CG2 ILE A  95    13289   7635   9285     54    178    537
ATOM   1369  CD1 ILE A  95       5.266  -3.584  -3.696  1.00 94.53           C  
ANISOU 1369  CD1 ILE A  95    15406   9389  11120    260   -288    735
ATOM   1370  H   ILE A  95       1.040  -4.255  -4.041  1.00 57.60           H  
ATOM   1371  HA  ILE A  95       3.263  -3.882  -5.766  1.00 65.70           H  
ATOM   1372  HB  ILE A  95       2.581  -5.797  -3.530  1.00 82.42           H  
ATOM   1373 HG13 ILE A  95       4.139  -4.659  -2.216  1.00100.75           H  
ATOM   1374 HG12 ILE A  95       3.214  -3.436  -3.022  1.00100.75           H  
ATOM   1375 HG21 ILE A  95       4.943  -6.675  -3.498  1.00 79.51           H  
ATOM   1376 HG22 ILE A  95       3.955  -7.309  -4.790  1.00 79.51           H  
ATOM   1377 HG23 ILE A  95       5.148  -6.060  -5.134  1.00 79.51           H  
ATOM   1378 HD11 ILE A  95       5.637  -2.849  -2.984  1.00 94.53           H  
ATOM   1379 HD12 ILE A  95       6.057  -4.324  -3.814  1.00 94.53           H  
ATOM   1380 HD13 ILE A  95       5.133  -3.078  -4.652  1.00 94.53           H  
ATOM   1381  N   LEU A  96       1.558  -6.662  -6.358  1.00 77.38           N  
ANISOU 1381  N   LEU A  96    13034   7962   8406     84    283     76
ATOM   1382  CA  LEU A  96       1.326  -7.757  -7.296  1.00 68.74           C  
ANISOU 1382  CA  LEU A  96    11891   6927   7300    -51    505    -73
ATOM   1383  C   LEU A  96       0.607  -7.294  -8.577  1.00 74.16           C  
ANISOU 1383  C   LEU A  96    12677   7804   7695     -9    464   -167
ATOM   1384  O   LEU A  96       0.835  -7.892  -9.626  1.00 94.75           O  
ANISOU 1384  O   LEU A  96    15325  10391  10286   -111    641   -229
ATOM   1385  CB  LEU A  96       0.484  -8.840  -6.591  1.00 60.94           C  
ANISOU 1385  CB  LEU A  96    10765   6064   6326   -134    591   -225
ATOM   1386  CG  LEU A  96       1.211  -9.566  -5.436  1.00 68.55           C  
ANISOU 1386  CG  LEU A  96    11627   6845   7572   -182    655   -109
ATOM   1387  CD1 LEU A  96       0.214 -10.379  -4.606  1.00 84.83           C  
ANISOU 1387  CD1 LEU A  96    13562   9049   9621   -232    717   -240
ATOM   1388  CD2 LEU A  96       2.350 -10.474  -5.928  1.00 66.16           C  
ANISOU 1388  CD2 LEU A  96    11280   6276   7583   -308    883    -24
ATOM   1389  H   LEU A  96       1.004  -6.655  -5.512  1.00 77.38           H  
ATOM   1390  HA  LEU A  96       2.286  -8.178  -7.595  1.00 68.74           H  
ATOM   1391  HB3 LEU A  96       0.169  -9.591  -7.314  1.00 60.94           H  
ATOM   1392  HB2 LEU A  96      -0.434  -8.385  -6.215  1.00 60.94           H  
ATOM   1393  HG  LEU A  96       1.655  -8.826  -4.772  1.00 68.55           H  
ATOM   1394 HD11 LEU A  96       0.699 -10.857  -3.755  1.00 84.83           H  
ATOM   1395 HD12 LEU A  96      -0.583  -9.747  -4.217  1.00 84.83           H  
ATOM   1396 HD13 LEU A  96      -0.243 -11.158  -5.212  1.00 84.83           H  
ATOM   1397 HD21 LEU A  96       2.814 -11.003  -5.095  1.00 66.16           H  
ATOM   1398 HD22 LEU A  96       1.985 -11.223  -6.632  1.00 66.16           H  
ATOM   1399 HD23 LEU A  96       3.137  -9.905  -6.422  1.00 66.16           H  
ATOM   1400  N   ALA A  97      -0.195  -6.213  -8.521  1.00 63.24           N  
ANISOU 1400  N   ALA A  97    11340   6606   6083    141    243   -170
ATOM   1401  CA  ALA A  97      -0.829  -5.595  -9.689  1.00 64.47           C  
ANISOU 1401  CA  ALA A  97    11585   6949   5963    199    173   -213
ATOM   1402  C   ALA A  97       0.188  -4.819 -10.539  1.00 74.09           C  
ANISOU 1402  C   ALA A  97    12943   7990   7218    221    221    -56
ATOM   1403  O   ALA A  97       0.107  -4.870 -11.764  1.00 85.30           O  
ANISOU 1403  O   ALA A  97    14439   9476   8493    162    328    -99
ATOM   1404  CB  ALA A  97      -1.923  -4.617  -9.230  1.00 61.11           C  
ANISOU 1404  CB  ALA A  97    11157   6716   5348    378    -70   -208
ATOM   1405  H   ALA A  97      -0.353  -5.776  -7.623  1.00 63.24           H  
ATOM   1406  HA  ALA A  97      -1.286  -6.372 -10.305  1.00 64.47           H  
ATOM   1407  HB1 ALA A  97      -2.385  -4.115 -10.082  1.00 61.11           H  
ATOM   1408  HB2 ALA A  97      -2.721  -5.142  -8.705  1.00 61.11           H  
ATOM   1409  HB3 ALA A  97      -1.531  -3.847  -8.564  1.00 61.11           H  
ATOM   1410  N   LEU A  98       1.164  -4.146  -9.906  1.00 59.95           N  
ANISOU 1410  N   LEU A  98    11191   5970   5618    299    147    123
ATOM   1411  CA  LEU A  98       2.245  -3.429 -10.582  1.00 70.61           C  
ANISOU 1411  CA  LEU A  98    12651   7118   7058    315    205    286
ATOM   1412  C   LEU A  98       3.283  -4.394 -11.187  1.00 82.73           C  
ANISOU 1412  C   LEU A  98    14169   8498   8768    146    490    273
ATOM   1413  O   LEU A  98       3.792  -4.117 -12.273  1.00 95.38           O  
ANISOU 1413  O   LEU A  98    15873  10073  10295    122    621    307
ATOM   1414  CB  LEU A  98       2.947  -2.491  -9.579  1.00 59.35           C  
ANISOU 1414  CB  LEU A  98    11241   5463   5845    400     63    458
ATOM   1415  CG  LEU A  98       2.124  -1.264  -9.131  1.00 60.02           C  
ANISOU 1415  CG  LEU A  98    11367   5656   5782    573   -189    466
ATOM   1416  CD1 LEU A  98       2.782  -0.594  -7.915  1.00 73.86           C  
ANISOU 1416  CD1 LEU A  98    13155   7159   7747    623   -314    608
ATOM   1417  CD2 LEU A  98       1.936  -0.239 -10.259  1.00 58.22           C  
ANISOU 1417  CD2 LEU A  98    11235   5589   5298    693   -256    481
ATOM   1418  H   LEU A  98       1.162  -4.133  -8.894  1.00 59.95           H  
ATOM   1419  HA  LEU A  98       1.829  -2.845 -11.402  1.00 70.61           H  
ATOM   1420  HB3 LEU A  98       3.858  -2.111 -10.029  1.00 59.35           H  
ATOM   1421  HB2 LEU A  98       3.257  -3.066  -8.705  1.00 59.35           H  
ATOM   1422  HG  LEU A  98       1.128  -1.588  -8.834  1.00 60.02           H  
ATOM   1423 HD11 LEU A  98       2.200   0.266  -7.585  1.00 73.86           H  
ATOM   1424 HD12 LEU A  98       2.852  -1.282  -7.072  1.00 73.86           H  
ATOM   1425 HD13 LEU A  98       3.789  -0.246  -8.146  1.00 73.86           H  
ATOM   1426 HD21 LEU A  98       1.354   0.614  -9.910  1.00 58.22           H  
ATOM   1427 HD22 LEU A  98       2.894   0.139 -10.618  1.00 58.22           H  
ATOM   1428 HD23 LEU A  98       1.402  -0.659 -11.110  1.00 58.22           H  
ATOM   1429  N   LEU A  99       3.554  -5.540 -10.534  1.00 68.58           N  
ANISOU 1429  N   LEU A  99    12249   6594   7216     32    609    231
ATOM   1430  CA  LEU A  99       4.384  -6.628 -11.063  1.00 66.34           C  
ANISOU 1430  CA  LEU A  99    11929   6143   7137   -126    913    206
ATOM   1431  C   LEU A  99       3.706  -7.315 -12.261  1.00 68.20           C  
ANISOU 1431  C   LEU A  99    12227   6579   7106   -217   1075      1
ATOM   1432  O   LEU A  99       4.395  -7.673 -13.213  1.00 67.26           O  
ANISOU 1432  O   LEU A  99    12182   6355   7017   -300   1311     -3
ATOM   1433  CB  LEU A  99       4.683  -7.644  -9.930  1.00 62.13           C  
ANISOU 1433  CB  LEU A  99    11230   5475   6902   -219   1002    201
ATOM   1434  CG  LEU A  99       5.439  -8.941 -10.327  1.00 71.99           C  
ANISOU 1434  CG  LEU A  99    12406   6536   8411   -383   1346    156
ATOM   1435  CD1 LEU A  99       6.841  -8.685 -10.906  1.00 79.36           C  
ANISOU 1435  CD1 LEU A  99    13374   7189   9588   -392   1489    338
ATOM   1436  CD2 LEU A  99       5.535  -9.899  -9.130  1.00 73.82           C  
ANISOU 1436  CD2 LEU A  99    12462   6659   8926   -452   1404    172
ATOM   1437  H   LEU A  99       3.124  -5.687  -9.630  1.00 68.58           H  
ATOM   1438  HA  LEU A  99       5.322  -6.200 -11.412  1.00 66.34           H  
ATOM   1439  HB3 LEU A  99       3.736  -7.932  -9.471  1.00 62.13           H  
ATOM   1440  HB2 LEU A  99       5.244  -7.135  -9.145  1.00 62.13           H  
ATOM   1441  HG  LEU A  99       4.861  -9.465 -11.088  1.00 71.99           H  
ATOM   1442 HD11 LEU A  99       7.280  -9.611 -11.277  1.00 79.36           H  
ATOM   1443 HD12 LEU A  99       6.822  -7.984 -11.740  1.00 79.36           H  
ATOM   1444 HD13 LEU A  99       7.515  -8.297 -10.144  1.00 79.36           H  
ATOM   1445 HD21 LEU A  99       6.021 -10.833  -9.411  1.00 73.82           H  
ATOM   1446 HD22 LEU A  99       6.110  -9.458  -8.315  1.00 73.82           H  
ATOM   1447 HD23 LEU A  99       4.546 -10.146  -8.743  1.00 73.82           H  
ATOM   1448  N   ALA A 100       2.369  -7.451 -12.244  1.00 71.88           N  
ANISOU 1448  N   ALA A 100    12667   7338   7306   -209    951   -175
ATOM   1449  CA  ALA A 100       1.584  -8.013 -13.342  1.00 76.39           C  
ANISOU 1449  CA  ALA A 100    13296   8135   7594   -309   1054   -387
ATOM   1450  C   ALA A 100       1.570  -7.091 -14.575  1.00 63.84           C  
ANISOU 1450  C   ALA A 100    11890   6644   5722   -236   1006   -311
ATOM   1451  O   ALA A 100       1.641  -7.599 -15.694  1.00 65.32           O  
ANISOU 1451  O   ALA A 100    12182   6882   5754   -347   1197   -413
ATOM   1452  CB  ALA A 100       0.149  -8.262 -12.857  1.00 80.89           C  
ANISOU 1452  CB  ALA A 100    13767   8998   7968   -308    890   -569
ATOM   1453  H   ALA A 100       1.864  -7.148 -11.423  1.00 71.88           H  
ATOM   1454  HA  ALA A 100       2.024  -8.970 -13.627  1.00 76.39           H  
ATOM   1455  HB1 ALA A 100      -0.437  -8.755 -13.630  1.00 80.89           H  
ATOM   1456  HB2 ALA A 100       0.136  -8.917 -11.987  1.00 80.89           H  
ATOM   1457  HB3 ALA A 100      -0.363  -7.339 -12.588  1.00 80.89           H  
ATOM   1458  N   ILE A 101       1.550  -5.756 -14.381  1.00 63.26           N  
ANISOU 1458  N   ILE A 101    11867   6594   5574    -51    765   -132
ATOM   1459  CA  ILE A 101       1.722  -4.751 -15.440  1.00 69.69           C  
ANISOU 1459  CA  ILE A 101    12853   7458   6165     34    732     -7
ATOM   1460  C   ILE A 101       3.132  -4.845 -16.049  1.00 76.27           C  
ANISOU 1460  C   ILE A 101    13774   8010   7194    -41   1010    105
ATOM   1461  O   ILE A 101       3.248  -4.818 -17.271  1.00 82.90           O  
ANISOU 1461  O   ILE A 101    14764   8912   7822    -84   1154     99
ATOM   1462  CB  ILE A 101       1.409  -3.315 -14.908  1.00 72.62           C  
ANISOU 1462  CB  ILE A 101    13246   7840   6508    250    451    178
ATOM   1463  CG1 ILE A 101      -0.098  -3.167 -14.603  1.00 80.27           C  
ANISOU 1463  CG1 ILE A 101    14127   9101   7271    333    207     66
ATOM   1464  CG2 ILE A 101       1.849  -2.188 -15.875  1.00 64.89           C  
ANISOU 1464  CG2 ILE A 101    12438   6855   5360    344    445    353
ATOM   1465  CD1 ILE A 101      -0.464  -1.977 -13.703  1.00 77.46           C  
ANISOU 1465  CD1 ILE A 101    13787   8747   6898    550    -42    224
ATOM   1466  H   ILE A 101       1.467  -5.416 -13.433  1.00 63.26           H  
ATOM   1467  HA  ILE A 101       1.014  -4.979 -16.240  1.00 69.69           H  
ATOM   1468  HB  ILE A 101       1.957  -3.177 -13.976  1.00 72.62           H  
ATOM   1469 HG13 ILE A 101      -0.453  -4.069 -14.113  1.00 80.27           H  
ATOM   1470 HG12 ILE A 101      -0.658  -3.103 -15.537  1.00 80.27           H  
ATOM   1471 HG21 ILE A 101       1.576  -1.203 -15.499  1.00 64.89           H  
ATOM   1472 HG22 ILE A 101       2.929  -2.164 -16.016  1.00 64.89           H  
ATOM   1473 HG23 ILE A 101       1.386  -2.306 -16.856  1.00 64.89           H  
ATOM   1474 HD11 ILE A 101      -1.534  -1.973 -13.494  1.00 77.46           H  
ATOM   1475 HD12 ILE A 101       0.053  -2.032 -12.746  1.00 77.46           H  
ATOM   1476 HD13 ILE A 101      -0.222  -1.021 -14.165  1.00 77.46           H  
ATOM   1477  N   ALA A 102       4.182  -4.999 -15.220  1.00 85.45           N  
ANISOU 1477  N   ALA A 102    14842   8861   8765    -60   1094    216
ATOM   1478  CA  ALA A 102       5.575  -5.136 -15.652  1.00 90.26           C  
ANISOU 1478  CA  ALA A 102    15490   9174   9631   -130   1371    336
ATOM   1479  C   ALA A 102       5.792  -6.385 -16.522  1.00 76.34           C  
ANISOU 1479  C   ALA A 102    13762   7427   7816   -312   1705    146
ATOM   1480  O   ALA A 102       6.410  -6.283 -17.582  1.00 71.33           O  
ANISOU 1480  O   ALA A 102    13269   6735   7100   -354   1930    177
ATOM   1481  CB  ALA A 102       6.495  -5.170 -14.420  1.00 94.61           C  
ANISOU 1481  CB  ALA A 102    15889   9410  10648   -132   1368    480
ATOM   1482  H   ALA A 102       4.005  -5.010 -14.224  1.00 85.45           H  
ATOM   1483  HA  ALA A 102       5.825  -4.257 -16.247  1.00 90.26           H  
ATOM   1484  HB1 ALA A 102       7.544  -5.119 -14.709  1.00 94.61           H  
ATOM   1485  HB2 ALA A 102       6.302  -4.323 -13.762  1.00 94.61           H  
ATOM   1486  HB3 ALA A 102       6.361  -6.077 -13.830  1.00 94.61           H  
ATOM   1487  N   VAL A 103       5.237  -7.540 -16.106  1.00 78.98           N  
ANISOU 1487  N   VAL A 103    13977   7832   8200   -425   1761    -60
ATOM   1488  CA  VAL A 103       5.222  -8.798 -16.860  1.00 86.99           C  
ANISOU 1488  CA  VAL A 103    15022   8850   9179   -613   2088   -282
ATOM   1489  C   VAL A 103       4.504  -8.637 -18.211  1.00 84.58           C  
ANISOU 1489  C   VAL A 103    14920   8840   8375   -641   2090   -416
ATOM   1490  O   VAL A 103       5.038  -9.080 -19.223  1.00 82.82           O  
ANISOU 1490  O   VAL A 103    14836   8560   8073   -746   2386   -480
ATOM   1491  CB  VAL A 103       4.614  -9.936 -15.989  1.00 77.06           C  
ANISOU 1491  CB  VAL A 103    13594   7638   8048   -721   2111   -484
ATOM   1492  CG1 VAL A 103       4.243 -11.213 -16.775  1.00 68.94           C  
ANISOU 1492  CG1 VAL A 103    12622   6686   6885   -919   2401   -775
ATOM   1493  CG2 VAL A 103       5.565 -10.321 -14.840  1.00 76.89           C  
ANISOU 1493  CG2 VAL A 103    13390   7287   8538   -725   2197   -333
ATOM   1494  H   VAL A 103       4.757  -7.536 -15.216  1.00 78.98           H  
ATOM   1495  HA  VAL A 103       6.259  -9.057 -17.082  1.00 86.99           H  
ATOM   1496  HB  VAL A 103       3.693  -9.561 -15.540  1.00 77.06           H  
ATOM   1497 HG11 VAL A 103       3.907 -12.002 -16.102  1.00 68.94           H  
ATOM   1498 HG12 VAL A 103       3.430 -11.040 -17.481  1.00 68.94           H  
ATOM   1499 HG13 VAL A 103       5.097 -11.598 -17.334  1.00 68.94           H  
ATOM   1500 HG21 VAL A 103       5.092 -11.027 -14.157  1.00 76.89           H  
ATOM   1501 HG22 VAL A 103       6.474 -10.788 -15.222  1.00 76.89           H  
ATOM   1502 HG23 VAL A 103       5.872  -9.458 -14.252  1.00 76.89           H  
ATOM   1503  N   ASP A 104       3.334  -7.978 -18.246  1.00 82.79           N  
ANISOU 1503  N   ASP A 104    14715   8937   7805   -545   1761   -449
ATOM   1504  CA  ASP A 104       2.561  -7.749 -19.468  1.00 81.17           C  
ANISOU 1504  CA  ASP A 104    14688   9049   7104   -567   1706   -553
ATOM   1505  C   ASP A 104       3.262  -6.814 -20.468  1.00 88.54           C  
ANISOU 1505  C   ASP A 104    15825   9899   7919   -494   1808   -342
ATOM   1506  O   ASP A 104       3.172  -7.056 -21.670  1.00109.36           O  
ANISOU 1506  O   ASP A 104    18648  12668  10235   -586   1968   -435
ATOM   1507  CB  ASP A 104       1.172  -7.216 -19.085  1.00 69.62           C  
ANISOU 1507  CB  ASP A 104    13169   7918   5365   -447   1310   -570
ATOM   1508  CG  ASP A 104       0.186  -7.220 -20.254  1.00 86.30           C  
ANISOU 1508  CG  ASP A 104    15435  10392   6964   -478   1209   -672
ATOM   1509  OD1 ASP A 104      -0.419  -8.290 -20.475  1.00 87.68           O  
ANISOU 1509  OD1 ASP A 104    15587  10772   6956   -645   1242   -953
ATOM   1510  OD2 ASP A 104       0.064  -6.171 -20.921  1.00106.55           O1-
ANISOU 1510  OD2 ASP A 104    18141  13032   9311   -341   1092   -465
ATOM   1511  H   ASP A 104       2.946  -7.634 -17.377  1.00 82.79           H  
ATOM   1512  HA  ASP A 104       2.434  -8.720 -19.953  1.00 81.17           H  
ATOM   1513  HB3 ASP A 104       1.231  -6.218 -18.648  1.00 69.62           H  
ATOM   1514  HB2 ASP A 104       0.779  -7.874 -18.318  1.00 69.62           H  
ATOM   1515  N   ARG A 105       4.014  -5.809 -19.980  1.00 83.19           N  
ANISOU 1515  N   ARG A 105    15121   8998   7490   -337   1724    -60
ATOM   1516  CA  ARG A 105       4.885  -4.966 -20.800  1.00 86.14           C  
ANISOU 1516  CA  ARG A 105    15664   9234   7830   -274   1860    161
ATOM   1517  C   ARG A 105       6.025  -5.778 -21.429  1.00 83.48           C  
ANISOU 1517  C   ARG A 105    15389   8653   7676   -433   2308    107
ATOM   1518  O   ARG A 105       6.318  -5.566 -22.601  1.00 77.36           O  
ANISOU 1518  O   ARG A 105    14822   7932   6641   -477   2513    116
ATOM   1519  CB  ARG A 105       5.484  -3.802 -19.974  1.00 86.17           C  
ANISOU 1519  CB  ARG A 105    15594   9000   8147   -101   1696    447
ATOM   1520  CG  ARG A 105       4.484  -2.701 -19.583  1.00 87.27           C  
ANISOU 1520  CG  ARG A 105    15722   9349   8086     83   1302    535
ATOM   1521  CD  ARG A 105       3.828  -2.001 -20.784  1.00 84.41           C  
ANISOU 1521  CD  ARG A 105    15556   9247   7271    157   1230    608
ATOM   1522  NE  ARG A 105       2.411  -2.376 -20.903  1.00 83.01           N  
ANISOU 1522  NE  ARG A 105    15365   9466   6709    141   1022    417
ATOM   1523  CZ  ARG A 105       1.602  -2.087 -21.935  1.00106.82           C  
ANISOU 1523  CZ  ARG A 105    18529  12782   9275    176    922    439
ATOM   1524  NH1 ARG A 105       2.050  -1.436 -23.015  1.00109.33           N  
ANISOU 1524  NH1 ARG A 105    19040  13048   9454    234   1034    650
ATOM   1525  NH2 ARG A 105       0.320  -2.464 -21.886  1.00124.73           N1+
ANISOU 1525  NH2 ARG A 105    20745  15406  11240    151    707    263
ATOM   1526  H   ARG A 105       4.027  -5.664 -18.979  1.00 83.19           H  
ATOM   1527  HA  ARG A 105       4.289  -4.562 -21.620  1.00 86.14           H  
ATOM   1528  HB3 ARG A 105       6.290  -3.331 -20.540  1.00 86.17           H  
ATOM   1529  HB2 ARG A 105       5.953  -4.191 -19.071  1.00 86.17           H  
ATOM   1530  HG3 ARG A 105       5.009  -1.955 -18.984  1.00 87.27           H  
ATOM   1531  HG2 ARG A 105       3.717  -3.104 -18.927  1.00 87.27           H  
ATOM   1532  HD3 ARG A 105       4.358  -2.221 -21.712  1.00 84.41           H  
ATOM   1533  HD2 ARG A 105       3.887  -0.922 -20.650  1.00 84.41           H  
ATOM   1534  HE  ARG A 105       2.018  -2.880 -20.119  1.00 83.01           H  
ATOM   1535 HH12 ARG A 105       1.438  -1.235 -23.790  1.00109.33           H  
ATOM   1536 HH11 ARG A 105       3.039  -1.251 -23.123  1.00109.33           H  
ATOM   1537 HH22 ARG A 105      -0.305  -2.283 -22.658  1.00124.73           H  
ATOM   1538 HH21 ARG A 105      -0.021  -2.986 -21.088  1.00124.73           H  
ATOM   1539  N   TYR A 106       6.621  -6.732 -20.690  1.00 85.14           N  
ANISOU 1539  N   TYR A 106    15421   8591   8337   -519   2477     60
ATOM   1540  CA  TYR A 106       7.666  -7.635 -21.181  1.00 85.47           C  
ANISOU 1540  CA  TYR A 106    15486   8363   8627   -663   2929     13
ATOM   1541  C   TYR A 106       7.162  -8.605 -22.262  1.00 92.99           C  
ANISOU 1541  C   TYR A 106    16597   9522   9212   -835   3162   -289
ATOM   1542  O   TYR A 106       7.899  -8.880 -23.208  1.00 87.13           O  
ANISOU 1542  O   TYR A 106    16004   8654   8449   -925   3535   -313
ATOM   1543  CB  TYR A 106       8.275  -8.409 -20.000  1.00 82.69           C  
ANISOU 1543  CB  TYR A 106    14883   7711   8826   -717   3028     18
ATOM   1544  CG  TYR A 106       9.485  -9.257 -20.354  1.00 83.99           C  
ANISOU 1544  CG  TYR A 106    15022   7542   9347   -844   3502      7
ATOM   1545  CD1 TYR A 106      10.687  -8.639 -20.754  1.00 87.06           C  
ANISOU 1545  CD1 TYR A 106    15416   7628  10034   -791   3685    263
ATOM   1546  CD2 TYR A 106       9.406 -10.665 -20.303  1.00 89.89           C  
ANISOU 1546  CD2 TYR A 106    15725   8256  10171  -1016   3784   -258
ATOM   1547  CE1 TYR A 106      11.807  -9.424 -21.083  1.00104.50           C  
ANISOU 1547  CE1 TYR A 106    17579   9515  12610   -899   4142    264
ATOM   1548  CE2 TYR A 106      10.533 -11.449 -20.618  1.00103.33           C  
ANISOU 1548  CE2 TYR A 106    17395   9629  12237  -1124   4248   -269
ATOM   1549  CZ  TYR A 106      11.741 -10.826 -20.987  1.00110.34           C  
ANISOU 1549  CZ  TYR A 106    18280  10223  13420  -1060   4428     -2
ATOM   1550  OH  TYR A 106      12.850 -11.578 -21.252  1.00107.60           O  
ANISOU 1550  OH  TYR A 106    17880   9534  13470  -1158   4911     -3
ATOM   1551  H   TYR A 106       6.321  -6.849 -19.731  1.00 85.14           H  
ATOM   1552  HA  TYR A 106       8.455  -7.034 -21.623  1.00 85.47           H  
ATOM   1553  HB3 TYR A 106       7.529  -9.037 -19.516  1.00 82.69           H  
ATOM   1554  HB2 TYR A 106       8.589  -7.690 -19.249  1.00 82.69           H  
ATOM   1555  HD1 TYR A 106      10.755  -7.563 -20.818  1.00 87.06           H  
ATOM   1556  HD2 TYR A 106       8.484 -11.149 -20.012  1.00 89.89           H  
ATOM   1557  HE1 TYR A 106      12.716  -8.948 -21.410  1.00104.50           H  
ATOM   1558  HE2 TYR A 106      10.474 -12.526 -20.561  1.00103.33           H  
ATOM   1559  HH  TYR A 106      13.628 -11.054 -21.369  1.00107.60           H  
ATOM   1560  N   LEU A 107       5.910  -9.079 -22.161  1.00 99.32           N  
ANISOU 1560  N   LEU A 107    17374  10638   9725   -892   2955   -530
ATOM   1561  CA  LEU A 107       5.290  -9.957 -23.152  1.00 88.28           C  
ANISOU 1561  CA  LEU A 107    16137   9471   7935  -1072   3126   -840
ATOM   1562  C   LEU A 107       4.849  -9.183 -24.411  1.00 79.82           C  
ANISOU 1562  C   LEU A 107    15337   8671   6318  -1025   3049   -777
ATOM   1563  O   LEU A 107       4.857  -9.765 -25.493  1.00 98.74           O  
ANISOU 1563  O   LEU A 107    17946  11139   8432  -1167   3328   -939
ATOM   1564  CB  LEU A 107       4.064 -10.658 -22.525  1.00 87.13           C  
ANISOU 1564  CB  LEU A 107    15860   9581   7663  -1152   2904  -1108
ATOM   1565  CG  LEU A 107       4.379 -11.604 -21.343  1.00 82.09           C  
ANISOU 1565  CG  LEU A 107    14955   8702   7534  -1196   2967  -1160
ATOM   1566  CD1 LEU A 107       3.085 -12.114 -20.695  1.00 81.29           C  
ANISOU 1566  CD1 LEU A 107    14736   8869   7281  -1279   2764  -1422
ATOM   1567  CD2 LEU A 107       5.283 -12.781 -21.740  1.00 81.32           C  
ANISOU 1567  CD2 LEU A 107    14842   8249   7808  -1346   3456  -1244
ATOM   1568  H   LEU A 107       5.359  -8.817 -21.354  1.00 99.32           H  
ATOM   1569  HA  LEU A 107       6.014 -10.707 -23.474  1.00 88.28           H  
ATOM   1570  HB3 LEU A 107       3.556 -11.246 -23.290  1.00 87.13           H  
ATOM   1571  HB2 LEU A 107       3.347  -9.902 -22.201  1.00 87.13           H  
ATOM   1572  HG  LEU A 107       4.919 -11.051 -20.583  1.00 82.09           H  
ATOM   1573 HD11 LEU A 107       3.297 -12.696 -19.798  1.00 81.29           H  
ATOM   1574 HD12 LEU A 107       2.434 -11.289 -20.403  1.00 81.29           H  
ATOM   1575 HD13 LEU A 107       2.534 -12.755 -21.381  1.00 81.29           H  
ATOM   1576 HD21 LEU A 107       5.432 -13.460 -20.900  1.00 81.32           H  
ATOM   1577 HD22 LEU A 107       4.849 -13.358 -22.558  1.00 81.32           H  
ATOM   1578 HD23 LEU A 107       6.271 -12.444 -22.053  1.00 81.32           H  
ATOM   1579  N   ARG A 108       4.520  -7.883 -24.298  1.00 79.12           N  
ANISOU 1579  N   ARG A 108    15256   8733   6073   -827   2685   -536
ATOM   1580  CA  ARG A 108       4.147  -7.016 -25.421  1.00 88.26           C  
ANISOU 1580  CA  ARG A 108    16661  10145   6728   -760   2595   -423
ATOM   1581  C   ARG A 108       5.351  -6.498 -26.231  1.00 91.38           C  
ANISOU 1581  C   ARG A 108    17231  10282   7209   -734   2932   -205
ATOM   1582  O   ARG A 108       5.135  -6.015 -27.342  1.00 89.93           O  
ANISOU 1582  O   ARG A 108    17299  10287   6583   -731   2984   -149
ATOM   1583  CB  ARG A 108       3.390  -5.780 -24.886  1.00 96.59           C  
ANISOU 1583  CB  ARG A 108    17655  11401   7646   -541   2128   -210
ATOM   1584  CG  ARG A 108       1.912  -6.060 -24.595  1.00100.96           C  
ANISOU 1584  CG  ARG A 108    18111  12333   7918   -564   1786   -416
ATOM   1585  CD  ARG A 108       1.182  -4.828 -24.050  1.00114.06           C  
ANISOU 1585  CD  ARG A 108    19756  14219   9363   -342   1370   -191
ATOM   1586  NE  ARG A 108      -0.263  -4.884 -24.326  1.00132.40           N  
ANISOU 1586  NE  ARG A 108    22055  16973  11278   -386   1084   -374
ATOM   1587  CZ  ARG A 108      -0.988  -3.958 -24.981  1.00149.91           C  
ANISOU 1587  CZ  ARG A 108    24256  19459  13245   -215    718   -214
ATOM   1588  NH1 ARG A 108      -0.437  -2.844 -25.482  1.00145.08           N  
ANISOU 1588  NH1 ARG A 108    23664  18714  12745     12    609    121
ATOM   1589  NH2 ARG A 108      -2.300  -4.143 -25.152  1.00164.56           N1+
ANISOU 1589  NH2 ARG A 108    26060  21703  14763   -273    462   -388
ATOM   1590  H   ARG A 108       4.523  -7.467 -23.376  1.00 79.12           H  
ATOM   1591  HA  ARG A 108       3.501  -7.566 -26.109  1.00 88.26           H  
ATOM   1592  HB3 ARG A 108       3.419  -4.971 -25.619  1.00 96.59           H  
ATOM   1593  HB2 ARG A 108       3.882  -5.387 -23.995  1.00 96.59           H  
ATOM   1594  HG3 ARG A 108       1.836  -6.863 -23.867  1.00100.96           H  
ATOM   1595  HG2 ARG A 108       1.425  -6.414 -25.504  1.00100.96           H  
ATOM   1596  HD3 ARG A 108       1.610  -3.926 -24.483  1.00114.06           H  
ATOM   1597  HD2 ARG A 108       1.344  -4.756 -22.975  1.00114.06           H  
ATOM   1598  HE  ARG A 108      -0.747  -5.683 -23.933  1.00132.40           H  
ATOM   1599 HH12 ARG A 108      -1.005  -2.171 -25.973  1.00145.08           H  
ATOM   1600 HH11 ARG A 108       0.572  -2.739 -25.507  1.00145.08           H  
ATOM   1601 HH22 ARG A 108      -2.852  -3.470 -25.660  1.00164.56           H  
ATOM   1602 HH21 ARG A 108      -2.782  -4.918 -24.703  1.00164.56           H  
ATOM   1603  N   VAL A 109       6.588  -6.582 -25.708  1.00106.44           N  
ANISOU 1603  N   VAL A 109    19005  11767   9672   -714   3160    -67
ATOM   1604  CA  VAL A 109       7.790  -6.033 -26.351  1.00107.18           C  
ANISOU 1604  CA  VAL A 109    19229  11593   9899   -677   3474    168
ATOM   1605  C   VAL A 109       8.766  -7.136 -26.789  1.00110.02           C  
ANISOU 1605  C   VAL A 109    19631  11703  10470   -864   4003      1
ATOM   1606  O   VAL A 109       9.481  -6.931 -27.770  1.00116.92           O  
ANISOU 1606  O   VAL A 109    20700  12466  11258   -891   4346     90
ATOM   1607  CB  VAL A 109       8.476  -4.984 -25.436  1.00121.74           C  
ANISOU 1607  CB  VAL A 109    20899  13125  12231   -506   3344    496
ATOM   1608  CG1 VAL A 109       7.515  -3.834 -25.077  1.00126.39           C  
ANISOU 1608  CG1 VAL A 109    21478  13942  12603   -316   2868    655
ATOM   1609  CG2 VAL A 109       9.153  -5.584 -24.192  1.00130.44           C  
ANISOU 1609  CG2 VAL A 109    21719  13944  13900   -555   3380    439
ATOM   1610  H   VAL A 109       6.688  -6.967 -24.780  1.00106.44           H  
ATOM   1611  HA  VAL A 109       7.514  -5.507 -27.267  1.00107.18           H  
ATOM   1612  HB  VAL A 109       9.281  -4.525 -26.013  1.00121.74           H  
ATOM   1613 HG11 VAL A 109       7.934  -3.195 -24.307  1.00126.39           H  
ATOM   1614 HG12 VAL A 109       7.310  -3.218 -25.953  1.00126.39           H  
ATOM   1615 HG13 VAL A 109       6.554  -4.178 -24.700  1.00126.39           H  
ATOM   1616 HG21 VAL A 109       9.479  -4.806 -23.506  1.00130.44           H  
ATOM   1617 HG22 VAL A 109       8.477  -6.244 -23.661  1.00130.44           H  
ATOM   1618 HG23 VAL A 109      10.035  -6.167 -24.455  1.00130.44           H  
ATOM   1619  N   LYS A 110       8.791  -8.294 -26.101  1.00122.10           N  
ANISOU 1619  N   LYS A 110    20977  13123  12291   -990   4101   -233
ATOM   1620  CA  LYS A 110       9.643  -9.427 -26.463  1.00127.25           C  
ANISOU 1620  CA  LYS A 110    21644  13498  13206  -1159   4627   -391
ATOM   1621  C   LYS A 110       8.928 -10.345 -27.465  1.00120.76           C  
ANISOU 1621  C   LYS A 110    21050  12938  11894  -1357   4826   -762
ATOM   1622  O   LYS A 110       9.544 -10.737 -28.455  1.00121.12           O  
ANISOU 1622  O   LYS A 110    21312  12898  11811  -1455   5251   -826
ATOM   1623  CB  LYS A 110       9.983 -10.261 -25.209  1.00132.62           C  
ANISOU 1623  CB  LYS A 110    22009  13878  14505  -1199   4685   -430
ATOM   1624  CG  LYS A 110      10.995 -11.386 -25.509  1.00140.72           C  
ANISOU 1624  CG  LYS A 110    23020  14581  15868  -1361   5250   -578
ATOM   1625  CD  LYS A 110      11.336 -12.227 -24.279  1.00144.64           C  
ANISOU 1625  CD  LYS A 110    23201  14811  16945  -1406   5298   -621
ATOM   1626  CE  LYS A 110      12.230 -13.432 -24.600  1.00139.84           C  
ANISOU 1626  CE  LYS A 110    22562  13847  16722  -1554   5888   -748
ATOM   1627  NZ  LYS A 110      13.572 -13.012 -25.040  1.00132.22           N1+
ANISOU 1627  NZ  LYS A 110    21631  12564  16043  -1496   6220   -487
ATOM   1628  H   LYS A 110       8.197  -8.395 -25.290  1.00122.10           H  
ATOM   1629  HA  LYS A 110      10.572  -9.069 -26.910  1.00127.25           H  
ATOM   1630  HB3 LYS A 110       9.077 -10.687 -24.775  1.00132.62           H  
ATOM   1631  HB2 LYS A 110      10.400  -9.606 -24.443  1.00132.62           H  
ATOM   1632  HG3 LYS A 110      11.905 -10.944 -25.916  1.00140.72           H  
ATOM   1633  HG2 LYS A 110      10.615 -12.057 -26.278  1.00140.72           H  
ATOM   1634  HD3 LYS A 110      10.414 -12.582 -23.816  1.00144.64           H  
ATOM   1635  HD2 LYS A 110      11.825 -11.585 -23.553  1.00144.64           H  
ATOM   1636  HE3 LYS A 110      11.774 -14.056 -25.370  1.00139.84           H  
ATOM   1637  HE2 LYS A 110      12.341 -14.054 -23.711  1.00139.84           H  
ATOM   1638  HZ1 LYS A 110      14.007 -12.463 -24.312  1.00132.22           H  
ATOM   1639  HZ2 LYS A 110      14.138 -13.827 -25.229  1.00132.22           H  
ATOM   1640  HZ3 LYS A 110      13.493 -12.455 -25.879  1.00132.22           H  
ATOM   1641  N   ILE A 111       7.653 -10.691 -27.210  1.00121.51           N  
ANISOU 1641  N   ILE A 111    21103  13348  11715  -1425   4535  -1015
ATOM   1642  CA  ILE A 111       6.878 -11.642 -28.010  1.00123.78           C  
ANISOU 1642  CA  ILE A 111    21590  13903  11539  -1636   4675  -1402
ATOM   1643  C   ILE A 111       5.543 -10.990 -28.431  1.00112.30           C  
ANISOU 1643  C   ILE A 111    20269  12957   9441  -1591   4212  -1433
ATOM   1644  O   ILE A 111       4.493 -11.486 -28.025  1.00105.39           O  
ANISOU 1644  O   ILE A 111    19271  12324   8449  -1645   3914  -1638
ATOM   1645  CB  ILE A 111       6.725 -13.020 -27.276  1.00128.02           C  
ANISOU 1645  CB  ILE A 111    21932  14331  12378  -1807   4801  -1728
ATOM   1646  CG1 ILE A 111       8.020 -13.521 -26.589  1.00110.14           C  
ANISOU 1646  CG1 ILE A 111    19448  11551  10851  -1795   5152  -1605
ATOM   1647  CG2 ILE A 111       6.185 -14.098 -28.244  1.00153.30           C  
ANISOU 1647  CG2 ILE A 111    25269  17704  15276  -2041   4988  -2107
ATOM   1648  CD1 ILE A 111       7.863 -14.823 -25.788  1.00105.65           C  
ANISOU 1648  CD1 ILE A 111    18667  10837  10636  -1943   5288  -1874
ATOM   1649  H   ILE A 111       7.203 -10.309 -26.390  1.00121.51           H  
ATOM   1650  HA  ILE A 111       7.405 -11.850 -28.943  1.00123.78           H  
ATOM   1651  HB  ILE A 111       5.990 -12.890 -26.479  1.00128.02           H  
ATOM   1652 HG13 ILE A 111       8.367 -12.772 -25.879  1.00110.14           H  
ATOM   1653 HG12 ILE A 111       8.814 -13.638 -27.328  1.00110.14           H  
ATOM   1654 HG21 ILE A 111       5.898 -15.008 -27.718  1.00153.30           H  
ATOM   1655 HG22 ILE A 111       5.300 -13.766 -28.783  1.00153.30           H  
ATOM   1656 HG23 ILE A 111       6.934 -14.365 -28.989  1.00153.30           H  
ATOM   1657 HD11 ILE A 111       8.776 -15.044 -25.236  1.00105.65           H  
ATOM   1658 HD12 ILE A 111       7.050 -14.746 -25.065  1.00105.65           H  
ATOM   1659 HD13 ILE A 111       7.664 -15.677 -26.435  1.00105.65           H  
ATOM   1660  N   PRO A 112       5.537  -9.911 -29.253  1.00105.76           N  
ANISOU 1660  N   PRO A 112    19677  12301   8208  -1487   4135  -1216
ATOM   1661  CA  PRO A 112       4.297  -9.293 -29.754  1.00 97.97           C  
ANISOU 1661  CA  PRO A 112    18725  11806   6693  -1430   3644  -1212
ATOM   1662  C   PRO A 112       3.607 -10.149 -30.833  1.00102.65           C  
ANISOU 1662  C   PRO A 112    19342  12698   6960  -1624   3635  -1539
ATOM   1663  O   PRO A 112       2.381 -10.147 -30.924  1.00107.48           O  
ANISOU 1663  O   PRO A 112    19865  13704   7269  -1648   3243  -1681
ATOM   1664  CB  PRO A 112       4.738  -7.943 -30.333  1.00 93.02           C  
ANISOU 1664  CB  PRO A 112    18278  11192   5875  -1238   3597   -820
ATOM   1665  CG  PRO A 112       6.178  -8.164 -30.764  1.00103.27           C  
ANISOU 1665  CG  PRO A 112    19688  12094   7457  -1287   4141   -744
ATOM   1666  CD  PRO A 112       6.710  -9.211 -29.785  1.00106.56           C  
ANISOU 1666  CD  PRO A 112    19916  12141   8432  -1388   4428   -910
ATOM   1667  HA  PRO A 112       3.598  -9.116 -28.937  1.00 97.97           H  
ATOM   1668  HB3 PRO A 112       4.704  -7.185 -29.554  1.00 93.02           H  
ATOM   1669  HB2 PRO A 112       4.109  -7.586 -31.150  1.00 93.02           H  
ATOM   1670  HG3 PRO A 112       6.762  -7.245 -30.756  1.00103.27           H  
ATOM   1671  HG2 PRO A 112       6.200  -8.564 -31.779  1.00103.27           H  
ATOM   1672  HD2 PRO A 112       7.418  -9.884 -30.269  1.00106.56           H  
ATOM   1673  HD3 PRO A 112       7.218  -8.695 -28.971  1.00106.56           H  
ATOM   1674  N   LEU A 113       4.408 -10.906 -31.604  1.00101.66           N  
ANISOU 1674  N   LEU A 113    19331  12370   6926  -1761   4084  -1657
ATOM   1675  CA  LEU A 113       4.047 -11.865 -32.650  1.00116.10           C  
ANISOU 1675  CA  LEU A 113    21236  14447   8430  -1947   4132  -1957
ATOM   1676  C   LEU A 113       3.037 -12.953 -32.235  1.00125.11           C  
ANISOU 1676  C   LEU A 113    22183  15803   9551  -2090   3894  -2303
ATOM   1677  O   LEU A 113       2.306 -13.460 -33.084  1.00148.67           O  
ANISOU 1677  O   LEU A 113    25198  19171  12120  -2176   3668  -2493
ATOM   1678  CB  LEU A 113       5.354 -12.468 -33.224  1.00123.29           C  
ANISOU 1678  CB  LEU A 113    22255  14989   9599  -2082   4712  -2059
ATOM   1679  CG  LEU A 113       6.307 -13.157 -32.204  1.00111.57           C  
ANISOU 1679  CG  LEU A 113    20617  12988   8785  -2108   5082  -2062
ATOM   1680  CD1 LEU A 113       6.131 -14.681 -32.178  1.00119.73           C  
ANISOU 1680  CD1 LEU A 113    21502  13928  10062  -2331   5246  -2449
ATOM   1681  CD2 LEU A 113       7.776 -12.806 -32.488  1.00103.40           C  
ANISOU 1681  CD2 LEU A 113    19706  11552   8030  -2059   5565  -1850
ATOM   1682  H   LEU A 113       5.400 -10.810 -31.437  1.00101.66           H  
ATOM   1683  HA  LEU A 113       3.568 -11.291 -33.445  1.00116.10           H  
ATOM   1684  HB3 LEU A 113       5.889 -11.649 -33.707  1.00123.29           H  
ATOM   1685  HB2 LEU A 113       5.121 -13.157 -34.038  1.00123.29           H  
ATOM   1686  HG  LEU A 113       6.094 -12.793 -31.199  1.00111.57           H  
ATOM   1687 HD11 LEU A 113       6.760 -15.140 -31.415  1.00119.73           H  
ATOM   1688 HD12 LEU A 113       5.103 -14.952 -31.961  1.00119.73           H  
ATOM   1689 HD13 LEU A 113       6.393 -15.128 -33.138  1.00119.73           H  
ATOM   1690 HD21 LEU A 113       8.440 -13.272 -31.759  1.00103.40           H  
ATOM   1691 HD22 LEU A 113       8.080 -13.143 -33.480  1.00103.40           H  
ATOM   1692 HD23 LEU A 113       7.941 -11.730 -32.436  1.00103.40           H  
ATOM   1693  N   ARG A 114       2.991 -13.284 -30.935  1.00105.54           N  
ANISOU 1693  N   ARG A 114    19498  13081   7520  -2113   3938  -2380
ATOM   1694  CA  ARG A 114       2.133 -14.293 -30.317  1.00112.98           C  
ANISOU 1694  CA  ARG A 114    20231  14186   8511  -2241   3730  -2683
ATOM   1695  C   ARG A 114       1.450 -13.784 -29.037  1.00117.50           C  
ANISOU 1695  C   ARG A 114    20613  14822   9208  -2103   3371  -2564
ATOM   1696  O   ARG A 114       0.751 -14.573 -28.405  1.00121.09           O  
ANISOU 1696  O   ARG A 114    20863  15330   9814  -2199   3250  -2789
ATOM   1697  CB  ARG A 114       2.945 -15.588 -30.082  1.00121.05           C  
ANISOU 1697  CB  ARG A 114    21156  14848   9988  -2441   4163  -2947
ATOM   1698  CG  ARG A 114       3.002 -16.553 -31.284  1.00132.28           C  
ANISOU 1698  CG  ARG A 114    22728  16281  11253  -2632   4454  -3185
ATOM   1699  CD  ARG A 114       1.958 -17.685 -31.249  1.00152.54           C  
ANISOU 1699  CD  ARG A 114    25146  18942  13872  -2848   4419  -3572
ATOM   1700  NE  ARG A 114       1.996 -18.438 -29.984  1.00169.26           N  
ANISOU 1700  NE  ARG A 114    27000  20807  16504  -2866   4464  -3618
ATOM   1701  CZ  ARG A 114       3.006 -19.199 -29.523  1.00170.22           C  
ANISOU 1701  CZ  ARG A 114    27034  20464  17177  -2929   4902  -3630
ATOM   1702  NH1 ARG A 114       4.116 -19.417 -30.242  1.00173.93           N  
ANISOU 1702  NH1 ARG A 114    27653  20656  17776  -2983   5341  -3605
ATOM   1703  NH2 ARG A 114       2.900 -19.747 -28.306  1.00158.42           N1+
ANISOU 1703  NH2 ARG A 114    25293  18778  16120  -2931   4906  -3651
ATOM   1704  H   ARG A 114       3.629 -12.802 -30.320  1.00105.54           H  
ATOM   1705  HA  ARG A 114       1.304 -14.527 -30.987  1.00112.98           H  
ATOM   1706  HB3 ARG A 114       2.596 -16.117 -29.196  1.00121.05           H  
ATOM   1707  HB2 ARG A 114       3.966 -15.312 -29.823  1.00121.05           H  
ATOM   1708  HG3 ARG A 114       3.997 -16.997 -31.325  1.00132.28           H  
ATOM   1709  HG2 ARG A 114       2.904 -16.001 -32.219  1.00132.28           H  
ATOM   1710  HD3 ARG A 114       2.108 -18.371 -32.083  1.00152.54           H  
ATOM   1711  HD2 ARG A 114       0.958 -17.264 -31.363  1.00152.54           H  
ATOM   1712  HE  ARG A 114       1.188 -18.316 -29.391  1.00169.26           H  
ATOM   1713 HH12 ARG A 114       4.863 -19.991 -29.878  1.00173.93           H  
ATOM   1714 HH11 ARG A 114       4.203 -19.019 -31.165  1.00173.93           H  
ATOM   1715 HH22 ARG A 114       3.643 -20.323 -27.938  1.00158.42           H  
ATOM   1716 HH21 ARG A 114       2.070 -19.601 -27.750  1.00158.42           H  
ATOM   1717  N   TYR A 115       1.635 -12.505 -28.649  1.00114.88           N  
ANISOU 1717  N   TYR A 115    20347  14478   8823  -1882   3206  -2216
ATOM   1718  CA  TYR A 115       1.143 -11.889 -27.406  1.00104.56           C  
ANISOU 1718  CA  TYR A 115    18885  13159   7684  -1742   2921  -2087
ATOM   1719  C   TYR A 115      -0.337 -12.168 -27.099  1.00105.34           C  
ANISOU 1719  C   TYR A 115    18797  13643   7582  -1783   2497  -2278
ATOM   1720  O   TYR A 115      -0.645 -12.683 -26.026  1.00108.95           O  
ANISOU 1720  O   TYR A 115    19054  14024   8316  -1850   2469  -2444
ATOM   1721  CB  TYR A 115       1.453 -10.372 -27.373  1.00101.99           C  
ANISOU 1721  CB  TYR A 115    18688  12826   7236  -1494   2750  -1681
ATOM   1722  CG  TYR A 115       0.782  -9.623 -26.232  1.00 96.26           C  
ANISOU 1722  CG  TYR A 115    17709  12157   6708  -1306   2332  -1513
ATOM   1723  CD1 TYR A 115      -0.363  -8.841 -26.484  1.00 96.66           C  
ANISOU 1723  CD1 TYR A 115    17748  12604   6375  -1203   1882  -1452
ATOM   1724  CD2 TYR A 115       1.242  -9.786 -24.910  1.00 87.88           C  
ANISOU 1724  CD2 TYR A 115    16405  10755   6229  -1230   2386  -1411
ATOM   1725  CE1 TYR A 115      -1.062  -8.251 -25.416  1.00104.56           C  
ANISOU 1725  CE1 TYR A 115    18506  13639   7582  -1026   1532  -1309
ATOM   1726  CE2 TYR A 115       0.549  -9.187 -23.840  1.00 94.44           C  
ANISOU 1726  CE2 TYR A 115    17018  11640   7226  -1063   2023  -1273
ATOM   1727  CZ  TYR A 115      -0.611  -8.428 -24.096  1.00102.76           C  
ANISOU 1727  CZ  TYR A 115    18069  13070   7905   -960   1614  -1231
ATOM   1728  OH  TYR A 115      -1.306  -7.846 -23.080  1.00 93.31           O  
ANISOU 1728  OH  TYR A 115    16659  11911   6884   -790   1289  -1103
ATOM   1729  H   TYR A 115       2.202 -11.916 -29.243  1.00114.88           H  
ATOM   1730  HA  TYR A 115       1.714 -12.349 -26.597  1.00104.56           H  
ATOM   1731  HB3 TYR A 115       1.165  -9.910 -28.318  1.00101.99           H  
ATOM   1732  HB2 TYR A 115       2.522 -10.210 -27.267  1.00101.99           H  
ATOM   1733  HD1 TYR A 115      -0.731  -8.720 -27.492  1.00 96.66           H  
ATOM   1734  HD2 TYR A 115       2.110 -10.395 -24.718  1.00 87.88           H  
ATOM   1735  HE1 TYR A 115      -1.949  -7.666 -25.611  1.00104.56           H  
ATOM   1736  HE2 TYR A 115       0.904  -9.311 -22.827  1.00 94.44           H  
ATOM   1737  HH  TYR A 115      -0.925  -7.983 -22.218  1.00 93.31           H  
ATOM   1738  N   LYS A 116      -1.236 -11.829 -28.037  1.00109.03           N  
ANISOU 1738  N   LYS A 116    19318  14526   7582  -1740   2174  -2250
ATOM   1739  CA  LYS A 116      -2.687 -11.924 -27.869  1.00117.09           C  
ANISOU 1739  CA  LYS A 116    20151  15926   8411  -1752   1748  -2393
ATOM   1740  C   LYS A 116      -3.189 -13.384 -27.808  1.00116.18           C  
ANISOU 1740  C   LYS A 116    19890  15820   8434  -1995   1857  -2799
ATOM   1741  O   LYS A 116      -4.269 -13.629 -27.272  1.00120.58           O  
ANISOU 1741  O   LYS A 116    20248  16595   8973  -2024   1562  -2942
ATOM   1742  CB  LYS A 116      -3.352 -11.164 -29.040  1.00133.28           C  
ANISOU 1742  CB  LYS A 116    22292  18410   9940  -1666   1422  -2282
ATOM   1743  CG  LYS A 116      -4.843 -10.850 -28.814  1.00139.25           C  
ANISOU 1743  CG  LYS A 116    22846  19547  10514  -1590    922  -2298
ATOM   1744  CD  LYS A 116      -5.465 -10.036 -29.957  1.00145.92           C  
ANISOU 1744  CD  LYS A 116    23776  20810  10856  -1495    617  -2164
ATOM   1745  CE  LYS A 116      -6.947  -9.726 -29.702  1.00149.72           C  
ANISOU 1745  CE  LYS A 116    24038  21653  11195  -1406    122  -2161
ATOM   1746  NZ  LYS A 116      -7.542  -8.977 -30.822  1.00151.18           N1+
ANISOU 1746  NZ  LYS A 116    24292  22251  10900  -1303   -184  -2018
ATOM   1747  H   LYS A 116      -0.895 -11.423 -28.896  1.00109.03           H  
ATOM   1748  HA  LYS A 116      -2.947 -11.432 -26.929  1.00117.09           H  
ATOM   1749  HB3 LYS A 116      -3.226 -11.721 -29.970  1.00133.28           H  
ATOM   1750  HB2 LYS A 116      -2.831 -10.217 -29.186  1.00133.28           H  
ATOM   1751  HG3 LYS A 116      -4.958 -10.304 -27.877  1.00139.25           H  
ATOM   1752  HG2 LYS A 116      -5.408 -11.775 -28.701  1.00139.25           H  
ATOM   1753  HD3 LYS A 116      -5.362 -10.591 -30.891  1.00145.92           H  
ATOM   1754  HD2 LYS A 116      -4.912  -9.105 -30.084  1.00145.92           H  
ATOM   1755  HE3 LYS A 116      -7.059  -9.140 -28.789  1.00149.72           H  
ATOM   1756  HE2 LYS A 116      -7.510 -10.650 -29.562  1.00149.72           H  
ATOM   1757  HZ1 LYS A 116      -7.477  -9.526 -31.667  1.00151.18           H  
ATOM   1758  HZ2 LYS A 116      -8.513  -8.784 -30.620  1.00151.18           H  
ATOM   1759  HZ3 LYS A 116      -7.046  -8.106 -30.947  1.00151.18           H  
ATOM   1760  N   MET A 117      -2.400 -14.346 -28.315  1.00119.29           N  
ANISOU 1760  N   MET A 117    20370  15961   8994  -2169   2285  -2982
ATOM   1761  CA  MET A 117      -2.701 -15.778 -28.295  1.00131.69           C  
ANISOU 1761  CA  MET A 117    21810  17489  10737  -2405   2427  -3357
ATOM   1762  C   MET A 117      -2.126 -16.487 -27.051  1.00137.28           C  
ANISOU 1762  C   MET A 117    22351  17792  12019  -2464   2710  -3420
ATOM   1763  O   MET A 117      -2.596 -17.576 -26.724  1.00134.59           O  
ANISOU 1763  O   MET A 117    21848  17411  11879  -2639   2782  -3701
ATOM   1764  CB  MET A 117      -2.081 -16.421 -29.554  1.00139.09           C  
ANISOU 1764  CB  MET A 117    22934  18403  11511  -2576   2727  -3545
ATOM   1765  CG  MET A 117      -2.814 -16.016 -30.842  1.00155.10           C  
ANISOU 1765  CG  MET A 117    25105  20879  12949  -2563   2430  -3565
ATOM   1766  SD  MET A 117      -2.207 -16.846 -32.332  1.00181.54           S  
ANISOU 1766  SD  MET A 117    28674  24220  16083  -2797   2771  -3854
ATOM   1767  CE  MET A 117      -3.372 -16.169 -33.544  1.00183.49           C  
ANISOU 1767  CE  MET A 117    29063  25050  15604  -2719   2303  -3806
ATOM   1768  H   MET A 117      -1.512 -14.070 -28.711  1.00119.29           H  
ATOM   1769  HA  MET A 117      -3.781 -15.941 -28.304  1.00131.69           H  
ATOM   1770  HB3 MET A 117      -2.129 -17.509 -29.472  1.00139.09           H  
ATOM   1771  HB2 MET A 117      -1.023 -16.172 -29.637  1.00139.09           H  
ATOM   1772  HG3 MET A 117      -2.735 -14.940 -30.997  1.00155.10           H  
ATOM   1773  HG2 MET A 117      -3.877 -16.241 -30.744  1.00155.10           H  
ATOM   1774  HE1 MET A 117      -3.155 -16.564 -34.536  1.00183.49           H  
ATOM   1775  HE2 MET A 117      -4.395 -16.438 -33.281  1.00183.49           H  
ATOM   1776  HE3 MET A 117      -3.295 -15.082 -33.580  1.00183.49           H  
ATOM   1777  N   VAL A 118      -1.144 -15.890 -26.351  1.00139.77           N  
ANISOU 1777  N   VAL A 118    22700  17801  12604  -2320   2867  -3159
ATOM   1778  CA  VAL A 118      -0.542 -16.420 -25.121  1.00120.02           C  
ANISOU 1778  CA  VAL A 118    20034  14929  10639  -2338   3093  -3173
ATOM   1779  C   VAL A 118      -1.228 -15.796 -23.891  1.00104.40           C  
ANISOU 1779  C   VAL A 118    17904  13049   8716  -2192   2750  -3048
ATOM   1780  O   VAL A 118      -1.529 -16.515 -22.936  1.00111.18           O  
ANISOU 1780  O   VAL A 118    18561  13778   9906  -2252   2791  -3168
ATOM   1781  CB  VAL A 118       0.984 -16.109 -25.126  1.00105.57           C  
ANISOU 1781  CB  VAL A 118    18328  12662   9123  -2278   3515  -2976
ATOM   1782  CG1 VAL A 118       1.691 -16.381 -23.780  1.00 90.85           C  
ANISOU 1782  CG1 VAL A 118    16278  10414   7826  -2269   3725  -2954
ATOM   1783  CG2 VAL A 118       1.704 -16.910 -26.228  1.00109.49           C  
ANISOU 1783  CG2 VAL A 118    18958  13041   9602  -2437   3890  -3119
ATOM   1784  H   VAL A 118      -0.801 -14.999 -26.684  1.00139.77           H  
ATOM   1785  HA  VAL A 118      -0.674 -17.503 -25.065  1.00120.02           H  
ATOM   1786  HB  VAL A 118       1.116 -15.048 -25.352  1.00105.57           H  
ATOM   1787 HG11 VAL A 118       2.768 -16.236 -23.869  1.00 90.85           H  
ATOM   1788 HG12 VAL A 118       1.352 -15.705 -22.994  1.00 90.85           H  
ATOM   1789 HG13 VAL A 118       1.521 -17.404 -23.444  1.00 90.85           H  
ATOM   1790 HG21 VAL A 118       2.745 -16.601 -26.323  1.00109.49           H  
ATOM   1791 HG22 VAL A 118       1.694 -17.977 -26.005  1.00109.49           H  
ATOM   1792 HG23 VAL A 118       1.239 -16.783 -27.204  1.00109.49           H  
ATOM   1793  N   VAL A 119      -1.490 -14.478 -23.917  1.00 97.67           N  
ANISOU 1793  N   VAL A 119    17145  12416   7549  -1998   2419  -2800
ATOM   1794  CA  VAL A 119      -2.196 -13.741 -22.872  1.00103.48           C  
ANISOU 1794  CA  VAL A 119    17651  13242   8426  -1801   2036  -2603
ATOM   1795  C   VAL A 119      -3.665 -13.663 -23.310  1.00121.56           C  
ANISOU 1795  C   VAL A 119    19894  15988  10306  -1864   1668  -2791
ATOM   1796  O   VAL A 119      -4.115 -12.678 -23.898  1.00127.88           O  
ANISOU 1796  O   VAL A 119    20780  17091  10716  -1740   1348  -2643
ATOM   1797  CB  VAL A 119      -1.563 -12.333 -22.686  1.00 98.75           C  
ANISOU 1797  CB  VAL A 119    17096  12552   7874  -1523   1888  -2180
ATOM   1798  CG1 VAL A 119      -2.235 -11.531 -21.550  1.00 90.42           C  
ANISOU 1798  CG1 VAL A 119    15804  11544   7006  -1330   1546  -2005
ATOM   1799  CG2 VAL A 119      -0.055 -12.438 -22.398  1.00100.67           C  
ANISOU 1799  CG2 VAL A 119    17385  12353   8511  -1503   2267  -2025
ATOM   1800  H   VAL A 119      -1.212 -13.948 -24.734  1.00 97.67           H  
ATOM   1801  HA  VAL A 119      -2.138 -14.270 -21.919  1.00103.48           H  
ATOM   1802  HB  VAL A 119      -1.673 -11.759 -23.607  1.00 98.75           H  
ATOM   1803 HG11 VAL A 119      -1.762 -10.557 -21.430  1.00 90.42           H  
ATOM   1804 HG12 VAL A 119      -3.291 -11.345 -21.743  1.00 90.42           H  
ATOM   1805 HG13 VAL A 119      -2.160 -12.055 -20.597  1.00 90.42           H  
ATOM   1806 HG21 VAL A 119       0.372 -11.465 -22.160  1.00100.67           H  
ATOM   1807 HG22 VAL A 119       0.134 -13.093 -21.547  1.00100.67           H  
ATOM   1808 HG23 VAL A 119       0.497 -12.831 -23.252  1.00100.67           H  
ATOM   1809  N   THR A 120      -4.407 -14.737 -23.005  1.00129.98           N  
ANISOU 1809  N   THR A 120    20786  17095  11505  -2055   1708  -3105
ATOM   1810  CA  THR A 120      -5.858 -14.824 -23.152  1.00128.21           C  
ANISOU 1810  CA  THR A 120    20404  17268  11043  -2095   1333  -3254
ATOM   1811  C   THR A 120      -6.526 -14.005 -22.021  1.00134.69           C  
ANISOU 1811  C   THR A 120    21043  18172  11961  -1893   1011  -3050
ATOM   1812  O   THR A 120      -5.921 -13.839 -20.958  1.00144.70           O  
ANISOU 1812  O   THR A 120    22185  19143  13652  -1756   1108  -2859
ATOM   1813  CB  THR A 120      -6.281 -16.322 -23.100  1.00118.84           C  
ANISOU 1813  CB  THR A 120    19042  16055  10058  -2344   1476  -3620
ATOM   1814  OG1 THR A 120      -6.110 -16.915 -21.825  1.00135.04           O  
ANISOU 1814  OG1 THR A 120    20918  17833  12560  -2368   1639  -3657
ATOM   1815  CG2 THR A 120      -5.576 -17.192 -24.155  1.00100.71           C  
ANISOU 1815  CG2 THR A 120    16886  13587   7790  -2517   1843  -3786
ATOM   1816  H   THR A 120      -3.941 -15.512 -22.557  1.00129.98           H  
ATOM   1817  HA  THR A 120      -6.126 -14.409 -24.125  1.00128.21           H  
ATOM   1818  HB  THR A 120      -7.348 -16.380 -23.306  1.00118.84           H  
ATOM   1819  HG1 THR A 120      -5.187 -16.927 -21.621  1.00135.04           H  
ATOM   1820 HG21 THR A 120      -5.997 -18.196 -24.185  1.00100.71           H  
ATOM   1821 HG22 THR A 120      -5.690 -16.763 -25.151  1.00100.71           H  
ATOM   1822 HG23 THR A 120      -4.507 -17.287 -23.959  1.00100.71           H  
ATOM   1823  N   PRO A 121      -7.773 -13.514 -22.198  1.00117.69           N  
ANISOU 1823  N   PRO A 121    18824  16410   9482  -1831    604  -3034
ATOM   1824  CA  PRO A 121      -8.503 -12.789 -21.144  1.00112.79           C  
ANISOU 1824  CA  PRO A 121    17950  15852   9054  -1613    309  -2834
ATOM   1825  C   PRO A 121      -8.943 -13.695 -19.974  1.00105.54           C  
ANISOU 1825  C   PRO A 121    16761  14774   8566  -1698    420  -2993
ATOM   1826  O   PRO A 121      -9.237 -13.194 -18.889  1.00 97.92           O  
ANISOU 1826  O   PRO A 121    15632  13677   7897  -1510    353  -2790
ATOM   1827  CB  PRO A 121      -9.695 -12.149 -21.865  1.00109.34           C  
ANISOU 1827  CB  PRO A 121    17477  15880   8186  -1592   -108  -2856
ATOM   1828  CG  PRO A 121      -9.950 -13.052 -23.063  1.00103.55           C  
ANISOU 1828  CG  PRO A 121    16867  15316   7162  -1846    -32  -3154
ATOM   1829  CD  PRO A 121      -8.579 -13.630 -23.415  1.00102.41           C  
ANISOU 1829  CD  PRO A 121    16951  14852   7108  -1897    378  -3138
ATOM   1830  HA  PRO A 121      -7.870 -11.999 -20.735  1.00112.79           H  
ATOM   1831  HB3 PRO A 121      -9.413 -11.155 -22.215  1.00109.34           H  
ATOM   1832  HB2 PRO A 121     -10.578 -12.031 -21.236  1.00109.34           H  
ATOM   1833  HG3 PRO A 121     -10.416 -12.529 -23.898  1.00103.55           H  
ATOM   1834  HG2 PRO A 121     -10.618 -13.862 -22.765  1.00103.55           H  
ATOM   1835  HD2 PRO A 121      -8.674 -14.656 -23.766  1.00102.41           H  
ATOM   1836  HD3 PRO A 121      -8.113 -13.041 -24.206  1.00102.41           H  
ATOM   1837  N   ARG A 122      -8.904 -15.023 -20.178  1.00107.39           N  
ANISOU 1837  N   ARG A 122    16955  15009   8840  -1983    604  -3355
ATOM   1838  CA  ARG A 122      -9.089 -16.059 -19.167  1.00103.94           C  
ANISOU 1838  CA  ARG A 122    16281  14355   8856  -2079    789  -3494
ATOM   1839  C   ARG A 122      -7.869 -16.084 -18.230  1.00119.69           C  
ANISOU 1839  C   ARG A 122    18291  15919  11266  -1962   1077  -3270
ATOM   1840  O   ARG A 122      -8.038 -16.128 -17.015  1.00136.54           O  
ANISOU 1840  O   ARG A 122    20229  17910  13739  -1853   1069  -3141
ATOM   1841  CB  ARG A 122      -9.176 -17.444 -19.848  1.00103.34           C  
ANISOU 1841  CB  ARG A 122    16207  14287   8772  -2420   1007  -3923
ATOM   1842  CG  ARG A 122     -10.071 -17.536 -21.102  1.00121.79           C  
ANISOU 1842  CG  ARG A 122    18622  17002  10652  -2544    772  -4110
ATOM   1843  CD  ARG A 122      -9.956 -18.904 -21.793  1.00126.10           C  
ANISOU 1843  CD  ARG A 122    19187  17423  11301  -2801   1053  -4412
ATOM   1844  NE  ARG A 122      -8.564 -19.178 -22.189  1.00121.67           N  
ANISOU 1844  NE  ARG A 122    18817  16503  10908  -2808   1465  -4344
ATOM   1845  CZ  ARG A 122      -8.001 -20.387 -22.348  1.00113.14           C  
ANISOU 1845  CZ  ARG A 122    17736  15171  10081  -3009   1833  -4559
ATOM   1846  NH1 ARG A 122      -8.718 -21.514 -22.241  1.00104.83           N  
ANISOU 1846  NH1 ARG A 122    16514  14180   9137  -3224   1841  -4860
ATOM   1847  NH2 ARG A 122      -6.691 -20.464 -22.614  1.00110.72           N1+
ANISOU 1847  NH2 ARG A 122    17588  14539   9944  -2998   2203  -4467
ATOM   1848  H   ARG A 122      -8.649 -15.339 -21.101  1.00107.39           H  
ATOM   1849  HA  ARG A 122     -10.000 -15.857 -18.601  1.00103.94           H  
ATOM   1850  HB3 ARG A 122      -9.518 -18.177 -19.115  1.00103.34           H  
ATOM   1851  HB2 ARG A 122      -8.172 -17.764 -20.124  1.00103.34           H  
ATOM   1852  HG3 ARG A 122      -9.806 -16.769 -21.830  1.00121.79           H  
ATOM   1853  HG2 ARG A 122     -11.109 -17.347 -20.826  1.00121.79           H  
ATOM   1854  HD3 ARG A 122     -10.592 -18.941 -22.678  1.00126.10           H  
ATOM   1855  HD2 ARG A 122     -10.304 -19.682 -21.113  1.00126.10           H  
ATOM   1856  HE  ARG A 122      -7.976 -18.364 -22.313  1.00121.67           H  
ATOM   1857 HH12 ARG A 122      -8.282 -22.417 -22.361  1.00104.83           H  
ATOM   1858 HH11 ARG A 122      -9.707 -21.465 -22.045  1.00104.83           H  
ATOM   1859 HH22 ARG A 122      -6.245 -21.362 -22.740  1.00110.72           H  
ATOM   1860 HH21 ARG A 122      -6.135 -19.624 -22.683  1.00110.72           H  
ATOM   1861  N   ARG A 123      -6.647 -16.014 -18.798  1.00115.78           N  
ANISOU 1861  N   ARG A 123    18027  15216  10748  -1983   1333  -3212
ATOM   1862  CA  ARG A 123      -5.382 -15.953 -18.068  1.00114.83           C  
ANISOU 1862  CA  ARG A 123    17908  14691  11030  -1872   1581  -2976
ATOM   1863  C   ARG A 123      -5.220 -14.622 -17.316  1.00104.05           C  
ANISOU 1863  C   ARG A 123    16513  13318   9704  -1574   1329  -2602
ATOM   1864  O   ARG A 123      -4.628 -14.625 -16.241  1.00108.62           O  
ANISOU 1864  O   ARG A 123    16993  13628  10650  -1471   1415  -2417
ATOM   1865  CB  ARG A 123      -4.194 -16.175 -19.035  1.00119.48           C  
ANISOU 1865  CB  ARG A 123    18735  15065  11596  -1958   1913  -2990
ATOM   1866  CG  ARG A 123      -2.819 -16.137 -18.338  1.00119.73           C  
ANISOU 1866  CG  ARG A 123    18743  14677  12071  -1846   2151  -2728
ATOM   1867  CD  ARG A 123      -1.639 -16.468 -19.253  1.00127.56           C  
ANISOU 1867  CD  ARG A 123    19935  15426  13107  -1935   2520  -2744
ATOM   1868  NE  ARG A 123      -0.380 -16.348 -18.505  1.00125.97           N  
ANISOU 1868  NE  ARG A 123    19668  14832  13362  -1818   2704  -2463
ATOM   1869  CZ  ARG A 123       0.844 -16.653 -18.964  1.00124.83           C  
ANISOU 1869  CZ  ARG A 123    19617  14378  13433  -1875   3072  -2426
ATOM   1870  NH1 ARG A 123       1.902 -16.495 -18.159  1.00 97.07           N  
ANISOU 1870  NH1 ARG A 123    16004  10526  10355  -1763   3184  -2148
ATOM   1871  NH2 ARG A 123       1.022 -17.110 -20.211  1.00139.71           N1+
ANISOU 1871  NH2 ARG A 123    21693  16293  15097  -2049   3330  -2668
ATOM   1872  H   ARG A 123      -6.597 -15.964 -19.807  1.00115.78           H  
ATOM   1873  HA  ARG A 123      -5.379 -16.762 -17.337  1.00114.83           H  
ATOM   1874  HB3 ARG A 123      -4.208 -15.432 -19.832  1.00119.48           H  
ATOM   1875  HB2 ARG A 123      -4.315 -17.144 -19.522  1.00119.48           H  
ATOM   1876  HG3 ARG A 123      -2.826 -16.832 -17.497  1.00119.73           H  
ATOM   1877  HG2 ARG A 123      -2.638 -15.148 -17.916  1.00119.73           H  
ATOM   1878  HD3 ARG A 123      -1.612 -15.785 -20.103  1.00127.56           H  
ATOM   1879  HD2 ARG A 123      -1.735 -17.480 -19.646  1.00127.56           H  
ATOM   1880  HE  ARG A 123      -0.463 -15.991 -17.563  1.00125.97           H  
ATOM   1881 HH12 ARG A 123       2.832 -16.717 -18.486  1.00 97.07           H  
ATOM   1882 HH11 ARG A 123       1.783 -16.149 -17.218  1.00 97.07           H  
ATOM   1883 HH22 ARG A 123       1.945 -17.340 -20.550  1.00139.71           H  
ATOM   1884 HH21 ARG A 123       0.227 -17.218 -20.826  1.00139.71           H  
ATOM   1885  N   ALA A 124      -5.767 -13.509 -17.840  1.00 89.19           N  
ANISOU 1885  N   ALA A 124    14718  11721   7451  -1436   1016  -2486
ATOM   1886  CA  ALA A 124      -5.772 -12.205 -17.175  1.00 87.85           C  
ANISOU 1886  CA  ALA A 124    14509  11542   7326  -1157    775  -2162
ATOM   1887  C   ALA A 124      -6.651 -12.221 -15.913  1.00 93.29           C  
ANISOU 1887  C   ALA A 124    14941  12264   8242  -1089    638  -2162
ATOM   1888  O   ALA A 124      -6.247 -11.668 -14.893  1.00 96.43           O  
ANISOU 1888  O   ALA A 124    15277  12456   8907   -939    644  -1955
ATOM   1889  CB  ALA A 124      -6.282 -11.136 -18.154  1.00 93.24           C  
ANISOU 1889  CB  ALA A 124    15317  12529   7581  -1028    478  -2046
ATOM   1890  H   ALA A 124      -6.225 -13.577 -18.739  1.00 89.19           H  
ATOM   1891  HA  ALA A 124      -4.748 -11.956 -16.888  1.00 87.85           H  
ATOM   1892  HB1 ALA A 124      -6.235 -10.142 -17.707  1.00 93.24           H  
ATOM   1893  HB2 ALA A 124      -5.676 -11.112 -19.061  1.00 93.24           H  
ATOM   1894  HB3 ALA A 124      -7.315 -11.314 -18.450  1.00 93.24           H  
ATOM   1895  N   ALA A 125      -7.807 -12.908 -15.962  1.00 97.74           N  
ANISOU 1895  N   ALA A 125    15352  13084   8699  -1207    519  -2397
ATOM   1896  CA  ALA A 125      -8.717 -13.098 -14.833  1.00 97.98           C  
ANISOU 1896  CA  ALA A 125    15127  13144   8957  -1156    427  -2409
ATOM   1897  C   ALA A 125      -8.149 -14.068 -13.781  1.00 87.86           C  
ANISOU 1897  C   ALA A 125    13754  11530   8100  -1239    729  -2428
ATOM   1898  O   ALA A 125      -8.303 -13.811 -12.589  1.00 88.89           O  
ANISOU 1898  O   ALA A 125    13764  11551   8458  -1107    701  -2273
ATOM   1899  CB  ALA A 125     -10.048 -13.653 -15.365  1.00104.78           C  
ANISOU 1899  CB  ALA A 125    15825  14332   9655  -1298    263  -2674
ATOM   1900  H   ALA A 125      -8.067 -13.338 -16.839  1.00 97.74           H  
ATOM   1901  HA  ALA A 125      -8.899 -12.131 -14.361  1.00 97.98           H  
ATOM   1902  HB1 ALA A 125     -10.771 -13.782 -14.558  1.00104.78           H  
ATOM   1903  HB2 ALA A 125     -10.491 -12.972 -16.092  1.00104.78           H  
ATOM   1904  HB3 ALA A 125      -9.923 -14.619 -15.854  1.00104.78           H  
ATOM   1905  N   VAL A 126      -7.465 -15.147 -14.210  1.00 83.15           N  
ANISOU 1905  N   VAL A 126    13218  10765   7610  -1457   1028  -2611
ATOM   1906  CA  VAL A 126      -6.783 -16.122 -13.348  1.00 89.32           C  
ANISOU 1906  CA  VAL A 126    13901  11215   8822  -1537   1330  -2609
ATOM   1907  C   VAL A 126      -5.552 -15.502 -12.659  1.00102.21           C  
ANISOU 1907  C   VAL A 126    15605  12573  10658  -1352   1378  -2277
ATOM   1908  O   VAL A 126      -5.303 -15.805 -11.493  1.00118.85           O  
ANISOU 1908  O   VAL A 126    17587  14512  13060  -1287   1427  -2143
ATOM   1909  CB  VAL A 126      -6.402 -17.374 -14.195  1.00 83.14           C  
ANISOU 1909  CB  VAL A 126    13178  10290   8121  -1803   1661  -2878
ATOM   1910  CG1 VAL A 126      -5.372 -18.320 -13.540  1.00 73.42           C  
ANISOU 1910  CG1 VAL A 126    11866   8663   7367  -1851   1995  -2802
ATOM   1911  CG2 VAL A 126      -7.654 -18.194 -14.558  1.00 86.25           C  
ANISOU 1911  CG2 VAL A 126    13456  10926   8391  -2016   1618  -3233
ATOM   1912  H   VAL A 126      -7.406 -15.299 -15.208  1.00 83.15           H  
ATOM   1913  HA  VAL A 126      -7.474 -16.431 -12.562  1.00 89.32           H  
ATOM   1914  HB  VAL A 126      -5.956 -17.023 -15.125  1.00 83.14           H  
ATOM   1915 HG11 VAL A 126      -5.223 -19.214 -14.146  1.00 73.42           H  
ATOM   1916 HG12 VAL A 126      -4.393 -17.852 -13.432  1.00 73.42           H  
ATOM   1917 HG13 VAL A 126      -5.703 -18.643 -12.552  1.00 73.42           H  
ATOM   1918 HG21 VAL A 126      -7.418 -18.972 -15.285  1.00 86.25           H  
ATOM   1919 HG22 VAL A 126      -8.071 -18.681 -13.676  1.00 86.25           H  
ATOM   1920 HG23 VAL A 126      -8.445 -17.578 -14.983  1.00 86.25           H  
ATOM   1921  N   ALA A 127      -4.807 -14.624 -13.354  1.00 87.02           N  
ANISOU 1921  N   ALA A 127    13884  10604   8577  -1269   1358  -2135
ATOM   1922  CA  ALA A 127      -3.634 -13.925 -12.833  1.00 86.39           C  
ANISOU 1922  CA  ALA A 127    13865  10259   8701  -1110   1388  -1830
ATOM   1923  C   ALA A 127      -4.023 -12.872 -11.787  1.00 99.27           C  
ANISOU 1923  C   ALA A 127    15433  11974  10311   -887   1103  -1624
ATOM   1924  O   ALA A 127      -3.369 -12.801 -10.750  1.00103.83           O  
ANISOU 1924  O   ALA A 127    15955  12344  11150   -805   1131  -1441
ATOM   1925  CB  ALA A 127      -2.889 -13.238 -13.988  1.00 73.00           C  
ANISOU 1925  CB  ALA A 127    12390   8503   6844  -1079   1436  -1733
ATOM   1926  H   ALA A 127      -5.058 -14.442 -14.317  1.00 87.02           H  
ATOM   1927  HA  ALA A 127      -2.967 -14.653 -12.367  1.00 86.39           H  
ATOM   1928  HB1 ALA A 127      -2.027 -12.677 -13.624  1.00 73.00           H  
ATOM   1929  HB2 ALA A 127      -2.516 -13.971 -14.703  1.00 73.00           H  
ATOM   1930  HB3 ALA A 127      -3.532 -12.542 -14.529  1.00 73.00           H  
ATOM   1931  N   ILE A 128      -5.106 -12.106 -12.023  1.00101.60           N  
ANISOU 1931  N   ILE A 128    15737  12571  10297   -786    828  -1648
ATOM   1932  CA  ILE A 128      -5.683 -11.141 -11.078  1.00 98.37           C  
ANISOU 1932  CA  ILE A 128    15268  12235   9874   -571    585  -1477
ATOM   1933  C   ILE A 128      -6.245 -11.848  -9.841  1.00 89.92           C  
ANISOU 1933  C   ILE A 128    14000  11132   9033   -596    636  -1525
ATOM   1934  O   ILE A 128      -5.966 -11.409  -8.728  1.00 79.84           O  
ANISOU 1934  O   ILE A 128    12703   9720   7913   -472    604  -1348
ATOM   1935  CB  ILE A 128      -6.757 -10.267 -11.789  1.00 97.45           C  
ANISOU 1935  CB  ILE A 128    15166  12444   9415   -463    304  -1498
ATOM   1936  CG1 ILE A 128      -6.040  -9.263 -12.703  1.00106.06           C  
ANISOU 1936  CG1 ILE A 128    16473  13534  10293   -389    246  -1364
ATOM   1937  CG2 ILE A 128      -7.709  -9.508 -10.837  1.00 91.77           C  
ANISOU 1937  CG2 ILE A 128    14345  11803   8722   -260     97  -1376
ATOM   1938  CD1 ILE A 128      -6.937  -8.538 -13.702  1.00108.43           C  
ANISOU 1938  CD1 ILE A 128    16793  14121  10286   -240    -45  -1306
ATOM   1939  H   ILE A 128      -5.583 -12.219 -12.908  1.00101.60           H  
ATOM   1940  HA  ILE A 128      -4.878 -10.488 -10.732  1.00 98.37           H  
ATOM   1941  HB  ILE A 128      -7.374 -10.922 -12.407  1.00 97.45           H  
ATOM   1942 HG13 ILE A 128      -5.288  -9.796 -13.273  1.00106.06           H  
ATOM   1943 HG12 ILE A 128      -5.508  -8.535 -12.091  1.00106.06           H  
ATOM   1944 HG21 ILE A 128      -8.402  -8.869 -11.382  1.00 91.77           H  
ATOM   1945 HG22 ILE A 128      -8.335 -10.188 -10.260  1.00 91.77           H  
ATOM   1946 HG23 ILE A 128      -7.155  -8.877 -10.141  1.00 91.77           H  
ATOM   1947 HD11 ILE A 128      -6.331  -7.955 -14.393  1.00108.43           H  
ATOM   1948 HD12 ILE A 128      -7.522  -9.245 -14.290  1.00108.43           H  
ATOM   1949 HD13 ILE A 128      -7.621  -7.849 -13.208  1.00108.43           H  
ATOM   1950  N   ALA A 129      -6.991 -12.951 -10.025  1.00 77.38           N  
ANISOU 1950  N   ALA A 129    12269   9667   7463   -768    720  -1769
ATOM   1951  CA  ALA A 129      -7.523 -13.778  -8.942  1.00 74.13           C  
ANISOU 1951  CA  ALA A 129    11664   9209   7294   -808    810  -1813
ATOM   1952  C   ALA A 129      -6.407 -14.378  -8.074  1.00 86.93           C  
ANISOU 1952  C   ALA A 129    13293  10493   9242   -836   1037  -1668
ATOM   1953  O   ALA A 129      -6.540 -14.395  -6.855  1.00 91.02           O  
ANISOU 1953  O   ALA A 129    13730  10935   9918   -754   1037  -1539
ATOM   1954  CB  ALA A 129      -8.400 -14.891  -9.531  1.00 72.52           C  
ANISOU 1954  CB  ALA A 129    11308   9150   7097  -1023    899  -2114
ATOM   1955  H   ALA A 129      -7.190 -13.247 -10.972  1.00 77.38           H  
ATOM   1956  HA  ALA A 129      -8.146 -13.144  -8.308  1.00 74.13           H  
ATOM   1957  HB1 ALA A 129      -8.812 -15.526  -8.745  1.00 72.52           H  
ATOM   1958  HB2 ALA A 129      -9.242 -14.474 -10.085  1.00 72.52           H  
ATOM   1959  HB3 ALA A 129      -7.837 -15.529 -10.212  1.00 72.52           H  
ATOM   1960  N   GLY A 130      -5.285 -14.786  -8.692  1.00 80.92           N  
ANISOU 1960  N   GLY A 130    12631   9531   8585   -948   1236  -1674
ATOM   1961  CA  GLY A 130      -4.078 -15.257  -8.022  1.00 75.17           C  
ANISOU 1961  CA  GLY A 130    11893   8475   8191   -962   1433  -1500
ATOM   1962  C   GLY A 130      -3.330 -14.157  -7.257  1.00 69.29           C  
ANISOU 1962  C   GLY A 130    11232   7636   7459   -760   1263  -1206
ATOM   1963  O   GLY A 130      -2.791 -14.437  -6.188  1.00 68.71           O  
ANISOU 1963  O   GLY A 130    11098   7394   7613   -726   1311  -1041
ATOM   1964  H   GLY A 130      -5.259 -14.746  -9.702  1.00 80.92           H  
ATOM   1965  HA3 GLY A 130      -3.408 -15.672  -8.775  1.00 75.17           H  
ATOM   1966  HA2 GLY A 130      -4.332 -16.073  -7.343  1.00 75.17           H  
ATOM   1967  N   CYS A 131      -3.342 -12.909  -7.763  1.00 68.68           N  
ANISOU 1967  N   CYS A 131    11297   7665   7132   -629   1059  -1135
ATOM   1968  CA  CYS A 131      -2.771 -11.734  -7.098  1.00 70.24           C  
ANISOU 1968  CA  CYS A 131    11580   7774   7333   -446    883   -886
ATOM   1969  C   CYS A 131      -3.589 -11.363  -5.851  1.00 73.63           C  
ANISOU 1969  C   CYS A 131    11928   8317   7729   -331    739   -847
ATOM   1970  O   CYS A 131      -2.999 -11.151  -4.796  1.00 83.77           O  
ANISOU 1970  O   CYS A 131    13223   9458   9147   -262    710   -671
ATOM   1971  CB  CYS A 131      -2.725 -10.520  -8.052  1.00 93.05           C  
ANISOU 1971  CB  CYS A 131    14628  10753   9973   -333    713   -833
ATOM   1972  SG  CYS A 131      -1.460 -10.742  -9.333  1.00118.13           S  
ANISOU 1972  SG  CYS A 131    17934  13774  13175   -447    908   -838
ATOM   1973  H   CYS A 131      -3.800 -12.760  -8.652  1.00 68.68           H  
ATOM   1974  HA  CYS A 131      -1.755 -11.974  -6.781  1.00 70.24           H  
ATOM   1975  HB3 CYS A 131      -2.469  -9.613  -7.501  1.00 93.05           H  
ATOM   1976  HB2 CYS A 131      -3.686 -10.334  -8.527  1.00 93.05           H  
ATOM   1977  HG  CYS A 131      -2.036 -11.803  -9.911  1.00118.13           H  
ATOM   1978  N   TRP A 132      -4.932 -11.355  -5.953  1.00 69.06           N  
ANISOU 1978  N   TRP A 132    11267   8000   6973   -314    650  -1009
ATOM   1979  CA  TRP A 132      -5.857 -11.148  -4.837  1.00 65.85           C  
ANISOU 1979  CA  TRP A 132    10770   7697   6552   -208    559   -985
ATOM   1980  C   TRP A 132      -5.759 -12.260  -3.778  1.00 68.71           C  
ANISOU 1980  C   TRP A 132    11018   7918   7171   -302    750   -956
ATOM   1981  O   TRP A 132      -5.701 -11.945  -2.596  1.00 69.35           O  
ANISOU 1981  O   TRP A 132    11111   7945   7296   -205    710   -813
ATOM   1982  CB  TRP A 132      -7.309 -11.017  -5.350  1.00 68.10           C  
ANISOU 1982  CB  TRP A 132    10942   8277   6656   -193    455  -1168
ATOM   1983  CG  TRP A 132      -7.693  -9.670  -5.899  1.00 84.96           C  
ANISOU 1983  CG  TRP A 132    13170  10568   8541    -26    217  -1123
ATOM   1984  CD1 TRP A 132      -7.945  -9.392  -7.198  1.00104.88           C  
ANISOU 1984  CD1 TRP A 132    15758  13219  10873    -47    131  -1186
ATOM   1985  CD2 TRP A 132      -7.924  -8.417  -5.179  1.00 90.10           C  
ANISOU 1985  CD2 TRP A 132    13867  11256   9111    190     47   -998
ATOM   1986  NE1 TRP A 132      -8.258  -8.057  -7.343  1.00107.08           N  
ANISOU 1986  NE1 TRP A 132    16104  13607  10975    151    -88  -1082
ATOM   1987  CE2 TRP A 132      -8.280  -7.407  -6.127  1.00 96.03           C  
ANISOU 1987  CE2 TRP A 132    14691  12142   9655    299   -135   -977
ATOM   1988  CE3 TRP A 132      -7.884  -8.030  -3.818  1.00 98.63           C  
ANISOU 1988  CE3 TRP A 132    14944  12265  10266    299     44   -904
ATOM   1989  CZ2 TRP A 132      -8.571  -6.084  -5.748  1.00 95.10           C  
ANISOU 1989  CZ2 TRP A 132    14626  12064   9445    517   -307   -867
ATOM   1990  CZ3 TRP A 132      -8.185  -6.709  -3.424  1.00 94.80           C  
ANISOU 1990  CZ3 TRP A 132    14529  11827   9663    506   -123   -823
ATOM   1991  CH2 TRP A 132      -8.526  -5.736  -4.386  1.00 94.69           C  
ANISOU 1991  CH2 TRP A 132    14570  11924   9485    615   -290   -805
ATOM   1992  H   TRP A 132      -5.340 -11.537  -6.862  1.00 69.06           H  
ATOM   1993  HA  TRP A 132      -5.582 -10.213  -4.344  1.00 65.85           H  
ATOM   1994  HB3 TRP A 132      -8.011 -11.217  -4.539  1.00 68.10           H  
ATOM   1995  HB2 TRP A 132      -7.506 -11.780  -6.104  1.00 68.10           H  
ATOM   1996  HD1 TRP A 132      -7.907 -10.118  -7.992  1.00104.88           H  
ATOM   1997  HE1 TRP A 132      -8.466  -7.639  -8.240  1.00107.08           H  
ATOM   1998  HE3 TRP A 132      -7.617  -8.760  -3.069  1.00 98.63           H  
ATOM   1999  HZ2 TRP A 132      -8.830  -5.344  -6.491  1.00 95.10           H  
ATOM   2000  HZ3 TRP A 132      -8.145  -6.439  -2.379  1.00 94.80           H  
ATOM   2001  HH2 TRP A 132      -8.747  -4.724  -4.078  1.00 94.69           H  
ATOM   2002  N   ILE A 133      -5.686 -13.546  -4.169  1.00 73.95           N  
ANISOU 2002  N   ILE A 133    11580   8514   8002   -493    970  -1086
ATOM   2003  CA  ILE A 133      -5.519 -14.679  -3.244  1.00 71.69           C  
ANISOU 2003  CA  ILE A 133    11170   8078   7991   -584   1175  -1042
ATOM   2004  C   ILE A 133      -4.189 -14.599  -2.468  1.00 69.51           C  
ANISOU 2004  C   ILE A 133    10976   7544   7889   -539   1203   -777
ATOM   2005  O   ILE A 133      -4.201 -14.819  -1.259  1.00 77.98           O  
ANISOU 2005  O   ILE A 133    12012   8554   9062   -496   1223   -630
ATOM   2006  CB  ILE A 133      -5.711 -16.030  -3.994  1.00 72.28           C  
ANISOU 2006  CB  ILE A 133    11125   8103   8237   -806   1421  -1252
ATOM   2007  CG1 ILE A 133      -7.200 -16.224  -4.372  1.00 64.17           C  
ANISOU 2007  CG1 ILE A 133     9981   7350   7051   -864   1361  -1514
ATOM   2008  CG2 ILE A 133      -5.218 -17.261  -3.196  1.00 86.82           C  
ANISOU 2008  CG2 ILE A 133    12846   9727  10417   -897   1662  -1162
ATOM   2009  CD1 ILE A 133      -7.441 -17.281  -5.460  1.00 64.40           C  
ANISOU 2009  CD1 ILE A 133     9902   7347   7220  -1103   1582  -1767
ATOM   2010  H   ILE A 133      -5.749 -13.756  -5.157  1.00 73.95           H  
ATOM   2011  HA  ILE A 133      -6.312 -14.604  -2.497  1.00 71.69           H  
ATOM   2012  HB  ILE A 133      -5.126 -15.983  -4.914  1.00 72.28           H  
ATOM   2013 HG13 ILE A 133      -7.627 -15.285  -4.720  1.00 64.17           H  
ATOM   2014 HG12 ILE A 133      -7.775 -16.483  -3.481  1.00 64.17           H  
ATOM   2015 HG21 ILE A 133      -5.414 -18.191  -3.726  1.00 86.82           H  
ATOM   2016 HG22 ILE A 133      -4.141 -17.237  -3.028  1.00 86.82           H  
ATOM   2017 HG23 ILE A 133      -5.708 -17.326  -2.224  1.00 86.82           H  
ATOM   2018 HD11 ILE A 133      -8.490 -17.295  -5.754  1.00 64.40           H  
ATOM   2019 HD12 ILE A 133      -6.852 -17.073  -6.353  1.00 64.40           H  
ATOM   2020 HD13 ILE A 133      -7.189 -18.284  -5.118  1.00 64.40           H  
ATOM   2021  N   LEU A 134      -3.072 -14.226  -3.120  1.00 59.92           N  
ANISOU 2021  N   LEU A 134     9872   6182   6713   -551   1203   -701
ATOM   2022  CA  LEU A 134      -1.778 -13.998  -2.466  1.00 59.80           C  
ANISOU 2022  CA  LEU A 134     9919   5932   6871   -504   1184   -437
ATOM   2023  C   LEU A 134      -1.816 -12.822  -1.479  1.00 62.22           C  
ANISOU 2023  C   LEU A 134    10322   6312   7007   -330    935   -288
ATOM   2024  O   LEU A 134      -1.187 -12.900  -0.428  1.00 77.80           O  
ANISOU 2024  O   LEU A 134    12297   8168   9096   -302    914    -95
ATOM   2025  CB  LEU A 134      -0.683 -13.724  -3.519  1.00 59.61           C  
ANISOU 2025  CB  LEU A 134     9990   5754   6906   -532   1214   -390
ATOM   2026  CG  LEU A 134      -0.116 -14.966  -4.232  1.00 63.57           C  
ANISOU 2026  CG  LEU A 134    10414   6046   7692   -701   1512   -440
ATOM   2027  CD1 LEU A 134       0.806 -14.527  -5.381  1.00 62.35           C  
ANISOU 2027  CD1 LEU A 134    10373   5754   7564   -699   1532   -377
ATOM   2028  CD2 LEU A 134       0.638 -15.900  -3.270  1.00 63.76           C  
ANISOU 2028  CD2 LEU A 134    10314   5846   8065   -748   1657   -256
ATOM   2029  H   LEU A 134      -3.126 -14.059  -4.117  1.00 59.92           H  
ATOM   2030  HA  LEU A 134      -1.528 -14.885  -1.885  1.00 59.80           H  
ATOM   2031  HB3 LEU A 134       0.156 -13.198  -3.059  1.00 59.61           H  
ATOM   2032  HB2 LEU A 134      -1.086 -13.039  -4.264  1.00 59.61           H  
ATOM   2033  HG  LEU A 134      -0.942 -15.529  -4.665  1.00 63.57           H  
ATOM   2034 HD11 LEU A 134       1.194 -15.388  -5.926  1.00 62.35           H  
ATOM   2035 HD12 LEU A 134       0.271 -13.902  -6.097  1.00 62.35           H  
ATOM   2036 HD13 LEU A 134       1.658 -13.954  -5.012  1.00 62.35           H  
ATOM   2037 HD21 LEU A 134       1.129 -16.708  -3.812  1.00 63.76           H  
ATOM   2038 HD22 LEU A 134       1.402 -15.359  -2.715  1.00 63.76           H  
ATOM   2039 HD23 LEU A 134      -0.030 -16.367  -2.547  1.00 63.76           H  
ATOM   2040  N   SER A 135      -2.588 -11.768  -1.782  1.00 59.09           N  
ANISOU 2040  N   SER A 135    10012   6108   6333   -213    747   -374
ATOM   2041  CA  SER A 135      -2.770 -10.598  -0.929  1.00 67.77           C  
ANISOU 2041  CA  SER A 135    11214   7262   7272    -49    533   -266
ATOM   2042  C   SER A 135      -3.572 -10.919   0.336  1.00 72.85           C  
ANISOU 2042  C   SER A 135    11785   7995   7902    -21    570   -264
ATOM   2043  O   SER A 135      -3.254 -10.394   1.399  1.00 87.01           O  
ANISOU 2043  O   SER A 135    13666   9753   9640     68    464   -127
ATOM   2044  CB  SER A 135      -3.533  -9.531  -1.719  1.00 63.66           C  
ANISOU 2044  CB  SER A 135    10777   6915   6495     75    358   -361
ATOM   2045  OG  SER A 135      -2.725  -9.092  -2.775  1.00 77.56           O  
ANISOU 2045  OG  SER A 135    12595   8623   8252     31    369   -380
ATOM   2046  H   SER A 135      -3.064 -11.762  -2.675  1.00 59.09           H  
ATOM   2047  HA  SER A 135      -1.795 -10.213  -0.629  1.00 67.77           H  
ATOM   2048  HB3 SER A 135      -3.778  -8.683  -1.087  1.00 63.66           H  
ATOM   2049  HB2 SER A 135      -4.475  -9.893  -2.119  1.00 63.66           H  
ATOM   2050  HG  SER A 135      -1.947  -8.691  -2.418  1.00 77.56           H  
ATOM   2051  N   PHE A 136      -4.580 -11.799   0.226  1.00 63.69           N  
ANISOU 2051  N   PHE A 136    10468   6947   6785   -105    725   -418
ATOM   2052  CA  PHE A 136      -5.398 -12.271   1.338  1.00 65.90           C  
ANISOU 2052  CA  PHE A 136    10664   7294   7080    -87    802   -405
ATOM   2053  C   PHE A 136      -4.651 -13.292   2.212  1.00 70.53           C  
ANISOU 2053  C   PHE A 136    11217   7685   7898   -171    947   -220
ATOM   2054  O   PHE A 136      -4.815 -13.248   3.427  1.00 71.47           O  
ANISOU 2054  O   PHE A 136    11375   7806   7975   -109    929    -87
ATOM   2055  CB  PHE A 136      -6.696 -12.897   0.785  1.00 73.61           C  
ANISOU 2055  CB  PHE A 136    11459   8443   8065   -158    920   -626
ATOM   2056  CG  PHE A 136      -7.852 -11.913   0.712  1.00 71.20           C  
ANISOU 2056  CG  PHE A 136    11149   8371   7531    -25    768   -743
ATOM   2057  CD1 PHE A 136      -8.785 -11.854   1.767  1.00 82.34           C  
ANISOU 2057  CD1 PHE A 136    12502   9890   8892     63    791   -744
ATOM   2058  CD2 PHE A 136      -8.002 -11.040  -0.386  1.00 60.97           C  
ANISOU 2058  CD2 PHE A 136     9904   7179   6082     21    613   -834
ATOM   2059  CE1 PHE A 136      -9.855 -10.940   1.722  1.00 85.80           C  
ANISOU 2059  CE1 PHE A 136    12913  10524   9165    197    668   -840
ATOM   2060  CE2 PHE A 136      -9.077 -10.134  -0.440  1.00 61.79           C  
ANISOU 2060  CE2 PHE A 136     9982   7487   6007    156    469   -912
ATOM   2061  CZ  PHE A 136     -10.004 -10.083   0.616  1.00 75.67           C  
ANISOU 2061  CZ  PHE A 136    11662   9339   7751    247    498   -918
ATOM   2062  H   PHE A 136      -4.784 -12.174  -0.691  1.00 63.69           H  
ATOM   2063  HA  PHE A 136      -5.658 -11.426   1.980  1.00 65.90           H  
ATOM   2064  HB3 PHE A 136      -7.023 -13.728   1.413  1.00 73.61           H  
ATOM   2065  HB2 PHE A 136      -6.530 -13.334  -0.201  1.00 73.61           H  
ATOM   2066  HD1 PHE A 136      -8.680 -12.513   2.614  1.00 82.34           H  
ATOM   2067  HD2 PHE A 136      -7.296 -11.041  -1.192  1.00 60.97           H  
ATOM   2068  HE1 PHE A 136     -10.564 -10.900   2.536  1.00 85.80           H  
ATOM   2069  HE2 PHE A 136      -9.184  -9.473  -1.287  1.00 61.79           H  
ATOM   2070  HZ  PHE A 136     -10.826  -9.383   0.580  1.00 75.67           H  
ATOM   2071  N   VAL A 137      -3.812 -14.171   1.633  1.00 77.75           N  
ANISOU 2071  N   VAL A 137    12060   8427   9056   -310   1101   -203
ATOM   2072  CA  VAL A 137      -2.982 -15.132   2.372  1.00 77.74           C  
ANISOU 2072  CA  VAL A 137    12003   8218   9319   -383   1241      4
ATOM   2073  C   VAL A 137      -1.899 -14.400   3.182  1.00 81.28           C  
ANISOU 2073  C   VAL A 137    12596   8561   9725   -292   1047    259
ATOM   2074  O   VAL A 137      -1.799 -14.623   4.387  1.00 99.80           O  
ANISOU 2074  O   VAL A 137    14959  10879  12081   -263   1031    444
ATOM   2075  CB  VAL A 137      -2.382 -16.182   1.393  1.00 65.29           C  
ANISOU 2075  CB  VAL A 137    10314   6450   8042   -542   1466    -41
ATOM   2076  CG1 VAL A 137      -1.228 -17.021   1.985  1.00 63.70           C  
ANISOU 2076  CG1 VAL A 137    10047   6004   8150   -594   1593    222
ATOM   2077  CG2 VAL A 137      -3.475 -17.141   0.887  1.00 64.72           C  
ANISOU 2077  CG2 VAL A 137    10094   6478   8019   -660   1660   -306
ATOM   2078  H   VAL A 137      -3.736 -14.171   0.624  1.00 77.75           H  
ATOM   2079  HA  VAL A 137      -3.620 -15.657   3.086  1.00 77.74           H  
ATOM   2080  HB  VAL A 137      -1.981 -15.650   0.529  1.00 65.29           H  
ATOM   2081 HG11 VAL A 137      -0.917 -17.801   1.289  1.00 63.70           H  
ATOM   2082 HG12 VAL A 137      -0.343 -16.418   2.190  1.00 63.70           H  
ATOM   2083 HG13 VAL A 137      -1.528 -17.509   2.913  1.00 63.70           H  
ATOM   2084 HG21 VAL A 137      -3.101 -17.772   0.080  1.00 64.72           H  
ATOM   2085 HG22 VAL A 137      -3.822 -17.796   1.686  1.00 64.72           H  
ATOM   2086 HG23 VAL A 137      -4.349 -16.613   0.510  1.00 64.72           H  
ATOM   2087  N   VAL A 138      -1.128 -13.506   2.536  1.00 65.17           N  
ANISOU 2087  N   VAL A 138    10664   6466   7630   -252    893    274
ATOM   2088  CA  VAL A 138      -0.077 -12.700   3.163  1.00 63.59           C  
ANISOU 2088  CA  VAL A 138    10596   6167   7397   -179    681    492
ATOM   2089  C   VAL A 138      -0.663 -11.681   4.157  1.00 66.44           C  
ANISOU 2089  C   VAL A 138    11095   6699   7451    -46    493    481
ATOM   2090  O   VAL A 138      -0.035 -11.427   5.180  1.00 69.76           O  
ANISOU 2090  O   VAL A 138    11618   7070   7817     -5    343    658
ATOM   2091  CB  VAL A 138       0.770 -12.003   2.059  1.00 59.05           C  
ANISOU 2091  CB  VAL A 138    10090   5481   6867   -176    587    498
ATOM   2092  CG1 VAL A 138       1.798 -10.974   2.582  1.00 57.80           C  
ANISOU 2092  CG1 VAL A 138    10043   5200   6717   -122    359    718
ATOM   2093  CG2 VAL A 138       1.511 -13.041   1.198  1.00 68.30           C  
ANISOU 2093  CG2 VAL A 138    11132   6476   8341   -310    823    490
ATOM   2094  H   VAL A 138      -1.276 -13.373   1.544  1.00 65.17           H  
ATOM   2095  HA  VAL A 138       0.568 -13.376   3.725  1.00 63.59           H  
ATOM   2096  HB  VAL A 138       0.084 -11.460   1.409  1.00 59.05           H  
ATOM   2097 HG11 VAL A 138       2.406 -10.582   1.766  1.00 57.80           H  
ATOM   2098 HG12 VAL A 138       1.318 -10.115   3.049  1.00 57.80           H  
ATOM   2099 HG13 VAL A 138       2.478 -11.419   3.309  1.00 57.80           H  
ATOM   2100 HG21 VAL A 138       2.006 -12.561   0.354  1.00 68.30           H  
ATOM   2101 HG22 VAL A 138       2.267 -13.557   1.787  1.00 68.30           H  
ATOM   2102 HG23 VAL A 138       0.851 -13.805   0.792  1.00 68.30           H  
ATOM   2103  N   GLY A 139      -1.855 -11.127   3.881  1.00 69.00           N  
ANISOU 2103  N   GLY A 139    11417   7224   7576     18    503    273
ATOM   2104  CA  GLY A 139      -2.472 -10.065   4.667  1.00 74.57           C  
ANISOU 2104  CA  GLY A 139    12248   8077   8010    156    362    238
ATOM   2105  C   GLY A 139      -3.309 -10.535   5.863  1.00 63.32           C  
ANISOU 2105  C   GLY A 139    10797   6727   6536    163    466    290
ATOM   2106  O   GLY A 139      -3.381  -9.796   6.842  1.00 71.07           O  
ANISOU 2106  O   GLY A 139    11926   7720   7359    233    352    394
ATOM   2107  H   GLY A 139      -2.316 -11.385   3.019  1.00 69.00           H  
ATOM   2108  HA3 GLY A 139      -3.099  -9.481   4.000  1.00 74.57           H  
ATOM   2109  HA2 GLY A 139      -1.703  -9.378   5.022  1.00 74.57           H  
ATOM   2110  N   LEU A 140      -3.905 -11.743   5.821  1.00 53.89           N  
ANISOU 2110  N   LEU A 140     6352   7298   6825    660   -155  -1192
ATOM   2111  CA  LEU A 140      -4.634 -12.358   6.944  1.00 47.82           C  
ANISOU 2111  CA  LEU A 140     5487   6577   6104    678    -52  -1176
ATOM   2112  C   LEU A 140      -3.751 -13.336   7.746  1.00 56.07           C  
ANISOU 2112  C   LEU A 140     6557   7490   7256    629     72  -1077
ATOM   2113  O   LEU A 140      -4.265 -14.016   8.635  1.00 63.86           O  
ANISOU 2113  O   LEU A 140     7487   8487   8292    609    201  -1054
ATOM   2114  CB  LEU A 140      -5.875 -13.137   6.437  1.00 48.90           C  
ANISOU 2114  CB  LEU A 140     5453   6847   6280    571     11  -1278
ATOM   2115  CG  LEU A 140      -6.985 -12.284   5.788  1.00 49.89           C  
ANISOU 2115  CG  LEU A 140     5485   7161   6310    640   -139  -1332
ATOM   2116  CD1 LEU A 140      -8.115 -13.193   5.282  1.00 51.69           C  
ANISOU 2116  CD1 LEU A 140     5491   7564   6585    484   -106  -1418
ATOM   2117  CD2 LEU A 140      -7.554 -11.231   6.754  1.00 49.68           C  
ANISOU 2117  CD2 LEU A 140     5481   7176   6217    880   -184  -1267
ATOM   2118  H   LEU A 140      -3.829 -12.288   4.972  1.00 53.89           H  
ATOM   2119  HA  LEU A 140      -4.954 -11.596   7.654  1.00 47.82           H  
ATOM   2120  HB3 LEU A 140      -6.337 -13.671   7.269  1.00 48.90           H  
ATOM   2121  HB2 LEU A 140      -5.557 -13.919   5.747  1.00 48.90           H  
ATOM   2122  HG  LEU A 140      -6.570 -11.761   4.926  1.00 49.89           H  
ATOM   2123 HD11 LEU A 140      -8.929 -12.609   4.854  1.00 51.69           H  
ATOM   2124 HD12 LEU A 140      -7.754 -13.878   4.514  1.00 51.69           H  
ATOM   2125 HD13 LEU A 140      -8.535 -13.791   6.091  1.00 51.69           H  
ATOM   2126 HD21 LEU A 140      -8.382 -10.687   6.299  1.00 49.68           H  
ATOM   2127 HD22 LEU A 140      -7.924 -11.691   7.671  1.00 49.68           H  
ATOM   2128 HD23 LEU A 140      -6.802 -10.494   7.030  1.00 49.68           H  
ATOM   2129  N   THR A 141      -2.431 -13.385   7.487  1.00 53.77           N  
ANISOU 2129  N   THR A 141     6335   7084   7013    616     45   -995
ATOM   2130  CA  THR A 141      -1.429 -14.090   8.298  1.00 64.84           C  
ANISOU 2130  CA  THR A 141     7725   8381   8529    613    134   -847
ATOM   2131  C   THR A 141      -1.475 -13.721   9.806  1.00 83.36           C  
ANISOU 2131  C   THR A 141    10127  10768  10777    691     73   -743
ATOM   2132  O   THR A 141      -1.465 -14.650  10.616  1.00102.97           O  
ANISOU 2132  O   THR A 141    12590  13209  13323    691    195   -645
ATOM   2133  CB  THR A 141      -0.023 -13.951   7.655  1.00 74.86           C  
ANISOU 2133  CB  THR A 141     8998   9559   9888    601     98   -752
ATOM   2134  OG1 THR A 141       0.045 -14.775   6.511  1.00 98.49           O  
ANISOU 2134  OG1 THR A 141    11980  12484  12957    522    223   -852
ATOM   2135  CG2 THR A 141       1.150 -14.410   8.542  1.00 63.38           C  
ANISOU 2135  CG2 THR A 141     7482   8027   8571    638    161   -546
ATOM   2136  H   THR A 141      -2.084 -12.806   6.735  1.00 53.77           H  
ATOM   2137  HA  THR A 141      -1.697 -15.147   8.256  1.00 64.84           H  
ATOM   2138  HB  THR A 141       0.147 -12.926   7.336  1.00 74.86           H  
ATOM   2139  HG1 THR A 141      -0.649 -14.536   5.909  1.00 98.49           H  
ATOM   2140 HG21 THR A 141       2.091 -14.379   7.992  1.00 63.38           H  
ATOM   2141 HG22 THR A 141       1.274 -13.768   9.414  1.00 63.38           H  
ATOM   2142 HG23 THR A 141       1.007 -15.432   8.894  1.00 63.38           H  
ATOM   2143  N   PRO A 142      -1.560 -12.428  10.217  1.00 82.23           N  
ANISOU 2143  N   PRO A 142    10098  10683  10464    752    -87   -757
ATOM   2144  CA  PRO A 142      -1.778 -12.028  11.618  1.00 81.37           C  
ANISOU 2144  CA  PRO A 142    10101  10600  10213    802   -110   -685
ATOM   2145  C   PRO A 142      -3.011 -12.639  12.310  1.00 82.43           C  
ANISOU 2145  C   PRO A 142    10193  10784  10341    834     73   -727
ATOM   2146  O   PRO A 142      -2.919 -13.007  13.480  1.00107.35           O  
ANISOU 2146  O   PRO A 142    13409  13926  13453    839    145   -618
ATOM   2147  CB  PRO A 142      -1.900 -10.497  11.605  1.00 81.06           C  
ANISOU 2147  CB  PRO A 142    10236  10574   9988    848   -261   -755
ATOM   2148  CG  PRO A 142      -1.182 -10.062  10.346  1.00 84.13           C  
ANISOU 2148  CG  PRO A 142    10599  10920  10448    794   -364   -773
ATOM   2149  CD  PRO A 142      -1.301 -11.247   9.390  1.00 85.66           C  
ANISOU 2149  CD  PRO A 142    10617  11118  10812    764   -236   -822
ATOM   2150  HA  PRO A 142      -0.890 -12.326  12.159  1.00 81.37           H  
ATOM   2151  HB3 PRO A 142      -1.475 -10.042  12.500  1.00 81.06           H  
ATOM   2152  HB2 PRO A 142      -2.943 -10.180  11.539  1.00 81.06           H  
ATOM   2153  HG3 PRO A 142      -0.130  -9.890  10.578  1.00 84.13           H  
ATOM   2154  HG2 PRO A 142      -1.584  -9.140   9.928  1.00 84.13           H  
ATOM   2155  HD2 PRO A 142      -2.145 -11.079   8.726  1.00 85.66           H  
ATOM   2156  HD3 PRO A 142      -0.402 -11.347   8.787  1.00 85.66           H  
ATOM   2157  N   MET A 143      -4.139 -12.776  11.587  1.00 57.12           N  
ANISOU 2157  N   MET A 143     6875   7652   7175    845    145   -864
ATOM   2158  CA  MET A 143      -5.383 -13.367  12.092  1.00 59.20           C  
ANISOU 2158  CA  MET A 143     7039   7985   7468    842    330   -898
ATOM   2159  C   MET A 143      -5.318 -14.900  12.200  1.00 71.50           C  
ANISOU 2159  C   MET A 143     8520   9467   9181    716    500   -843
ATOM   2160  O   MET A 143      -6.070 -15.471  12.989  1.00 83.48           O  
ANISOU 2160  O   MET A 143    10010  10997  10712    691    678   -818
ATOM   2161  CB  MET A 143      -6.557 -13.003  11.158  1.00 57.56           C  
ANISOU 2161  CB  MET A 143     6666   7916   7289    866    329  -1032
ATOM   2162  CG  MET A 143      -6.989 -11.534  11.273  1.00 80.09           C  
ANISOU 2162  CG  MET A 143     9603  10821  10005   1048    239  -1062
ATOM   2163  SD  MET A 143      -8.778 -11.255  11.339  1.00117.67           S  
ANISOU 2163  SD  MET A 143    14119  15779  14812   1159    359  -1123
ATOM   2164  CE  MET A 143      -9.112 -11.852  13.018  1.00134.00           C  
ANISOU 2164  CE  MET A 143    16180  17838  16893   1113    630  -1069
ATOM   2165  H   MET A 143      -4.133 -12.471  10.624  1.00 57.12           H  
ATOM   2166  HA  MET A 143      -5.587 -12.979  13.092  1.00 59.20           H  
ATOM   2167  HB3 MET A 143      -7.414 -13.631  11.404  1.00 57.56           H  
ATOM   2168  HB2 MET A 143      -6.324 -13.241  10.120  1.00 57.56           H  
ATOM   2169  HG3 MET A 143      -6.608 -10.999  10.408  1.00 80.09           H  
ATOM   2170  HG2 MET A 143      -6.547 -11.063  12.148  1.00 80.09           H  
ATOM   2171  HE1 MET A 143     -10.181 -11.825  13.215  1.00134.00           H  
ATOM   2172  HE2 MET A 143      -8.771 -12.879  13.146  1.00134.00           H  
ATOM   2173  HE3 MET A 143      -8.609 -11.223  13.753  1.00134.00           H  
ATOM   2174  N   PHE A 144      -4.408 -15.562  11.462  1.00 85.10           N  
ANISOU 2174  N   PHE A 144    10227  11083  11025    642    486   -819
ATOM   2175  CA  PHE A 144      -4.138 -17.000  11.572  1.00 97.25           C  
ANISOU 2175  CA  PHE A 144    11745  12486  12721    547    688   -756
ATOM   2176  C   PHE A 144      -3.247 -17.340  12.787  1.00 97.13           C  
ANISOU 2176  C   PHE A 144    11833  12382  12688    622    734   -537
ATOM   2177  O   PHE A 144      -3.066 -18.523  13.073  1.00114.37           O  
ANISOU 2177  O   PHE A 144    14028  14435  14991    576    939   -452
ATOM   2178  CB  PHE A 144      -3.449 -17.502  10.280  1.00106.74           C  
ANISOU 2178  CB  PHE A 144    12931  13569  14057    478    710   -790
ATOM   2179  CG  PHE A 144      -4.261 -17.455   8.989  1.00108.10           C  
ANISOU 2179  CG  PHE A 144    13034  13804  14236    338    723  -1001
ATOM   2180  CD1 PHE A 144      -5.673 -17.535   8.992  1.00108.82           C  
ANISOU 2180  CD1 PHE A 144    13017  14037  14292    250    757  -1118
ATOM   2181  CD2 PHE A 144      -3.581 -17.368   7.755  1.00100.07           C  
ANISOU 2181  CD2 PHE A 144    12050  12722  13250    283    699  -1071
ATOM   2182  CE1 PHE A 144      -6.390 -17.517   7.780  1.00113.13           C  
ANISOU 2182  CE1 PHE A 144    13477  14686  14823     97    715  -1291
ATOM   2183  CE2 PHE A 144      -4.298 -17.349   6.543  1.00 88.57           C  
ANISOU 2183  CE2 PHE A 144    10566  11341  11745    131    682  -1258
ATOM   2184  CZ  PHE A 144      -5.704 -17.424   6.555  1.00101.10           C  
ANISOU 2184  CZ  PHE A 144    12032  13096  13285     31    664  -1364
ATOM   2185  H   PHE A 144      -3.834 -15.031  10.821  1.00 85.10           H  
ATOM   2186  HA  PHE A 144      -5.072 -17.541  11.726  1.00 97.25           H  
ATOM   2187  HB3 PHE A 144      -3.157 -18.545  10.406  1.00106.74           H  
ATOM   2188  HB2 PHE A 144      -2.518 -16.956  10.123  1.00106.74           H  
ATOM   2189  HD1 PHE A 144      -6.228 -17.614   9.913  1.00108.82           H  
ATOM   2190  HD2 PHE A 144      -2.502 -17.319   7.731  1.00100.07           H  
ATOM   2191  HE1 PHE A 144      -7.468 -17.575   7.791  1.00113.13           H  
ATOM   2192  HE2 PHE A 144      -3.769 -17.275   5.604  1.00 88.57           H  
ATOM   2193  HZ  PHE A 144      -6.255 -17.407   5.626  1.00101.10           H  
ATOM   2194  N   GLY A 145      -2.760 -16.332  13.532  1.00 83.09           N  
ANISOU 2194  N   GLY A 145    10155  10663  10751    721    545   -437
ATOM   2195  CA  GLY A 145      -2.162 -16.484  14.855  1.00 93.85           C  
ANISOU 2195  CA  GLY A 145    11631  11989  12039    775    540   -216
ATOM   2196  C   GLY A 145      -0.741 -15.937  15.016  1.00 95.77           C  
ANISOU 2196  C   GLY A 145    11918  12253  12216    820    286    -56
ATOM   2197  O   GLY A 145      -0.190 -16.098  16.105  1.00117.73           O  
ANISOU 2197  O   GLY A 145    14787  15041  14903    855    219    154
ATOM   2198  H   GLY A 145      -2.958 -15.387  13.232  1.00 83.09           H  
ATOM   2199  HA3 GLY A 145      -2.161 -17.525  15.182  1.00 93.85           H  
ATOM   2200  HA2 GLY A 145      -2.800 -15.950  15.561  1.00 93.85           H  
ATOM   2201  N   TRP A 146      -0.142 -15.291  13.994  1.00 63.81           N  
ANISOU 2201  N   TRP A 146     7808   8229   8209    800    134   -140
ATOM   2202  CA  TRP A 146       1.178 -14.661  14.121  1.00 57.83           C  
ANISOU 2202  CA  TRP A 146     7050   7510   7413    796   -113      1
ATOM   2203  C   TRP A 146       0.997 -13.191  14.541  1.00 64.98           C  
ANISOU 2203  C   TRP A 146     8139   8507   8044    762   -306   -106
ATOM   2204  O   TRP A 146       0.883 -12.282  13.722  1.00 61.85           O  
ANISOU 2204  O   TRP A 146     7764   8115   7623    741   -364   -269
ATOM   2205  CB  TRP A 146       1.961 -14.750  12.796  1.00 56.85           C  
ANISOU 2205  CB  TRP A 146     6766   7331   7504    776   -117    -12
ATOM   2206  CG  TRP A 146       3.427 -14.398  12.875  1.00 55.99           C  
ANISOU 2206  CG  TRP A 146     6574   7271   7431    758   -334    181
ATOM   2207  CD1 TRP A 146       4.096 -13.937  13.963  1.00 66.61           C  
ANISOU 2207  CD1 TRP A 146     7986   8723   8601    725   -575    339
ATOM   2208  CD2 TRP A 146       4.432 -14.495  11.820  1.00 65.78           C  
ANISOU 2208  CD2 TRP A 146     7633   8471   8891    748   -328    242
ATOM   2209  NE1 TRP A 146       5.420 -13.727  13.653  1.00 83.81           N  
ANISOU 2209  NE1 TRP A 146     9993  10956  10894    679   -752    503
ATOM   2210  CE2 TRP A 146       5.691 -14.069  12.348  1.00 87.20           C  
ANISOU 2210  CE2 TRP A 146    10256  11291  11584    708   -582    453
ATOM   2211  CE3 TRP A 146       4.411 -14.898  10.465  1.00 56.99           C  
ANISOU 2211  CE3 TRP A 146     6434   7248   7974    753   -124    138
ATOM   2212  CZ2 TRP A 146       6.864 -14.049  11.577  1.00 89.71           C  
ANISOU 2212  CZ2 TRP A 146    10350  11619  12118    687   -621    577
ATOM   2213  CZ3 TRP A 146       5.581 -14.874   9.678  1.00 59.56           C  
ANISOU 2213  CZ3 TRP A 146     6590   7554   8486    747   -130    249
ATOM   2214  CH2 TRP A 146       6.806 -14.454  10.232  1.00 66.46           C  
ANISOU 2214  CH2 TRP A 146     7325   8545   9380    722   -368    473
ATOM   2215  H   TRP A 146      -0.639 -15.183  13.121  1.00 63.81           H  
ATOM   2216  HA  TRP A 146       1.762 -15.187  14.880  1.00 57.83           H  
ATOM   2217  HB3 TRP A 146       1.493 -14.143  12.019  1.00 56.85           H  
ATOM   2218  HB2 TRP A 146       1.912 -15.777  12.432  1.00 56.85           H  
ATOM   2219  HD1 TRP A 146       3.665 -13.755  14.935  1.00 66.61           H  
ATOM   2220  HE1 TRP A 146       6.090 -13.372  14.324  1.00 83.81           H  
ATOM   2221  HE3 TRP A 146       3.482 -15.228  10.025  1.00 56.99           H  
ATOM   2222  HZ2 TRP A 146       7.798 -13.720  12.009  1.00 89.71           H  
ATOM   2223  HZ3 TRP A 146       5.536 -15.184   8.644  1.00 59.56           H  
ATOM   2224  HH2 TRP A 146       7.700 -14.441   9.627  1.00 66.46           H  
ATOM   2225  N   ASN A 147       1.001 -12.986  15.859  1.00 85.14           N  
ANISOU 2225  N   ASN A 147    10865  11112  10372    755   -391     -6
ATOM   2226  CA  ASN A 147       0.704 -11.734  16.545  1.00 79.45           C  
ANISOU 2226  CA  ASN A 147    10398  10436   9354    712   -527   -118
ATOM   2227  C   ASN A 147       1.463 -11.652  17.875  1.00 90.95           C  
ANISOU 2227  C   ASN A 147    12026  11958  10572    644   -708     68
ATOM   2228  O   ASN A 147       1.967 -12.665  18.362  1.00 97.19           O  
ANISOU 2228  O   ASN A 147    12706  12774  11447    662   -735    307
ATOM   2229  CB  ASN A 147      -0.832 -11.524  16.658  1.00 64.56           C  
ANISOU 2229  CB  ASN A 147     8620   8535   7376    795   -306   -310
ATOM   2230  CG  ASN A 147      -1.662 -12.724  17.154  1.00 73.31           C  
ANISOU 2230  CG  ASN A 147     9678   9639   8540    844    -62   -242
ATOM   2231  OD1 ASN A 147      -2.818 -12.870  16.772  1.00 97.07           O  
ANISOU 2231  OD1 ASN A 147    12707  12643  11531    828    -74    -39
ATOM   2232  ND2 ASN A 147      -1.109 -13.583  18.014  1.00 72.91           N  
ANISOU 2232  ND2 ASN A 147     9547   9594   8562    901    159   -392
ATOM   2233  H   ASN A 147       1.145 -13.792  16.450  1.00 85.14           H  
ATOM   2234  HA  ASN A 147       1.103 -10.915  15.943  1.00 79.45           H  
ATOM   2235  HB3 ASN A 147      -1.217 -11.246  15.676  1.00 64.56           H  
ATOM   2236  HB2 ASN A 147      -1.050 -10.678  17.306  1.00 64.56           H  
ATOM   2237 HD22 ASN A 147      -1.648 -14.375  18.335  1.00 72.91           H  
ATOM   2238 HD21 ASN A 147      -0.148 -13.472  18.303  1.00 72.91           H  
ATOM   2239  N   ASN A 148       1.487 -10.461  18.495  1.00 93.75           N  
ANISOU 2239  N   ASN A 148    12677  12331  10610    565   -830    -34
ATOM   2240  CA  ASN A 148       2.014 -10.244  19.848  1.00 90.06           C  
ANISOU 2240  CA  ASN A 148    12459  11941   9821    458  -1015    104
ATOM   2241  C   ASN A 148       0.895 -10.381  20.905  1.00 88.77           C  
ANISOU 2241  C   ASN A 148    12555  11751   9422    532   -777     57
ATOM   2242  O   ASN A 148       0.828  -9.602  21.857  1.00 87.25           O  
ANISOU 2242  O   ASN A 148    12730  11559   8862    453   -821    -16
ATOM   2243  CB  ASN A 148       2.681  -8.848  19.939  1.00 80.84           C  
ANISOU 2243  CB  ASN A 148    11521  10788   8408    269  -1286      6
ATOM   2244  CG  ASN A 148       3.977  -8.718  19.133  1.00 90.84           C  
ANISOU 2244  CG  ASN A 148    12520  12130   9863    138  -1571    146
ATOM   2245  OD1 ASN A 148       4.694  -9.692  18.912  1.00 84.36           O  
ANISOU 2245  OD1 ASN A 148    11392  11387   9275    188  -1625    390
ATOM   2246  ND2 ASN A 148       4.277  -7.500  18.679  1.00100.54           N  
ANISOU 2246  ND2 ASN A 148    13870  13324  11008    -23  -1724      1
ATOM   2247  H   ASN A 148       1.045  -9.675  18.040  1.00 93.75           H  
ATOM   2248  HA  ASN A 148       2.758 -11.002  20.098  1.00 90.06           H  
ATOM   2249  HB3 ASN A 148       2.946  -8.609  20.970  1.00 80.84           H  
ATOM   2250  HB2 ASN A 148       1.976  -8.083  19.611  1.00 80.84           H  
ATOM   2251 HD22 ASN A 148       5.119  -7.360  18.141  1.00100.54           H  
ATOM   2252 HD21 ASN A 148       3.657  -6.722  18.853  1.00100.54           H  
ATOM   2253  N   LEU A 149       0.038 -11.411  20.769  1.00 89.32           N  
ANISOU 2253  N   LEU A 149    12452  11784   9701    665   -494     90
ATOM   2254  CA  LEU A 149      -0.971 -11.801  21.758  1.00 85.92           C  
ANISOU 2254  CA  LEU A 149    12217  11333   9095    727   -225     80
ATOM   2255  C   LEU A 149      -0.324 -12.363  23.036  1.00101.15           C  
ANISOU 2255  C   LEU A 149    14335  13318  10779    671   -330    340
ATOM   2256  O   LEU A 149      -0.894 -12.195  24.109  1.00102.57           O  
ANISOU 2256  O   LEU A 149    14802  13488  10681    678   -154    334
ATOM   2257  CB  LEU A 149      -1.913 -12.856  21.129  1.00 78.53           C  
ANISOU 2257  CB  LEU A 149    11015  10347   8476    832     98     38
ATOM   2258  CG  LEU A 149      -3.037 -13.432  22.028  1.00 83.85           C  
ANISOU 2258  CG  LEU A 149    11796  11000   9064    882    441     33
ATOM   2259  CD1 LEU A 149      -3.944 -12.358  22.654  1.00 85.97           C  
ANISOU 2259  CD1 LEU A 149    12309  11271   9083    927    580   -168
ATOM   2260  CD2 LEU A 149      -3.884 -14.442  21.239  1.00 95.51           C  
ANISOU 2260  CD2 LEU A 149    12958  12438  10894    913    701     -9
ATOM   2261  H   LEU A 149       0.147 -12.010  19.964  1.00 89.32           H  
ATOM   2262  HA  LEU A 149      -1.548 -10.913  22.021  1.00 85.92           H  
ATOM   2263  HB3 LEU A 149      -1.310 -13.691  20.772  1.00 78.53           H  
ATOM   2264  HB2 LEU A 149      -2.371 -12.424  20.240  1.00 78.53           H  
ATOM   2265  HG  LEU A 149      -2.577 -13.985  22.848  1.00 83.85           H  
ATOM   2266 HD11 LEU A 149      -4.687 -12.813  23.310  1.00 85.97           H  
ATOM   2267 HD12 LEU A 149      -3.386 -11.643  23.257  1.00 85.97           H  
ATOM   2268 HD13 LEU A 149      -4.482 -11.801  21.892  1.00 85.97           H  
ATOM   2269 HD21 LEU A 149      -4.642 -14.899  21.876  1.00 95.51           H  
ATOM   2270 HD22 LEU A 149      -4.395 -13.963  20.403  1.00 95.51           H  
ATOM   2271 HD23 LEU A 149      -3.266 -15.245  20.836  1.00 95.51           H  
ATOM   2272  N   SER A 150       0.863 -12.989  22.938  1.00111.98           N  
ANISOU 2272  N   SER A 150    15550  14755  12243    627   -606    589
ATOM   2273  CA  SER A 150       1.608 -13.566  24.058  1.00111.38           C  
ANISOU 2273  CA  SER A 150    15625  14757  11936    595   -751    892
ATOM   2274  C   SER A 150       2.000 -12.532  25.132  1.00103.60           C  
ANISOU 2274  C   SER A 150    15059  13865  10440    427   -983    848
ATOM   2275  O   SER A 150       1.847 -12.811  26.318  1.00123.86           O  
ANISOU 2275  O   SER A 150    17955  16443  12662    410   -893    924
ATOM   2276  CB  SER A 150       2.839 -14.323  23.510  1.00117.55           C  
ANISOU 2276  CB  SER A 150    16082  15604  12976    620  -1002   1194
ATOM   2277  OG  SER A 150       3.845 -13.465  23.003  1.00123.44           O  
ANISOU 2277  OG  SER A 150    16751  16464  13685    477  -1368   1170
ATOM   2278  H   SER A 150       1.280 -13.075  22.022  1.00111.98           H  
ATOM   2279  HA  SER A 150       0.950 -14.298  24.530  1.00111.38           H  
ATOM   2280  HB3 SER A 150       2.538 -15.016  22.724  1.00117.55           H  
ATOM   2281  HB2 SER A 150       3.282 -14.930  24.301  1.00117.55           H  
ATOM   2282  HG  SER A 150       4.196 -12.953  23.715  1.00123.44           H  
ATOM   2283  N   ALA A 151       2.466 -11.340  24.718  1.00 88.07           N  
ANISOU 2283  N   ALA A 151    13120  11947   8394    277  -1266    718
ATOM   2284  CA  ALA A 151       2.900 -10.262  25.605  1.00 85.00           C  
ANISOU 2284  CA  ALA A 151    13171  11625   7499     59  -1503    650
ATOM   2285  C   ALA A 151       1.707  -9.487  26.183  1.00 94.37           C  
ANISOU 2285  C   ALA A 151    14785  12676   8394     92  -1160    366
ATOM   2286  O   ALA A 151       1.735  -9.125  27.359  1.00118.83           O  
ANISOU 2286  O   ALA A 151    18327  15797  11026    -12  -1168    378
ATOM   2287  CB  ALA A 151       3.762  -9.286  24.789  1.00 79.66           C  
ANISOU 2287  CB  ALA A 151    12423  10998   6844   -139  -1845    553
ATOM   2288  H   ALA A 151       2.532 -11.177  23.723  1.00 88.07           H  
ATOM   2289  HA  ALA A 151       3.495 -10.673  26.423  1.00 85.00           H  
ATOM   2290  HB1 ALA A 151       4.117  -8.459  25.406  1.00 79.66           H  
ATOM   2291  HB2 ALA A 151       4.641  -9.787  24.383  1.00 79.66           H  
ATOM   2292  HB3 ALA A 151       3.211  -8.861  23.948  1.00 79.66           H  
ATOM   2293  N   VAL A 152       0.656  -9.264  25.373  1.00 76.27           N  
ANISOU 2293  N   VAL A 152    12365  10248   6366    245   -847    122
ATOM   2294  CA  VAL A 152      -0.581  -8.584  25.759  1.00 81.87           C  
ANISOU 2294  CA  VAL A 152    13408  10829   6869    330   -482   -127
ATOM   2295  C   VAL A 152      -1.386  -9.419  26.775  1.00 94.61           C  
ANISOU 2295  C   VAL A 152    15157  12447   8344    421   -176    -12
ATOM   2296  O   VAL A 152      -1.882  -8.861  27.750  1.00113.70           O  
ANISOU 2296  O   VAL A 152    18027  14813  10360    390      6   -105
ATOM   2297  CB  VAL A 152      -1.404  -8.259  24.478  1.00 75.96           C  
ANISOU 2297  CB  VAL A 152    12394   9977   6489    508   -241   -343
ATOM   2298  CG1 VAL A 152      -2.850  -7.811  24.765  1.00 71.08           C  
ANISOU 2298  CG1 VAL A 152    12013   9250   5745    662    190   -539
ATOM   2299  CG2 VAL A 152      -0.702  -7.184  23.627  1.00 72.23           C  
ANISOU 2299  CG2 VAL A 152    11914   9464   6067    404   -502   -472
ATOM   2300  H   VAL A 152       0.714  -9.598  24.421  1.00 76.27           H  
ATOM   2301  HA  VAL A 152      -0.318  -7.644  26.250  1.00 81.87           H  
ATOM   2302  HB  VAL A 152      -1.468  -9.164  23.872  1.00 75.96           H  
ATOM   2303 HG11 VAL A 152      -3.338  -7.441  23.865  1.00 71.08           H  
ATOM   2304 HG12 VAL A 152      -3.454  -8.640  25.130  1.00 71.08           H  
ATOM   2305 HG13 VAL A 152      -2.881  -7.015  25.509  1.00 71.08           H  
ATOM   2306 HG21 VAL A 152      -1.241  -7.001  22.698  1.00 72.23           H  
ATOM   2307 HG22 VAL A 152      -0.641  -6.236  24.162  1.00 72.23           H  
ATOM   2308 HG23 VAL A 152       0.313  -7.473  23.358  1.00 72.23           H  
ATOM   2309  N   GLU A 153      -1.487 -10.743  26.567  1.00 91.38           N  
ANISOU 2309  N   GLU A 153    14392  12074   8256    524    -83    189
ATOM   2310  CA  GLU A 153      -2.224 -11.667  27.428  1.00 98.43           C  
ANISOU 2310  CA  GLU A 153    15406  12948   9044    593    234    315
ATOM   2311  C   GLU A 153      -1.434 -12.043  28.701  1.00104.23           C  
ANISOU 2311  C   GLU A 153    16506  13768   9331    462     15    561
ATOM   2312  O   GLU A 153      -2.054 -12.382  29.708  1.00111.98           O  
ANISOU 2312  O   GLU A 153    17828  14720  10001    467    275    595
ATOM   2313  CB  GLU A 153      -2.559 -12.925  26.602  1.00110.22           C  
ANISOU 2313  CB  GLU A 153    16454  14417  11008    708    405    450
ATOM   2314  CG  GLU A 153      -3.540 -13.905  27.277  1.00129.21           C  
ANISOU 2314  CG  GLU A 153    18874  16755  13467    793    888    431
ATOM   2315  CD  GLU A 153      -4.099 -14.952  26.308  1.00141.61           C  
ANISOU 2315  CD  GLU A 153    20006  18275  15525    853   1063    482
ATOM   2316  OE1 GLU A 153      -3.403 -15.266  25.316  1.00138.27           O  
ANISOU 2316  OE1 GLU A 153    19304  17855  15378    852    827    540
ATOM   2317  OE2 GLU A 153      -5.218 -15.435  26.587  1.00150.28           O1-
ANISOU 2317  OE2 GLU A 153    21049  19324  16727    883   1454    455
ATOM   2318  H   GLU A 153      -1.065 -11.134  25.734  1.00 91.38           H  
ATOM   2319  HA  GLU A 153      -3.160 -11.191  27.721  1.00 98.43           H  
ATOM   2320  HB3 GLU A 153      -1.641 -13.453  26.340  1.00110.22           H  
ATOM   2321  HB2 GLU A 153      -3.004 -12.600  25.660  1.00110.22           H  
ATOM   2322  HG3 GLU A 153      -4.380 -13.351  27.698  1.00129.21           H  
ATOM   2323  HG2 GLU A 153      -3.058 -14.425  28.105  1.00129.21           H  
ATOM   2324  N   ARG A 154      -0.092 -11.920  28.694  1.00 99.59           N  
ANISOU 2324  N   ARG A 154    15843  13302   8697    338   -462    749
ATOM   2325  CA  ARG A 154       0.755 -12.063  29.884  1.00 95.29           C  
ANISOU 2325  CA  ARG A 154    15627  12886   7692    192   -756   1006
ATOM   2326  C   ARG A 154       0.592 -10.840  30.802  1.00105.05           C  
ANISOU 2326  C   ARG A 154    17460  14111   8344     10   -771    788
ATOM   2327  O   ARG A 154       0.463 -11.010  32.011  1.00124.59           O  
ANISOU 2327  O   ARG A 154    20368  16602  10369    -45   -673    880
ATOM   2328  CB  ARG A 154       2.238 -12.182  29.465  1.00 91.22           C  
ANISOU 2328  CB  ARG A 154    14822  12539   7300     97  -1287   1259
ATOM   2329  CG  ARG A 154       3.229 -12.426  30.627  1.00107.01           C  
ANISOU 2329  CG  ARG A 154    17095  14728   8838    -55  -1666   1580
ATOM   2330  CD  ARG A 154       4.660 -11.985  30.301  1.00120.63           C  
ANISOU 2330  CD  ARG A 154    18594  16661  10577   -239  -2248   1730
ATOM   2331  NE  ARG A 154       5.257 -12.798  29.235  1.00127.80           N  
ANISOU 2331  NE  ARG A 154    18882  17585  12089    -65  -2310   1926
ATOM   2332  CZ  ARG A 154       6.518 -12.676  28.787  1.00138.84           C  
ANISOU 2332  CZ  ARG A 154    19943  19168  13643   -164  -2753   2116
ATOM   2333  NH1 ARG A 154       7.362 -11.776  29.312  1.00149.35           N  
ANISOU 2333  NH1 ARG A 154    21479  20704  14564   -472  -3217   2137
ATOM   2334  NH2 ARG A 154       6.939 -13.469  27.794  1.00132.77           N1+
ANISOU 2334  NH2 ARG A 154    18635  18377  13435     28  -2717   2283
ATOM   2335  H   ARG A 154       0.359 -11.653  27.830  1.00 99.59           H  
ATOM   2336  HA  ARG A 154       0.463 -12.964  30.427  1.00 95.29           H  
ATOM   2337  HB3 ARG A 154       2.529 -11.284  28.917  1.00 91.22           H  
ATOM   2338  HB2 ARG A 154       2.347 -13.008  28.764  1.00 91.22           H  
ATOM   2339  HG3 ARG A 154       3.209 -13.480  30.908  1.00107.01           H  
ATOM   2340  HG2 ARG A 154       2.933 -11.885  31.525  1.00107.01           H  
ATOM   2341  HD3 ARG A 154       5.279 -12.079  31.194  1.00120.63           H  
ATOM   2342  HD2 ARG A 154       4.678 -10.934  30.010  1.00120.63           H  
ATOM   2343  HE  ARG A 154       4.650 -13.481  28.806  1.00127.80           H  
ATOM   2344 HH12 ARG A 154       8.308 -11.692  28.970  1.00149.35           H  
ATOM   2345 HH11 ARG A 154       7.052 -11.174  30.062  1.00149.35           H  
ATOM   2346 HH22 ARG A 154       7.883 -13.394  27.443  1.00132.77           H  
ATOM   2347 HH21 ARG A 154       6.318 -14.155  27.390  1.00132.77           H  
ATOM   2348  N   ALA A 155       0.567  -9.623  30.229  1.00 91.24           N  
ANISOU 2348  N   ALA A 155    15783  12310   6573    -92   -871    495
ATOM   2349  CA  ALA A 155       0.353  -8.363  30.942  1.00 91.10           C  
ANISOU 2349  CA  ALA A 155    16379  12210   6024   -252   -799    235
ATOM   2350  C   ALA A 155      -1.091  -8.223  31.461  1.00 83.57           C  
ANISOU 2350  C   ALA A 155    15678  11084   4992    -63   -189     47
ATOM   2351  O   ALA A 155      -1.309  -7.563  32.476  1.00 93.04           O  
ANISOU 2351  O   ALA A 155    17467  12208   5675   -165    -32    -92
ATOM   2352  CB  ALA A 155       0.660  -7.204  29.983  1.00 82.34           C  
ANISOU 2352  CB  ALA A 155    15285  11026   4974   -377   -976    -38
ATOM   2353  H   ALA A 155       0.687  -9.566  29.226  1.00 91.24           H  
ATOM   2354  HA  ALA A 155       1.037  -8.316  31.791  1.00 91.10           H  
ATOM   2355  HB1 ALA A 155       0.528  -6.238  30.474  1.00 82.34           H  
ATOM   2356  HB2 ALA A 155       1.691  -7.251  29.631  1.00 82.34           H  
ATOM   2357  HB3 ALA A 155       0.012  -7.223  29.106  1.00 82.34           H  
ATOM   2358  N   TRP A 156      -2.055  -8.887  30.799  1.00 86.10           N  
ANISOU 2358  N   TRP A 156    15564  11343   5807    193    167     40
ATOM   2359  CA  TRP A 156      -3.452  -8.994  31.213  1.00 88.06           C  
ANISOU 2359  CA  TRP A 156    15953  11466   6039    371    751    -99
ATOM   2360  C   TRP A 156      -3.592  -9.937  32.422  1.00 93.00           C  
ANISOU 2360  C   TRP A 156    16815  12133   6388    357    937    133
ATOM   2361  O   TRP A 156      -4.293  -9.600  33.372  1.00 94.87           O  
ANISOU 2361  O   TRP A 156    17431  12278   6338    401   1364     25
ATOM   2362  CB  TRP A 156      -4.266  -9.548  30.025  1.00 85.82           C  
ANISOU 2362  CB  TRP A 156    15093  11144   6371    599   1018   -173
ATOM   2363  CG  TRP A 156      -5.750  -9.593  30.209  1.00 87.85           C  
ANISOU 2363  CG  TRP A 156    15365  11316   6697    780   1604   -290
ATOM   2364  CD1 TRP A 156      -6.491 -10.712  30.369  1.00 94.43           C  
ANISOU 2364  CD1 TRP A 156    15992  12173   7715    857   1928   -146
ATOM   2365  CD2 TRP A 156      -6.690  -8.478  30.244  1.00 82.09           C  
ANISOU 2365  CD2 TRP A 156    14847  10463   5882    910   1961   -563
ATOM   2366  NE1 TRP A 156      -7.819 -10.368  30.512  1.00 93.30           N  
ANISOU 2366  NE1 TRP A 156    15876  11960   7614   1009   2451   -308
ATOM   2367  CE2 TRP A 156      -8.002  -9.003  30.449  1.00 83.79           C  
ANISOU 2367  CE2 TRP A 156    14917  10665   6254   1071   2488   -556
ATOM   2368  CE3 TRP A 156      -6.572  -7.074  30.113  1.00 81.74           C  
ANISOU 2368  CE3 TRP A 156    15102  10297   5657    911   1910   -802
ATOM   2369  CZ2 TRP A 156      -9.136  -8.178  30.535  1.00 83.88           C  
ANISOU 2369  CZ2 TRP A 156    15028  10575   6268   1264   2960   -760
ATOM   2370  CZ3 TRP A 156      -7.702  -6.237  30.189  1.00 83.64           C  
ANISOU 2370  CZ3 TRP A 156    15495  10396   5888   1118   2395  -1010
ATOM   2371  CH2 TRP A 156      -8.982  -6.786  30.404  1.00 85.70           C  
ANISOU 2371  CH2 TRP A 156    15560  10675   6329   1309   2913   -979
ATOM   2372  H   TRP A 156      -1.791  -9.381  29.958  1.00 86.10           H  
ATOM   2373  HA  TRP A 156      -3.822  -8.002  31.480  1.00 88.06           H  
ATOM   2374  HB3 TRP A 156      -3.928 -10.553  29.778  1.00 85.82           H  
ATOM   2375  HB2 TRP A 156      -4.084  -8.940  29.139  1.00 85.82           H  
ATOM   2376  HD1 TRP A 156      -6.091 -11.716  30.384  1.00 94.43           H  
ATOM   2377  HE1 TRP A 156      -8.551 -11.054  30.625  1.00 93.30           H  
ATOM   2378  HE3 TRP A 156      -5.597  -6.638  29.948  1.00 81.74           H  
ATOM   2379  HZ2 TRP A 156     -10.115  -8.609  30.689  1.00 83.88           H  
ATOM   2380  HZ3 TRP A 156      -7.587  -5.168  30.080  1.00 83.64           H  
ATOM   2381  HH2 TRP A 156      -9.845  -6.139  30.458  1.00 85.70           H  
ATOM   2382  N   ALA A 157      -2.895 -11.087  32.406  1.00 98.91           N  
ANISOU 2382  N   ALA A 157    17357  13001   7221    313    653    467
ATOM   2383  CA  ALA A 157      -2.904 -12.090  33.472  1.00111.60           C  
ANISOU 2383  CA  ALA A 157    19213  14632   8556    305    812    733
ATOM   2384  C   ALA A 157      -2.078 -11.670  34.702  1.00103.57           C  
ANISOU 2384  C   ALA A 157    18791  13712   6847     80    492    845
ATOM   2385  O   ALA A 157      -2.381 -12.114  35.808  1.00103.06           O  
ANISOU 2385  O   ALA A 157    19145  13635   6378     53    715    971
ATOM   2386  CB  ALA A 157      -2.312 -13.392  32.910  1.00122.38           C  
ANISOU 2386  CB  ALA A 157    20120  16044  10335    395    704   1068
ATOM   2387  H   ALA A 157      -2.344 -11.298  31.585  1.00 98.91           H  
ATOM   2388  HA  ALA A 157      -3.931 -12.276  33.788  1.00111.60           H  
ATOM   2389  HB1 ALA A 157      -2.302 -14.182  33.662  1.00122.38           H  
ATOM   2390  HB2 ALA A 157      -2.901 -13.755  32.068  1.00122.38           H  
ATOM   2391  HB3 ALA A 157      -1.288 -13.252  32.560  1.00122.38           H  
ATOM   2392  N   ALA A 158      -1.071 -10.796  34.524  1.00101.70           N  
ANISOU 2392  N   ALA A 158    18609  13580   6452   -109    -30    804
ATOM   2393  CA  ALA A 158      -0.222 -10.246  35.584  1.00110.03           C  
ANISOU 2393  CA  ALA A 158    20233  14757   6817   -387   -396    887
ATOM   2394  C   ALA A 158      -0.966  -9.220  36.457  1.00112.55           C  
ANISOU 2394  C   ALA A 158    21066  14925   6774   -457    -10    567
ATOM   2395  O   ALA A 158      -0.633  -9.072  37.632  1.00105.06           O  
ANISOU 2395  O   ALA A 158    20443  14035   5440   -611    -81    647
ATOM   2396  CB  ALA A 158       0.986  -9.552  34.935  1.00110.74           C  
ANISOU 2396  CB  ALA A 158    20185  14989   6902   -612  -1015    866
ATOM   2397  H   ALA A 158      -0.868 -10.500  33.578  1.00101.70           H  
ATOM   2398  HA  ALA A 158       0.129 -11.061  36.220  1.00110.03           H  
ATOM   2399  HB1 ALA A 158       1.643  -9.114  35.687  1.00110.74           H  
ATOM   2400  HB2 ALA A 158       1.582 -10.262  34.362  1.00110.74           H  
ATOM   2401  HB3 ALA A 158       0.677  -8.755  34.258  1.00110.74           H  
ATOM   2402  N   ALA A 159      -1.999  -8.561  35.902  1.00 94.94           N  
ANISOU 2402  N   ALA A 159    18844  12495   4736   -321    408    217
ATOM   2403  CA  ALA A 159      -2.927  -7.679  36.613  1.00 98.29           C  
ANISOU 2403  CA  ALA A 159    19641  12729   4976   -314    857    -68
ATOM   2404  C   ALA A 159      -4.048  -8.463  37.331  1.00109.90           C  
ANISOU 2404  C   ALA A 159    21191  14129   6439   -128   1435     17
ATOM   2405  O   ALA A 159      -4.861  -7.857  38.027  1.00118.03           O  
ANISOU 2405  O   ALA A 159    22499  14996   7349    -91   1858   -187
ATOM   2406  CB  ALA A 159      -3.576  -6.752  35.572  1.00 95.84           C  
ANISOU 2406  CB  ALA A 159    19249  12225   4940   -194   1090   -427
ATOM   2407  H   ALA A 159      -2.200  -8.741  34.928  1.00 94.94           H  
ATOM   2408  HA  ALA A 159      -2.386  -7.080  37.347  1.00 98.29           H  
ATOM   2409  HB1 ALA A 159      -4.243  -6.028  36.043  1.00 95.84           H  
ATOM   2410  HB2 ALA A 159      -2.819  -6.186  35.027  1.00 95.84           H  
ATOM   2411  HB3 ALA A 159      -4.160  -7.310  34.838  1.00 95.84           H  
ATOM   2412  N   GLY A 160      -4.088  -9.798  37.174  1.00108.29           N  
ANISOU 2412  N   GLY A 160    20743  14019   6381    -13   1485    323
ATOM   2413  CA  GLY A 160      -5.022 -10.724  37.810  1.00117.87           C  
ANISOU 2413  CA  GLY A 160    21994  15168   7623    124   2026    437
ATOM   2414  C   GLY A 160      -6.317 -10.962  37.024  1.00114.75           C  
ANISOU 2414  C   GLY A 160    21229  14670   7701    386   2585    304
ATOM   2415  O   GLY A 160      -6.999 -11.954  37.282  1.00114.76           O  
ANISOU 2415  O   GLY A 160    21024  14662   7917    482   2926    483
ATOM   2416  H   GLY A 160      -3.383 -10.216  36.582  1.00108.29           H  
ATOM   2417  HA3 GLY A 160      -5.275 -10.380  38.814  1.00117.87           H  
ATOM   2418  HA2 GLY A 160      -4.510 -11.680  37.932  1.00117.87           H  
ATOM   2419  N   SER A 161      -6.649 -10.084  36.062  1.00109.12           N  
ANISOU 2419  N   SER A 161    20329  13885   7247    488   2657      2
ATOM   2420  CA  SER A 161      -7.806 -10.199  35.175  1.00100.89           C  
ANISOU 2420  CA  SER A 161    18747  12788   6799    728   3091   -122
ATOM   2421  C   SER A 161      -7.601 -11.306  34.124  1.00 98.28           C  
ANISOU 2421  C   SER A 161    17734  12555   7051    766   2867     72
ATOM   2422  O   SER A 161      -6.474 -11.624  33.745  1.00 89.81           O  
ANISOU 2422  O   SER A 161    16533  11569   6020    661   2342    232
ATOM   2423  CB  SER A 161      -8.059  -8.829  34.506  1.00 91.53           C  
ANISOU 2423  CB  SER A 161    17517  11507   5754    844   3148   -449
ATOM   2424  OG  SER A 161      -6.999  -8.407  33.671  1.00 89.56           O  
ANISOU 2424  OG  SER A 161    17189  11303   5537    720   2557   -476
ATOM   2425  H   SER A 161      -6.027  -9.307  35.894  1.00109.12           H  
ATOM   2426  HA  SER A 161      -8.678 -10.452  35.782  1.00100.89           H  
ATOM   2427  HB3 SER A 161      -8.227  -8.065  35.265  1.00 91.53           H  
ATOM   2428  HB2 SER A 161      -8.967  -8.870  33.903  1.00 91.53           H  
ATOM   2429  HG  SER A 161      -6.841  -9.069  33.013  1.00 89.56           H  
ATOM   2430  N   MET A 162      -8.713 -11.897  33.669  1.00 95.76           N  
ANISOU 2430  N   MET A 162    16977  12221   7186    909   3289     54
ATOM   2431  CA  MET A 162      -8.757 -13.010  32.724  1.00101.61           C  
ANISOU 2431  CA  MET A 162    17112  13019   8474    925   3161    193
ATOM   2432  C   MET A 162      -9.946 -12.888  31.766  1.00104.01           C  
ANISOU 2432  C   MET A 162    16896  13332   9291   1073   3471     -2
ATOM   2433  O   MET A 162     -10.915 -12.185  32.053  1.00113.00           O  
ANISOU 2433  O   MET A 162    18101  14438  10396   1190   3917   -156
ATOM   2434  CB  MET A 162      -8.634 -14.369  33.446  1.00103.40           C  
ANISOU 2434  CB  MET A 162    17378  13233   8677    854   3325    491
ATOM   2435  CG  MET A 162      -9.687 -14.611  34.542  1.00100.95           C  
ANISOU 2435  CG  MET A 162    17313  12862   8181    877   3941    488
ATOM   2436  SD  MET A 162      -9.647 -16.268  35.277  1.00113.82           S  
ANISOU 2436  SD  MET A 162    19038  14440   9768    775   4113    868
ATOM   2437  CE  MET A 162      -8.050 -16.214  36.133  1.00118.60           C  
ANISOU 2437  CE  MET A 162    20095  15096   9869    677   3473   1136
ATOM   2438  H   MET A 162      -9.604 -11.566  34.010  1.00 95.76           H  
ATOM   2439  HA  MET A 162      -7.880 -12.926  32.080  1.00101.61           H  
ATOM   2440  HB3 MET A 162      -7.638 -14.439  33.884  1.00103.40           H  
ATOM   2441  HB2 MET A 162      -8.690 -15.175  32.713  1.00103.40           H  
ATOM   2442  HG3 MET A 162     -10.685 -14.468  34.127  1.00100.95           H  
ATOM   2443  HG2 MET A 162      -9.578 -13.880  35.344  1.00100.95           H  
ATOM   2444  HE1 MET A 162      -7.910 -17.123  36.718  1.00118.60           H  
ATOM   2445  HE2 MET A 162      -7.229 -16.139  35.420  1.00118.60           H  
ATOM   2446  HE3 MET A 162      -8.007 -15.360  36.809  1.00118.60           H  
ATOM   2447  N   GLY A 163      -9.838 -13.565  30.615  1.00 96.46           N  
ANISOU 2447  N   GLY A 163    15418  12427   8804   1071   3233     19
ATOM   2448  CA  GLY A 163     -10.743 -13.466  29.475  1.00100.07           C  
ANISOU 2448  CA  GLY A 163    15352  12934   9735   1180   3407   -148
ATOM   2449  C   GLY A 163     -10.007 -12.874  28.271  1.00104.76           C  
ANISOU 2449  C   GLY A 163    15686  13563  10553   1208   2975   -255
ATOM   2450  O   GLY A 163      -8.790 -13.016  28.162  1.00102.02           O  
ANISOU 2450  O   GLY A 163    15405  13212  10146   1113   2556   -151
ATOM   2451  H   GLY A 163      -9.004 -14.117  30.470  1.00 96.46           H  
ATOM   2452  HA3 GLY A 163     -11.626 -12.868  29.705  1.00100.07           H  
ATOM   2453  HA2 GLY A 163     -11.092 -14.466  29.217  1.00100.07           H  
ATOM   2454  N   GLU A 164     -10.755 -12.224  27.366  1.00107.82           N  
ANISOU 2454  N   GLU A 164    15768  13994  11205   1347   3080   -439
ATOM   2455  CA  GLU A 164     -10.250 -11.565  26.159  1.00105.45           C  
ANISOU 2455  CA  GLU A 164    15265  13715  11085   1386   2705   -543
ATOM   2456  C   GLU A 164      -9.544 -10.246  26.548  1.00 99.13           C  
ANISOU 2456  C   GLU A 164    14932  12823   9909   1413   2512   -642
ATOM   2457  O   GLU A 164     -10.214  -9.381  27.118  1.00107.36           O  
ANISOU 2457  O   GLU A 164    16258  13793  10739   1536   2802   -763
ATOM   2458  CB  GLU A 164     -11.476 -11.270  25.253  1.00112.19           C  
ANISOU 2458  CB  GLU A 164    15646  14657  12323   1533   2869   -672
ATOM   2459  CG  GLU A 164     -11.213 -10.470  23.958  1.00109.50           C  
ANISOU 2459  CG  GLU A 164    15137  14330  12137   1599   2524   -777
ATOM   2460  CD  GLU A 164     -10.406 -11.257  22.926  1.00105.73           C  
ANISOU 2460  CD  GLU A 164    14352  13904  11918   1449   2201   -710
ATOM   2461  OE1 GLU A 164      -9.205 -10.950  22.783  1.00 89.75           O  
ANISOU 2461  OE1 GLU A 164    12510  11819   9770   1355   1866   -659
ATOM   2462  OE2 GLU A 164     -11.011 -12.136  22.277  1.00111.35           O1-
ANISOU 2462  OE2 GLU A 164    14639  14715  12954   1413   2293   -710
ATOM   2463  H   GLU A 164     -11.748 -12.155  27.534  1.00107.82           H  
ATOM   2464  HA  GLU A 164      -9.587 -12.248  25.631  1.00105.45           H  
ATOM   2465  HB3 GLU A 164     -12.224 -10.723  25.829  1.00112.19           H  
ATOM   2466  HB2 GLU A 164     -11.956 -12.215  24.992  1.00112.19           H  
ATOM   2467  HG3 GLU A 164     -10.725  -9.517  24.163  1.00109.50           H  
ATOM   2468  HG2 GLU A 164     -12.170 -10.217  23.501  1.00109.50           H  
ATOM   2469  N   PRO A 165      -8.227 -10.066  26.274  1.00 85.81           N  
ANISOU 2469  N   PRO A 165    13348  11124   8132   1290   2058   -599
ATOM   2470  CA  PRO A 165      -7.505  -8.806  26.523  1.00 79.80           C  
ANISOU 2470  CA  PRO A 165    13034  10272   7013   1253   1858   -710
ATOM   2471  C   PRO A 165      -8.142  -7.598  25.813  1.00 80.29           C  
ANISOU 2471  C   PRO A 165    13051  10259   7196   1437   1972   -923
ATOM   2472  O   PRO A 165      -8.482  -7.678  24.631  1.00108.17           O  
ANISOU 2472  O   PRO A 165    16130  13850  11121   1551   1965   -954
ATOM   2473  CB  PRO A 165      -6.084  -9.025  25.982  1.00 74.04           C  
ANISOU 2473  CB  PRO A 165    12234   9591   6307   1077   1345   -591
ATOM   2474  CG  PRO A 165      -5.898 -10.528  25.930  1.00 79.58           C  
ANISOU 2474  CG  PRO A 165    12649  10371   7214   1027   1342   -368
ATOM   2475  CD  PRO A 165      -7.306 -11.103  25.799  1.00 83.83           C  
ANISOU 2475  CD  PRO A 165    12848  10928   8075   1159   1742   -426
ATOM   2476  HA  PRO A 165      -7.474  -8.644  27.599  1.00 79.80           H  
ATOM   2477  HB3 PRO A 165      -5.334  -8.542  26.610  1.00 74.04           H  
ATOM   2478  HB2 PRO A 165      -5.968  -8.626  24.973  1.00 74.04           H  
ATOM   2479  HG3 PRO A 165      -5.464 -10.864  26.873  1.00 79.58           H  
ATOM   2480  HG2 PRO A 165      -5.230 -10.848  25.129  1.00 79.58           H  
ATOM   2481  HD2 PRO A 165      -7.521 -11.316  24.752  1.00 83.83           H  
ATOM   2482  HD3 PRO A 165      -7.384 -12.037  26.352  1.00 83.83           H  
ATOM   2483  N   VAL A 166      -8.283  -6.487  26.549  1.00 75.48           N  
ANISOU 2483  N   VAL A 166    12950   9505   6222   1463   2085  -1064
ATOM   2484  CA  VAL A 166      -8.779  -5.205  26.054  1.00 81.73           C  
ANISOU 2484  CA  VAL A 166    13814  10162   7075   1661   2226  -1253
ATOM   2485  C   VAL A 166      -7.587  -4.239  26.081  1.00 89.21           C  
ANISOU 2485  C   VAL A 166    15223  10968   7703   1484   1899  -1355
ATOM   2486  O   VAL A 166      -6.906  -4.115  27.100  1.00 82.32           O  
ANISOU 2486  O   VAL A 166    14870  10034   6375   1289   1843  -1373
ATOM   2487  CB  VAL A 166      -9.943  -4.694  26.945  1.00 78.10           C  
ANISOU 2487  CB  VAL A 166    13568   9602   6506   1892   2793  -1351
ATOM   2488  CG1 VAL A 166     -10.590  -3.417  26.371  1.00 76.99           C  
ANISOU 2488  CG1 VAL A 166    13456   9307   6491   2158   2958  -1507
ATOM   2489  CG2 VAL A 166     -11.027  -5.768  27.163  1.00 77.62           C  
ANISOU 2489  CG2 VAL A 166    13040   9706   6745   1999   3112  -1233
ATOM   2490  H   VAL A 166      -7.975  -6.511  27.510  1.00 75.48           H  
ATOM   2491  HA  VAL A 166      -9.143  -5.308  25.030  1.00 81.73           H  
ATOM   2492  HB  VAL A 166      -9.544  -4.444  27.930  1.00 78.10           H  
ATOM   2493 HG11 VAL A 166     -11.371  -3.042  27.034  1.00 76.99           H  
ATOM   2494 HG12 VAL A 166      -9.868  -2.610  26.243  1.00 76.99           H  
ATOM   2495 HG13 VAL A 166     -11.050  -3.608  25.402  1.00 76.99           H  
ATOM   2496 HG21 VAL A 166     -11.878  -5.366  27.713  1.00 77.62           H  
ATOM   2497 HG22 VAL A 166     -11.394  -6.157  26.217  1.00 77.62           H  
ATOM   2498 HG23 VAL A 166     -10.649  -6.612  27.740  1.00 77.62           H  
ATOM   2499  N   ILE A 167      -7.340  -3.574  24.945  1.00 99.45           N  
ANISOU 2499  N   ILE A 167    16348  12219   9219   1523   1679  -1417
ATOM   2500  CA  ILE A 167      -6.191  -2.710  24.685  1.00 97.77           C  
ANISOU 2500  CA  ILE A 167    16482  11891   8776   1300   1325  -1495
ATOM   2501  C   ILE A 167      -6.631  -1.425  23.972  1.00 93.86           C  
ANISOU 2501  C   ILE A 167    16123  11179   8361   1483   1454  -1665
ATOM   2502  O   ILE A 167      -7.721  -1.360  23.403  1.00 85.81           O  
ANISOU 2502  O   ILE A 167    14852  10137   7615   1807   1761  -1686
ATOM   2503  CB  ILE A 167      -5.072  -3.489  23.934  1.00 86.93           C  
ANISOU 2503  CB  ILE A 167    14755  10681   7593   1085    841  -1344
ATOM   2504  CG1 ILE A 167      -5.590  -4.171  22.644  1.00 70.09           C  
ANISOU 2504  CG1 ILE A 167    12007   8658   5965   1267    852  -1279
ATOM   2505  CG2 ILE A 167      -4.356  -4.494  24.857  1.00101.10           C  
ANISOU 2505  CG2 ILE A 167    16561  12635   9216    885    672  -1158
ATOM   2506  CD1 ILE A 167      -4.482  -4.624  21.691  1.00 66.16           C  
ANISOU 2506  CD1 ILE A 167    11174   8293   5673   1089    462  -1137
ATOM   2507  H   ILE A 167      -7.985  -3.702  24.176  1.00 99.45           H  
ATOM   2508  HA  ILE A 167      -5.785  -2.370  25.639  1.00 97.77           H  
ATOM   2509  HB  ILE A 167      -4.317  -2.760  23.637  1.00 86.93           H  
ATOM   2510 HG13 ILE A 167      -6.238  -3.489  22.094  1.00 70.09           H  
ATOM   2511 HG12 ILE A 167      -6.213  -5.030  22.901  1.00 70.09           H  
ATOM   2512 HG21 ILE A 167      -3.453  -4.885  24.389  1.00101.10           H  
ATOM   2513 HG22 ILE A 167      -4.050  -4.024  25.792  1.00101.10           H  
ATOM   2514 HG23 ILE A 167      -4.995  -5.341  25.105  1.00101.10           H  
ATOM   2515 HD11 ILE A 167      -4.925  -5.107  20.821  1.00 66.16           H  
ATOM   2516 HD12 ILE A 167      -3.890  -3.777  21.340  1.00 66.16           H  
ATOM   2517 HD13 ILE A 167      -3.805  -5.339  22.156  1.00 66.16           H  
ATOM   2518  N   LYS A 168      -5.742  -0.417  23.977  1.00 90.73           N  
ANISOU 2518  N   LYS A 168    16125  10624   7723   1261   1203  -1768
ATOM   2519  CA  LYS A 168      -5.888   0.880  23.307  1.00 81.64           C  
ANISOU 2519  CA  LYS A 168    15189   9216   6616   1391   1298  -1919
ATOM   2520  C   LYS A 168      -6.035   0.761  21.777  1.00103.43           C  
ANISOU 2520  C   LYS A 168    17405  12058   9834   1547   1152  -1834
ATOM   2521  O   LYS A 168      -6.613   1.647  21.150  1.00128.80           O  
ANISOU 2521  O   LYS A 168    20694  15080  13162   1766   1301  -1909
ATOM   2522  CB  LYS A 168      -4.645   1.728  23.664  1.00 72.97           C  
ANISOU 2522  CB  LYS A 168    14652   7937   5136   1023   1030  -2047
ATOM   2523  CG  LYS A 168      -4.670   3.179  23.147  1.00 73.89           C  
ANISOU 2523  CG  LYS A 168    15000   7743   5332   1080   1161  -2153
ATOM   2524  CD  LYS A 168      -3.416   3.966  23.552  1.00 75.23           C  
ANISOU 2524  CD  LYS A 168    15503   7807   5276    624    812  -2209
ATOM   2525  CE  LYS A 168      -3.397   5.396  22.992  1.00 92.54           C  
ANISOU 2525  CE  LYS A 168    17982   9654   7526    666    978  -2308
ATOM   2526  NZ  LYS A 168      -4.412   6.246  23.638  1.00100.26           N1+
ANISOU 2526  NZ  LYS A 168    19308  10401   8386    842   1420  -2380
ATOM   2527  H   LYS A 168      -4.876  -0.567  24.475  1.00 90.73           H  
ATOM   2528  HA  LYS A 168      -6.785   1.365  23.695  1.00 81.64           H  
ATOM   2529  HB3 LYS A 168      -3.747   1.233  23.290  1.00 72.97           H  
ATOM   2530  HB2 LYS A 168      -4.540   1.755  24.749  1.00 72.97           H  
ATOM   2531  HG3 LYS A 168      -5.566   3.678  23.519  1.00 73.89           H  
ATOM   2532  HG2 LYS A 168      -4.738   3.193  22.059  1.00 73.89           H  
ATOM   2533  HD3 LYS A 168      -2.538   3.438  23.180  1.00 75.23           H  
ATOM   2534  HD2 LYS A 168      -3.317   3.988  24.638  1.00 75.23           H  
ATOM   2535  HE3 LYS A 168      -3.560   5.389  21.914  1.00 92.54           H  
ATOM   2536  HE2 LYS A 168      -2.416   5.843  23.161  1.00 92.54           H  
ATOM   2537  HZ1 LYS A 168      -5.331   5.863  23.470  1.00100.26           H  
ATOM   2538  HZ2 LYS A 168      -4.238   6.286  24.632  1.00100.26           H  
ATOM   2539  HZ3 LYS A 168      -4.364   7.178  23.251  1.00100.26           H  
ATOM   2540  N   CYS A 169      -5.488  -0.319  21.195  1.00117.23           N  
ANISOU 2540  N   CYS A 169    18644  14072  11828   1445    882  -1671
ATOM   2541  CA  CYS A 169      -5.472  -0.643  19.775  1.00123.21           C  
ANISOU 2541  CA  CYS A 169    18912  14926  12974   1536    720  -1592
ATOM   2542  C   CYS A 169      -4.485   0.267  19.031  1.00116.32           C  
ANISOU 2542  C   CYS A 169    18238  13896  12063   1370    464  -1650
ATOM   2543  O   CYS A 169      -4.875   1.082  18.198  1.00 93.30           O  
ANISOU 2543  O   CYS A 169    15309  10848   9293   1556    537  -1688
ATOM   2544  CB  CYS A 169      -6.886  -0.762  19.151  1.00119.88           C  
ANISOU 2544  CB  CYS A 169    18196  14524  12829   1926   1029  -1587
ATOM   2545  SG  CYS A 169      -6.904  -1.221  17.391  1.00132.32           S  
ANISOU 2545  SG  CYS A 169    19164  16282  14831   2005    814  -1477
ATOM   2546  H   CYS A 169      -5.042  -0.985  21.808  1.00117.23           H  
ATOM   2547  HA  CYS A 169      -5.031  -1.639  19.744  1.00123.21           H  
ATOM   2548  HB3 CYS A 169      -7.440   0.172  19.242  1.00119.88           H  
ATOM   2549  HB2 CYS A 169      -7.459  -1.513  19.696  1.00119.88           H  
ATOM   2550  N   GLU A 170      -3.195   0.112  19.354  1.00127.54           N  
ANISOU 2550  N   GLU A 170    19837  15339  13281   1010    159  -1635
ATOM   2551  CA  GLU A 170      -2.075   0.636  18.579  1.00117.44           C  
ANISOU 2551  CA  GLU A 170    18598  13987  12036    783   -133  -1643
ATOM   2552  C   GLU A 170      -1.652  -0.456  17.584  1.00106.56           C  
ANISOU 2552  C   GLU A 170    16648  12828  11011    762   -343  -1481
ATOM   2553  O   GLU A 170      -1.824  -1.647  17.856  1.00112.59           O  
ANISOU 2553  O   GLU A 170    17056  13799  11924    824   -333  -1362
ATOM   2554  CB  GLU A 170      -0.892   0.891  19.533  1.00118.93           C  
ANISOU 2554  CB  GLU A 170    19169  14144  11874    374   -394  -1682
ATOM   2555  CG  GLU A 170      -1.151   2.065  20.501  1.00130.74           C  
ANISOU 2555  CG  GLU A 170    21347  15363  12964    313   -202  -1888
ATOM   2556  CD  GLU A 170       0.052   2.422  21.378  1.00137.30           C  
ANISOU 2556  CD  GLU A 170    22549  16202  13417   -163   -523  -1929
ATOM   2557  OE1 GLU A 170       1.020   1.629  21.412  1.00129.39           O  
ANISOU 2557  OE1 GLU A 170    21214  15462  12487   -401   -889  -1757
ATOM   2558  OE2 GLU A 170      -0.028   3.494  22.018  1.00144.79           O1-
ANISOU 2558  OE2 GLU A 170    23993  16925  14096   -297   -397  -2073
ATOM   2559  H   GLU A 170      -2.966  -0.560  20.070  1.00127.54           H  
ATOM   2560  HA  GLU A 170      -2.343   1.551  18.046  1.00117.44           H  
ATOM   2561  HB3 GLU A 170       0.002   1.114  18.947  1.00118.93           H  
ATOM   2562  HB2 GLU A 170      -0.664  -0.014  20.101  1.00118.93           H  
ATOM   2563  HG3 GLU A 170      -1.991   1.835  21.156  1.00130.74           H  
ATOM   2564  HG2 GLU A 170      -1.432   2.953  19.933  1.00130.74           H  
ATOM   2565  N   PHE A 171      -1.079  -0.049  16.438  1.00 92.84           N  
ANISOU 2565  N   PHE A 171    14858  11016   9399    668   -501  -1482
ATOM   2566  CA  PHE A 171      -0.603  -0.952  15.385  1.00 91.76           C  
ANISOU 2566  CA  PHE A 171    14236  11056   9573    636   -664  -1345
ATOM   2567  C   PHE A 171       0.535  -1.871  15.871  1.00 95.94           C  
ANISOU 2567  C   PHE A 171    14588  11772  10095    368   -920  -1207
ATOM   2568  O   PHE A 171       0.534  -3.063  15.562  1.00 87.51           O  
ANISOU 2568  O   PHE A 171    13115  10877   9259    418   -946  -1073
ATOM   2569  CB  PHE A 171      -0.131  -0.122  14.168  1.00 98.42           C  
ANISOU 2569  CB  PHE A 171    15108  11762  10524    587   -741  -1371
ATOM   2570  CG  PHE A 171       0.341  -0.964  12.991  1.00 99.61           C  
ANISOU 2570  CG  PHE A 171    14817  12069  10963    540   -869  -1245
ATOM   2571  CD1 PHE A 171      -0.583  -1.417  12.027  1.00 94.97           C  
ANISOU 2571  CD1 PHE A 171    13942  11552  10592    782   -747  -1218
ATOM   2572  CD2 PHE A 171       1.695  -1.350  12.892  1.00 99.68           C  
ANISOU 2572  CD2 PHE A 171    14694  12159  11019    248  -1104  -1151
ATOM   2573  CE1 PHE A 171      -0.156  -2.260  10.982  1.00 90.34           C  
ANISOU 2573  CE1 PHE A 171    13014  11080  10230    723   -829  -1127
ATOM   2574  CE2 PHE A 171       2.121  -2.200  11.855  1.00100.25           C  
ANISOU 2574  CE2 PHE A 171    14382  12347  11363    229  -1157  -1038
ATOM   2575  CZ  PHE A 171       1.193  -2.656  10.900  1.00 93.75           C  
ANISOU 2575  CZ  PHE A 171    13345  11557  10720    462  -1006  -1041
ATOM   2576  H   PHE A 171      -0.970   0.943  16.283  1.00 92.84           H  
ATOM   2577  HA  PHE A 171      -1.441  -1.580  15.076  1.00 91.76           H  
ATOM   2578  HB3 PHE A 171       0.676   0.554  14.457  1.00 98.42           H  
ATOM   2579  HB2 PHE A 171      -0.942   0.520  13.822  1.00 98.42           H  
ATOM   2580  HD1 PHE A 171      -1.624  -1.135  12.096  1.00 94.97           H  
ATOM   2581  HD2 PHE A 171       2.408  -1.031  13.635  1.00 99.68           H  
ATOM   2582  HE1 PHE A 171      -0.867  -2.611  10.247  1.00 90.34           H  
ATOM   2583  HE2 PHE A 171       3.156  -2.501  11.792  1.00100.25           H  
ATOM   2584  HZ  PHE A 171       1.518  -3.307  10.101  1.00 93.75           H  
ATOM   2585  N   GLU A 172       1.498  -1.308  16.619  1.00 95.73           N  
ANISOU 2585  N   GLU A 172    14866  11708   9798     81  -1110  -1228
ATOM   2586  CA  GLU A 172       2.732  -1.966  17.044  1.00 86.97           C  
ANISOU 2586  CA  GLU A 172    13548  10798   8701   -180  -1412  -1054
ATOM   2587  C   GLU A 172       2.512  -3.091  18.079  1.00 75.74           C  
ANISOU 2587  C   GLU A 172    12001   9549   7228   -101  -1387   -921
ATOM   2588  O   GLU A 172       3.326  -4.011  18.151  1.00 69.90           O  
ANISOU 2588  O   GLU A 172    10939   8992   6629   -180  -1568   -714
ATOM   2589  CB  GLU A 172       3.670  -0.867  17.597  1.00 99.47           C  
ANISOU 2589  CB  GLU A 172    15489  12319   9984   -553  -1663  -1114
ATOM   2590  CG  GLU A 172       5.077  -1.350  18.016  1.00114.02           C  
ANISOU 2590  CG  GLU A 172    17045  14391  11888   -848  -2031   -907
ATOM   2591  CD  GLU A 172       6.034  -0.219  18.407  1.00125.00           C  
ANISOU 2591  CD  GLU A 172    18774  15740  12981  -1275  -2307   -981
ATOM   2592  OE1 GLU A 172       5.566   0.930  18.565  1.00123.42           O  
ANISOU 2592  OE1 GLU A 172    19098  15291  12503  -1342  -2181  -1215
ATOM   2593  OE2 GLU A 172       7.234  -0.533  18.555  1.00134.49           O1-
ANISOU 2593  OE2 GLU A 172    19713  17153  14232  -1551  -2643   -801
ATOM   2594  H   GLU A 172       1.408  -0.327  16.840  1.00 95.73           H  
ATOM   2595  HA  GLU A 172       3.199  -2.409  16.162  1.00 86.97           H  
ATOM   2596  HB3 GLU A 172       3.191  -0.377  18.446  1.00 99.47           H  
ATOM   2597  HB2 GLU A 172       3.781  -0.097  16.832  1.00 99.47           H  
ATOM   2598  HG3 GLU A 172       5.531  -1.907  17.196  1.00114.02           H  
ATOM   2599  HG2 GLU A 172       5.015  -2.032  18.864  1.00114.02           H  
ATOM   2600  N   LYS A 173       1.419  -3.035  18.861  1.00 69.07           N  
ANISOU 2600  N   LYS A 173    11403   8640   6201     71  -1135  -1017
ATOM   2601  CA  LYS A 173       1.130  -3.978  19.944  1.00 74.08           C  
ANISOU 2601  CA  LYS A 173    12000   9413   6733    113  -1089   -889
ATOM   2602  C   LYS A 173       0.355  -5.229  19.504  1.00 73.37           C  
ANISOU 2602  C   LYS A 173    11477   9416   6983    350   -901   -784
ATOM   2603  O   LYS A 173       0.324  -6.193  20.270  1.00 76.01           O  
ANISOU 2603  O   LYS A 173    11686   9871   7322    352   -911   -615
ATOM   2604  CB  LYS A 173       0.294  -3.251  21.025  1.00 75.97           C  
ANISOU 2604  CB  LYS A 173    12727   9537   6602    163   -863  -1037
ATOM   2605  CG  LYS A 173       1.145  -2.313  21.896  1.00 80.87           C  
ANISOU 2605  CG  LYS A 173    13830  10122   6775   -158  -1091  -1089
ATOM   2606  CD  LYS A 173       2.058  -3.061  22.891  1.00 80.50           C  
ANISOU 2606  CD  LYS A 173    13654  10315   6616   -362  -1412   -843
ATOM   2607  CE  LYS A 173       3.180  -2.179  23.453  1.00 89.49           C  
ANISOU 2607  CE  LYS A 173    15124  11487   7393   -766  -1789   -862
ATOM   2608  NZ  LYS A 173       4.178  -1.848  22.418  1.00 87.75           N1+
ANISOU 2608  NZ  LYS A 173    14705  11241   7395   -939  -2014   -887
ATOM   2609  H   LYS A 173       0.776  -2.267  18.728  1.00 69.07           H  
ATOM   2610  HA  LYS A 173       2.067  -4.337  20.369  1.00 74.08           H  
ATOM   2611  HB3 LYS A 173      -0.206  -3.962  21.686  1.00 75.97           H  
ATOM   2612  HB2 LYS A 173      -0.506  -2.682  20.548  1.00 75.97           H  
ATOM   2613  HG3 LYS A 173       0.489  -1.645  22.455  1.00 80.87           H  
ATOM   2614  HG2 LYS A 173       1.732  -1.664  21.244  1.00 80.87           H  
ATOM   2615  HD3 LYS A 173       2.508  -3.944  22.440  1.00 80.50           H  
ATOM   2616  HD2 LYS A 173       1.446  -3.435  23.712  1.00 80.50           H  
ATOM   2617  HE3 LYS A 173       3.689  -2.699  24.265  1.00 89.49           H  
ATOM   2618  HE2 LYS A 173       2.771  -1.258  23.869  1.00 89.49           H  
ATOM   2619  HZ1 LYS A 173       3.731  -1.335  21.671  1.00 87.75           H  
ATOM   2620  HZ2 LYS A 173       4.907  -1.276  22.820  1.00 87.75           H  
ATOM   2621  HZ3 LYS A 173       4.583  -2.696  22.048  1.00 87.75           H  
ATOM   2622  N   VAL A 174      -0.245  -5.240  18.302  1.00 81.79           N  
ANISOU 2622  N   VAL A 174    12333  10426   8317    532   -737   -871
ATOM   2623  CA  VAL A 174      -1.053  -6.359  17.803  1.00 85.09           C  
ANISOU 2623  CA  VAL A 174    12376  10927   9027    708   -556   -808
ATOM   2624  C   VAL A 174      -0.368  -7.098  16.648  1.00 96.26           C  
ANISOU 2624  C   VAL A 174    13415  12406  10754    659   -689   -697
ATOM   2625  O   VAL A 174      -0.662  -8.273  16.435  1.00118.98           O  
ANISOU 2625  O   VAL A 174    16015  15343  13850    740   -563   -627
ATOM   2626  CB  VAL A 174      -2.475  -5.871  17.429  1.00 72.72           C  
ANISOU 2626  CB  VAL A 174    10784   9300   7545    942   -285   -958
ATOM   2627  CG1 VAL A 174      -3.175  -5.285  18.660  1.00 76.46           C  
ANISOU 2627  CG1 VAL A 174    11563   9720   7769   1043    -51  -1036
ATOM   2628  CG2 VAL A 174      -2.542  -4.888  16.246  1.00 68.22           C  
ANISOU 2628  CG2 VAL A 174    10292   8617   7014    968   -357  -1065
ATOM   2629  H   VAL A 174      -0.178  -4.415  17.722  1.00 81.79           H  
ATOM   2630  HA  VAL A 174      -1.177  -7.110  18.585  1.00 85.09           H  
ATOM   2631  HB  VAL A 174      -3.052  -6.752  17.140  1.00 72.72           H  
ATOM   2632 HG11 VAL A 174      -4.232  -5.136  18.473  1.00 76.46           H  
ATOM   2633 HG12 VAL A 174      -3.089  -5.956  19.514  1.00 76.46           H  
ATOM   2634 HG13 VAL A 174      -2.752  -4.322  18.948  1.00 76.46           H  
ATOM   2635 HG21 VAL A 174      -3.565  -4.555  16.072  1.00 68.22           H  
ATOM   2636 HG22 VAL A 174      -1.930  -4.002  16.415  1.00 68.22           H  
ATOM   2637 HG23 VAL A 174      -2.215  -5.362  15.324  1.00 68.22           H  
ATOM   2638  N   ILE A 175       0.559  -6.444  15.933  1.00 83.47           N  
ANISOU 2638  N   ILE A 175    11795  10759   9162    515   -905   -686
ATOM   2639  CA  ILE A 175       1.327  -7.034  14.843  1.00 76.28           C  
ANISOU 2639  CA  ILE A 175    10552   9887   8546    480   -978   -594
ATOM   2640  C   ILE A 175       2.750  -7.308  15.353  1.00 74.96           C  
ANISOU 2640  C   ILE A 175    10288   9807   8385    299  -1222   -396
ATOM   2641  O   ILE A 175       3.394  -6.423  15.920  1.00 93.49           O  
ANISOU 2641  O   ILE A 175    12849  12164  10510    115  -1433   -393
ATOM   2642  CB  ILE A 175       1.337  -6.047  13.641  1.00 72.05           C  
ANISOU 2642  CB  ILE A 175    10041   9254   8082    480   -987   -717
ATOM   2643  CG1 ILE A 175      -0.076  -5.717  13.102  1.00 69.39           C  
ANISOU 2643  CG1 ILE A 175     9725   8871   7768    695   -772   -859
ATOM   2644  CG2 ILE A 175       2.226  -6.530  12.489  1.00 71.30           C  
ANISOU 2644  CG2 ILE A 175     9646   9190   8256    418  -1039   -621
ATOM   2645  CD1 ILE A 175      -0.917  -6.933  12.676  1.00 61.34           C  
ANISOU 2645  CD1 ILE A 175     8403   7943   6960    803   -618   -826
ATOM   2646  H   ILE A 175       0.765  -5.484  16.170  1.00 83.47           H  
ATOM   2647  HA  ILE A 175       0.893  -7.981  14.519  1.00 76.28           H  
ATOM   2648  HB  ILE A 175       1.764  -5.102  13.983  1.00 72.05           H  
ATOM   2649 HG13 ILE A 175       0.017  -5.044  12.248  1.00 69.39           H  
ATOM   2650 HG12 ILE A 175      -0.621  -5.140  13.845  1.00 69.39           H  
ATOM   2651 HG21 ILE A 175       2.144  -5.864  11.631  1.00 71.30           H  
ATOM   2652 HG22 ILE A 175       3.271  -6.545  12.787  1.00 71.30           H  
ATOM   2653 HG23 ILE A 175       1.949  -7.533  12.167  1.00 71.30           H  
ATOM   2654 HD11 ILE A 175      -1.870  -6.614  12.256  1.00 61.34           H  
ATOM   2655 HD12 ILE A 175      -0.410  -7.526  11.915  1.00 61.34           H  
ATOM   2656 HD13 ILE A 175      -1.143  -7.584  13.520  1.00 61.34           H  
ATOM   2657  N   SER A 176       3.245  -8.529  15.092  1.00 66.45           N  
ANISOU 2657  N   SER A 176     8890   8793   7565    345  -1192   -225
ATOM   2658  CA  SER A 176       4.632  -8.935  15.302  1.00 82.26           C  
ANISOU 2658  CA  SER A 176    10703  10897   9656    225  -1409     11
ATOM   2659  C   SER A 176       5.511  -8.266  14.235  1.00 83.52           C  
ANISOU 2659  C   SER A 176    10728  11041   9966     99  -1519     -2
ATOM   2660  O   SER A 176       5.208  -8.330  13.043  1.00 76.34           O  
ANISOU 2660  O   SER A 176     9692  10052   9262    177  -1350    -85
ATOM   2661  CB  SER A 176       4.716 -10.473  15.184  1.00 95.30           C  
ANISOU 2661  CB  SER A 176    12073  12574  11562    365  -1273    212
ATOM   2662  OG  SER A 176       6.035 -10.946  15.384  1.00103.99           O  
ANISOU 2662  OG  SER A 176    12930  13775  12805    303  -1462    478
ATOM   2663  H   SER A 176       2.647  -9.188  14.615  1.00 66.45           H  
ATOM   2664  HA  SER A 176       4.960  -8.629  16.295  1.00 82.26           H  
ATOM   2665  HB3 SER A 176       4.373 -10.807  14.203  1.00 95.30           H  
ATOM   2666  HB2 SER A 176       4.066 -10.946  15.921  1.00 95.30           H  
ATOM   2667  HG  SER A 176       6.270 -10.820  16.292  1.00103.99           H  
ATOM   2668  N   MET A 177       6.603  -7.618  14.663  1.00 94.37           N  
ANISOU 2668  N   MET A 177    12141  12497  11219   -125  -1803     81
ATOM   2669  CA  MET A 177       7.521  -6.909  13.770  1.00 81.06           C  
ANISOU 2669  CA  MET A 177    10321  10800   9678   -287  -1900     81
ATOM   2670  C   MET A 177       8.462  -7.875  13.027  1.00 81.11           C  
ANISOU 2670  C   MET A 177     9882  10867  10068   -212  -1828    292
ATOM   2671  O   MET A 177       9.065  -7.478  12.034  1.00 79.48           O  
ANISOU 2671  O   MET A 177     9541  10617  10042   -283  -1782    270
ATOM   2672  CB  MET A 177       8.345  -5.886  14.578  1.00 77.58           C  
ANISOU 2672  CB  MET A 177    10024  10446   9007   -601  -2234    114
ATOM   2673  CG  MET A 177       7.491  -4.914  15.414  1.00 96.03           C  
ANISOU 2673  CG  MET A 177    12871  12680  10936   -687  -2265   -109
ATOM   2674  SD  MET A 177       6.158  -4.038  14.545  1.00 88.90           S  
ANISOU 2674  SD  MET A 177    12252  11516  10011   -501  -1947   -412
ATOM   2675  CE  MET A 177       7.111  -3.093  13.336  1.00 81.58           C  
ANISOU 2675  CE  MET A 177    11268  10501   9227   -720  -2021   -448
ATOM   2676  H   MET A 177       6.799  -7.593  15.653  1.00 94.37           H  
ATOM   2677  HA  MET A 177       6.941  -6.372  13.018  1.00 81.06           H  
ATOM   2678  HB3 MET A 177       8.976  -5.312  13.898  1.00 77.58           H  
ATOM   2679  HB2 MET A 177       9.024  -6.405  15.253  1.00 77.58           H  
ATOM   2680  HG3 MET A 177       8.141  -4.171  15.872  1.00 96.03           H  
ATOM   2681  HG2 MET A 177       7.032  -5.453  16.243  1.00 96.03           H  
ATOM   2682  HE1 MET A 177       6.435  -2.435  12.795  1.00 81.58           H  
ATOM   2683  HE2 MET A 177       7.859  -2.479  13.833  1.00 81.58           H  
ATOM   2684  HE3 MET A 177       7.606  -3.752  12.623  1.00 81.58           H  
ATOM   2685  N   GLU A 178       8.517  -9.154  13.441  1.00 86.94           N  
ANISOU 2685  N   GLU A 178    10415  11682  10937    -61  -1785    503
ATOM   2686  CA  GLU A 178       9.155 -10.251  12.716  1.00 83.05           C  
ANISOU 2686  CA  GLU A 178     9543  11182  10830     75  -1615    685
ATOM   2687  C   GLU A 178       8.333 -10.631  11.473  1.00 71.34           C  
ANISOU 2687  C   GLU A 178     8098   9521   9488    208  -1278    481
ATOM   2688  O   GLU A 178       8.915 -10.939  10.436  1.00 63.85           O  
ANISOU 2688  O   GLU A 178     6943   8520   8795    229  -1127    515
ATOM   2689  CB  GLU A 178       9.233 -11.487  13.630  1.00 83.11           C  
ANISOU 2689  CB  GLU A 178     9394  11254  10930    243  -1596    951
ATOM   2690  CG  GLU A 178      10.128 -11.288  14.866  1.00 87.25           C  
ANISOU 2690  CG  GLU A 178     9839  11997  11317    119  -1968   1215
ATOM   2691  CD  GLU A 178      10.164 -12.523  15.768  1.00 81.27           C  
ANISOU 2691  CD  GLU A 178     9024  11279  10575    312  -1941   1477
ATOM   2692  OE1 GLU A 178       9.086 -13.127  15.967  1.00 83.59           O  
ANISOU 2692  OE1 GLU A 178     9526  11433  10802    457  -1692   1357
ATOM   2693  OE2 GLU A 178      11.271 -12.834  16.256  1.00 70.03           O1-
ANISOU 2693  OE2 GLU A 178     7337  10033   9238    316  -2170   1821
ATOM   2694  H   GLU A 178       7.989  -9.404  14.265  1.00 86.94           H  
ATOM   2695  HA  GLU A 178      10.158  -9.947  12.411  1.00 83.05           H  
ATOM   2696  HB3 GLU A 178       9.617 -12.337  13.062  1.00 83.11           H  
ATOM   2697  HB2 GLU A 178       8.226 -11.770  13.942  1.00 83.11           H  
ATOM   2698  HG3 GLU A 178       9.776 -10.449  15.466  1.00 87.25           H  
ATOM   2699  HG2 GLU A 178      11.143 -11.046  14.550  1.00 87.25           H  
ATOM   2700  N   TYR A 179       6.991 -10.562  11.555  1.00 61.71           N  
ANISOU 2700  N   TYR A 179     7136   8221   8091    288  -1155    272
ATOM   2701  CA  TYR A 179       6.094 -10.702  10.410  1.00 56.48           C  
ANISOU 2701  CA  TYR A 179     6518   7432   7509    375   -899     74
ATOM   2702  C   TYR A 179       6.243  -9.512   9.443  1.00 70.97           C  
ANISOU 2702  C   TYR A 179     8450   9219   9296    263   -940    -71
ATOM   2703  O   TYR A 179       6.254  -9.740   8.238  1.00103.14           O  
ANISOU 2703  O   TYR A 179    12449  13220  13521    285   -769   -123
ATOM   2704  CB  TYR A 179       4.629 -10.860  10.892  1.00 62.05           C  
ANISOU 2704  CB  TYR A 179     7421   8110   8046    470   -795    -84
ATOM   2705  CG  TYR A 179       3.567 -10.561   9.849  1.00 66.57           C  
ANISOU 2705  CG  TYR A 179     8084   8612   8597    509   -651   -311
ATOM   2706  CD1 TYR A 179       3.263 -11.492   8.835  1.00 79.06           C  
ANISOU 2706  CD1 TYR A 179     9551  10131  10358    555   -434   -357
ATOM   2707  CD2 TYR A 179       2.954  -9.292   9.843  1.00 63.65           C  
ANISOU 2707  CD2 TYR A 179     7935   8236   8015    500   -731   -470
ATOM   2708  CE1 TYR A 179       2.370 -11.138   7.805  1.00 76.14           C  
ANISOU 2708  CE1 TYR A 179     9261   9736   9931    566   -353   -546
ATOM   2709  CE2 TYR A 179       2.070  -8.938   8.812  1.00 68.88           C  
ANISOU 2709  CE2 TYR A 179     8652   8863   8657    560   -633   -630
ATOM   2710  CZ  TYR A 179       1.785  -9.857   7.787  1.00 71.89           C  
ANISOU 2710  CZ  TYR A 179     8895   9227   9194    580   -470   -663
ATOM   2711  OH  TYR A 179       0.949  -9.491   6.778  1.00 74.77           O  
ANISOU 2711  OH  TYR A 179     9311   9594   9503    616   -420   -806
ATOM   2712  H   TYR A 179       6.577 -10.303  12.439  1.00 61.71           H  
ATOM   2713  HA  TYR A 179       6.366 -11.604   9.859  1.00 56.48           H  
ATOM   2714  HB3 TYR A 179       4.432 -10.231  11.754  1.00 62.05           H  
ATOM   2715  HB2 TYR A 179       4.470 -11.873  11.249  1.00 62.05           H  
ATOM   2716  HD1 TYR A 179       3.740 -12.462   8.825  1.00 79.06           H  
ATOM   2717  HD2 TYR A 179       3.205  -8.567  10.602  1.00 63.65           H  
ATOM   2718  HE1 TYR A 179       2.152 -11.843   7.017  1.00 76.14           H  
ATOM   2719  HE2 TYR A 179       1.631  -7.952   8.802  1.00 68.88           H  
ATOM   2720  HH  TYR A 179       0.699 -10.213   6.213  1.00 74.77           H  
ATOM   2721  N   MET A 180       6.363  -8.264   9.934  1.00 60.62           N  
ANISOU 2721  N   MET A 180     7350   7927   7756    135  -1145   -140
ATOM   2722  CA  MET A 180       6.441  -7.086   9.064  1.00 61.73           C  
ANISOU 2722  CA  MET A 180     7632   7983   7841     28  -1167   -264
ATOM   2723  C   MET A 180       7.770  -6.994   8.307  1.00 73.45           C  
ANISOU 2723  C   MET A 180     8876   9487   9546   -109  -1183   -128
ATOM   2724  O   MET A 180       7.771  -6.623   7.135  1.00 67.16           O  
ANISOU 2724  O   MET A 180     8076   8602   8839   -114  -1036   -191
ATOM   2725  CB  MET A 180       6.255  -5.785   9.865  1.00 59.30           C  
ANISOU 2725  CB  MET A 180     7645   7644   7241    -95  -1351   -365
ATOM   2726  CG  MET A 180       4.814  -5.559  10.334  1.00 74.72           C  
ANISOU 2726  CG  MET A 180     9854   9548   8989     67  -1268   -519
ATOM   2727  SD  MET A 180       3.498  -5.607   9.073  1.00 90.08           S  
ANISOU 2727  SD  MET A 180    11798  11418  11010    278  -1034   -661
ATOM   2728  CE  MET A 180       4.196  -4.583   7.755  1.00 96.20           C  
ANISOU 2728  CE  MET A 180    12718  12062  11772    157  -1067   -713
ATOM   2729  H   MET A 180       6.343  -8.125  10.934  1.00 60.62           H  
ATOM   2730  HA  MET A 180       5.649  -7.164   8.324  1.00 61.73           H  
ATOM   2731  HB3 MET A 180       6.545  -4.927   9.255  1.00 59.30           H  
ATOM   2732  HB2 MET A 180       6.928  -5.770  10.723  1.00 59.30           H  
ATOM   2733  HG3 MET A 180       4.752  -4.599  10.847  1.00 74.72           H  
ATOM   2734  HG2 MET A 180       4.584  -6.321  11.073  1.00 74.72           H  
ATOM   2735  HE1 MET A 180       3.430  -4.343   7.017  1.00 96.20           H  
ATOM   2736  HE2 MET A 180       4.590  -3.660   8.170  1.00 96.20           H  
ATOM   2737  HE3 MET A 180       5.007  -5.102   7.246  1.00 96.20           H  
ATOM   2738  N   VAL A 181       8.880  -7.344   8.970  1.00 70.72           N  
ANISOU 2738  N   VAL A 181     8315   9270   9286   -219  -1358     78
ATOM   2739  CA  VAL A 181      10.224  -7.325   8.411  1.00 67.67           C  
ANISOU 2739  CA  VAL A 181     7642   8939   9132   -366  -1391    238
ATOM   2740  C   VAL A 181      10.446  -8.612   7.598  1.00 75.10           C  
ANISOU 2740  C   VAL A 181     8282   9853  10401   -184  -1106    356
ATOM   2741  O   VAL A 181      10.441  -8.547   6.373  1.00 90.98           O  
ANISOU 2741  O   VAL A 181    10272  11763  12533   -188   -894    293
ATOM   2742  CB  VAL A 181      11.242  -7.152   9.570  1.00 61.63           C  
ANISOU 2742  CB  VAL A 181     6704   8366   8347   -557  -1716    446
ATOM   2743  CG1 VAL A 181      12.715  -7.329   9.161  1.00 63.21           C  
ANISOU 2743  CG1 VAL A 181     6493   8665   8859   -683  -1729    660
ATOM   2744  CG2 VAL A 181      11.076  -5.767  10.226  1.00 61.62           C  
ANISOU 2744  CG2 VAL A 181     7072   8348   7993   -798  -1966    290
ATOM   2745  H   VAL A 181       8.789  -7.631   9.935  1.00 70.72           H  
ATOM   2746  HA  VAL A 181      10.331  -6.475   7.733  1.00 67.67           H  
ATOM   2747  HB  VAL A 181      11.036  -7.910  10.328  1.00 61.63           H  
ATOM   2748 HG11 VAL A 181      13.340  -7.270  10.049  1.00 63.21           H  
ATOM   2749 HG12 VAL A 181      12.922  -8.298   8.709  1.00 63.21           H  
ATOM   2750 HG13 VAL A 181      13.034  -6.555   8.464  1.00 63.21           H  
ATOM   2751 HG21 VAL A 181      11.773  -5.642  11.052  1.00 61.62           H  
ATOM   2752 HG22 VAL A 181      11.267  -4.970   9.509  1.00 61.62           H  
ATOM   2753 HG23 VAL A 181      10.074  -5.604  10.621  1.00 61.62           H  
ATOM   2754  N   TYR A 182      10.639  -9.771   8.250  1.00 67.61           N  
ANISOU 2754  N   TYR A 182     7140   8968   9580    -22  -1073    529
ATOM   2755  CA  TYR A 182      11.132 -10.991   7.603  1.00 61.59           C  
ANISOU 2755  CA  TYR A 182     6092   8152   9158    150   -782    676
ATOM   2756  C   TYR A 182      10.162 -11.602   6.580  1.00 64.17           C  
ANISOU 2756  C   TYR A 182     6609   8291   9482    272   -449    454
ATOM   2757  O   TYR A 182      10.627 -12.120   5.567  1.00 72.04           O  
ANISOU 2757  O   TYR A 182     7512   9190  10672    303   -182    451
ATOM   2758  CB  TYR A 182      11.474 -12.057   8.662  1.00 63.09           C  
ANISOU 2758  CB  TYR A 182     6076   8421   9474    313   -818    934
ATOM   2759  CG  TYR A 182      12.544 -11.642   9.655  1.00 75.35           C  
ANISOU 2759  CG  TYR A 182     7392  10205  11034    189  -1179   1203
ATOM   2760  CD1 TYR A 182      13.849 -11.349   9.207  1.00 90.74           C  
ANISOU 2760  CD1 TYR A 182     8958  12266  13252    104  -1226   1418
ATOM   2761  CD2 TYR A 182      12.244 -11.556  11.030  1.00 67.83           C  
ANISOU 2761  CD2 TYR A 182     6591   9372   9808    139  -1473   1250
ATOM   2762  CE1 TYR A 182      14.845 -10.971  10.127  1.00 97.75           C  
ANISOU 2762  CE1 TYR A 182     9589  13410  14143    -47  -1603   1679
ATOM   2763  CE2 TYR A 182      13.238 -11.176  11.951  1.00 66.55           C  
ANISOU 2763  CE2 TYR A 182     6234   9447   9604    -13  -1846   1497
ATOM   2764  CZ  TYR A 182      14.541 -10.888  11.500  1.00 85.06           C  
ANISOU 2764  CZ  TYR A 182     8166  11929  12225   -114  -1932   1715
ATOM   2765  OH  TYR A 182      15.510 -10.538  12.393  1.00 95.49           O  
ANISOU 2765  OH  TYR A 182     9253  13528  13502   -301  -2347   1975
ATOM   2766  H   TYR A 182      10.572  -9.778   9.258  1.00 67.61           H  
ATOM   2767  HA  TYR A 182      12.049 -10.732   7.073  1.00 61.59           H  
ATOM   2768  HB3 TYR A 182      11.840 -12.957   8.164  1.00 63.09           H  
ATOM   2769  HB2 TYR A 182      10.577 -12.373   9.196  1.00 63.09           H  
ATOM   2770  HD1 TYR A 182      14.092 -11.416   8.157  1.00 90.74           H  
ATOM   2771  HD2 TYR A 182      11.254 -11.795  11.386  1.00 67.83           H  
ATOM   2772  HE1 TYR A 182      15.842 -10.752   9.775  1.00 97.75           H  
ATOM   2773  HE2 TYR A 182      13.004 -11.119  13.004  1.00 66.55           H  
ATOM   2774  HH  TYR A 182      16.346 -10.362  11.989  1.00 95.49           H  
ATOM   2775  N   PHE A 183       8.841 -11.532   6.817  1.00 61.59           N  
ANISOU 2775  N   PHE A 183     6550   7922   8930    327   -456    269
ATOM   2776  CA  PHE A 183       7.838 -12.124   5.935  1.00 62.26           C  
ANISOU 2776  CA  PHE A 183     6779   7871   9004    417   -183     78
ATOM   2777  C   PHE A 183       7.280 -11.058   4.976  1.00 65.98           C  
ANISOU 2777  C   PHE A 183     7487   8301   9282    327   -195   -148
ATOM   2778  O   PHE A 183       7.593 -11.104   3.789  1.00 92.80           O  
ANISOU 2778  O   PHE A 183    10908  11608  12744    310      7   -218
ATOM   2779  CB  PHE A 183       6.738 -12.783   6.793  1.00 67.83           C  
ANISOU 2779  CB  PHE A 183     7589   8575   9609    516   -166     27
ATOM   2780  CG  PHE A 183       5.718 -13.597   6.020  1.00 58.41           C  
ANISOU 2780  CG  PHE A 183     6506   7265   8420    561     95   -155
ATOM   2781  CD1 PHE A 183       6.009 -14.924   5.641  1.00 55.69           C  
ANISOU 2781  CD1 PHE A 183     6070   6788   8303    637    390    -94
ATOM   2782  CD2 PHE A 183       4.471 -13.032   5.687  1.00 51.39           C  
ANISOU 2782  CD2 PHE A 183     5816   6400   7310    522     47   -380
ATOM   2783  CE1 PHE A 183       5.050 -15.686   4.946  1.00 52.92           C  
ANISOU 2783  CE1 PHE A 183     5861   6324   7923    617    619   -287
ATOM   2784  CE2 PHE A 183       3.509 -13.797   5.002  1.00 52.87           C  
ANISOU 2784  CE2 PHE A 183     6081   6522   7483    515    238   -543
ATOM   2785  CZ  PHE A 183       3.797 -15.124   4.632  1.00 54.27           C  
ANISOU 2785  CZ  PHE A 183     6203   6562   7854    535    518   -513
ATOM   2786  H   PHE A 183       8.522 -11.070   7.657  1.00 61.59           H  
ATOM   2787  HA  PHE A 183       8.287 -12.915   5.329  1.00 62.26           H  
ATOM   2788  HB3 PHE A 183       6.208 -12.055   7.403  1.00 67.83           H  
ATOM   2789  HB2 PHE A 183       7.213 -13.457   7.505  1.00 67.83           H  
ATOM   2790  HD1 PHE A 183       6.965 -15.363   5.888  1.00 55.69           H  
ATOM   2791  HD2 PHE A 183       4.250 -12.011   5.958  1.00 51.39           H  
ATOM   2792  HE1 PHE A 183       5.272 -16.703   4.660  1.00 52.92           H  
ATOM   2793  HE2 PHE A 183       2.551 -13.363   4.764  1.00 52.87           H  
ATOM   2794  HZ  PHE A 183       3.056 -15.709   4.105  1.00 54.27           H  
ATOM   2795  N   ASN A 184       6.473 -10.100   5.465  1.00 59.95           N  
ANISOU 2795  N   ASN A 184     6923   7587   8268    283   -411   -253
ATOM   2796  CA  ASN A 184       5.736  -9.110   4.669  1.00 58.22           C  
ANISOU 2796  CA  ASN A 184     6941   7318   7861    255   -420   -439
ATOM   2797  C   ASN A 184       6.643  -8.221   3.794  1.00 64.82           C  
ANISOU 2797  C   ASN A 184     7805   8100   8723    124   -422   -416
ATOM   2798  O   ASN A 184       6.220  -7.865   2.697  1.00 63.58           O  
ANISOU 2798  O   ASN A 184     7825   7875   8460    120   -350   -532
ATOM   2799  CB  ASN A 184       4.861  -8.253   5.616  1.00 53.58           C  
ANISOU 2799  CB  ASN A 184     6560   6767   7032    282   -605   -529
ATOM   2800  CG  ASN A 184       3.858  -7.338   4.900  1.00 59.21           C  
ANISOU 2800  CG  ASN A 184     7503   7425   7568    315   -607   -682
ATOM   2801  OD1 ASN A 184       4.170  -6.186   4.599  1.00 71.12           O  
ANISOU 2801  OD1 ASN A 184     9168   8867   8986    235   -693   -693
ATOM   2802  ND2 ASN A 184       2.647  -7.834   4.641  1.00 63.84           N  
ANISOU 2802  ND2 ASN A 184     8108   8041   8108    426   -519   -785
ATOM   2803  H   ASN A 184       6.305 -10.090   6.464  1.00 59.95           H  
ATOM   2804  HA  ASN A 184       5.076  -9.674   4.006  1.00 58.22           H  
ATOM   2805  HB3 ASN A 184       5.504  -7.626   6.226  1.00 53.58           H  
ATOM   2806  HB2 ASN A 184       4.313  -8.895   6.308  1.00 53.58           H  
ATOM   2807 HD22 ASN A 184       1.965  -7.259   4.168  1.00 63.84           H  
ATOM   2808 HD21 ASN A 184       2.406  -8.769   4.938  1.00 63.84           H  
ATOM   2809  N   PHE A 185       7.865  -7.881   4.242  1.00 73.95           N  
ANISOU 2809  N   PHE A 185     8783   9298  10016      6   -508   -254
ATOM   2810  CA  PHE A 185       8.758  -6.978   3.516  1.00 75.20           C  
ANISOU 2810  CA  PHE A 185     8957   9411  10205   -165   -516   -225
ATOM   2811  C   PHE A 185       9.864  -7.742   2.766  1.00 66.46           C  
ANISOU 2811  C   PHE A 185     7558   8298   9396   -187   -294    -78
ATOM   2812  O   PHE A 185       9.968  -7.592   1.550  1.00 65.08           O  
ANISOU 2812  O   PHE A 185     7464   8023   9240   -206    -78   -137
ATOM   2813  CB  PHE A 185       9.340  -5.929   4.486  1.00 85.49           C  
ANISOU 2813  CB  PHE A 185    10296  10774  11414   -352   -802   -169
ATOM   2814  CG  PHE A 185      10.256  -4.892   3.858  1.00 93.80           C  
ANISOU 2814  CG  PHE A 185    11375  11768  12495   -582   -819   -143
ATOM   2815  CD1 PHE A 185       9.818  -4.123   2.761  1.00 99.30           C  
ANISOU 2815  CD1 PHE A 185    12379  12309  13042   -604   -724   -280
ATOM   2816  CD2 PHE A 185      11.551  -4.690   4.375  1.00 90.86           C  
ANISOU 2816  CD2 PHE A 185    10713  11507  12303   -786   -936     38
ATOM   2817  CE1 PHE A 185      10.676  -3.178   2.168  1.00100.77           C  
ANISOU 2817  CE1 PHE A 185    12622  12414  13252   -834   -709   -250
ATOM   2818  CE2 PHE A 185      12.412  -3.748   3.783  1.00 89.55           C  
ANISOU 2818  CE2 PHE A 185    10558  11290  12178  -1040   -936     61
ATOM   2819  CZ  PHE A 185      11.975  -2.993   2.679  1.00 96.75           C  
ANISOU 2819  CZ  PHE A 185    11817  12009  12934  -1069   -805    -91
ATOM   2820  H   PHE A 185       8.159  -8.206   5.153  1.00 73.95           H  
ATOM   2821  HA  PHE A 185       8.178  -6.425   2.783  1.00 75.20           H  
ATOM   2822  HB3 PHE A 185       9.867  -6.410   5.305  1.00 85.49           H  
ATOM   2823  HB2 PHE A 185       8.517  -5.384   4.945  1.00 85.49           H  
ATOM   2824  HD1 PHE A 185       8.817  -4.239   2.379  1.00 99.30           H  
ATOM   2825  HD2 PHE A 185      11.887  -5.245   5.236  1.00 90.86           H  
ATOM   2826  HE1 PHE A 185      10.333  -2.591   1.329  1.00100.77           H  
ATOM   2827  HE2 PHE A 185      13.404  -3.599   4.182  1.00 89.55           H  
ATOM   2828  HZ  PHE A 185      12.635  -2.266   2.230  1.00 96.75           H  
ATOM   2829  N   PHE A 186      10.681  -8.556   3.455  1.00 71.79           N  
ANISOU 2829  N   PHE A 186     7898   9078  10302   -169   -331    131
ATOM   2830  CA  PHE A 186      11.850  -9.246   2.886  1.00 69.49           C  
ANISOU 2830  CA  PHE A 186     7276   8785  10342   -150    -94    310
ATOM   2831  C   PHE A 186      11.504 -10.409   1.929  1.00 66.32           C  
ANISOU 2831  C   PHE A 186     6929   8236  10033     22    294    229
ATOM   2832  O   PHE A 186      12.405 -10.880   1.235  1.00 68.42           O  
ANISOU 2832  O   PHE A 186     7004   8445  10548     48    582    333
ATOM   2833  CB  PHE A 186      12.745  -9.780   4.033  1.00 73.18           C  
ANISOU 2833  CB  PHE A 186     7356   9410  11038   -104   -231    587
ATOM   2834  CG  PHE A 186      13.785  -8.807   4.570  1.00 82.20           C  
ANISOU 2834  CG  PHE A 186     8317  10721  12196   -350   -548    732
ATOM   2835  CD1 PHE A 186      15.161  -9.081   4.413  1.00102.08           C  
ANISOU 2835  CD1 PHE A 186    10382  13356  15049   -406   -507    997
ATOM   2836  CD2 PHE A 186      13.392  -7.637   5.251  1.00 74.02           C  
ANISOU 2836  CD2 PHE A 186     7558   9722  10842   -538   -874    603
ATOM   2837  CE1 PHE A 186      16.127  -8.199   4.938  1.00107.16           C  
ANISOU 2837  CE1 PHE A 186    10830  14184  15702   -688   -832   1130
ATOM   2838  CE2 PHE A 186      14.355  -6.755   5.777  1.00 82.21           C  
ANISOU 2838  CE2 PHE A 186     8472  10901  11862   -823  -1172    710
ATOM   2839  CZ  PHE A 186      15.725  -7.037   5.623  1.00 97.00           C  
ANISOU 2839  CZ  PHE A 186     9870  12923  14063   -921  -1174    973
ATOM   2840  H   PHE A 186      10.536  -8.646   4.453  1.00 71.79           H  
ATOM   2841  HA  PHE A 186      12.427  -8.527   2.300  1.00 69.49           H  
ATOM   2842  HB3 PHE A 186      13.279 -10.679   3.722  1.00 73.18           H  
ATOM   2843  HB2 PHE A 186      12.124 -10.102   4.864  1.00 73.18           H  
ATOM   2844  HD1 PHE A 186      15.484  -9.972   3.894  1.00102.08           H  
ATOM   2845  HD2 PHE A 186      12.348  -7.406   5.371  1.00 74.02           H  
ATOM   2846  HE1 PHE A 186      17.178  -8.417   4.816  1.00107.16           H  
ATOM   2847  HE2 PHE A 186      14.044  -5.862   6.296  1.00 82.21           H  
ATOM   2848  HZ  PHE A 186      16.465  -6.362   6.026  1.00 97.00           H  
ATOM   2849  N   VAL A 187      10.232 -10.848   1.856  1.00 60.69           N  
ANISOU 2849  N   VAL A 187     6471   7462   9128    123    324     45
ATOM   2850  CA  VAL A 187       9.752 -11.909   0.958  1.00 62.48           C  
ANISOU 2850  CA  VAL A 187     6798   7549   9393    232    663    -64
ATOM   2851  C   VAL A 187       8.639 -11.399   0.025  1.00 68.39           C  
ANISOU 2851  C   VAL A 187     7902   8236   9847    166    684   -311
ATOM   2852  O   VAL A 187       8.560 -11.859  -1.114  1.00 81.08           O  
ANISOU 2852  O   VAL A 187     9628   9734  11444    137    951   -389
ATOM   2853  CB  VAL A 187       9.337 -13.176   1.766  1.00 58.11           C  
ANISOU 2853  CB  VAL A 187     6200   6980   8899    383    706    -45
ATOM   2854  CG1 VAL A 187       8.683 -14.280   0.910  1.00 59.75           C  
ANISOU 2854  CG1 VAL A 187     6600   7027   9076    426   1028   -221
ATOM   2855  CG2 VAL A 187      10.522 -13.776   2.541  1.00 57.17           C  
ANISOU 2855  CG2 VAL A 187     5726   6897   9097    494    745    247
ATOM   2856  H   VAL A 187       9.554 -10.428   2.475  1.00 60.69           H  
ATOM   2857  HA  VAL A 187      10.561 -12.218   0.297  1.00 62.48           H  
ATOM   2858  HB  VAL A 187       8.591 -12.889   2.501  1.00 58.11           H  
ATOM   2859 HG11 VAL A 187       8.460 -15.161   1.512  1.00 59.75           H  
ATOM   2860 HG12 VAL A 187       7.738 -13.959   0.472  1.00 59.75           H  
ATOM   2861 HG13 VAL A 187       9.340 -14.592   0.098  1.00 59.75           H  
ATOM   2862 HG21 VAL A 187      10.204 -14.617   3.158  1.00 57.17           H  
ATOM   2863 HG22 VAL A 187      11.294 -14.137   1.860  1.00 57.17           H  
ATOM   2864 HG23 VAL A 187      10.987 -13.050   3.203  1.00 57.17           H  
ATOM   2865  N   TRP A 188       7.788 -10.465   0.478  1.00 68.74           N  
ANISOU 2865  N   TRP A 188     8125   8354   9640    150    410   -421
ATOM   2866  CA  TRP A 188       6.558 -10.083  -0.223  1.00 72.14           C  
ANISOU 2866  CA  TRP A 188     8849   8762   9797    135    390   -617
ATOM   2867  C   TRP A 188       6.531  -8.622  -0.700  1.00 72.46           C  
ANISOU 2867  C   TRP A 188     9071   8799   9661     51    228   -634
ATOM   2868  O   TRP A 188       5.531  -8.204  -1.276  1.00 73.22           O  
ANISOU 2868  O   TRP A 188     9397   8905   9518     79    131   -751
ATOM   2869  CB  TRP A 188       5.338 -10.487   0.628  1.00 73.08           C  
ANISOU 2869  CB  TRP A 188     9024   8957   9787    218    256   -719
ATOM   2870  CG  TRP A 188       5.145 -11.961   0.818  1.00 88.71           C  
ANISOU 2870  CG  TRP A 188    10889  10899  11916    274    447   -721
ATOM   2871  CD1 TRP A 188       5.281 -12.629   1.984  1.00 96.18           C  
ANISOU 2871  CD1 TRP A 188    11654  11865  13023    349    433   -597
ATOM   2872  CD2 TRP A 188       4.752 -12.961  -0.171  1.00 96.60           C  
ANISOU 2872  CD2 TRP A 188    11992  11811  12900    244    696   -852
ATOM   2873  NE1 TRP A 188       5.054 -13.972   1.779  1.00102.74           N  
ANISOU 2873  NE1 TRP A 188    12470  12601  13966    386    679   -633
ATOM   2874  CE2 TRP A 188       4.706 -14.236   0.472  1.00 95.73           C  
ANISOU 2874  CE2 TRP A 188    11764  11641  12971    305    848   -806
ATOM   2875  CE3 TRP A 188       4.406 -12.922  -1.543  1.00101.42           C  
ANISOU 2875  CE3 TRP A 188    12819  12381  13333    153    802  -1003
ATOM   2876  CZ2 TRP A 188       4.344 -15.411  -0.209  1.00 80.56           C  
ANISOU 2876  CZ2 TRP A 188     9947   9590  11072    262   1124   -929
ATOM   2877  CZ3 TRP A 188       4.034 -14.092  -2.236  1.00 97.71           C  
ANISOU 2877  CZ3 TRP A 188    12451  11816  12858     93   1047  -1132
ATOM   2878  CH2 TRP A 188       4.008 -15.335  -1.572  1.00 81.54           C  
ANISOU 2878  CH2 TRP A 188    10295   9681  11007    140   1217  -1106
ATOM   2879  H   TRP A 188       7.904 -10.122   1.420  1.00 68.74           H  
ATOM   2880  HA  TRP A 188       6.468 -10.644  -1.154  1.00 72.14           H  
ATOM   2881  HB3 TRP A 188       4.424 -10.130   0.167  1.00 73.08           H  
ATOM   2882  HB2 TRP A 188       5.388 -10.015   1.607  1.00 73.08           H  
ATOM   2883  HD1 TRP A 188       5.533 -12.172   2.926  1.00 96.18           H  
ATOM   2884  HE1 TRP A 188       5.110 -14.650   2.526  1.00102.74           H  
ATOM   2885  HE3 TRP A 188       4.418 -11.976  -2.065  1.00101.42           H  
ATOM   2886  HZ2 TRP A 188       4.317 -16.358   0.309  1.00 80.56           H  
ATOM   2887  HZ3 TRP A 188       3.770 -14.036  -3.282  1.00 97.71           H  
ATOM   2888  HH2 TRP A 188       3.725 -16.228  -2.110  1.00 81.54           H  
ATOM   2889  N   VAL A 189       7.632  -7.868  -0.555  1.00 68.82           N  
ANISOU 2889  N   VAL A 189     8506   8322   9320    -56    200   -506
ATOM   2890  CA  VAL A 189       7.797  -6.521  -1.112  1.00 64.84           C  
ANISOU 2890  CA  VAL A 189     8212   7761   8662   -169    103   -521
ATOM   2891  C   VAL A 189       9.123  -6.440  -1.866  1.00 73.86           C  
ANISOU 2891  C   VAL A 189     9246   8839   9977   -314    300   -412
ATOM   2892  O   VAL A 189       9.119  -6.192  -3.069  1.00 92.92           O  
ANISOU 2892  O   VAL A 189    11863  11156  12284   -363    464   -456
ATOM   2893  CB  VAL A 189       7.593  -5.419  -0.037  1.00 61.60           C  
ANISOU 2893  CB  VAL A 189     7855   7386   8163   -216   -189   -504
ATOM   2894  CG1 VAL A 189       8.030  -4.010  -0.486  1.00 63.74           C  
ANISOU 2894  CG1 VAL A 189     8335   7547   8336   -378   -235   -495
ATOM   2895  CG2 VAL A 189       6.142  -5.358   0.470  1.00 57.13           C  
ANISOU 2895  CG2 VAL A 189     7457   6856   7394    -57   -327   -624
ATOM   2896  H   VAL A 189       8.425  -8.270  -0.076  1.00 68.82           H  
ATOM   2897  HA  VAL A 189       7.036  -6.350  -1.877  1.00 64.84           H  
ATOM   2898  HB  VAL A 189       8.230  -5.684   0.800  1.00 61.60           H  
ATOM   2899 HG11 VAL A 189       7.802  -3.266   0.278  1.00 63.74           H  
ATOM   2900 HG12 VAL A 189       9.103  -3.951  -0.667  1.00 63.74           H  
ATOM   2901 HG13 VAL A 189       7.517  -3.710  -1.400  1.00 63.74           H  
ATOM   2902 HG21 VAL A 189       6.054  -4.698   1.329  1.00 57.13           H  
ATOM   2903 HG22 VAL A 189       5.472  -4.988  -0.305  1.00 57.13           H  
ATOM   2904 HG23 VAL A 189       5.765  -6.329   0.779  1.00 57.13           H  
ATOM   2905  N   LEU A 190      10.250  -6.637  -1.164  1.00 74.91           N  
ANISOU 2905  N   LEU A 190     9046   9040  10376   -384    288   -250
ATOM   2906  CA  LEU A 190      11.599  -6.406  -1.670  1.00 79.24           C  
ANISOU 2906  CA  LEU A 190     9417   9559  11133   -537    468   -117
ATOM   2907  C   LEU A 190      11.990  -7.291  -2.883  1.00 80.23           C  
ANISOU 2907  C   LEU A 190     9530   9589  11365   -467    881   -126
ATOM   2908  O   LEU A 190      12.440  -6.705  -3.868  1.00 83.04           O  
ANISOU 2908  O   LEU A 190    10020   9850  11682   -586   1071   -128
ATOM   2909  CB  LEU A 190      12.606  -6.447  -0.493  1.00 89.29           C  
ANISOU 2909  CB  LEU A 190    10266  10977  12683   -612    326     88
ATOM   2910  CG  LEU A 190      13.855  -5.557  -0.662  1.00 78.50           C  
ANISOU 2910  CG  LEU A 190     8762   9650  11413   -893    218    207
ATOM   2911  CD1 LEU A 190      13.509  -4.056  -0.676  1.00 74.94           C  
ANISOU 2911  CD1 LEU A 190     8714   9113  10645  -1050    -19     63
ATOM   2912  CD2 LEU A 190      14.865  -5.848   0.460  1.00 67.94           C  
ANISOU 2912  CD2 LEU A 190     6974   8518  10324   -958     10    425
ATOM   2913  H   LEU A 190      10.163  -6.863  -0.181  1.00 74.91           H  
ATOM   2914  HA  LEU A 190      11.562  -5.384  -2.045  1.00 79.24           H  
ATOM   2915  HB3 LEU A 190      12.929  -7.464  -0.293  1.00 89.29           H  
ATOM   2916  HB2 LEU A 190      12.103  -6.131   0.423  1.00 89.29           H  
ATOM   2917  HG  LEU A 190      14.335  -5.806  -1.609  1.00 78.50           H  
ATOM   2918 HD11 LEU A 190      14.413  -3.445  -0.681  1.00 74.94           H  
ATOM   2919 HD12 LEU A 190      12.937  -3.771  -1.558  1.00 74.94           H  
ATOM   2920 HD13 LEU A 190      12.928  -3.776   0.201  1.00 74.94           H  
ATOM   2921 HD21 LEU A 190      15.768  -5.248   0.343  1.00 67.94           H  
ATOM   2922 HD22 LEU A 190      14.442  -5.626   1.441  1.00 67.94           H  
ATOM   2923 HD23 LEU A 190      15.167  -6.896   0.459  1.00 67.94           H  
ATOM   2924  N   PRO A 191      11.805  -8.639  -2.898  1.00 82.49           N  
ANISOU 2924  N   PRO A 191     9708   9868  11768   -294   1066   -137
ATOM   2925  CA  PRO A 191      11.980  -9.447  -4.118  1.00 88.77           C  
ANISOU 2925  CA  PRO A 191    10563  10531  12633   -248   1504   -172
ATOM   2926  C   PRO A 191      11.064  -9.042  -5.301  1.00 83.30           C  
ANISOU 2926  C   PRO A 191    10324   9742  11582   -307   1575   -365
ATOM   2927  O   PRO A 191      11.630  -8.815  -6.366  1.00 88.74           O  
ANISOU 2927  O   PRO A 191    11129  10329  12261   -388   1872   -359
ATOM   2928  CB  PRO A 191      11.811 -10.921  -3.733  1.00 91.42           C  
ANISOU 2928  CB  PRO A 191    10788  10847  13102    -60   1633   -185
ATOM   2929  CG  PRO A 191      11.690 -10.945  -2.220  1.00 87.30           C  
ANISOU 2929  CG  PRO A 191     9965  10472  12733    -11   1326    -31
ATOM   2930  CD  PRO A 191      11.525  -9.497  -1.746  1.00 80.26           C  
ANISOU 2930  CD  PRO A 191     9230   9672  11594   -149    933    -88
ATOM   2931  HA  PRO A 191      13.016  -9.309  -4.433  1.00 88.77           H  
ATOM   2932  HB3 PRO A 191      12.674 -11.504  -4.055  1.00 91.42           H  
ATOM   2933  HB2 PRO A 191      10.945 -11.391  -4.198  1.00 91.42           H  
ATOM   2934  HG3 PRO A 191      12.604 -11.359  -1.793  1.00 87.30           H  
ATOM   2935  HG2 PRO A 191      10.880 -11.592  -1.901  1.00 87.30           H  
ATOM   2936  HD2 PRO A 191      10.511  -9.332  -1.385  1.00 80.26           H  
ATOM   2937  HD3 PRO A 191      12.205  -9.314  -0.920  1.00 80.26           H  
ATOM   2938  N   PRO A 192       9.718  -8.880  -5.173  1.00 68.53           N  
ANISOU 2938  N   PRO A 192     8714   7913   9412   -266   1319   -517
ATOM   2939  CA  PRO A 192       8.856  -8.275  -6.212  1.00 67.89           C  
ANISOU 2939  CA  PRO A 192     9038   7775   8981   -318   1338   -650
ATOM   2940  C   PRO A 192       9.352  -6.953  -6.832  1.00 71.26           C  
ANISOU 2940  C   PRO A 192     9609   8141   9324   -451   1322   -574
ATOM   2941  O   PRO A 192       9.265  -6.802  -8.048  1.00 78.46           O  
ANISOU 2941  O   PRO A 192    10801   8962  10047   -516   1520   -612
ATOM   2942  CB  PRO A 192       7.491  -8.066  -5.546  1.00 60.57           C  
ANISOU 2942  CB  PRO A 192     8238   6952   7824   -229   1002   -762
ATOM   2943  CG  PRO A 192       7.430  -9.137  -4.478  1.00 61.93           C  
ANISOU 2943  CG  PRO A 192     8143   7184   8203   -135    981   -753
ATOM   2944  CD  PRO A 192       8.885  -9.369  -4.067  1.00 66.73           C  
ANISOU 2944  CD  PRO A 192     8426   7787   9140   -158   1045   -568
ATOM   2945  HA  PRO A 192       8.753  -9.015  -7.009  1.00 67.89           H  
ATOM   2946  HB3 PRO A 192       6.663  -8.133  -6.252  1.00 60.57           H  
ATOM   2947  HB2 PRO A 192       7.433  -7.088  -5.065  1.00 60.57           H  
ATOM   2948  HG3 PRO A 192       7.025 -10.052  -4.911  1.00 61.93           H  
ATOM   2949  HG2 PRO A 192       6.791  -8.859  -3.641  1.00 61.93           H  
ATOM   2950  HD2 PRO A 192       9.105  -8.824  -3.156  1.00 66.73           H  
ATOM   2951  HD3 PRO A 192       9.040 -10.425  -3.858  1.00 66.73           H  
ATOM   2952  N   LEU A 193       9.910  -6.033  -6.022  1.00 70.26           N  
ANISOU 2952  N   LEU A 193     9334   8051   9310   -517   1102   -470
ATOM   2953  CA  LEU A 193      10.502  -4.773  -6.485  1.00 76.06           C  
ANISOU 2953  CA  LEU A 193    10213   8694   9993   -686   1117   -397
ATOM   2954  C   LEU A 193      11.793  -5.001  -7.291  1.00 75.06           C  
ANISOU 2954  C   LEU A 193     9952   8495  10073   -805   1511   -299
ATOM   2955  O   LEU A 193      11.981  -4.344  -8.312  1.00 88.64           O  
ANISOU 2955  O   LEU A 193    11948  10096  11636   -904   1703   -298
ATOM   2956  CB  LEU A 193      10.819  -3.847  -5.287  1.00 85.94           C  
ANISOU 2956  CB  LEU A 193    11326   9989  11340   -787    822   -324
ATOM   2957  CG  LEU A 193       9.598  -3.252  -4.548  1.00 79.10           C  
ANISOU 2957  CG  LEU A 193    10627   9159  10268   -678    475   -413
ATOM   2958  CD1 LEU A 193      10.057  -2.473  -3.304  1.00 77.28           C  
ANISOU 2958  CD1 LEU A 193    10319   8934  10110   -836    242   -355
ATOM   2959  CD2 LEU A 193       8.726  -2.369  -5.452  1.00 75.75           C  
ANISOU 2959  CD2 LEU A 193    10634   8640   9509   -589    433   -498
ATOM   2960  H   LEU A 193       9.932  -6.216  -5.027  1.00 70.26           H  
ATOM   2961  HA  LEU A 193       9.791  -4.280  -7.150  1.00 76.06           H  
ATOM   2962  HB3 LEU A 193      11.437  -3.014  -5.628  1.00 85.94           H  
ATOM   2963  HB2 LEU A 193      11.435  -4.389  -4.569  1.00 85.94           H  
ATOM   2964  HG  LEU A 193       8.959  -4.061  -4.207  1.00 79.10           H  
ATOM   2965 HD11 LEU A 193       9.205  -2.076  -2.752  1.00 77.28           H  
ATOM   2966 HD12 LEU A 193      10.618  -3.113  -2.623  1.00 77.28           H  
ATOM   2967 HD13 LEU A 193      10.696  -1.632  -3.576  1.00 77.28           H  
ATOM   2968 HD21 LEU A 193       7.952  -1.857  -4.878  1.00 75.75           H  
ATOM   2969 HD22 LEU A 193       9.324  -1.613  -5.959  1.00 75.75           H  
ATOM   2970 HD23 LEU A 193       8.216  -2.956  -6.216  1.00 75.75           H  
ATOM   2971  N   LEU A 194      12.656  -5.946  -6.874  1.00 71.67           N  
ANISOU 2971  N   LEU A 194     9097   8133  10002   -778   1658   -194
ATOM   2972  CA  LEU A 194      13.888  -6.325  -7.574  1.00 80.49           C  
ANISOU 2972  CA  LEU A 194    10022   9188  11372   -854   2081    -77
ATOM   2973  C   LEU A 194      13.595  -6.998  -8.926  1.00 89.14           C  
ANISOU 2973  C   LEU A 194    11454  10146  12270   -796   2464   -198
ATOM   2974  O   LEU A 194      14.273  -6.700  -9.908  1.00 95.94           O  
ANISOU 2974  O   LEU A 194    12462  10898  13094   -917   2777   -163
ATOM   2975  CB  LEU A 194      14.723  -7.252  -6.657  1.00 80.11           C  
ANISOU 2975  CB  LEU A 194     9434   9246  11756   -761   2162     83
ATOM   2976  CG  LEU A 194      16.100  -7.687  -7.222  1.00 91.57           C  
ANISOU 2976  CG  LEU A 194    10547  10667  13577   -792   2606    259
ATOM   2977  CD1 LEU A 194      17.172  -7.690  -6.123  1.00 94.53           C  
ANISOU 2977  CD1 LEU A 194    10324  11230  14363   -818   2436    505
ATOM   2978  CD2 LEU A 194      16.051  -9.070  -7.898  1.00101.38           C  
ANISOU 2978  CD2 LEU A 194    11856  11782  14882   -587   3062    195
ATOM   2979  H   LEU A 194      12.434  -6.451  -6.027  1.00 71.67           H  
ATOM   2980  HA  LEU A 194      14.462  -5.415  -7.763  1.00 80.49           H  
ATOM   2981  HB3 LEU A 194      14.149  -8.134  -6.374  1.00 80.11           H  
ATOM   2982  HB2 LEU A 194      14.881  -6.711  -5.723  1.00 80.11           H  
ATOM   2983  HG  LEU A 194      16.419  -6.956  -7.966  1.00 91.57           H  
ATOM   2984 HD11 LEU A 194      18.147  -7.973  -6.522  1.00 94.53           H  
ATOM   2985 HD12 LEU A 194      17.280  -6.702  -5.674  1.00 94.53           H  
ATOM   2986 HD13 LEU A 194      16.922  -8.392  -5.327  1.00 94.53           H  
ATOM   2987 HD21 LEU A 194      17.026  -9.342  -8.301  1.00101.38           H  
ATOM   2988 HD22 LEU A 194      15.761  -9.845  -7.188  1.00101.38           H  
ATOM   2989 HD23 LEU A 194      15.343  -9.104  -8.724  1.00101.38           H  
ATOM   2990  N   LEU A 195      12.569  -7.866  -8.990  1.00 87.81           N  
ANISOU 2990  N   LEU A 195    11438   9979  11948   -643   2449   -348
ATOM   2991  CA  LEU A 195      12.122  -8.529 -10.215  1.00 96.54           C  
ANISOU 2991  CA  LEU A 195    12913  10963  12806   -633   2776   -493
ATOM   2992  C   LEU A 195      11.493  -7.534 -11.200  1.00 91.99           C  
ANISOU 2992  C   LEU A 195    12805  10340  11808   -748   2686   -556
ATOM   2993  O   LEU A 195      11.706  -7.675 -12.399  1.00 89.89           O  
ANISOU 2993  O   LEU A 195    12825   9956  11374   -827   3030   -588
ATOM   2994  CB  LEU A 195      11.096  -9.634  -9.882  1.00 88.49           C  
ANISOU 2994  CB  LEU A 195    11977   9967  11677   -505   2707   -657
ATOM   2995  CG  LEU A 195      11.648 -10.829  -9.071  1.00 77.51           C  
ANISOU 2995  CG  LEU A 195    10186   8587  10679   -360   2816   -584
ATOM   2996  CD1 LEU A 195      10.514 -11.807  -8.729  1.00 67.89           C  
ANISOU 2996  CD1 LEU A 195     9139   7343   9315   -284   2814   -770
ATOM   2997  CD2 LEU A 195      12.800 -11.559  -9.778  1.00 88.25           C  
ANISOU 2997  CD2 LEU A 195    11310   9827  12392   -328   3322   -446
ATOM   2998  H   LEU A 195      12.065  -8.073  -8.137  1.00 87.81           H  
ATOM   2999  HA  LEU A 195      12.988  -8.967 -10.712  1.00 96.54           H  
ATOM   3000  HB3 LEU A 195      10.670 -10.020 -10.810  1.00 88.49           H  
ATOM   3001  HB2 LEU A 195      10.260  -9.191  -9.338  1.00 88.49           H  
ATOM   3002  HG  LEU A 195      12.049 -10.462  -8.131  1.00 77.51           H  
ATOM   3003 HD11 LEU A 195      10.877 -12.632  -8.115  1.00 67.89           H  
ATOM   3004 HD12 LEU A 195       9.722 -11.310  -8.168  1.00 67.89           H  
ATOM   3005 HD13 LEU A 195      10.070 -12.232  -9.630  1.00 67.89           H  
ATOM   3006 HD21 LEU A 195      13.104 -12.444  -9.217  1.00 88.25           H  
ATOM   3007 HD22 LEU A 195      12.512 -11.884 -10.778  1.00 88.25           H  
ATOM   3008 HD23 LEU A 195      13.683 -10.927  -9.869  1.00 88.25           H  
ATOM   3009  N   MET A 196      10.786  -6.503 -10.706  1.00 85.83           N  
ANISOU 3009  N   MET A 196    12130   9637  10844   -745   2247   -560
ATOM   3010  CA  MET A 196      10.227  -5.418 -11.510  1.00 86.49           C  
ANISOU 3010  CA  MET A 196    12648   9662  10552   -815   2154   -568
ATOM   3011  C   MET A 196      11.312  -4.511 -12.114  1.00 88.79           C  
ANISOU 3011  C   MET A 196    12974   9825  10938   -989   2410   -429
ATOM   3012  O   MET A 196      11.164  -4.091 -13.260  1.00100.10           O  
ANISOU 3012  O   MET A 196    14796  11150  12088  -1067   2590   -425
ATOM   3013  CB  MET A 196       9.295  -4.564 -10.636  1.00 87.47           C  
ANISOU 3013  CB  MET A 196    12846   9864  10522   -733   1677   -574
ATOM   3014  CG  MET A 196       7.879  -5.141 -10.544  1.00105.03           C  
ANISOU 3014  CG  MET A 196    15096  12225  12585   -579   1432   -707
ATOM   3015  SD  MET A 196       6.749  -4.173  -9.520  1.00118.65           S  
ANISOU 3015  SD  MET A 196    16961  14022  14096   -445    956   -694
ATOM   3016  CE  MET A 196       6.545  -2.758 -10.623  1.00120.44           C  
ANISOU 3016  CE  MET A 196    17692  14139  13933   -484    998   -625
ATOM   3017  H   MET A 196      10.645  -6.457  -9.705  1.00 85.83           H  
ATOM   3018  HA  MET A 196       9.655  -5.845 -12.336  1.00 86.49           H  
ATOM   3019  HB3 MET A 196       9.233  -3.561 -11.055  1.00 87.47           H  
ATOM   3020  HB2 MET A 196       9.707  -4.439  -9.636  1.00 87.47           H  
ATOM   3021  HG3 MET A 196       7.923  -6.140 -10.121  1.00105.03           H  
ATOM   3022  HG2 MET A 196       7.449  -5.244 -11.540  1.00105.03           H  
ATOM   3023  HE1 MET A 196       5.954  -1.994 -10.128  1.00120.44           H  
ATOM   3024  HE2 MET A 196       7.510  -2.315 -10.853  1.00120.44           H  
ATOM   3025  HE3 MET A 196       6.064  -3.047 -11.555  1.00120.44           H  
ATOM   3026  N   VAL A 197      12.402  -4.240 -11.371  1.00 89.99           N  
ANISOU 3026  N   VAL A 197    12720   9997  11476  -1071   2423   -302
ATOM   3027  CA  VAL A 197      13.581  -3.502 -11.840  1.00 90.75           C  
ANISOU 3027  CA  VAL A 197    12774   9989  11718  -1280   2686   -162
ATOM   3028  C   VAL A 197      14.283  -4.259 -12.980  1.00 97.03           C  
ANISOU 3028  C   VAL A 197    13632  10689  12545  -1306   3234   -156
ATOM   3029  O   VAL A 197      14.591  -3.645 -14.000  1.00 99.76           O  
ANISOU 3029  O   VAL A 197    14306  10901  12697  -1437   3489   -122
ATOM   3030  CB  VAL A 197      14.533  -3.200 -10.646  1.00 80.83           C  
ANISOU 3030  CB  VAL A 197    10994   8827  10891  -1391   2565    -24
ATOM   3031  CG1 VAL A 197      15.962  -2.778 -11.054  1.00 78.92           C  
ANISOU 3031  CG1 VAL A 197    10620   8506  10860  -1639   2884    129
ATOM   3032  CG2 VAL A 197      13.940  -2.113  -9.734  1.00 78.04           C  
ANISOU 3032  CG2 VAL A 197    10701   8519  10433  -1413   2068    -48
ATOM   3033  H   VAL A 197      12.435  -4.605 -10.428  1.00 89.99           H  
ATOM   3034  HA  VAL A 197      13.238  -2.551 -12.253  1.00 90.75           H  
ATOM   3035  HB  VAL A 197      14.631  -4.107 -10.050  1.00 80.83           H  
ATOM   3036 HG11 VAL A 197      16.548  -2.489 -10.181  1.00 78.92           H  
ATOM   3037 HG12 VAL A 197      16.508  -3.587 -11.540  1.00 78.92           H  
ATOM   3038 HG13 VAL A 197      15.944  -1.926 -11.736  1.00 78.92           H  
ATOM   3039 HG21 VAL A 197      14.512  -2.019  -8.810  1.00 78.04           H  
ATOM   3040 HG22 VAL A 197      13.948  -1.142 -10.228  1.00 78.04           H  
ATOM   3041 HG23 VAL A 197      12.907  -2.320  -9.461  1.00 78.04           H  
ATOM   3042  N   LEU A 198      14.485  -5.582 -12.833  1.00103.21           N  
ANISOU 3042  N   LEU A 198    14137  11514  13562  -1174   3458   -187
ATOM   3043  CA  LEU A 198      15.056  -6.449 -13.865  1.00107.57           C  
ANISOU 3043  CA  LEU A 198    14780  11941  14149  -1174   4040   -201
ATOM   3044  C   LEU A 198      14.167  -6.507 -15.114  1.00103.64           C  
ANISOU 3044  C   LEU A 198    14929  11339  13109  -1196   4142   -362
ATOM   3045  O   LEU A 198      14.678  -6.320 -16.213  1.00107.95           O  
ANISOU 3045  O   LEU A 198    15751  11750  13516  -1308   4558   -340
ATOM   3046  CB  LEU A 198      15.278  -7.874 -13.314  1.00109.18           C  
ANISOU 3046  CB  LEU A 198    14637  12170  14678   -988   4250   -218
ATOM   3047  CG  LEU A 198      16.417  -8.007 -12.280  1.00103.42           C  
ANISOU 3047  CG  LEU A 198    13229  11553  14513   -945   4239     -3
ATOM   3048  CD1 LEU A 198      16.367  -9.388 -11.612  1.00106.05           C  
ANISOU 3048  CD1 LEU A 198    13298  11902  15094   -706   4337    -18
ATOM   3049  CD2 LEU A 198      17.805  -7.764 -12.898  1.00 98.88           C  
ANISOU 3049  CD2 LEU A 198    12406  10921  14242  -1066   4704    181
ATOM   3050  H   LEU A 198      14.208  -6.015 -11.962  1.00103.21           H  
ATOM   3051  HA  LEU A 198      16.011  -6.023 -14.175  1.00107.57           H  
ATOM   3052  HB3 LEU A 198      15.486  -8.559 -14.138  1.00109.18           H  
ATOM   3053  HB2 LEU A 198      14.347  -8.228 -12.869  1.00109.18           H  
ATOM   3054  HG  LEU A 198      16.269  -7.262 -11.499  1.00103.42           H  
ATOM   3055 HD11 LEU A 198      17.139  -9.485 -10.848  1.00106.05           H  
ATOM   3056 HD12 LEU A 198      15.405  -9.556 -11.128  1.00106.05           H  
ATOM   3057 HD13 LEU A 198      16.517 -10.187 -12.339  1.00106.05           H  
ATOM   3058 HD21 LEU A 198      18.592  -7.918 -12.159  1.00 98.88           H  
ATOM   3059 HD22 LEU A 198      17.995  -8.445 -13.729  1.00 98.88           H  
ATOM   3060 HD23 LEU A 198      17.914  -6.746 -13.268  1.00 98.88           H  
ATOM   3061  N   ILE A 199      12.846  -6.699 -14.946  1.00 90.16           N  
ANISOU 3061  N   ILE A 199    13463   9712  11080  -1104   3757   -510
ATOM   3062  CA  ILE A 199      11.847  -6.694 -16.016  1.00 83.54           C  
ANISOU 3062  CA  ILE A 199    13207   8832   9700  -1137   3767   -649
ATOM   3063  C   ILE A 199      11.856  -5.378 -16.819  1.00 97.43           C  
ANISOU 3063  C   ILE A 199    15334  10515  11170  -1266   3748   -542
ATOM   3064  O   ILE A 199      11.947  -5.441 -18.042  1.00114.59           O  
ANISOU 3064  O   ILE A 199    17913  12573  13054  -1366   4090   -558
ATOM   3065  CB  ILE A 199      10.444  -7.060 -15.451  1.00 85.46           C  
ANISOU 3065  CB  ILE A 199    13538   9227   9704  -1027   3286   -787
ATOM   3066  CG1 ILE A 199      10.360  -8.561 -15.079  1.00102.09           C  
ANISOU 3066  CG1 ILE A 199    15442  11353  11996   -940   3418   -925
ATOM   3067  CG2 ILE A 199       9.307  -6.723 -16.428  1.00 73.80           C  
ANISOU 3067  CG2 ILE A 199    12622   7772   7647  -1081   3145   -867
ATOM   3068  CD1 ILE A 199       9.179  -8.915 -14.158  1.00110.11           C  
ANISOU 3068  CD1 ILE A 199    16483  12526  12827   -863   2971  -1055
ATOM   3069  H   ILE A 199      12.505  -6.850 -14.004  1.00 90.16           H  
ATOM   3070  HA  ILE A 199      12.133  -7.480 -16.718  1.00 83.54           H  
ATOM   3071  HB  ILE A 199      10.281  -6.473 -14.548  1.00 85.46           H  
ATOM   3072 HG13 ILE A 199      11.279  -8.877 -14.588  1.00102.09           H  
ATOM   3073 HG12 ILE A 199      10.304  -9.163 -15.987  1.00102.09           H  
ATOM   3074 HG21 ILE A 199       8.364  -7.131 -16.081  1.00 73.80           H  
ATOM   3075 HG22 ILE A 199       9.161  -5.649 -16.547  1.00 73.80           H  
ATOM   3076 HG23 ILE A 199       9.512  -7.148 -17.406  1.00 73.80           H  
ATOM   3077 HD11 ILE A 199       9.238  -9.956 -13.841  1.00110.11           H  
ATOM   3078 HD12 ILE A 199       9.175  -8.298 -13.259  1.00110.11           H  
ATOM   3079 HD13 ILE A 199       8.218  -8.786 -14.654  1.00110.11           H  
ATOM   3080  N   TYR A 200      11.787  -4.206 -16.160  1.00 90.67           N  
ANISOU 3080  N   TYR A 200    14383   9697  10371  -1270   3373   -430
ATOM   3081  CA  TYR A 200      11.757  -2.907 -16.840  1.00 82.04           C  
ANISOU 3081  CA  TYR A 200    13680   8490   9002  -1377   3349   -316
ATOM   3082  C   TYR A 200      13.093  -2.526 -17.501  1.00 91.51           C  
ANISOU 3082  C   TYR A 200    14864   9530  10377  -1571   3861   -194
ATOM   3083  O   TYR A 200      13.065  -1.833 -18.517  1.00119.09           O  
ANISOU 3083  O   TYR A 200    18815  12890  13544  -1675   4054   -133
ATOM   3084  CB  TYR A 200      11.315  -1.783 -15.877  1.00 77.88           C  
ANISOU 3084  CB  TYR A 200    13070   7988   8533  -1338   2889   -237
ATOM   3085  CG  TYR A 200       9.823  -1.743 -15.575  1.00 87.40           C  
ANISOU 3085  CG  TYR A 200    14459   9317   9432  -1143   2427   -315
ATOM   3086  CD1 TYR A 200       8.870  -1.782 -16.620  1.00 90.40           C  
ANISOU 3086  CD1 TYR A 200    15291   9724   9335  -1089   2375   -349
ATOM   3087  CD2 TYR A 200       9.378  -1.636 -14.241  1.00106.73           C  
ANISOU 3087  CD2 TYR A 200    16616  11874  12062  -1019   2046   -343
ATOM   3088  CE1 TYR A 200       7.493  -1.762 -16.329  1.00 98.40           C  
ANISOU 3088  CE1 TYR A 200    16400  10889  10099   -911   1941   -392
ATOM   3089  CE2 TYR A 200       8.002  -1.602 -13.952  1.00114.54           C  
ANISOU 3089  CE2 TYR A 200    17726  12986  12806   -829   1663   -399
ATOM   3090  CZ  TYR A 200       7.058  -1.682 -14.993  1.00104.88           C  
ANISOU 3090  CZ  TYR A 200    16892  11809  11150   -773   1606   -415
ATOM   3091  OH  TYR A 200       5.726  -1.689 -14.705  1.00 99.35           O  
ANISOU 3091  OH  TYR A 200    16242  11268  10237   -585   1212   -443
ATOM   3092  H   TYR A 200      11.711  -4.214 -15.150  1.00 90.67           H  
ATOM   3093  HA  TYR A 200      11.033  -2.982 -17.646  1.00 82.04           H  
ATOM   3094  HB3 TYR A 200      11.556  -0.808 -16.304  1.00 77.88           H  
ATOM   3095  HB2 TYR A 200      11.883  -1.847 -14.948  1.00 77.88           H  
ATOM   3096  HD1 TYR A 200       9.182  -1.830 -17.652  1.00 90.40           H  
ATOM   3097  HD2 TYR A 200      10.092  -1.582 -13.432  1.00106.73           H  
ATOM   3098  HE1 TYR A 200       6.771  -1.810 -17.132  1.00 98.40           H  
ATOM   3099  HE2 TYR A 200       7.674  -1.517 -12.930  1.00114.54           H  
ATOM   3100  HH  TYR A 200       5.542  -1.611 -13.781  1.00 99.35           H  
ATOM   3101  N   LEU A 201      14.240  -3.022 -16.998  1.00 87.51           N  
ANISOU 3101  N   LEU A 201    13827   9043  10382  -1620   4090   -135
ATOM   3102  CA  LEU A 201      15.540  -2.888 -17.663  1.00 99.46           C  
ANISOU 3102  CA  LEU A 201    15254  10432  12106  -1796   4635    -14
ATOM   3103  C   LEU A 201      15.601  -3.717 -18.955  1.00 99.63           C  
ANISOU 3103  C   LEU A 201    15660  10345  11849  -1786   5137   -102
ATOM   3104  O   LEU A 201      16.141  -3.227 -19.945  1.00 93.11           O  
ANISOU 3104  O   LEU A 201    15163   9370  10843  -1939   5509    -27
ATOM   3105  CB  LEU A 201      16.687  -3.333 -16.728  1.00112.02           C  
ANISOU 3105  CB  LEU A 201    16131  12113  14317  -1809   4769     86
ATOM   3106  CG  LEU A 201      17.095  -2.302 -15.655  1.00116.54           C  
ANISOU 3106  CG  LEU A 201    16341  12750  15187  -1971   4452    227
ATOM   3107  CD1 LEU A 201      18.063  -2.943 -14.648  1.00119.68           C  
ANISOU 3107  CD1 LEU A 201    16016  13274  16181  -2001   4623    363
ATOM   3108  CD2 LEU A 201      17.722  -1.033 -16.260  1.00117.66           C  
ANISOU 3108  CD2 LEU A 201    16820  12724  15160  -2228   4571    329
ATOM   3109  H   LEU A 201      14.201  -3.579 -16.155  1.00 87.51           H  
ATOM   3110  HA  LEU A 201      15.677  -1.846 -17.951  1.00 99.46           H  
ATOM   3111  HB3 LEU A 201      17.577  -3.567 -17.315  1.00112.02           H  
ATOM   3112  HB2 LEU A 201      16.409  -4.271 -16.244  1.00112.02           H  
ATOM   3113  HG  LEU A 201      16.204  -1.996 -15.108  1.00116.54           H  
ATOM   3114 HD11 LEU A 201      18.329  -2.242 -13.856  1.00119.68           H  
ATOM   3115 HD12 LEU A 201      17.613  -3.814 -14.171  1.00119.68           H  
ATOM   3116 HD13 LEU A 201      18.985  -3.267 -15.132  1.00119.68           H  
ATOM   3117 HD21 LEU A 201      18.062  -0.357 -15.474  1.00117.66           H  
ATOM   3118 HD22 LEU A 201      18.583  -1.273 -16.883  1.00117.66           H  
ATOM   3119 HD23 LEU A 201      17.012  -0.474 -16.868  1.00117.66           H  
ATOM   3120  N   GLU A 202      15.007  -4.924 -18.968  1.00102.92           N  
ANISOU 3120  N   GLU A 202    16086  10817  12202  -1628   5171   -271
ATOM   3121  CA  GLU A 202      14.910  -5.768 -20.158  1.00110.05           C  
ANISOU 3121  CA  GLU A 202    17426  11599  12789  -1645   5646   -396
ATOM   3122  C   GLU A 202      13.898  -5.198 -21.169  1.00115.49           C  
ANISOU 3122  C   GLU A 202    18822  12248  12809  -1732   5492   -438
ATOM   3123  O   GLU A 202      14.184  -5.232 -22.361  1.00130.16           O  
ANISOU 3123  O   GLU A 202    21112  13964  14379  -1850   5940   -437
ATOM   3124  CB  GLU A 202      14.486  -7.201 -19.771  1.00110.21           C  
ANISOU 3124  CB  GLU A 202    17356  11663  12855  -1490   5671   -589
ATOM   3125  CG  GLU A 202      15.519  -8.000 -18.948  1.00123.06           C  
ANISOU 3125  CG  GLU A 202    18329  13301  15129  -1365   5908   -515
ATOM   3126  CD  GLU A 202      16.853  -8.240 -19.657  1.00136.11           C  
ANISOU 3126  CD  GLU A 202    19819  14804  17093  -1415   6611   -388
ATOM   3127  OE1 GLU A 202      16.827  -8.451 -20.889  1.00134.60           O  
ANISOU 3127  OE1 GLU A 202    20124  14450  16569  -1506   7074   -465
ATOM   3128  OE2 GLU A 202      17.879  -8.211 -18.944  1.00144.86           O1-
ANISOU 3128  OE2 GLU A 202    20296  15972  18773  -1370   6701   -201
ATOM   3129  H   GLU A 202      14.594  -5.272 -18.113  1.00102.92           H  
ATOM   3130  HA  GLU A 202      15.885  -5.799 -20.647  1.00110.05           H  
ATOM   3131  HB3 GLU A 202      14.298  -7.757 -20.687  1.00110.21           H  
ATOM   3132  HB2 GLU A 202      13.540  -7.183 -19.231  1.00110.21           H  
ATOM   3133  HG3 GLU A 202      15.101  -8.971 -18.682  1.00123.06           H  
ATOM   3134  HG2 GLU A 202      15.736  -7.494 -18.013  1.00123.06           H  
ATOM   3135  N   VAL A 203      12.763  -4.625 -20.720  1.00 96.15           N  
ANISOU 3135  N   VAL A 203    16499   9930  10105  -1661   4873   -454
ATOM   3136  CA  VAL A 203      11.772  -3.931 -21.558  1.00 87.33           C  
ANISOU 3136  CA  VAL A 203    16010   8811   8361  -1700   4661   -448
ATOM   3137  C   VAL A 203      12.409  -2.761 -22.329  1.00 86.95           C  
ANISOU 3137  C   VAL A 203    16230   8594   8213  -1843   4883   -246
ATOM   3138  O   VAL A 203      12.288  -2.710 -23.551  1.00 96.49           O  
ANISOU 3138  O   VAL A 203    17987   9701   8975  -1946   5153   -226
ATOM   3139  CB  VAL A 203      10.550  -3.480 -20.705  1.00 86.19           C  
ANISOU 3139  CB  VAL A 203    15841   8849   8057  -1550   3964   -463
ATOM   3140  CG1 VAL A 203       9.623  -2.449 -21.384  1.00 89.32           C  
ANISOU 3140  CG1 VAL A 203    16828   9257   7851  -1555   3719   -382
ATOM   3141  CG2 VAL A 203       9.688  -4.671 -20.259  1.00 89.45           C  
ANISOU 3141  CG2 VAL A 203    16062   9422   8504  -1450   3784   -670
ATOM   3142  H   VAL A 203      12.585  -4.654 -19.724  1.00 96.15           H  
ATOM   3143  HA  VAL A 203      11.425  -4.650 -22.302  1.00 87.33           H  
ATOM   3144  HB  VAL A 203      10.941  -2.998 -19.812  1.00 86.19           H  
ATOM   3145 HG11 VAL A 203       8.750  -2.243 -20.764  1.00 89.32           H  
ATOM   3146 HG12 VAL A 203      10.120  -1.492 -21.546  1.00 89.32           H  
ATOM   3147 HG13 VAL A 203       9.263  -2.809 -22.346  1.00 89.32           H  
ATOM   3148 HG21 VAL A 203       8.991  -4.383 -19.471  1.00 89.45           H  
ATOM   3149 HG22 VAL A 203       9.099  -5.035 -21.096  1.00 89.45           H  
ATOM   3150 HG23 VAL A 203      10.279  -5.505 -19.887  1.00 89.45           H  
ATOM   3151  N   PHE A 204      13.116  -1.857 -21.629  1.00 86.90           N  
ANISOU 3151  N   PHE A 204    15873   8547   8599  -1879   4777    -94
ATOM   3152  CA  PHE A 204      13.778  -0.698 -22.230  1.00 92.48           C  
ANISOU 3152  CA  PHE A 204    16820   9064   9252  -2055   5012     97
ATOM   3153  C   PHE A 204      14.992  -1.080 -23.093  1.00 99.04           C  
ANISOU 3153  C   PHE A 204    17702   9755  10173  -2222   5734    124
ATOM   3154  O   PHE A 204      15.277  -0.362 -24.049  1.00109.90           O  
ANISOU 3154  O   PHE A 204    19548  10967  11245  -2366   6032    234
ATOM   3155  CB  PHE A 204      14.240   0.278 -21.127  1.00102.33           C  
ANISOU 3155  CB  PHE A 204    17651  10290  10940  -2118   4784    219
ATOM   3156  CG  PHE A 204      13.145   1.026 -20.378  1.00116.18           C  
ANISOU 3156  CG  PHE A 204    19538  12089  12517  -1976   4172    238
ATOM   3157  CD1 PHE A 204      12.017   1.549 -21.052  1.00117.76           C  
ANISOU 3157  CD1 PHE A 204    20292  12287  12167  -1847   3929    258
ATOM   3158  CD2 PHE A 204      13.279   1.237 -18.989  1.00118.48           C  
ANISOU 3158  CD2 PHE A 204    19403  12430  13185  -1964   3849    249
ATOM   3159  CE1 PHE A 204      11.029   2.254 -20.339  1.00110.34           C  
ANISOU 3159  CE1 PHE A 204    19441  11382  11100  -1671   3407    301
ATOM   3160  CE2 PHE A 204      12.288   1.936 -18.276  1.00110.23           C  
ANISOU 3160  CE2 PHE A 204    18506  11396  11982  -1812   3351    260
ATOM   3161  CZ  PHE A 204      11.161   2.439 -18.951  1.00108.73           C  
ANISOU 3161  CZ  PHE A 204    18832  11192  11287  -1646   3146    293
ATOM   3162  H   PHE A 204      13.181  -1.963 -20.625  1.00 86.90           H  
ATOM   3163  HA  PHE A 204      13.073  -0.204 -22.899  1.00 92.48           H  
ATOM   3164  HB3 PHE A 204      14.883   1.046 -21.561  1.00102.33           H  
ATOM   3165  HB2 PHE A 204      14.862  -0.259 -20.408  1.00102.33           H  
ATOM   3166  HD1 PHE A 204      11.898   1.427 -22.117  1.00117.76           H  
ATOM   3167  HD2 PHE A 204      14.139   0.852 -18.461  1.00118.48           H  
ATOM   3168  HE1 PHE A 204      10.170   2.652 -20.859  1.00110.34           H  
ATOM   3169  HE2 PHE A 204      12.388   2.081 -17.211  1.00110.23           H  
ATOM   3170  HZ  PHE A 204      10.401   2.964 -18.396  1.00108.73           H  
ATOM   3171  N   ALA A 205      15.668  -2.208 -22.809  1.00102.17           N  
ANISOU 3171  N   ALA A 205    17632  10201  10987  -2188   6053     38
ATOM   3172  CA  ALA A 205      16.772  -2.729 -23.616  1.00112.29           C  
ANISOU 3172  CA  ALA A 205    18929  11344  12392  -2302   6800     64
ATOM   3173  C   ALA A 205      16.276  -3.308 -24.951  1.00120.53           C  
ANISOU 3173  C   ALA A 205    20618  12303  12872  -2275   6954    -83
ATOM   3174  O   ALA A 205      16.907  -3.068 -25.981  1.00135.19           O  
ANISOU 3174  O   ALA A 205    22740  14009  14618  -2363   7250    -41
ATOM   3175  CB  ALA A 205      17.498  -3.834 -22.832  1.00122.09           C  
ANISOU 3175  CB  ALA A 205    19511  12655  14221  -2193   7063     17
ATOM   3176  H   ALA A 205      15.390  -2.747 -22.000  1.00102.17           H  
ATOM   3177  HA  ALA A 205      17.478  -1.922 -23.822  1.00112.29           H  
ATOM   3178  HB1 ALA A 205      18.318  -4.257 -23.413  1.00122.09           H  
ATOM   3179  HB2 ALA A 205      17.929  -3.441 -21.911  1.00122.09           H  
ATOM   3180  HB3 ALA A 205      16.829  -4.652 -22.564  1.00122.09           H  
ATOM   3181  N   LEU A 206      15.137  -4.025 -24.943  1.00117.66           N  
ANISOU 3181  N   LEU A 206    20493  12046  12165  -2164   6693   -270
ATOM   3182  CA  LEU A 206      14.524  -4.617 -26.132  1.00110.99           C  
ANISOU 3182  CA  LEU A 206    20212  11140  10818  -2173   6718   -426
ATOM   3183  C   LEU A 206      13.878  -3.557 -27.036  1.00110.57           C  
ANISOU 3183  C   LEU A 206    20737  11053  10221  -2259   6478   -303
ATOM   3184  O   LEU A 206      14.053  -3.642 -28.249  1.00126.98           O  
ANISOU 3184  O   LEU A 206    23208  12993  12046  -2339   6714   -314
ATOM   3185  CB  LEU A 206      13.452  -5.655 -25.724  1.00101.45           C  
ANISOU 3185  CB  LEU A 206    19071  10080   9397  -2080   6401   -647
ATOM   3186  CG  LEU A 206      13.998  -6.957 -25.091  1.00 94.21           C  
ANISOU 3186  CG  LEU A 206    17640   9171   8985  -1965   6612   -777
ATOM   3187  CD1 LEU A 206      12.837  -7.843 -24.616  1.00 92.81           C  
ANISOU 3187  CD1 LEU A 206    17634   9098   8532  -1924   6300  -1011
ATOM   3188  CD2 LEU A 206      14.928  -7.745 -26.027  1.00 98.30           C  
ANISOU 3188  CD2 LEU A 206    17981   9470   9898  -1955   7221   -780
ATOM   3189  H   LEU A 206      14.680  -4.190 -24.055  1.00117.66           H  
ATOM   3190  HA  LEU A 206      15.301  -5.104 -26.722  1.00110.99           H  
ATOM   3191  HB3 LEU A 206      12.861  -5.930 -26.600  1.00101.45           H  
ATOM   3192  HB2 LEU A 206      12.748  -5.188 -25.033  1.00101.45           H  
ATOM   3193  HG  LEU A 206      14.597  -6.708 -24.221  1.00 94.21           H  
ATOM   3194 HD11 LEU A 206      13.200  -8.755 -24.142  1.00 92.81           H  
ATOM   3195 HD12 LEU A 206      12.216  -7.323 -23.886  1.00 92.81           H  
ATOM   3196 HD13 LEU A 206      12.200  -8.133 -25.451  1.00 92.81           H  
ATOM   3197 HD21 LEU A 206      15.223  -8.692 -25.574  1.00 98.30           H  
ATOM   3198 HD22 LEU A 206      14.441  -7.969 -26.976  1.00 98.30           H  
ATOM   3199 HD23 LEU A 206      15.847  -7.200 -26.240  1.00 98.30           H  
ATOM   3200  N   ILE A 207      13.189  -2.544 -26.474  1.00101.15           N  
ANISOU 3200  N   ILE A 207    19616   9969   8849  -2224   6013   -169
ATOM   3201  CA  ILE A 207      12.600  -1.431 -27.233  1.00104.04           C  
ANISOU 3201  CA  ILE A 207    20504  10284   8743  -2251   5758     -8
ATOM   3202  C   ILE A 207      13.696  -0.545 -27.863  1.00118.55           C  
ANISOU 3202  C   ILE A 207    22389  11891  10762  -2389   6171    158
ATOM   3203  O   ILE A 207      13.526  -0.102 -28.999  1.00124.25           O  
ANISOU 3203  O   ILE A 207    23594  12506  11110  -2438   6201    234
ATOM   3204  CB  ILE A 207      11.656  -0.584 -26.330  1.00115.73           C  
ANISOU 3204  CB  ILE A 207    22010  11892  10072  -2134   5188    123
ATOM   3205  CG1 ILE A 207      10.431  -1.388 -25.830  1.00113.12           C  
ANISOU 3205  CG1 ILE A 207    21562  11821   9600  -1979   4708    -67
ATOM   3206  CG2 ILE A 207      11.160   0.697 -27.036  1.00124.34           C  
ANISOU 3206  CG2 ILE A 207    23607  12900  10735  -2108   4927    329
ATOM   3207  CD1 ILE A 207       9.694  -0.694 -24.671  1.00 95.16           C  
ANISOU 3207  CD1 ILE A 207    19120   9685   7353  -1778   4025     26
ATOM   3208  H   ILE A 207      13.074  -2.537 -25.469  1.00101.15           H  
ATOM   3209  HA  ILE A 207      12.008  -1.853 -28.047  1.00104.04           H  
ATOM   3210  HB  ILE A 207      12.230  -0.276 -25.454  1.00115.73           H  
ATOM   3211 HG13 ILE A 207      10.734  -2.379 -25.497  1.00113.12           H  
ATOM   3212 HG12 ILE A 207       9.737  -1.564 -26.653  1.00113.12           H  
ATOM   3213 HG21 ILE A 207      10.442   1.223 -26.420  1.00124.34           H  
ATOM   3214 HG22 ILE A 207      11.961   1.410 -27.231  1.00124.34           H  
ATOM   3215 HG23 ILE A 207      10.672   0.468 -27.985  1.00124.34           H  
ATOM   3216 HD11 ILE A 207       8.941  -1.336 -24.228  1.00 95.16           H  
ATOM   3217 HD12 ILE A 207      10.383  -0.408 -23.876  1.00 95.16           H  
ATOM   3218 HD13 ILE A 207       9.170   0.198 -25.004  1.00 95.16           H  
ATOM   3219  N   ARG A 208      14.812  -0.305 -27.149  1.00129.57           N  
ANISOU 3219  N   ARG A 208    23260  13223  12748  -2465   6478    222
ATOM   3220  CA  ARG A 208      15.934   0.503 -27.630  1.00138.28           C  
ANISOU 3220  CA  ARG A 208    24336  14136  14068  -2621   6853    365
ATOM   3221  C   ARG A 208      16.680  -0.180 -28.788  1.00139.35           C  
ANISOU 3221  C   ARG A 208    24607  14163  14177  -2658   7359    259
ATOM   3222  O   ARG A 208      17.023   0.497 -29.757  1.00147.32           O  
ANISOU 3222  O   ARG A 208    25990  15019  14968  -2754   7558    344
ATOM   3223  CB  ARG A 208      16.899   0.806 -26.462  1.00143.62           C  
ANISOU 3223  CB  ARG A 208    24337  14821  15412  -2719   6973    464
ATOM   3224  CG  ARG A 208      18.101   1.689 -26.850  1.00153.73           C  
ANISOU 3224  CG  ARG A 208    25528  15941  16943  -2912   7307    612
ATOM   3225  CD  ARG A 208      18.937   2.130 -25.644  1.00158.90           C  
ANISOU 3225  CD  ARG A 208    25527  16637  18209  -3058   7267    726
ATOM   3226  NE  ARG A 208      19.978   3.082 -26.057  1.00167.36           N  
ANISOU 3226  NE  ARG A 208    26549  17572  19469  -3281   7516    868
ATOM   3227  CZ  ARG A 208      20.794   3.762 -25.235  1.00156.45           C  
ANISOU 3227  CZ  ARG A 208    24666  16209  18569  -3487   7465    983
ATOM   3228  NH1 ARG A 208      20.731   3.606 -23.905  1.00141.23           N  
ANISOU 3228  NH1 ARG A 208    22252  14425  16984  -3491   7167    975
ATOM   3229  NH2 ARG A 208      21.688   4.613 -25.755  1.00156.92           N1+
ANISOU 3229  NH2 ARG A 208    24716  16148  18757  -3712   7698   1102
ATOM   3230  H   ARG A 208      14.884  -0.693 -26.218  1.00129.57           H  
ATOM   3231  HA  ARG A 208      15.533   1.450 -27.998  1.00138.28           H  
ATOM   3232  HB3 ARG A 208      17.258  -0.124 -26.017  1.00143.62           H  
ATOM   3233  HB2 ARG A 208      16.338   1.323 -25.683  1.00143.62           H  
ATOM   3234  HG3 ARG A 208      17.737   2.573 -27.377  1.00153.73           H  
ATOM   3235  HG2 ARG A 208      18.749   1.159 -27.548  1.00153.73           H  
ATOM   3236  HD3 ARG A 208      19.401   1.268 -25.164  1.00158.90           H  
ATOM   3237  HD2 ARG A 208      18.298   2.612 -24.903  1.00158.90           H  
ATOM   3238  HE  ARG A 208      20.075   3.221 -27.053  1.00167.36           H  
ATOM   3239 HH12 ARG A 208      21.348   4.121 -23.294  1.00141.23           H  
ATOM   3240 HH11 ARG A 208      20.060   2.966 -23.505  1.00141.23           H  
ATOM   3241 HH22 ARG A 208      22.310   5.133 -25.153  1.00156.92           H  
ATOM   3242 HH21 ARG A 208      21.749   4.745 -26.754  1.00156.92           H  
ATOM   3243  N   LYS A 209      16.906  -1.506 -28.708  1.00133.26           N  
ANISOU 3243  N   LYS A 209    23562  13443  13627  -2575   7585     78
ATOM   3244  CA  LYS A 209      17.589  -2.269 -29.754  1.00139.95           C  
ANISOU 3244  CA  LYS A 209    24565  14143  14467  -2595   8088    -27
ATOM   3245  C   LYS A 209      16.695  -2.501 -30.990  1.00153.69           C  
ANISOU 3245  C   LYS A 209    27056  15825  15515  -2626   7966   -113
ATOM   3246  O   LYS A 209      17.220  -2.580 -32.101  1.00185.09           O  
ANISOU 3246  O   LYS A 209    31360  19632  19336  -2710   8336   -111
ATOM   3247  CB  LYS A 209      18.079  -3.621 -29.177  1.00139.49           C  
ANISOU 3247  CB  LYS A 209    24060  14112  14828  -2469   8341   -187
ATOM   3248  CG  LYS A 209      18.823  -4.536 -30.179  1.00150.56           C  
ANISOU 3248  CG  LYS A 209    25627  15316  16261  -2465   8894   -295
ATOM   3249  CD  LYS A 209      20.033  -3.875 -30.873  1.00158.21           C  
ANISOU 3249  CD  LYS A 209    26537  16151  17424  -2575   9319   -134
ATOM   3250  CE  LYS A 209      20.517  -4.654 -32.102  1.00155.68           C  
ANISOU 3250  CE  LYS A 209    26577  15608  16966  -2588   9843   -241
ATOM   3251  NZ  LYS A 209      21.556  -3.902 -32.827  1.00147.85           N1+
ANISOU 3251  NZ  LYS A 209    25616  14489  16070  -2713  10239    -84
ATOM   3252  H   LYS A 209      16.602  -2.005 -27.882  1.00133.26           H  
ATOM   3253  HA  LYS A 209      18.450  -1.676 -30.061  1.00139.95           H  
ATOM   3254  HB3 LYS A 209      17.231  -4.169 -28.763  1.00139.49           H  
ATOM   3255  HB2 LYS A 209      18.740  -3.421 -28.333  1.00139.49           H  
ATOM   3256  HG3 LYS A 209      18.118  -4.890 -30.932  1.00150.56           H  
ATOM   3257  HG2 LYS A 209      19.157  -5.435 -29.660  1.00150.56           H  
ATOM   3258  HD3 LYS A 209      20.845  -3.749 -30.156  1.00158.21           H  
ATOM   3259  HD2 LYS A 209      19.777  -2.877 -31.219  1.00158.21           H  
ATOM   3260  HE3 LYS A 209      19.687  -4.832 -32.787  1.00155.68           H  
ATOM   3261  HE2 LYS A 209      20.910  -5.628 -31.809  1.00155.68           H  
ATOM   3262  HZ1 LYS A 209      22.350  -3.750 -32.221  1.00147.85           H  
ATOM   3263  HZ2 LYS A 209      21.849  -4.428 -33.638  1.00147.85           H  
ATOM   3264  HZ3 LYS A 209      21.182  -3.011 -33.122  1.00147.85           H  
ATOM   3265  N   GLN A 210      15.362  -2.547 -30.821  1.00132.09           N  
ANISOU 3265  N   GLN A 210    24582  13246  12361  -2566   7435   -176
ATOM   3266  CA  GLN A 210      14.373  -2.642 -31.900  1.00131.68           C  
ANISOU 3266  CA  GLN A 210    25186  13198  11649  -2610   7221   -227
ATOM   3267  C   GLN A 210      14.191  -1.327 -32.691  1.00146.90           C  
ANISOU 3267  C   GLN A 210    27554  15047  13215  -2672   7107     -7
ATOM   3268  O   GLN A 210      13.399  -1.300 -33.633  1.00153.09           O  
ANISOU 3268  O   GLN A 210    28846  15889  13431  -2683   6802      6
ATOM   3269  CB  GLN A 210      13.014  -3.059 -31.286  1.00118.52           C  
ANISOU 3269  CB  GLN A 210    23579  11773   9679  -2528   6627   -330
ATOM   3270  CG  GLN A 210      12.883  -4.574 -31.007  1.00123.90           C  
ANISOU 3270  CG  GLN A 210    24066  12494  10516  -2508   6736   -589
ATOM   3271  CD  GLN A 210      12.492  -5.442 -32.212  1.00151.31           C  
ANISOU 3271  CD  GLN A 210    28045  15919  13526  -2625   6776   -746
ATOM   3272  OE1 GLN A 210      12.061  -6.577 -32.025  1.00163.13           O  
ANISOU 3272  OE1 GLN A 210    29922  17239  14819  -2728   7100   -710
ATOM   3273  NE2 GLN A 210      12.597  -4.932 -33.442  1.00162.14           N  
ANISOU 3273  NE2 GLN A 210    29430  17450  14723  -2630   6447   -924
ATOM   3274  H   GLN A 210      15.002  -2.483 -29.878  1.00132.09           H  
ATOM   3275  HA  GLN A 210      14.704  -3.398 -32.614  1.00131.68           H  
ATOM   3276  HB3 GLN A 210      12.174  -2.753 -31.912  1.00118.52           H  
ATOM   3277  HB2 GLN A 210      12.858  -2.510 -30.356  1.00118.52           H  
ATOM   3278  HG3 GLN A 210      12.132  -4.731 -30.234  1.00123.90           H  
ATOM   3279  HG2 GLN A 210      13.814  -4.963 -30.593  1.00123.90           H  
ATOM   3280 HE22 GLN A 210      12.323  -5.493 -34.236  1.00162.14           H  
ATOM   3281 HE21 GLN A 210      12.922  -3.986 -33.574  1.00162.14           H  
ATOM   3282  N   LEU A 211      14.927  -0.261 -32.334  1.00148.99           N  
ANISOU 3282  N   LEU A 211    27632  15189  13787  -2719   7320    173
ATOM   3283  CA  LEU A 211      14.934   1.045 -32.983  1.00145.38           C  
ANISOU 3283  CA  LEU A 211    27602  14613  13023  -2776   7252    388
ATOM   3284  C   LEU A 211      16.383   1.451 -33.258  1.00147.78           C  
ANISOU 3284  C   LEU A 211    27769  14702  13677  -2916   7829    475
ATOM   3285  O   LEU A 211      16.981   1.192 -34.301  1.00143.68           O  
ANISOU 3285  O   LEU A 211    27469  14052  13071  -2994   8270    408
ATOM   3286  CB  LEU A 211      14.185   2.078 -32.111  1.00131.27           C  
ANISOU 3286  CB  LEU A 211    25781  12907  11187  -2681   6720    569
ATOM   3287  CG  LEU A 211      12.685   1.785 -31.865  1.00124.96           C  
ANISOU 3287  CG  LEU A 211    25181  12336   9962  -2520   6082    547
ATOM   3288  CD1 LEU A 211      12.122   2.711 -30.776  1.00115.74           C  
ANISOU 3288  CD1 LEU A 211    23912  11212   8854  -2391   5626    731
ATOM   3289  CD2 LEU A 211      11.840   1.901 -33.143  1.00144.80           C  
ANISOU 3289  CD2 LEU A 211    28297  14867  11855  -2522   5922    586
ATOM   3290  H   LEU A 211      15.554  -0.374 -31.550  1.00148.99           H  
ATOM   3291  HA  LEU A 211      14.437   0.984 -33.952  1.00145.38           H  
ATOM   3292  HXT LEU A 211      16.843   1.985 -32.426  1.00147.78           H  
ATOM   3293  HB3 LEU A 211      14.281   3.069 -32.558  1.00131.27           H  
ATOM   3294  HB2 LEU A 211      14.690   2.140 -31.145  1.00131.27           H  
ATOM   3295  HG  LEU A 211      12.580   0.768 -31.488  1.00124.96           H  
ATOM   3296 HD11 LEU A 211      11.075   2.485 -30.570  1.00115.74           H  
ATOM   3297 HD12 LEU A 211      12.668   2.594 -29.839  1.00115.74           H  
ATOM   3298 HD13 LEU A 211      12.185   3.758 -31.072  1.00115.74           H  
ATOM   3299 HD21 LEU A 211      10.791   1.686 -32.938  1.00144.80           H  
ATOM   3300 HD22 LEU A 211      11.894   2.908 -33.556  1.00144.80           H  
ATOM   3301 HD23 LEU A 211      12.164   1.201 -33.913  1.00144.80           H  
ATOM   3302  N   PRO A 212       5.105  -0.815 -37.061  1.00139.31           N  
ANISOU 3302  N   PRO A 212    29148  15701   8081  -2507   3253    421
ATOM   3303  CA  PRO A 212       6.249   0.007 -37.500  1.00169.76           C  
ANISOU 3303  CA  PRO A 212    33218  19184  12099  -2517   3788    557
ATOM   3304  C   PRO A 212       6.995   0.569 -36.273  1.00162.86           C  
ANISOU 3304  C   PRO A 212    31937  18143  11801  -2370   3944    627
ATOM   3305  O   PRO A 212       7.018  -0.058 -35.212  1.00157.32           O  
ANISOU 3305  O   PRO A 212    30795  17515  11465  -2336   3908    458
ATOM   3306  CB  PRO A 212       5.668   1.076 -38.450  1.00169.49           C  
ANISOU 3306  CB  PRO A 212    33598  19220  11582  -2425   3482    882
ATOM   3307  CG  PRO A 212       4.211   1.144 -38.039  1.00144.52           C  
ANISOU 3307  CG  PRO A 212    30214  16462   8235  -2235   2730   1002
ATOM   3308  CD  PRO A 212       3.907  -0.317 -37.725  1.00142.18           C  
ANISOU 3308  CD  PRO A 212    29641  16391   7991  -2368   2596    674
ATOM   3309  H   PRO A 212       5.241  -1.806 -37.202  1.00139.31           H  
ATOM   3310  HA  PRO A 212       6.950  -0.623 -38.048  1.00169.76           H  
ATOM   3311  HB3 PRO A 212       5.738   0.719 -39.479  1.00169.49           H  
ATOM   3312  HB2 PRO A 212       6.144   2.056 -38.429  1.00169.49           H  
ATOM   3313  HG3 PRO A 212       3.569   1.551 -38.820  1.00144.52           H  
ATOM   3314  HG2 PRO A 212       4.095   1.759 -37.145  1.00144.52           H  
ATOM   3315  HD2 PRO A 212       3.021  -0.442 -37.101  1.00142.18           H  
ATOM   3316  HD3 PRO A 212       3.754  -0.878 -38.648  1.00142.18           H  
ATOM   3317  N   GLN A 213       7.593   1.763 -36.411  1.00163.22           N  
ANISOU 3317  N   GLN A 213    32141  17959  11916  -2300   4119    875
ATOM   3318  CA  GLN A 213       8.285   2.509 -35.357  1.00152.51           C  
ANISOU 3318  CA  GLN A 213    30434  16429  11084  -2202   4269    950
ATOM   3319  C   GLN A 213       7.298   3.065 -34.311  1.00142.05           C  
ANISOU 3319  C   GLN A 213    28840  15315   9819  -1948   3660   1085
ATOM   3320  O   GLN A 213       7.686   3.295 -33.166  1.00153.78           O  
ANISOU 3320  O   GLN A 213    29940  16746  11745  -1882   3695   1049
ATOM   3321  CB  GLN A 213       9.011   3.714 -36.010  1.00166.67           C  
ANISOU 3321  CB  GLN A 213    32499  17900  12929  -2236   4636   1167
ATOM   3322  CG  GLN A 213       9.941   3.368 -37.192  1.00188.89           C  
ANISOU 3322  CG  GLN A 213    35683  20524  15562  -2455   5176   1094
ATOM   3323  CD  GLN A 213      11.160   2.544 -36.780  1.00193.17           C  
ANISOU 3323  CD  GLN A 213    35925  20905  16566  -2624   5796    846
ATOM   3324  OE1 GLN A 213      12.104   3.077 -36.203  1.00189.18           O  
ANISOU 3324  OE1 GLN A 213    35207  20183  16488  -2675   6193    896
ATOM   3325  NE2 GLN A 213      11.157   1.248 -37.097  1.00196.77           N  
ANISOU 3325  NE2 GLN A 213    36342  21468  16954  -2710   5880    585
ATOM   3326  H   GLN A 213       7.539   2.208 -37.316  1.00163.22           H  
ATOM   3327  HA  GLN A 213       9.005   1.855 -34.861  1.00152.51           H  
ATOM   3328  HB3 GLN A 213       9.586   4.244 -35.248  1.00166.67           H  
ATOM   3329  HB2 GLN A 213       8.273   4.432 -36.370  1.00166.67           H  
ATOM   3330  HG3 GLN A 213      10.310   4.296 -37.631  1.00188.89           H  
ATOM   3331  HG2 GLN A 213       9.397   2.864 -37.992  1.00188.89           H  
ATOM   3332 HE22 GLN A 213      11.950   0.675 -36.847  1.00196.77           H  
ATOM   3333 HE21 GLN A 213      10.368   0.844 -37.580  1.00196.77           H  
ATOM   3334  N   LYS A 214       6.031   3.280 -34.711  1.00134.16           N  
ANISOU 3334  N   LYS A 214    28019  14568   8387  -1799   3102   1248
ATOM   3335  CA  LYS A 214       4.987   3.949 -33.939  1.00133.63           C  
ANISOU 3335  CA  LYS A 214    27710  14681   8382  -1509   2539   1427
ATOM   3336  C   LYS A 214       4.414   3.057 -32.823  1.00142.20           C  
ANISOU 3336  C   LYS A 214    28307  15996   9726  -1477   2314   1197
ATOM   3337  O   LYS A 214       4.069   3.580 -31.764  1.00150.91           O  
ANISOU 3337  O   LYS A 214    29108  17075  11154  -1301   2160   1254
ATOM   3338  CB  LYS A 214       3.856   4.346 -34.917  1.00142.67           C  
ANISOU 3338  CB  LYS A 214    29095  16094   9020  -1350   2006   1668
ATOM   3339  CG  LYS A 214       3.240   5.718 -34.601  1.00161.53           C  
ANISOU 3339  CG  LYS A 214    31671  18322  11381  -1092   1860   2048
ATOM   3340  CD  LYS A 214       2.107   6.076 -35.574  1.00176.68           C  
ANISOU 3340  CD  LYS A 214    33634  20599  12897   -856   1227   2305
ATOM   3341  CE  LYS A 214       1.694   7.551 -35.494  1.00182.32           C  
ANISOU 3341  CE  LYS A 214    34596  21123  13556   -584   1133   2709
ATOM   3342  NZ  LYS A 214       0.608   7.850 -36.443  1.00186.71           N1+
ANISOU 3342  NZ  LYS A 214    36246  21823  12872      0    753      0
ATOM   3343  H   LYS A 214       5.802   3.031 -35.662  1.00134.16           H  
ATOM   3344  HA  LYS A 214       5.424   4.843 -33.492  1.00133.63           H  
ATOM   3345  HB3 LYS A 214       3.076   3.583 -34.950  1.00142.67           H  
ATOM   3346  HB2 LYS A 214       4.247   4.394 -35.935  1.00142.67           H  
ATOM   3347  HG3 LYS A 214       4.024   6.474 -34.663  1.00161.53           H  
ATOM   3348  HG2 LYS A 214       2.868   5.740 -33.576  1.00161.53           H  
ATOM   3349  HD3 LYS A 214       1.247   5.436 -35.375  1.00176.68           H  
ATOM   3350  HD2 LYS A 214       2.424   5.857 -36.595  1.00176.68           H  
ATOM   3351  HE3 LYS A 214       2.544   8.194 -35.725  1.00182.32           H  
ATOM   3352  HE2 LYS A 214       1.364   7.803 -34.485  1.00182.32           H  
ATOM   3353  HZ1 LYS A 214      -0.206   7.299 -36.210  1.00186.71           H  
ATOM   3354  HZ2 LYS A 214       0.374   8.832 -36.391  1.00186.71           H  
ATOM   3355  HZ3 LYS A 214       0.907   7.627 -37.381  1.00186.71           H  
ATOM   3356  N   TYR A 215       4.352   1.727 -33.034  1.00140.34           N  
ANISOU 3356  N   TYR A 215    28013  15967   9344  -1650   2296    933
ATOM   3357  CA  TYR A 215       3.944   0.746 -32.025  1.00127.26           C  
ANISOU 3357  CA  TYR A 215    25904  14521   7927  -1637   2098    700
ATOM   3358  C   TYR A 215       5.000   0.647 -30.913  1.00124.83           C  
ANISOU 3358  C   TYR A 215    25287  13975   8167  -1660   2515    577
ATOM   3359  O   TYR A 215       4.641   0.704 -29.741  1.00130.12           O  
ANISOU 3359  O   TYR A 215    25590  14741   9107  -1513   2278    558
ATOM   3360  CB  TYR A 215       3.728  -0.640 -32.682  1.00121.98           C  
ANISOU 3360  CB  TYR A 215    25288  14031   7029  -1870   2118    419
ATOM   3361  CG  TYR A 215       3.424  -1.770 -31.703  1.00122.44           C  
ANISOU 3361  CG  TYR A 215    24909  14246   7368  -1905   2027    140
ATOM   3362  CD1 TYR A 215       2.170  -1.851 -31.061  1.00137.96           C  
ANISOU 3362  CD1 TYR A 215    26578  16568   9273  -1771   1423    151
ATOM   3363  CD2 TYR A 215       4.423  -2.718 -31.390  1.00114.40           C  
ANISOU 3363  CD2 TYR A 215    23755  13018   6693  -2062   2560   -121
ATOM   3364  CE1 TYR A 215       1.926  -2.859 -30.105  1.00137.20           C  
ANISOU 3364  CE1 TYR A 215    26092  16601   9436  -1817   1354   -108
ATOM   3365  CE2 TYR A 215       4.183  -3.721 -30.431  1.00112.83           C  
ANISOU 3365  CE2 TYR A 215    23172  12941   6759  -2083   2495   -363
ATOM   3366  CZ  TYR A 215       2.934  -3.790 -29.784  1.00126.59           C  
ANISOU 3366  CZ  TYR A 215    24657  15024   8420  -1973   1892   -365
ATOM   3367  OH  TYR A 215       2.707  -4.750 -28.840  1.00130.98           O  
ANISOU 3367  OH  TYR A 215    24838  15685   9244  -2007   1841   -609
ATOM   3368  H   TYR A 215       4.663   1.371 -33.927  1.00140.34           H  
ATOM   3369  HA  TYR A 215       3.003   1.072 -31.578  1.00127.26           H  
ATOM   3370  HB3 TYR A 215       4.605  -0.912 -33.271  1.00121.98           H  
ATOM   3371  HB2 TYR A 215       2.904  -0.578 -33.394  1.00121.98           H  
ATOM   3372  HD1 TYR A 215       1.400  -1.127 -31.284  1.00137.96           H  
ATOM   3373  HD2 TYR A 215       5.387  -2.665 -31.870  1.00114.40           H  
ATOM   3374  HE1 TYR A 215       0.970  -2.907 -29.606  1.00137.20           H  
ATOM   3375  HE2 TYR A 215       4.962  -4.430 -30.190  1.00112.83           H  
ATOM   3376  HH  TYR A 215       3.489  -5.223 -28.591  1.00130.98           H  
ATOM   3377  N   TYR A 216       6.292   0.541 -31.267  1.00116.47           N  
ANISOU 3377  N   TYR A 216    24352  12617   7284  -1841   3139    509
ATOM   3378  CA  TYR A 216       7.402   0.469 -30.313  1.00119.63           C  
ANISOU 3378  CA  TYR A 216    24404  12829   8221  -1884   3556    412
ATOM   3379  C   TYR A 216       7.649   1.794 -29.570  1.00119.43           C  
ANISOU 3379  C   TYR A 216    24299  12650   8429  -1746   3495    652
ATOM   3380  O   TYR A 216       8.108   1.761 -28.430  1.00122.90           O  
ANISOU 3380  O   TYR A 216    24367  13067   9264  -1715   3550    603
ATOM   3381  CB  TYR A 216       8.680   0.017 -31.048  1.00123.02           C  
ANISOU 3381  CB  TYR A 216    24927  13010   8807  -2103   4243    290
ATOM   3382  CG  TYR A 216       8.770  -1.494 -31.154  1.00118.63           C  
ANISOU 3382  CG  TYR A 216    24241  12528   8307  -2221   4435    -15
ATOM   3383  CD1 TYR A 216       8.094  -2.181 -32.183  1.00124.85           C  
ANISOU 3383  CD1 TYR A 216    25285  13494   8656  -2287   4168   -129
ATOM   3384  CD2 TYR A 216       9.487  -2.221 -30.181  1.00117.55           C  
ANISOU 3384  CD2 TYR A 216    23710  12278   8676  -2267   4880   -176
ATOM   3385  CE1 TYR A 216       8.128  -3.589 -32.233  1.00135.30           C  
ANISOU 3385  CE1 TYR A 216    26528  14839  10041  -2412   4359   -413
ATOM   3386  CE2 TYR A 216       9.517  -3.627 -30.229  1.00121.85           C  
ANISOU 3386  CE2 TYR A 216    24151  12843   9303  -2345   5076   -440
ATOM   3387  CZ  TYR A 216       8.842  -4.312 -31.257  1.00130.95           C  
ANISOU 3387  CZ  TYR A 216    25614  14130  10011  -2426   4824   -565
ATOM   3388  OH  TYR A 216       8.878  -5.675 -31.308  1.00133.17           O  
ANISOU 3388  OH  TYR A 216    25832  14386  10382  -2524   5037   -829
ATOM   3389  H   TYR A 216       6.521   0.512 -32.250  1.00116.47           H  
ATOM   3390  HA  TYR A 216       7.158  -0.275 -29.553  1.00119.63           H  
ATOM   3391  HB3 TYR A 216       9.572   0.361 -30.520  1.00123.02           H  
ATOM   3392  HB2 TYR A 216       8.737   0.462 -32.043  1.00123.02           H  
ATOM   3393  HD1 TYR A 216       7.536  -1.633 -32.928  1.00124.85           H  
ATOM   3394  HD2 TYR A 216       9.995  -1.704 -29.381  1.00117.55           H  
ATOM   3395  HE1 TYR A 216       7.606  -4.112 -33.021  1.00135.30           H  
ATOM   3396  HE2 TYR A 216      10.051  -4.176 -29.467  1.00121.85           H  
ATOM   3397  HH  TYR A 216       9.413  -6.062 -30.631  1.00133.17           H  
ATOM   3398  N   GLY A 217       7.283   2.939 -30.173  1.00111.18           N  
ANISOU 3398  N   GLY A 217    23610  11484   7149  -1669   3389    915
ATOM   3399  CA  GLY A 217       7.303   4.257 -29.544  1.00110.06           C  
ANISOU 3399  CA  GLY A 217    23431  11174   7213  -1521   3274   1144
ATOM   3400  C   GLY A 217       6.143   4.473 -28.560  1.00118.11           C  
ANISOU 3400  C   GLY A 217    24209  12410   8258  -1256   2704   1187
ATOM   3401  O   GLY A 217       6.321   5.162 -27.558  1.00137.82           O  
ANISOU 3401  O   GLY A 217    26480  14797  11089  -1182   2687   1230
ATOM   3402  H   GLY A 217       6.939   2.888 -31.122  1.00111.18           H  
ATOM   3403  HA3 GLY A 217       7.237   5.013 -30.327  1.00110.06           H  
ATOM   3404  HA2 GLY A 217       8.255   4.413 -29.034  1.00110.06           H  
ATOM   3405  N   LYS A 218       4.978   3.850 -28.812  1.00112.23           N  
ANISOU 3405  N   LYS A 218    23490  11984   7169  -1125   2231   1178
ATOM   3406  CA  LYS A 218       3.826   3.820 -27.909  1.00107.86           C  
ANISOU 3406  CA  LYS A 218    22646  11682   6654   -865   1682   1206
ATOM   3407  C   LYS A 218       4.106   2.898 -26.710  1.00115.60           C  
ANISOU 3407  C   LYS A 218    23199  12746   7978   -934   1764    941
ATOM   3408  O   LYS A 218       3.810   3.276 -25.579  1.00130.57           O  
ANISOU 3408  O   LYS A 218    24818  14629  10162   -761   1575    975
ATOM   3409  CB  LYS A 218       2.590   3.323 -28.695  1.00106.03           C  
ANISOU 3409  CB  LYS A 218    22461  11822   6004   -778   1194   1235
ATOM   3410  CG  LYS A 218       1.329   3.082 -27.843  1.00103.42           C  
ANISOU 3410  CG  LYS A 218    21755  11815   5725   -535    629   1240
ATOM   3411  CD  LYS A 218       0.113   2.684 -28.687  1.00119.13           C  
ANISOU 3411  CD  LYS A 218    23760  14203   7301   -507    167   1292
ATOM   3412  CE  LYS A 218      -1.124   2.415 -27.819  1.00120.03           C  
ANISOU 3412  CE  LYS A 218    23444  14667   7495   -264   -394   1325
ATOM   3413  NZ  LYS A 218      -2.309   2.132 -28.645  1.00125.73           N1+
ANISOU 3413  NZ  LYS A 218    24132  15818   7819   -262   -857   1410
ATOM   3414  H   LYS A 218       4.905   3.311 -29.665  1.00112.23           H  
ATOM   3415  HA  LYS A 218       3.631   4.828 -27.538  1.00107.86           H  
ATOM   3416  HB3 LYS A 218       2.827   2.402 -29.225  1.00106.03           H  
ATOM   3417  HB2 LYS A 218       2.358   4.056 -29.468  1.00106.03           H  
ATOM   3418  HG3 LYS A 218       1.105   3.977 -27.261  1.00103.42           H  
ATOM   3419  HG2 LYS A 218       1.511   2.285 -27.122  1.00103.42           H  
ATOM   3420  HD3 LYS A 218       0.351   1.789 -29.265  1.00119.13           H  
ATOM   3421  HD2 LYS A 218      -0.100   3.468 -29.413  1.00119.13           H  
ATOM   3422  HE3 LYS A 218      -1.340   3.273 -27.183  1.00120.03           H  
ATOM   3423  HE2 LYS A 218      -0.944   1.567 -27.158  1.00120.03           H  
ATOM   3424  HZ1 LYS A 218      -2.135   1.320 -29.220  1.00125.73           H  
ATOM   3425  HZ2 LYS A 218      -3.104   1.954 -28.047  1.00125.73           H  
ATOM   3426  HZ3 LYS A 218      -2.509   2.925 -29.238  1.00125.73           H  
ATOM   3427  N   GLU A 219       4.711   1.721 -26.949  1.00106.90           N  
ANISOU 3427  N   GLU A 219    22007  11711   6898  -1173   2054    666
ATOM   3428  CA  GLU A 219       5.122   0.767 -25.919  1.00108.77           C  
ANISOU 3428  CA  GLU A 219    21834  11997   7496  -1240   2206    417
ATOM   3429  C   GLU A 219       6.259   1.323 -25.039  1.00117.98           C  
ANISOU 3429  C   GLU A 219    22662  12897   9269  -1249   2499    456
ATOM   3430  O   GLU A 219       6.344   0.937 -23.877  1.00121.76           O  
ANISOU 3430  O   GLU A 219    22594  13433  10237  -1173   2377    334
ATOM   3431  CB  GLU A 219       5.576  -0.548 -26.593  1.00106.76           C  
ANISOU 3431  CB  GLU A 219    21552  11778   7232  -1477   2553    137
ATOM   3432  CG  GLU A 219       4.436  -1.384 -27.227  1.00114.54           C  
ANISOU 3432  CG  GLU A 219    22668  13032   7820  -1517   2203     39
ATOM   3433  CD  GLU A 219       3.432  -1.952 -26.223  1.00118.17           C  
ANISOU 3433  CD  GLU A 219    22783  13809   8305  -1406   1697    -79
ATOM   3434  OE1 GLU A 219       3.863  -2.278 -25.096  1.00114.37           O  
ANISOU 3434  OE1 GLU A 219    21961  13319   8175  -1321   1706   -160
ATOM   3435  OE2 GLU A 219       2.239  -2.047 -26.589  1.00 96.38           O1-
ANISOU 3435  OE2 GLU A 219    20083  11321   5216  -1418   1292    -90
ATOM   3436  H   GLU A 219       4.900   1.467 -27.911  1.00106.90           H  
ATOM   3437  HA  GLU A 219       4.271   0.573 -25.265  1.00108.77           H  
ATOM   3438  HB3 GLU A 219       6.099  -1.171 -25.865  1.00106.76           H  
ATOM   3439  HB2 GLU A 219       6.320  -0.325 -27.358  1.00106.76           H  
ATOM   3440  HG3 GLU A 219       4.866  -2.222 -27.776  1.00114.54           H  
ATOM   3441  HG2 GLU A 219       3.882  -0.793 -27.953  1.00114.54           H  
ATOM   3442  N   LEU A 220       7.077   2.265 -25.553  1.00 93.19           N  
ANISOU 3442  N   LEU A 220    19844   9473   6090  -1366   2876    631
ATOM   3443  CA  LEU A 220       8.104   2.991 -24.799  1.00 91.56           C  
ANISOU 3443  CA  LEU A 220    19331   9026   6432  -1427   3113    683
ATOM   3444  C   LEU A 220       7.479   4.025 -23.852  1.00108.71           C  
ANISOU 3444  C   LEU A 220    21362  11163   8780  -1192   2671    820
ATOM   3445  O   LEU A 220       7.963   4.177 -22.731  1.00116.87           O  
ANISOU 3445  O   LEU A 220    21937  12150  10318  -1193   2639    745
ATOM   3446  CB  LEU A 220       9.040   3.735 -25.783  1.00 95.67           C  
ANISOU 3446  CB  LEU A 220    20254   9248   6847  -1647   3639    843
ATOM   3447  CG  LEU A 220      10.254   4.461 -25.151  1.00 95.05           C  
ANISOU 3447  CG  LEU A 220    19908   8914   7293  -1779   3879    922
ATOM   3448  CD1 LEU A 220      11.134   3.542 -24.285  1.00 92.18           C  
ANISOU 3448  CD1 LEU A 220    18870   8639   7515  -1886   4056    713
ATOM   3449  CD2 LEU A 220      11.097   5.133 -26.244  1.00110.56           C  
ANISOU 3449  CD2 LEU A 220    22323  10587   9097  -2012   4393   1103
ATOM   3450  H   LEU A 220       6.961   2.512 -26.526  1.00 93.19           H  
ATOM   3451  HA  LEU A 220       8.673   2.270 -24.213  1.00 91.56           H  
ATOM   3452  HB3 LEU A 220       8.462   4.469 -26.341  1.00 95.67           H  
ATOM   3453  HB2 LEU A 220       9.398   3.044 -26.540  1.00 95.67           H  
ATOM   3454  HG  LEU A 220       9.886   5.260 -24.507  1.00 95.05           H  
ATOM   3455 HD11 LEU A 220      12.000   4.080 -23.900  1.00 92.18           H  
ATOM   3456 HD12 LEU A 220      10.592   3.160 -23.420  1.00 92.18           H  
ATOM   3457 HD13 LEU A 220      11.505   2.689 -24.853  1.00 92.18           H  
ATOM   3458 HD21 LEU A 220      11.924   5.699 -25.813  1.00110.56           H
[truncated: 127,259 more chars]
