# Supplementary material for: Anti-Inflammatory Activities of 8-Benzylaminoxanthines Showing High Adenosine A2A and Dual A1/A2A Receptor Affinity
Source: Int J Mol Sci. 2023 Sep 5;24(18):13707. doi: 10.3390/ijms241813707 (PMC10531311; doi:10.3390/ijms241813707)
Supplement: Supplementary file 1 [file ijms-24-13707-s001.zip › SI(apo)protein-ligand-complexes/5N2S_-_prepared_MZ-1495.pdb]

HEADER    MEMBRANE PROTEIN                        08-FEB-17   5N2S
TITLE     CRYSTAL STRUCTURE OF STABILIZED A1 RECEPTOR IN COMPLEX WITH
TITLE    2 PSB36 AT 3.3A RESOLUTION
EXPDTA    X-RAY DIFFRACTION
REMARK   2 RESOLUTION.    3.30 ANGSTROMS
REMARK   3  R VALUE : 0.256000
REMARK   3  FREE R VALUE : 0.278000
REMARK   4 5N2S COMPLIES WITH FORMAT V. 3.30,
REMARK 200  TEMPERATURE           (KELVIN) : 100.00
REMARK 200  PH                             : 7.50
REMARK 350 BIOMOLECULE: 1
REMARK 350 APPLY THE FOLLOWING TO CHAINS: A
REMARK 350   BIOMT1  1   1.000000 0.000000 0.000000   0.000000
REMARK 350   BIOMT2  1   0.000000 1.000000 0.000000   0.000000
REMARK 350   BIOMT3  1   0.000000 0.000000 1.000000   0.000000
REMARK 888
REMARK 888 WRITTEN BY MAESTRO (A PRODUCT OF SCHRODINGER, LLC)
CRYST1   70.273  111.658  160.543  90.00  90.00  90.00 C 2 2 2       8
ATOM      1  N   ASP A1002      99.985 150.263  79.862  1.00183.45           N  
ANISOU    1  N   ASP A1002    18763  35768  15172   2075   1657   3697
ATOM      2  CA  ASP A1002      99.065 151.280  80.379  1.00178.08           C  
ANISOU    2  CA  ASP A1002    18453  34705  14503   1346   1483   3289
ATOM      3  C   ASP A1002      97.615 150.972  79.989  1.00169.59           C  
ANISOU    3  C   ASP A1002    18144  32352  13939   1516   1520   3058
ATOM      4  O   ASP A1002      96.721 151.091  80.821  1.00175.19           O  
ANISOU    4  O   ASP A1002    19118  32706  14739   1319   1410   2956
ATOM      5  CB  ASP A1002      99.465 152.716  79.958  1.00179.88           C  
ANISOU    5  CB  ASP A1002    18667  35190  14489    524   1444   2883
ATOM      6  CG  ASP A1002     100.810 153.225  80.503  1.00188.02           C  
ANISOU    6  CG  ASP A1002    18934  37557  14949    149   1379   3031
ATOM      7  OD1 ASP A1002     101.626 152.400  80.971  1.00189.78           O  
ANISOU    7  OD1 ASP A1002    18570  38560  14976    681   1391   3504
ATOM      8  OD2 ASP A1002     101.005 154.458  80.432  1.00193.27           O1-
ANISOU    8  OD2 ASP A1002    19584  38508  15340   -681   1340   2680
ATOM      9  H1  ASP A1002     100.939 150.532  80.068  1.00183.45           H  
ATOM     10  H2  ASP A1002      99.838 149.388  80.350  1.00183.45           H  
ATOM     11  HA  ASP A1002      99.115 151.238  81.468  1.00178.08           H  
ATOM     12  HB3 ASP A1002      98.695 153.416  80.286  1.00179.88           H  
ATOM     13  HB2 ASP A1002      99.496 152.788  78.870  1.00179.88           H  
ATOM     14  N   LEU A1003      97.378 150.578  78.727  1.00160.32           N  
ANISOU   14  N   LEU A1003    17305  30532  13076   1869   1681   2973
ATOM     15  CA  LEU A1003      96.051 150.276  78.185  1.00156.52           C  
ANISOU   15  CA  LEU A1003    17516  28917  13039   1989   1719   2727
ATOM     16  C   LEU A1003      95.493 148.936  78.704  1.00171.17           C  
ANISOU   16  C   LEU A1003    19492  30408  15135   2619   1805   3024
ATOM     17  O   LEU A1003      94.286 148.842  78.916  1.00178.27           O  
ANISOU   17  O   LEU A1003    20820  30637  16276   2543   1749   2864
ATOM     18  CB  LEU A1003      96.154 150.256  76.639  1.00154.90           C  
ANISOU   18  CB  LEU A1003    17608  28210  13035   2120   1868   2524
ATOM     19  CG  LEU A1003      94.860 149.928  75.851  1.00147.92           C  
ANISOU   19  CG  LEU A1003    17382  26247  12574   2296   1934   2282
ATOM     20  CD1 LEU A1003      93.681 150.844  76.215  1.00139.68           C  
ANISOU   20  CD1 LEU A1003    16717  24752  11604   1766   1760   1953
ATOM     21  CD2 LEU A1003      95.125 149.981  74.340  1.00136.33           C  
ANISOU   21  CD2 LEU A1003    16116  24471  11212   2388   2076   2100
ATOM     22  H   LEU A1003      98.174 150.490  78.111  1.00160.32           H  
ATOM     23  HA  LEU A1003      95.371 151.074  78.487  1.00156.52           H  
ATOM     24  HB3 LEU A1003      96.927 149.544  76.345  1.00154.90           H  
ATOM     25  HB2 LEU A1003      96.518 151.231  76.312  1.00154.90           H  
ATOM     26  HG  LEU A1003      94.564 148.904  76.080  1.00147.92           H  
ATOM     27 HD11 LEU A1003      92.806 150.622  75.603  1.00139.68           H  
ATOM     28 HD12 LEU A1003      93.380 150.717  77.254  1.00139.68           H  
ATOM     29 HD13 LEU A1003      93.930 151.894  76.068  1.00139.68           H  
ATOM     30 HD21 LEU A1003      94.239 149.694  73.772  1.00136.33           H  
ATOM     31 HD22 LEU A1003      95.413 150.983  74.019  1.00136.33           H  
ATOM     32 HD23 LEU A1003      95.929 149.300  74.062  1.00136.33           H  
ATOM     33  N   GLU A1004      96.344 147.915  78.918  1.00182.87           N  
ANISOU   33  N   GLU A1004    20608  32329  16545   3255   1969   3470
ATOM     34  CA  GLU A1004      95.937 146.575  79.357  1.00197.34           C  
ANISOU   34  CA  GLU A1004    22609  33759  18612   3907   2134   3779
ATOM     35  C   GLU A1004      95.489 146.554  80.827  1.00198.36           C  
ANISOU   35  C   GLU A1004    22647  34082  18638   3758   1969   3907
ATOM     36  O   GLU A1004      94.459 145.965  81.146  1.00193.56           O  
ANISOU   36  O   GLU A1004    22476  32750  18317   3872   2002   3844
ATOM     37  CB  GLU A1004      97.109 145.585  79.124  1.00209.35           C  
ANISOU   37  CB  GLU A1004    23740  35770  20033   4656   2393   4278
ATOM     38  CG  GLU A1004      97.032 144.188  79.798  1.00216.52           C  
ANISOU   38  CG  GLU A1004    24664  36562  21042   5342   2585   4734
ATOM     39  CD  GLU A1004      95.925 143.263  79.271  1.00217.50           C  
ANISOU   39  CD  GLU A1004    25494  35510  21636   5694   2845   4604
ATOM     40  OE1 GLU A1004      94.802 143.753  79.021  1.00213.86           O  
ANISOU   40  OE1 GLU A1004    25526  34319  21411   5241   2720   4152
ATOM     41  OE2 GLU A1004      96.227 142.058  79.130  1.00222.09           O1-
ANISOU   41  OE2 GLU A1004    26137  35915  22331   6427   3202   4960
ATOM     42  H   GLU A1004      97.328 148.071  78.754  1.00182.87           H  
ATOM     43  HA  GLU A1004      95.088 146.267  78.744  1.00197.34           H  
ATOM     44  HB3 GLU A1004      98.030 146.054  79.473  1.00209.35           H  
ATOM     45  HB2 GLU A1004      97.244 145.451  78.050  1.00209.35           H  
ATOM     46  HG3 GLU A1004      96.929 144.267  80.880  1.00216.52           H  
ATOM     47  HG2 GLU A1004      97.986 143.684  79.640  1.00216.52           H  
ATOM     48  N   ASP A1005      96.240 147.213  81.720  1.00200.61           N  
ANISOU   48  N   ASP A1005    22355  35376  18492   3476   1798   4078
ATOM     49  CA  ASP A1005      95.914 147.342  83.142  1.00197.90           C  
ANISOU   49  CA  ASP A1005    21892  35299  18001   3313   1640   4205
ATOM     50  C   ASP A1005      94.685 148.246  83.348  1.00186.98           C  
ANISOU   50  C   ASP A1005    21021  33223  16799   2690   1474   3728
ATOM     51  O   ASP A1005      93.876 147.953  84.227  1.00185.91           O  
ANISOU   51  O   ASP A1005    21096  32758  16785   2737   1433   3774
ATOM     52  CB  ASP A1005      97.131 147.863  83.950  1.00200.53           C  
ANISOU   52  CB  ASP A1005    21482  36931  17777   3037   1483   4427
ATOM     53  CG  ASP A1005      97.918 149.016  83.317  1.00198.03           C  
ANISOU   53  CG  ASP A1005    20923  37106  17212   2491   1417   4153
ATOM     54  OD1 ASP A1005      98.579 148.751  82.288  1.00194.59           O  
ANISOU   54  OD1 ASP A1005    20560  36451  16926   2765   1578   4131
ATOM     55  OD2 ASP A1005      97.858 150.129  83.880  1.00198.83           O1-
ANISOU   55  OD2 ASP A1005    20786  37798  16962   1767   1231   3948
ATOM     56  H   ASP A1005      97.082 147.680  81.404  1.00200.61           H  
ATOM     57  HA  ASP A1005      95.659 146.352  83.526  1.00197.90           H  
ATOM     58  HB3 ASP A1005      97.834 147.040  84.084  1.00200.53           H  
ATOM     59  HB2 ASP A1005      96.823 148.146  84.958  1.00200.53           H  
ATOM     60  N   ASN A1006      94.480 149.268  82.496  1.00173.56           N  
ANISOU   60  N   ASN A1006    19534  31297  15113   2131   1402   3288
ATOM     61  CA  ASN A1006      93.245 150.057  82.457  1.00153.15           C  
ANISOU   61  CA  ASN A1006    17476  27991  12723   1633   1296   2861
ATOM     62  C   ASN A1006      92.051 149.233  81.951  1.00150.71           C  
ANISOU   62  C   ASN A1006    17713  26670  12879   2033   1407   2797
ATOM     63  O   ASN A1006      90.954 149.404  82.472  1.00156.35           O  
ANISOU   63  O   ASN A1006    18729  26934  13743   1892   1335   2681
ATOM     64  CB  ASN A1006      93.403 151.308  81.568  1.00137.05           C  
ANISOU   64  CB  ASN A1006    15590  25869  10615   1067   1265   2455
ATOM     65  CG  ASN A1006      94.279 152.412  82.170  1.00151.07           C  
ANISOU   65  CG  ASN A1006    16912  28571  11915    484   1169   2417
ATOM     66  OD1 ASN A1006      94.816 152.283  83.268  1.00169.56           O  
ANISOU   66  OD1 ASN A1006    18722  31762  13941    559   1115   2729
ATOM     67  ND2 ASN A1006      94.428 153.513  81.435  1.00147.37           N  
ANISOU   67  ND2 ASN A1006    16656  27967  11368   -111   1169   2037
ATOM     68  H   ASN A1006      95.193 149.476  81.810  1.00173.56           H  
ATOM     69  HA  ASN A1006      93.014 150.383  83.471  1.00153.15           H  
ATOM     70  HB3 ASN A1006      92.421 151.748  81.390  1.00137.05           H  
ATOM     71  HB2 ASN A1006      93.802 151.030  80.592  1.00137.05           H  
ATOM     72 HD22 ASN A1006      95.023 154.266  81.768  1.00147.37           H  
ATOM     73 HD21 ASN A1006      93.972 153.593  80.539  1.00147.37           H  
ATOM     74  N   TRP A1007      92.256 148.307  80.998  1.00149.95           N  
ANISOU   74  N   TRP A1007    17748  26229  12999   2511   1600   2860
ATOM     75  CA  TRP A1007      91.228 147.393  80.502  1.00158.67           C  
ANISOU   75  CA  TRP A1007    19358  26419  14510   2861   1745   2784
ATOM     76  C   TRP A1007      90.793 146.387  81.578  1.00170.04           C  
ANISOU   76  C   TRP A1007    20803  27775  16029   3222   1808   3092
ATOM     77  O   TRP A1007      89.596 146.167  81.742  1.00173.61           O  
ANISOU   77  O   TRP A1007    21646  27604  16715   3134   1788   2929
ATOM     78  CB  TRP A1007      91.744 146.631  79.266  1.00168.64           C  
ANISOU   78  CB  TRP A1007    20708  27444  15923   3323   1989   2837
ATOM     79  CG  TRP A1007      90.734 145.728  78.628  1.00173.12           C  
ANISOU   79  CG  TRP A1007    21808  27098  16872   3609   2173   2706
ATOM     80  CD1 TRP A1007      90.750 144.375  78.637  1.00176.76           C  
ANISOU   80  CD1 TRP A1007    22395  27258  17507   4197   2452   2978
ATOM     81  CD2 TRP A1007      89.535 146.113  77.901  1.00166.90           C  
ANISOU   81  CD2 TRP A1007    21502  25601  16311   3298   2120   2265
ATOM     82  NE1 TRP A1007      89.640 143.899  77.969  1.00172.33           N  
ANISOU   82  NE1 TRP A1007    22377  25835  17265   4205   2579   2691
ATOM     83  CE2 TRP A1007      88.860 144.929  77.479  1.00168.55           C  
ANISOU   83  CE2 TRP A1007    22090  25139  16811   3663   2356   2259
ATOM     84  CE3 TRP A1007      88.956 147.354  77.548  1.00151.88           C  
ANISOU   84  CE3 TRP A1007    19750  23585  14373   2757   1920   1890
ATOM     85  CZ2 TRP A1007      87.680 144.975  76.718  1.00164.16           C  
ANISOU   85  CZ2 TRP A1007    21998  23890  16484   3464   2361   1872
ATOM     86  CZ3 TRP A1007      87.770 147.414  76.796  1.00143.56           C  
ANISOU   86  CZ3 TRP A1007    19153  21841  13554   2637   1927   1555
ATOM     87  CH2 TRP A1007      87.143 146.228  76.373  1.00154.08           C  
ANISOU   87  CH2 TRP A1007    20799  22596  15148   2969   2127   1539
ATOM     88  H   TRP A1007      93.184 148.219  80.605  1.00149.95           H  
ATOM     89  HA  TRP A1007      90.359 147.986  80.212  1.00158.67           H  
ATOM     90  HB3 TRP A1007      92.618 146.031  79.512  1.00168.64           H  
ATOM     91  HB2 TRP A1007      92.071 147.340  78.505  1.00168.64           H  
ATOM     92  HD1 TRP A1007      91.519 143.778  79.106  1.00176.76           H  
ATOM     93  HE1 TRP A1007      89.467 142.913  77.833  1.00172.33           H  
ATOM     94  HE3 TRP A1007      89.440 148.271  77.850  1.00151.88           H  
ATOM     95  HZ2 TRP A1007      87.202 144.063  76.391  1.00164.16           H  
ATOM     96  HZ3 TRP A1007      87.349 148.372  76.529  1.00143.56           H  
ATOM     97  HH2 TRP A1007      86.256 146.301  75.772  1.00154.08           H  
ATOM     98  N   GLU A1008      91.747 145.806  82.326  1.00175.59           N  
ANISOU   98  N   GLU A1008    21058  29140  16520   3643   1895   3559
ATOM     99  CA  GLU A1008      91.468 144.858  83.401  1.00170.54           C  
ANISOU   99  CA  GLU A1008    20421  28444  15932   4045   1991   3907
ATOM    100  C   GLU A1008      90.801 145.534  84.607  1.00168.32           C  
ANISOU  100  C   GLU A1008    20097  28341  15515   3572   1740   3821
ATOM    101  O   GLU A1008      89.939 144.903  85.210  1.00178.94           O  
ANISOU  101  O   GLU A1008    21651  29329  17008   3758   1798   3942
ATOM    102  CB  GLU A1008      92.757 144.140  83.838  1.00176.11           C  
ANISOU  102  CB  GLU A1008    20621  29897  16397   4660   2157   4480
ATOM    103  CG  GLU A1008      93.216 143.078  82.812  1.00181.62           C  
ANISOU  103  CG  GLU A1008    21504  30182  17319   5337   2531   4665
ATOM    104  CD  GLU A1008      94.081 141.965  83.410  1.00190.54           C  
ANISOU  104  CD  GLU A1008    22258  31859  18279   6100   2777   5315
ATOM    105  OE1 GLU A1008      94.687 142.196  84.480  1.00188.29           O  
ANISOU  105  OE1 GLU A1008    21484  32403  17654   6082   2614   5629
ATOM    106  OE2 GLU A1008      94.121 140.886  82.778  1.00197.31           O1-
ANISOU  106  OE2 GLU A1008    23318  32327  19326   6729   3155   5520
ATOM    107  H   GLU A1008      92.717 146.010  82.119  1.00175.59           H  
ATOM    108  HA  GLU A1008      90.766 144.110  83.032  1.00170.54           H  
ATOM    109  HB3 GLU A1008      92.570 143.649  84.795  1.00176.11           H  
ATOM    110  HB2 GLU A1008      93.558 144.860  84.019  1.00176.11           H  
ATOM    111  HG3 GLU A1008      93.759 143.548  81.992  1.00181.62           H  
ATOM    112  HG2 GLU A1008      92.346 142.597  82.364  1.00181.62           H  
ATOM    113  N   THR A1009      91.098 146.811  84.918  1.00161.31           N  
ANISOU  113  N   THR A1009    18971  27976  14342   2947   1495   3604
ATOM    114  CA  THR A1009      90.337 147.570  85.919  1.00153.85           C  
ANISOU  114  CA  THR A1009    18085  27076  13293   2447   1293   3449
ATOM    115  C   THR A1009      88.915 147.916  85.434  1.00148.47           C  
ANISOU  115  C   THR A1009    18015  25418  12978   2211   1277   3048
ATOM    116  O   THR A1009      88.030 147.989  86.275  1.00154.33           O  
ANISOU  116  O   THR A1009    18939  25900  13799   2110   1221   3027
ATOM    117  CB  THR A1009      91.080 148.843  86.395  1.00144.02           C  
ANISOU  117  CB  THR A1009    16493  26588  11638   1792   1096   3281
ATOM    118  OG1 THR A1009      91.319 149.755  85.348  1.00137.64           O  
ANISOU  118  OG1 THR A1009    15845  25565  10887   1498   1108   2940
ATOM    119  CG2 THR A1009      92.378 148.556  87.163  1.00149.74           C  
ANISOU  119  CG2 THR A1009    16528  28438  11927   1967   1074   3699
ATOM    120  H   THR A1009      91.827 147.286  84.404  1.00161.31           H  
ATOM    121  HA  THR A1009      90.218 146.932  86.797  1.00153.85           H  
ATOM    122  HB  THR A1009      90.423 149.368  87.092  1.00144.02           H  
ATOM    123  HG1 THR A1009      91.938 149.368  84.748  1.00137.64           H  
ATOM    124 HG21 THR A1009      92.863 149.481  87.478  1.00149.74           H  
ATOM    125 HG22 THR A1009      92.170 147.974  88.062  1.00149.74           H  
ATOM    126 HG23 THR A1009      93.093 147.988  86.574  1.00149.74           H  
ATOM    127  N   LEU A1010      88.639 148.042  84.120  1.00136.51           N  
ANISOU  127  N   LEU A1010    16801  23400  11668   2130   1328   2739
ATOM    128  CA  LEU A1010      87.260 148.144  83.618  1.00131.93           C  
ANISOU  128  CA  LEU A1010    16759  21948  11421   1990   1331   2399
ATOM    129  C   LEU A1010      86.499 146.818  83.800  1.00134.34           C  
ANISOU  129  C   LEU A1010    17313  21715  12014   2452   1497   2561
ATOM    130  O   LEU A1010      85.320 146.852  84.140  1.00125.19           O  
ANISOU  130  O   LEU A1010    16431  20124  11012   2306   1452   2430
ATOM    131  CB  LEU A1010      87.204 148.544  82.125  1.00130.12           C  
ANISOU  131  CB  LEU A1010    16757  21363  11321   1909   1378   2101
ATOM    132  CG  LEU A1010      87.701 149.964  81.785  1.00124.04           C  
ANISOU  132  CG  LEU A1010    15824  21013  10295   1454   1274   1914
ATOM    133  CD1 LEU A1010      87.800 150.148  80.263  1.00122.11           C  
ANISOU  133  CD1 LEU A1010    15834  20359  10201   1472   1351   1663
ATOM    134  CD2 LEU A1010      86.840 151.071  82.405  1.00129.82           C  
ANISOU  134  CD2 LEU A1010    16655  21775  10894    877   1119   1692
ATOM    135  H   LEU A1010      89.391 147.986  83.446  1.00136.51           H  
ATOM    136  HA  LEU A1010      86.733 148.897  84.200  1.00131.93           H  
ATOM    137  HB3 LEU A1010      86.175 148.460  81.770  1.00130.12           H  
ATOM    138  HB2 LEU A1010      87.765 147.823  81.534  1.00130.12           H  
ATOM    139  HG  LEU A1010      88.697 150.093  82.193  1.00124.04           H  
ATOM    140 HD11 LEU A1010      88.170 151.141  80.007  1.00122.11           H  
ATOM    141 HD12 LEU A1010      88.483 149.422  79.823  1.00122.11           H  
ATOM    142 HD13 LEU A1010      86.828 150.019  79.785  1.00122.11           H  
ATOM    143 HD21 LEU A1010      87.214 152.052  82.113  1.00129.82           H  
ATOM    144 HD22 LEU A1010      85.799 151.001  82.086  1.00129.82           H  
ATOM    145 HD23 LEU A1010      86.863 151.034  83.492  1.00129.82           H  
ATOM    146  N   ASN A1011      87.167 145.666  83.618  1.00139.33           N  
ANISOU  146  N   ASN A1011    17864  22362  12711   3014   1724   2851
ATOM    147  CA  ASN A1011      86.566 144.333  83.725  1.00145.70           C  
ANISOU  147  CA  ASN A1011    18965  22607  13789   3457   1963   3006
ATOM    148  C   ASN A1011      86.315 143.944  85.190  1.00156.17           C  
ANISOU  148  C   ASN A1011    20172  24141  15026   3525   1925   3285
ATOM    149  O   ASN A1011      85.218 143.495  85.516  1.00160.50           O  
ANISOU  149  O   ASN A1011    21044  24167  15771   3416   1932   3154
ATOM    150  CB  ASN A1011      87.494 143.262  83.098  1.00152.77           C  
ANISOU  150  CB  ASN A1011    19801  23512  14731   4073   2274   3300
ATOM    151  CG  ASN A1011      87.827 143.492  81.619  1.00158.85           C  
ANISOU  151  CG  ASN A1011    20603  24233  15521   4010   2302   3067
ATOM    152  OD1 ASN A1011      87.032 144.055  80.869  1.00155.28           O  
ANISOU  152  OD1 ASN A1011    20376  23474  15151   3576   2155   2647
ATOM    153  ND2 ASN A1011      89.027 143.086  81.201  1.00166.44           N  
ANISOU  153  ND2 ASN A1011    21332  25514  16393   4474   2507   3363
ATOM    154  H   ASN A1011      88.139 145.719  83.343  1.00139.33           H  
ATOM    155  HA  ASN A1011      85.609 144.333  83.198  1.00145.70           H  
ATOM    156  HB3 ASN A1011      87.029 142.278  83.179  1.00152.77           H  
ATOM    157  HB2 ASN A1011      88.428 143.201  83.659  1.00152.77           H  
ATOM    158 HD22 ASN A1011      89.308 143.272  80.248  1.00166.44           H  
ATOM    159 HD21 ASN A1011      89.669 142.643  81.842  1.00166.44           H  
ATOM    160  N   ASP A1012      87.315 144.127  86.069  1.00158.41           N  
ANISOU  160  N   ASP A1012    19965  25238  14987   3702   1884   3679
ATOM    161  CA  ASP A1012      87.271 143.742  87.481  1.00152.66           C  
ANISOU  161  CA  ASP A1012    19078  24802  14124   3828   1862   4004
ATOM    162  C   ASP A1012      86.352 144.655  88.298  1.00142.44           C  
ANISOU  162  C   ASP A1012    17918  23394  12810   3232   1612   3704
ATOM    163  O   ASP A1012      85.628 144.148  89.149  1.00142.53           O  
ANISOU  163  O   ASP A1012    18129  23085  12941   3295   1656   3776
ATOM    164  CB  ASP A1012      88.687 143.776  88.109  1.00158.87           C  
ANISOU  164  CB  ASP A1012    19231  26650  14482   4030   1806   4443
ATOM    165  CG  ASP A1012      89.707 142.818  87.481  1.00168.17           C  
ANISOU  165  CG  ASP A1012    20229  28018  15650   4653   2065   4772
ATOM    166  OD1 ASP A1012      89.281 141.876  86.775  1.00176.13           O  
ANISOU  166  OD1 ASP A1012    21657  28265  17000   5015   2349   4729
ATOM    167  OD2 ASP A1012      90.910 143.048  87.731  1.00167.79           O1-
ANISOU  167  OD2 ASP A1012    19615  28902  15234   4765   2001   5066
ATOM    168  H   ASP A1012      88.196 144.490  85.724  1.00158.41           H  
ATOM    169  HA  ASP A1012      86.880 142.725  87.551  1.00152.66           H  
ATOM    170  HB3 ASP A1012      88.628 143.531  89.171  1.00158.87           H  
ATOM    171  HB2 ASP A1012      89.093 144.788  88.051  1.00158.87           H  
ATOM    172  N   ASN A1013      86.329 145.971  88.027  1.00134.98           N  
ANISOU  172  N   ASN A1013    16888  22691  11708   2656   1382   3372
ATOM    173  CA  ASN A1013      85.456 146.919  88.729  1.00130.19           C  
ANISOU  173  CA  ASN A1013    16427  21977  11061   2101   1188   3094
ATOM    174  C   ASN A1013      84.000 146.834  88.249  1.00128.66           C  
ANISOU  174  C   ASN A1013    16769  20858  11258   2030   1242   2781
ATOM    175  O   ASN A1013      83.098 147.143  89.023  1.00127.39           O  
ANISOU  175  O   ASN A1013    16774  20474  11152   1833   1180   2704
ATOM    176  CB  ASN A1013      85.941 148.367  88.542  1.00134.47           C  
ANISOU  176  CB  ASN A1013    16804  22949  11338   1523   1009   2820
ATOM    177  CG  ASN A1013      87.242 148.657  89.299  1.00147.15           C  
ANISOU  177  CG  ASN A1013    17847  25583  12482   1412    915   3080
ATOM    178  OD1 ASN A1013      88.258 147.986  89.128  1.00154.92           O  
ANISOU  178  OD1 ASN A1013    18710  26962  13190    901    770   2959
ATOM    179  ND2 ASN A1013      87.201 149.644  90.187  1.00147.19           N  
ANISOU  179  ND2 ASN A1013    17498  26053  12375   1889   1016   3440
ATOM    180  H   ASN A1013      86.956 146.340  87.323  1.00134.98           H  
ATOM    181  HA  ASN A1013      85.480 146.690  89.793  1.00130.19           H  
ATOM    182  HB3 ASN A1013      85.179 149.057  88.910  1.00134.47           H  
ATOM    183  HB2 ASN A1013      86.048 148.605  87.487  1.00134.47           H  
ATOM    184 HD22 ASN A1013      88.031 149.867  90.714  1.00147.19           H  
ATOM    185 HD21 ASN A1013      86.354 150.181  90.304  1.00147.19           H  
ATOM    186  N   LEU A1014      83.758 146.360  87.015  1.00138.61           N  
ANISOU  186  N   LEU A1014    18283  21616  12766   2174   1359   2595
ATOM    187  CA  LEU A1014      82.426 146.034  86.508  1.00137.69           C  
ANISOU  187  CA  LEU A1014    18627  20699  12990   2142   1430   2324
ATOM    188  C   LEU A1014      81.870 144.771  87.189  1.00136.55           C  
ANISOU  188  C   LEU A1014    18632  20240  13012   2475   1605   2553
ATOM    189  O   LEU A1014      80.685 144.731  87.512  1.00133.08           O  
ANISOU  189  O   LEU A1014    18447  19390  12727   2291   1582   2391
ATOM    190  CB  LEU A1014      82.525 145.865  84.981  1.00133.87           C  
ANISOU  190  CB  LEU A1014    18342  19835  12688   2273   1550   2124
ATOM    191  CG  LEU A1014      81.255 145.442  84.222  1.00134.74           C  
ANISOU  191  CG  LEU A1014    18886  19210  13100   2194   1620   1801
ATOM    192  CD1 LEU A1014      80.023 146.286  84.574  1.00129.57           C  
ANISOU  192  CD1 LEU A1014    18350  18440  12441   1742   1417   1538
ATOM    193  CD2 LEU A1014      81.525 145.513  82.713  1.00143.21           C  
ANISOU  193  CD2 LEU A1014    20078  20086  14250   2239   1690   1587
ATOM    194  H   LEU A1014      84.546 146.141  86.422  1.00138.61           H  
ATOM    195  HA  LEU A1014      81.760 146.868  86.729  1.00137.69           H  
ATOM    196  HB3 LEU A1014      83.317 145.155  84.741  1.00133.87           H  
ATOM    197  HB2 LEU A1014      82.847 146.822  84.576  1.00133.87           H  
ATOM    198  HG  LEU A1014      81.025 144.407  84.478  1.00134.74           H  
ATOM    199 HD11 LEU A1014      79.146 145.862  84.089  1.00129.57           H  
ATOM    200 HD12 LEU A1014      79.804 146.297  85.640  1.00129.57           H  
ATOM    201 HD13 LEU A1014      80.137 147.318  84.245  1.00129.57           H  
ATOM    202 HD21 LEU A1014      80.616 145.344  82.146  1.00143.21           H  
ATOM    203 HD22 LEU A1014      81.895 146.496  82.421  1.00143.21           H  
ATOM    204 HD23 LEU A1014      82.264 144.773  82.404  1.00143.21           H  
ATOM    205  N   LYS A1015      82.734 143.786  87.490  1.00141.18           N  
ANISOU  205  N   LYS A1015    19061  21022  13557   2983   1808   2951
ATOM    206  CA  LYS A1015      82.395 142.603  88.280  1.00153.13           C  
ANISOU  206  CA  LYS A1015    20728  22258  15198   3334   2023   3225
ATOM    207  C   LYS A1015      82.187 142.937  89.770  1.00154.86           C  
ANISOU  207  C   LYS A1015    20765  22848  15225   3147   1854   3381
ATOM    208  O   LYS A1015      81.408 142.245  90.420  1.00161.38           O  
ANISOU  208  O   LYS A1015    21818  23302  16197   3224   1965   3448
ATOM    209  CB  LYS A1015      83.520 141.559  88.146  1.00168.15           C  
ANISOU  209  CB  LYS A1015    22504  24320  17067   3981   2320   3668
ATOM    210  CG  LYS A1015      83.579 140.894  86.761  1.00171.10           C  
ANISOU  210  CG  LYS A1015    23118  24245  17645   4193   2551   3513
ATOM    211  CD  LYS A1015      84.865 140.077  86.577  1.00170.24           C  
ANISOU  211  CD  LYS A1015    22860  24352  17470   4865   2869   3979
ATOM    212  CE  LYS A1015      85.024 139.519  85.158  1.00158.15           C  
ANISOU  212  CE  LYS A1015    21599  22356  16134   5044   3120   3793
ATOM    213  NZ  LYS A1015      86.285 138.771  85.025  1.00159.58           N1+
ANISOU  213  NZ  LYS A1015    21626  22768  16237   5728   3456   4257
ATOM    214  H   LYS A1015      83.696 143.888  87.198  1.00141.18           H  
ATOM    215  HA  LYS A1015      81.467 142.172  87.897  1.00153.13           H  
ATOM    216  HB3 LYS A1015      83.393 140.772  88.892  1.00168.15           H  
ATOM    217  HB2 LYS A1015      84.479 142.023  88.368  1.00168.15           H  
ATOM    218  HG3 LYS A1015      83.519 141.652  85.981  1.00171.10           H  
ATOM    219  HG2 LYS A1015      82.706 140.255  86.623  1.00171.10           H  
ATOM    220  HD3 LYS A1015      84.882 139.261  87.301  1.00170.24           H  
ATOM    221  HD2 LYS A1015      85.726 140.708  86.803  1.00170.24           H  
ATOM    222  HE3 LYS A1015      85.022 140.332  84.430  1.00158.15           H  
ATOM    223  HE2 LYS A1015      84.191 138.860  84.911  1.00158.15           H  
ATOM    224  HZ1 LYS A1015      87.063 139.382  85.236  1.00159.58           H  
ATOM    225  HZ2 LYS A1015      86.289 137.995  85.672  1.00159.58           H  
ATOM    226  HZ3 LYS A1015      86.380 138.423  84.082  1.00159.58           H  
ATOM    227  N   VAL A1016      82.823 144.003  90.300  1.00151.18           N  
ANISOU  227  N   VAL A1016    19907  23114  14420   2866   1605   3421
ATOM    228  CA  VAL A1016      82.598 144.530  91.653  1.00148.47           C  
ANISOU  228  CA  VAL A1016    19404  23149  13859   2608   1440   3514
ATOM    229  C   VAL A1016      81.231 145.231  91.752  1.00123.71           C  
ANISOU  229  C   VAL A1016    16619  19478  10907   2151   1333   3113
ATOM    230  O   VAL A1016      80.598 145.109  92.797  1.00123.41           O  
ANISOU  230  O   VAL A1016    16685  19305  10900   2112   1340   3184
ATOM    231  CB  VAL A1016      83.757 145.487  92.066  1.00129.81           C  
ANISOU  231  CB  VAL A1016    16554  21714  11056   2326   1224   3589
ATOM    232  CG1 VAL A1016      83.465 146.398  93.281  1.00131.90           C  
ANISOU  232  CG1 VAL A1016    16715  22318  11084   1926   1049   3571
ATOM    233  CG2 VAL A1016      85.049 144.702  92.350  1.00131.45           C  
ANISOU  233  CG2 VAL A1016    16334  22578  11032   2834   1329   4070
ATOM    234  H   VAL A1016      83.473 144.505  89.712  1.00151.18           H  
ATOM    235  HA  VAL A1016      82.581 143.691  92.352  1.00148.47           H  
ATOM    236  HB  VAL A1016      83.946 146.153  91.232  1.00129.81           H  
ATOM    237 HG11 VAL A1016      84.350 146.972  93.558  1.00131.90           H  
ATOM    238 HG12 VAL A1016      82.680 147.125  93.073  1.00131.90           H  
ATOM    239 HG13 VAL A1016      83.164 145.815  94.152  1.00131.90           H  
ATOM    240 HG21 VAL A1016      85.908 145.370  92.425  1.00131.45           H  
ATOM    241 HG22 VAL A1016      84.974 144.153  93.289  1.00131.45           H  
ATOM    242 HG23 VAL A1016      85.269 143.968  91.579  1.00131.45           H  
ATOM    243  N   ILE A1017      80.757 145.922  90.696  1.00121.07           N  
ANISOU  243  N   ILE A1017    16466  18851  10686   1827   1248   2708
ATOM    244  CA  ILE A1017      79.422 146.535  90.648  1.00117.89           C  
ANISOU  244  CA  ILE A1017    16386  17947  10458   1465   1174   2354
ATOM    245  C   ILE A1017      78.336 145.444  90.552  1.00122.79           C  
ANISOU  245  C   ILE A1017    17340  17901  11414   1704   1361   2338
ATOM    246  O   ILE A1017      77.316 145.555  91.229  1.00117.41           O  
ANISOU  246  O   ILE A1017    16832  16953  10827   1531   1341   2243
ATOM    247  CB  ILE A1017      79.310 147.543  89.464  1.00115.23           C  
ANISOU  247  CB  ILE A1017    16166  17465  10153   1155   1080   1979
ATOM    248  CG1 ILE A1017      80.266 148.742  89.645  1.00114.90           C  
ANISOU  248  CG1 ILE A1017    15820  18066   9769    889    950   1987
ATOM    249  CG2 ILE A1017      77.869 148.069  89.271  1.00112.04           C  
ANISOU  249  CG2 ILE A1017    16053  16630   9887    827   1013   1663
ATOM    250  CD1 ILE A1017      80.598 149.481  88.343  1.00112.70           C  
ANISOU  250  CD1 ILE A1017    15666  17654   9502    630    905   1666
ATOM    251  H   ILE A1017      81.338 146.003  89.872  1.00121.07           H  
ATOM    252  HA  ILE A1017      79.262 147.086  91.576  1.00117.89           H  
ATOM    253  HB  ILE A1017      79.600 147.022  88.549  1.00115.23           H  
ATOM    254 HG13 ILE A1017      81.199 148.414  90.093  1.00114.90           H  
ATOM    255 HG12 ILE A1017      79.837 149.449  90.352  1.00114.90           H  
ATOM    256 HG21 ILE A1017      77.835 148.931  88.611  1.00112.04           H  
ATOM    257 HG22 ILE A1017      77.218 147.311  88.834  1.00112.04           H  
ATOM    258 HG23 ILE A1017      77.428 148.380  90.217  1.00112.04           H  
ATOM    259 HD11 ILE A1017      81.339 150.260  88.523  1.00112.70           H  
ATOM    260 HD12 ILE A1017      81.013 148.803  87.601  1.00112.70           H  
ATOM    261 HD13 ILE A1017      79.720 149.954  87.905  1.00112.70           H  
ATOM    262  N   GLU A1018      78.570 144.378  89.766  1.00129.03           N  
ANISOU  262  N   GLU A1018    18238  18410  12377   2080   1573   2419
ATOM    263  CA  GLU A1018      77.665 143.232  89.624  1.00136.32           C  
ANISOU  263  CA  GLU A1018    19511  18684  13600   2254   1805   2372
ATOM    264  C   GLU A1018      77.690 142.287  90.849  1.00127.12           C  
ANISOU  264  C   GLU A1018    18345  17530  12424   2532   1966   2740
ATOM    265  O   GLU A1018      76.796 141.451  90.969  1.00125.70           O  
ANISOU  265  O   GLU A1018    18473  16819  12468   2562   2148   2678
ATOM    266  CB  GLU A1018      78.064 142.436  88.362  1.00151.63           C  
ANISOU  266  CB  GLU A1018    21616  20287  15708   2541   2038   2323
ATOM    267  CG  GLU A1018      77.670 143.150  87.050  1.00146.64           C  
ANISOU  267  CG  GLU A1018    21064  19528  15125   2265   1911   1923
ATOM    268  CD  GLU A1018      77.892 142.310  85.787  1.00145.08           C  
ANISOU  268  CD  GLU A1018    21138  18851  15136   2455   2166   1778
ATOM    269  OE1 GLU A1018      78.486 141.213  85.892  1.00142.87           O  
ANISOU  269  OE1 GLU A1018    20974  18365  14946   2844   2475   2019
ATOM    270  OE2 GLU A1018      77.468 142.785  84.711  1.00145.70           O1-
ANISOU  270  OE2 GLU A1018    21330  18756  15272   2220   2084   1426
ATOM    271  H   GLU A1018      79.424 144.360  89.226  1.00129.03           H  
ATOM    272  HA  GLU A1018      76.641 143.592  89.512  1.00136.32           H  
ATOM    273  HB3 GLU A1018      77.571 141.462  88.377  1.00151.63           H  
ATOM    274  HB2 GLU A1018      79.135 142.229  88.372  1.00151.63           H  
ATOM    275  HG3 GLU A1018      78.215 144.087  86.944  1.00146.64           H  
ATOM    276  HG2 GLU A1018      76.612 143.415  87.084  1.00146.64           H  
ATOM    277  N   LYS A1019      78.661 142.442  91.768  1.00132.55           N  
ANISOU  277  N   LYS A1019    18685  18843  12834   2721   1912   3121
ATOM    278  CA  LYS A1019      78.757 141.738  93.052  1.00136.28           C  
ANISOU  278  CA  LYS A1019    19112  19434  13236   2994   2040   3514
ATOM    279  C   LYS A1019      78.616 142.700  94.251  1.00131.45           C  
ANISOU  279  C   LYS A1019    18273  19309  12365   2647   1776   3540
ATOM    280  O   LYS A1019      78.899 142.302  95.382  1.00127.95           O  
ANISOU  280  O   LYS A1019    17677  19187  11753   2864   1827   3914
ATOM    281  CB  LYS A1019      80.087 140.951  93.127  1.00140.63           C  
ANISOU  281  CB  LYS A1019    19421  20378  13632   3580   2236   4015
ATOM    282  CG  LYS A1019      80.119 139.694  92.242  1.00138.63           C  
ANISOU  282  CG  LYS A1019    19498  19522  13655   4047   2642   4108
ATOM    283  CD  LYS A1019      81.388 138.860  92.476  1.00139.38           C  
ANISOU  283  CD  LYS A1019    19347  20040  13571   4704   2873   4683
ATOM    284  CE  LYS A1019      81.383 137.537  91.700  1.00142.87           C  
ANISOU  284  CE  LYS A1019    20193  19802  14290   5195   3362   4793
ATOM    285  NZ  LYS A1019      82.580 136.734  92.006  1.00147.04           N1+
ANISOU  285  NZ  LYS A1019    20491  20739  14639   5917   3635   5406
ATOM    286  H   LYS A1019      79.368 143.139  91.582  1.00132.55           H  
ATOM    287  HA  LYS A1019      77.936 141.028  93.159  1.00136.28           H  
ATOM    288  HB3 LYS A1019      80.259 140.617  94.151  1.00140.63           H  
ATOM    289  HB2 LYS A1019      80.927 141.606  92.892  1.00140.63           H  
ATOM    290  HG3 LYS A1019      80.044 139.974  91.190  1.00138.63           H  
ATOM    291  HG2 LYS A1019      79.243 139.083  92.460  1.00138.63           H  
ATOM    292  HD3 LYS A1019      81.484 138.647  93.542  1.00139.38           H  
ATOM    293  HD2 LYS A1019      82.264 139.450  92.199  1.00139.38           H  
ATOM    294  HE3 LYS A1019      81.348 137.728  90.627  1.00142.87           H  
ATOM    295  HE2 LYS A1019      80.498 136.953  91.953  1.00142.87           H  
ATOM    296  HZ1 LYS A1019      82.602 136.525  92.994  1.00147.04           H  
ATOM    297  HZ2 LYS A1019      82.550 135.871  91.481  1.00147.04           H  
ATOM    298  HZ3 LYS A1019      83.409 137.253  91.754  1.00147.04           H  
ATOM    299  N   ALA A1020      78.175 143.952  94.029  1.00129.36           N  
ANISOU  299  N   ALA A1020    18002  19101  12047   2127   1526   3161
ATOM    300  CA  ALA A1020      78.011 144.966  95.070  1.00134.72           C  
ANISOU  300  CA  ALA A1020    18503  20226  12459   1752   1311   3143
ATOM    301  C   ALA A1020      76.685 144.774  95.815  1.00140.45           C  
ANISOU  301  C   ALA A1020    19495  20526  13343   1611   1350   3057
ATOM    302  O   ALA A1020      75.677 144.398  95.214  1.00136.72           O  
ANISOU  302  O   ALA A1020    19356  19397  13195   1640   1481   2868
ATOM    303  CB  ALA A1020      77.971 146.362  94.430  1.00133.61           C  
ANISOU  303  CB  ALA A1020    18305  20270  12192   1264   1098   2781
ATOM    304  H   ALA A1020      77.944 144.217  93.082  1.00129.36           H  
ATOM    305  HA  ALA A1020      78.845 144.912  95.769  1.00134.72           H  
ATOM    306  HB1 ALA A1020      77.792 147.130  95.183  1.00133.61           H  
ATOM    307  HB2 ALA A1020      78.912 146.612  93.944  1.00133.61           H  
ATOM    308  HB3 ALA A1020      77.176 146.448  93.689  1.00133.61           H  
ATOM    309  N   ASP A1021      76.703 145.066  97.123  1.00147.00           N  
ANISOU  309  N   ASP A1021    20159  21778  13915   1429   1238   3187
ATOM    310  CA  ASP A1021      75.550 144.992  98.024  1.00149.53           C  
ANISOU  310  CA  ASP A1021    20690  21793  14332   1261   1259   3119
ATOM    311  C   ASP A1021      74.994 146.388  98.354  1.00144.39           C  
ANISOU  311  C   ASP A1021    20083  21206  13572    712   1072   2775
ATOM    312  O   ASP A1021      73.795 146.503  98.606  1.00140.85           O  
ANISOU  312  O   ASP A1021    19909  20268  13341    537   1099   2535
ATOM    313  CB  ASP A1021      75.968 144.309  99.349  1.00156.72           C  
ANISOU  313  CB  ASP A1021    21428  23085  15034   1515   1326   3563
ATOM    314  CG  ASP A1021      76.502 142.878  99.197  1.00161.07           C  
ANISOU  314  CG  ASP A1021    22041  23425  15734   2119   1603   3938
ATOM    315  OD1 ASP A1021      76.095 142.197  98.230  1.00166.16           O  
ANISOU  315  OD1 ASP A1021    22965  23461  16708   2269   1776   3786
ATOM    316  OD2 ASP A1021      77.299 142.481 100.074  1.00159.34           O1-
ANISOU  316  OD2 ASP A1021    21603  23654  15284   2447   1672   4390
ATOM    317  H   ASP A1021      77.578 145.362  97.534  1.00147.00           H  
ATOM    318  HA  ASP A1021      74.744 144.413  97.568  1.00149.53           H  
ATOM    319  HB3 ASP A1021      75.116 144.264 100.030  1.00156.72           H  
ATOM    320  HB2 ASP A1021      76.731 144.906  99.852  1.00156.72           H  
ATOM    321  N   ASN A1022      75.832 147.440  98.326  1.00141.44           N  
ANISOU  321  N   ASN A1022    19457  21430  12855    429    914   2743
ATOM    322  CA  ASN A1022      75.465 148.828  98.623  1.00134.69           C  
ANISOU  322  CA  ASN A1022    18688  20621  11866   -100    801   2419
ATOM    323  C   ASN A1022      75.948 149.792  97.531  1.00139.76           C  
ANISOU  323  C   ASN A1022    19333  21295  12475   -316    740   2149
ATOM    324  O   ASN A1022      76.809 149.446  96.721  1.00159.68           O  
ANISOU  324  O   ASN A1022    21735  23896  15040    -79    754   2225
ATOM    325  CB  ASN A1022      75.861 149.238 100.066  1.00141.34           C  
ANISOU  325  CB  ASN A1022    19293  22120  12287   -362    715   2558
ATOM    326  CG  ASN A1022      77.370 149.264 100.335  1.00151.63           C  
ANISOU  326  CG  ASN A1022    20173  24218  13224   -315    637   2790
ATOM    327  OD1 ASN A1022      78.059 150.178  99.890  1.00159.06           O  
ANISOU  327  OD1 ASN A1022    21005  25476  13954   -658    561   2592
ATOM    328  ND2 ASN A1022      77.887 148.274 101.063  1.00152.23           N  
ANISOU  328  ND2 ASN A1022    20001  24637  13202    119    678   3226
ATOM    329  H   ASN A1022      76.801 147.266  98.095  1.00141.44           H  
ATOM    330  HA  ASN A1022      74.377 148.905  98.578  1.00134.69           H  
ATOM    331  HB3 ASN A1022      75.377 148.567 100.778  1.00141.34           H  
ATOM    332  HB2 ASN A1022      75.466 150.230 100.287  1.00141.34           H  
ATOM    333 HD22 ASN A1022      78.879 148.258 101.251  1.00152.23           H  
ATOM    334 HD21 ASN A1022      77.294 147.528 101.398  1.00152.23           H  
ATOM    335  N   ALA A1023      75.384 151.010  97.525  1.00125.66           N  
ANISOU  335  N   ALA A1023    17708  19433  10606   -761    704   1841
ATOM    336  CA  ALA A1023      75.614 152.044  96.515  1.00114.26           C  
ANISOU  336  CA  ALA A1023    16349  17915   9151   -974    692   1570
ATOM    337  C   ALA A1023      76.995 152.719  96.602  1.00119.85           C  
ANISOU  337  C   ALA A1023    16766  19295   9478  -1210    632   1607
ATOM    338  O   ALA A1023      77.426 153.298  95.605  1.00132.44           O  
ANISOU  338  O   ALA A1023    18371  20878  11071  -1283    637   1459
ATOM    339  CB  ALA A1023      74.539 153.130  96.687  1.00106.58           C  
ANISOU  339  CB  ALA A1023    15701  16567   8228  -1315    741   1255
ATOM    340  H   ALA A1023      74.696 151.215  98.235  1.00125.66           H  
ATOM    341  HA  ALA A1023      75.509 151.596  95.526  1.00114.26           H  
ATOM    342  HB1 ALA A1023      74.631 153.905  95.924  1.00106.58           H  
ATOM    343  HB2 ALA A1023      73.536 152.713  96.599  1.00106.58           H  
ATOM    344  HB3 ALA A1023      74.607 153.616  97.661  1.00106.58           H  
ATOM    345  N   ALA A1024      77.699 152.639  97.748  1.00115.17           N  
ANISOU  345  N   ALA A1024    15896  19324   8539  -1350    577   1797
ATOM    346  CA  ALA A1024      79.035 153.215  97.928  1.00118.50           C  
ANISOU  346  CA  ALA A1024    15985  20490   8547  -1628    517   1822
ATOM    347  C   ALA A1024      80.111 152.394  97.199  1.00127.64           C  
ANISOU  347  C   ALA A1024    16859  21898   9743  -1220    494   2049
ATOM    348  O   ALA A1024      81.071 152.975  96.698  1.00137.55           O  
ANISOU  348  O   ALA A1024    17974  23459  10831  -1414    479   1941
ATOM    349  CB  ALA A1024      79.382 153.265  99.425  1.00112.20           C  
ANISOU  349  CB  ALA A1024    14906  20392   7334  -1852    453   1997
ATOM    350  H   ALA A1024      77.302 152.129  98.525  1.00115.17           H  
ATOM    351  HA  ALA A1024      79.039 154.234  97.534  1.00118.50           H  
ATOM    352  HB1 ALA A1024      80.324 153.789  99.588  1.00112.20           H  
ATOM    353  HB2 ALA A1024      78.614 153.797  99.988  1.00112.20           H  
ATOM    354  HB3 ALA A1024      79.485 152.272  99.859  1.00112.20           H  
ATOM    355  N   GLN A1025      79.912 151.068  97.073  1.00130.78           N  
ANISOU  355  N   GLN A1025    17190  22146  10354   -654    528   2365
ATOM    356  CA  GLN A1025      80.752 150.162  96.287  1.00134.41           C  
ANISOU  356  CA  GLN A1025    17448  22726  10895   -201    565   2586
ATOM    357  C   GLN A1025      80.594 150.445  94.786  1.00129.01           C  
ANISOU  357  C   GLN A1025    17021  21509  10487   -213    609   2292
ATOM    358  O   GLN A1025      81.586 150.443  94.060  1.00128.03           O  
ANISOU  358  O   GLN A1025    16708  21663  10276   -151    606   2313
ATOM    359  CB  GLN A1025      80.306 148.704  96.521  1.00143.98           C  
ANISOU  359  CB  GLN A1025    18677  23699  12331    402    675   2944
ATOM    360  CG  GLN A1025      80.468 148.198  97.962  1.00159.58           C  
ANISOU  360  CG  GLN A1025    20608  25854  14172    402    665   3152
ATOM    361  CD  GLN A1025      79.897 146.788  98.107  1.00165.64           C  
ANISOU  361  CD  GLN A1025    21530  26176  15229    963    836   3446
ATOM    362  OE1 GLN A1025      78.814 146.602  98.653  1.00158.99           O  
ANISOU  362  OE1 GLN A1025    20898  25013  14500    931    878   3446
ATOM    363  NE2 GLN A1025      80.621 145.786  97.606  1.00175.91           N  
ANISOU  363  NE2 GLN A1025    22754  27436  16649   1473    972   3693
ATOM    364  H   GLN A1025      79.094 150.671  97.514  1.00130.78           H  
ATOM    365  HA  GLN A1025      81.797 150.287  96.575  1.00134.41           H  
ATOM    366  HB3 GLN A1025      80.873 148.048  95.857  1.00143.98           H  
ATOM    367  HB2 GLN A1025      79.263 148.594  96.225  1.00143.98           H  
ATOM    368  HG3 GLN A1025      79.956 148.857  98.661  1.00159.58           H  
ATOM    369  HG2 GLN A1025      81.520 148.199  98.250  1.00159.58           H  
ATOM    370 HE22 GLN A1025      80.285 144.837  97.686  1.00175.91           H  
ATOM    371 HE21 GLN A1025      81.504 145.975  97.154  1.00175.91           H  
ATOM    372  N   VAL A1026      79.350 150.703  94.343  1.00125.61           N  
ANISOU  372  N   VAL A1026    17001  20357  10368   -290    651   2027
ATOM    373  CA  VAL A1026      78.991 150.989  92.958  1.00110.02           C  
ANISOU  373  CA  VAL A1026    15270  17898   8635   -287    688   1759
ATOM    374  C   VAL A1026      79.540 152.356  92.520  1.00109.52           C  
ANISOU  374  C   VAL A1026    15170  18116   8327   -724    651   1529
ATOM    375  O   VAL A1026      80.190 152.421  91.481  1.00122.60           O  
ANISOU  375  O   VAL A1026    16760  19836   9988   -657    666   1483
ATOM    376  CB  VAL A1026      77.452 150.884  92.774  1.00107.76           C  
ANISOU  376  CB  VAL A1026    15372  16904   8666   -303    731   1543
ATOM    377  CG1 VAL A1026      76.982 151.281  91.363  1.00116.23           C  
ANISOU  377  CG1 VAL A1026    16663  17574   9926   -318    757   1275
ATOM    378  CG2 VAL A1026      76.956 149.461  93.088  1.00109.38           C  
ANISOU  378  CG2 VAL A1026    15639  16804   9118     91    809   1743
ATOM    379  H   VAL A1026      78.597 150.686  95.017  1.00125.61           H  
ATOM    380  HA  VAL A1026      79.464 150.226  92.342  1.00110.02           H  
ATOM    381  HB  VAL A1026      76.964 151.561  93.475  1.00107.76           H  
ATOM    382 HG11 VAL A1026      75.935 151.021  91.212  1.00116.23           H  
ATOM    383 HG12 VAL A1026      77.069 152.354  91.200  1.00116.23           H  
ATOM    384 HG13 VAL A1026      77.560 150.775  90.589  1.00116.23           H  
ATOM    385 HG21 VAL A1026      75.901 149.340  92.846  1.00109.38           H  
ATOM    386 HG22 VAL A1026      77.506 148.715  92.515  1.00109.38           H  
ATOM    387 HG23 VAL A1026      77.076 149.219  94.142  1.00109.38           H  
ATOM    388  N   LYS A1027      79.337 153.420  93.321  1.00107.20           N  
ANISOU  388  N   LYS A1027    14948  17972   7811  -1193    635   1372
ATOM    389  CA  LYS A1027      79.861 154.770  93.088  1.00106.04           C  
ANISOU  389  CA  LYS A1027    14845  18021   7423  -1666    665   1124
ATOM    390  C   LYS A1027      81.396 154.798  92.983  1.00109.53           C  
ANISOU  390  C   LYS A1027    14865  19213   7538  -1750    618   1262
ATOM    391  O   LYS A1027      81.927 155.419  92.063  1.00127.93           O  
ANISOU  391  O   LYS A1027    17196  21605   9807  -1892    658   1120
ATOM    392  CB  LYS A1027      79.363 155.725  94.203  1.00109.16           C  
ANISOU  392  CB  LYS A1027    15429  18426   7620  -2161    713    939
ATOM    393  CG  LYS A1027      80.029 157.119  94.196  1.00111.22           C  
ANISOU  393  CG  LYS A1027    15686  19058   7515  -2739    788    721
ATOM    394  CD  LYS A1027      79.463 158.094  95.236  1.00118.44           C  
ANISOU  394  CD  LYS A1027    16854  19907   8242  -3227    892    522
ATOM    395  CE  LYS A1027      80.399 159.287  95.499  1.00128.17           C  
ANISOU  395  CE  LYS A1027    18023  21652   9022  -3875    988    326
ATOM    396  NZ  LYS A1027      80.650 160.081  94.283  1.00123.80           N1+
ANISOU  396  NZ  LYS A1027    17622  20923   8492  -3994   1106    141
ATOM    397  H   LYS A1027      78.791 153.281  94.162  1.00107.20           H  
ATOM    398  HA  LYS A1027      79.460 155.120  92.134  1.00106.04           H  
ATOM    399  HB3 LYS A1027      79.532 155.263  95.177  1.00109.16           H  
ATOM    400  HB2 LYS A1027      78.282 155.842  94.112  1.00109.16           H  
ATOM    401  HG3 LYS A1027      79.949 157.557  93.201  1.00111.22           H  
ATOM    402  HG2 LYS A1027      81.095 157.011  94.401  1.00111.22           H  
ATOM    403  HD3 LYS A1027      79.318 157.564  96.179  1.00118.44           H  
ATOM    404  HD2 LYS A1027      78.474 158.438  94.932  1.00118.44           H  
ATOM    405  HE3 LYS A1027      81.354 158.938  95.894  1.00128.17           H  
ATOM    406  HE2 LYS A1027      79.964 159.938  96.257  1.00128.17           H  
ATOM    407  HZ1 LYS A1027      79.776 160.441  93.928  1.00123.80           H  
ATOM    408  HZ2 LYS A1027      81.262 160.853  94.507  1.00123.80           H  
ATOM    409  HZ3 LYS A1027      81.089 159.500  93.584  1.00123.80           H  
ATOM    410  N   ASP A1028      82.092 154.144  93.928  1.00114.02           N  
ANISOU  410  N   ASP A1028    15052  20397   7875  -1650    541   1556
ATOM    411  CA  ASP A1028      83.551 154.130  94.019  1.00123.03           C  
ANISOU  411  CA  ASP A1028    15713  22373   8662  -1700    489   1729
ATOM    412  C   ASP A1028      84.190 153.320  92.876  1.00134.76           C  
ANISOU  412  C   ASP A1028    17094  23757  10351  -1230    518   1859
ATOM    413  O   ASP A1028      85.197 153.750  92.317  1.00153.67           O  
ANISOU  413  O   ASP A1028    19347  26450  12590  -1413    532   1760
ATOM    414  CB  ASP A1028      83.954 153.569  95.402  1.00133.06           C  
ANISOU  414  CB  ASP A1028    16575  24328   9653  -1562    405   2086
ATOM    415  CG  ASP A1028      85.419 153.819  95.766  1.00145.05           C  
ANISOU  415  CG  ASP A1028    17606  26884  10623  -1960    336   2140
ATOM    416  OD1 ASP A1028      85.818 155.004  95.734  1.00143.41           O  
ANISOU  416  OD1 ASP A1028    17504  26811  10176  -2621    368   1795
ATOM    417  OD2 ASP A1028      86.111 152.825  96.077  1.00156.00           O1-
ANISOU  417  OD2 ASP A1028    18505  28967  11801  -1615    275   2530
ATOM    418  H   ASP A1028      81.581 153.661  94.655  1.00114.02           H  
ATOM    419  HA  ASP A1028      83.891 155.165  93.938  1.00123.03           H  
ATOM    420  HB3 ASP A1028      83.727 152.504  95.471  1.00133.06           H  
ATOM    421  HB2 ASP A1028      83.367 154.060  96.178  1.00133.06           H  
ATOM    422  N   ALA A1029      83.563 152.198  92.479  1.00124.64           N  
ANISOU  422  N   ALA A1029    15908  22032   9415   -644    556   2064
ATOM    423  CA  ALA A1029      83.954 151.386  91.329  1.00120.51           C  
ANISOU  423  CA  ALA A1029    15344  21345   9100   -187    625   2172
ATOM    424  C   ALA A1029      83.722 152.111  89.993  1.00120.23           C  
ANISOU  424  C   ALA A1029    15599  20866   9217   -398    662   1818
ATOM    425  O   ALA A1029      84.556 151.986  89.103  1.00133.40           O  
ANISOU  425  O   ALA A1029    17121  22719  10847   -294    694   1833
ATOM    426  CB  ALA A1029      83.160 150.075  91.343  1.00118.00           C  
ANISOU  426  CB  ALA A1029    15202  20489   9142    386    718   2374
ATOM    427  H   ALA A1029      82.740 151.905  92.989  1.00124.64           H  
ATOM    428  HA  ALA A1029      85.014 151.149  91.413  1.00120.51           H  
ATOM    429  HB1 ALA A1029      83.396 149.458  90.477  1.00118.00           H  
ATOM    430  HB2 ALA A1029      83.392 149.486  92.231  1.00118.00           H  
ATOM    431  HB3 ALA A1029      82.086 150.261  91.339  1.00118.00           H  
ATOM    432  N   LEU A1030      82.647 152.910  89.867  1.00119.03           N  
ANISOU  432  N   LEU A1030    15852  20153   9220   -674    673   1517
ATOM    433  CA  LEU A1030      82.343 153.718  88.682  1.00109.56           C  
ANISOU  433  CA  LEU A1030    14941  18546   8139   -843    725   1213
ATOM    434  C   LEU A1030      83.264 154.942  88.537  1.00109.75           C  
ANISOU  434  C   LEU A1030    14825  19051   7822  -1306    742   1076
ATOM    435  O   LEU A1030      83.515 155.367  87.410  1.00117.04           O  
ANISOU  435  O   LEU A1030    15801  19893   8775  -1308    795    961
ATOM    436  CB  LEU A1030      80.886 154.217  88.754  1.00106.45           C  
ANISOU  436  CB  LEU A1030    14976  17528   7941   -999    753    975
ATOM    437  CG  LEU A1030      79.837 153.140  88.415  1.00105.98           C  
ANISOU  437  CG  LEU A1030    15125  16882   8261   -595    765   1000
ATOM    438  CD1 LEU A1030      78.454 153.594  88.886  1.00103.33           C  
ANISOU  438  CD1 LEU A1030    15114  16105   8040   -780    780    813
ATOM    439  CD2 LEU A1030      79.815 152.805  86.913  1.00117.42           C  
ANISOU  439  CD2 LEU A1030    16668  18040   9908   -334    810    920
ATOM    440  H   LEU A1030      81.989 152.952  90.635  1.00119.03           H  
ATOM    441  HA  LEU A1030      82.475 153.101  87.794  1.00109.56           H  
ATOM    442  HB3 LEU A1030      80.733 155.060  88.076  1.00106.45           H  
ATOM    443  HB2 LEU A1030      80.697 154.615  89.752  1.00106.45           H  
ATOM    444  HG  LEU A1030      80.076 152.227  88.956  1.00105.98           H  
ATOM    445 HD11 LEU A1030      77.690 152.844  88.683  1.00103.33           H  
ATOM    446 HD12 LEU A1030      78.440 153.806  89.954  1.00103.33           H  
ATOM    447 HD13 LEU A1030      78.181 154.508  88.373  1.00103.33           H  
ATOM    448 HD21 LEU A1030      79.013 152.106  86.678  1.00117.42           H  
ATOM    449 HD22 LEU A1030      79.666 153.700  86.309  1.00117.42           H  
ATOM    450 HD23 LEU A1030      80.745 152.340  86.588  1.00117.42           H  
ATOM    451  N   THR A1031      83.797 155.481  89.648  1.00110.29           N  
ANISOU  451  N   THR A1031    14729  19629   7547  -1737    714   1069
ATOM    452  CA  THR A1031      84.770 156.579  89.653  1.00116.85           C  
ANISOU  452  CA  THR A1031    15400  20991   8006  -2246    756    926
ATOM    453  C   THR A1031      86.144 156.067  89.172  1.00123.58           C  
ANISOU  453  C   THR A1031    15799  22431   8725  -2011    718   1142
ATOM    454  O   THR A1031      86.818 156.758  88.409  1.00136.46           O  
ANISOU  454  O   THR A1031    17417  24166  10265  -2198    786   1001
ATOM    455  CB  THR A1031      84.878 157.160  91.087  1.00124.90           C  
ANISOU  455  CB  THR A1031    16290  22525   8642  -2775    739    879
ATOM    456  OG1 THR A1031      83.634 157.738  91.438  1.00128.35           O  
ANISOU  456  OG1 THR A1031    17187  22375   9204  -2992    816    664
ATOM    457  CG2 THR A1031      85.928 158.276  91.244  1.00116.12           C  
ANISOU  457  CG2 THR A1031    15005  22006   7107  -3380    811    699
ATOM    458  H   THR A1031      83.539 155.084  90.541  1.00110.29           H  
ATOM    459  HA  THR A1031      84.434 157.363  88.970  1.00116.85           H  
ATOM    460  HB  THR A1031      85.097 156.368  91.804  1.00124.90           H  
ATOM    461  HG1 THR A1031      82.987 157.047  91.476  1.00128.35           H  
ATOM    462 HG21 THR A1031      85.893 158.706  92.246  1.00116.12           H  
ATOM    463 HG22 THR A1031      86.943 157.905  91.097  1.00116.12           H  
ATOM    464 HG23 THR A1031      85.760 159.084  90.531  1.00116.12           H  
ATOM    465  N   LYS A1032      86.521 154.837  89.567  1.00116.69           N  
ANISOU  465  N   LYS A1032    14560  21938   7839  -1565    637   1506
ATOM    466  CA  LYS A1032      87.730 154.137  89.129  1.00128.43           C  
ANISOU  466  CA  LYS A1032    15612  23968   9218  -1230    632   1765
ATOM    467  C   LYS A1032      87.644 153.724  87.649  1.00137.96           C  
ANISOU  467  C   LYS A1032    17053  24611  10756   -897    719   1680
ATOM    468  O   LYS A1032      88.655 153.773  86.950  1.00137.82           O  
ANISOU  468  O   LYS A1032    16826  24932  10605   -929    757   1675
ATOM    469  CB  LYS A1032      87.903 152.866  89.982  1.00128.44           C  
ANISOU  469  CB  LYS A1032    15273  24326   9203   -688    588   2212
ATOM    470  CG  LYS A1032      88.321 153.125  91.439  1.00135.70           C  
ANISOU  470  CG  LYS A1032    15960  25804   9795   -958    493   2330
ATOM    471  CD  LYS A1032      88.146 151.873  92.312  1.00139.58           C  
ANISOU  471  CD  LYS A1032    16137  26620  10277   -335    482   2823
ATOM    472  CE  LYS A1032      88.425 152.120  93.796  1.00144.76           C  
ANISOU  472  CE  LYS A1032    16637  27713  10651   -564    388   2937
ATOM    473  NZ  LYS A1032      88.062 150.945  94.607  1.00149.44           N1+
ANISOU  473  NZ  LYS A1032    16967  28569  11243     98    411   3453
ATOM    474  H   LYS A1032      85.910 154.337  90.198  1.00116.69           H  
ATOM    475  HA  LYS A1032      88.596 154.789  89.260  1.00128.43           H  
ATOM    476  HB3 LYS A1032      88.645 152.205  89.529  1.00128.44           H  
ATOM    477  HB2 LYS A1032      86.965 152.314  89.971  1.00128.44           H  
ATOM    478  HG3 LYS A1032      87.729 153.938  91.856  1.00135.70           H  
ATOM    479  HG2 LYS A1032      89.357 153.463  91.469  1.00135.70           H  
ATOM    480  HD3 LYS A1032      88.797 151.076  91.948  1.00139.58           H  
ATOM    481  HD2 LYS A1032      87.121 151.518  92.215  1.00139.58           H  
ATOM    482  HE3 LYS A1032      87.853 152.979  94.143  1.00144.76           H  
ATOM    483  HE2 LYS A1032      89.477 152.355  93.953  1.00144.76           H  
ATOM    484  HZ1 LYS A1032      88.616 150.146  94.335  1.00149.44           H  
ATOM    485  HZ2 LYS A1032      88.221 151.159  95.582  1.00149.44           H  
ATOM    486  HZ3 LYS A1032      87.079 150.746  94.482  1.00149.44           H  
ATOM    487  N   MET A1033      86.442 153.361  87.166  1.00136.79           N  
ANISOU  487  N   MET A1033    17325  23633  11014   -606    756   1599
ATOM    488  CA  MET A1033      86.184 153.006  85.771  1.00122.32           C  
ANISOU  488  CA  MET A1033    15719  21282   9476   -300    837   1505
ATOM    489  C   MET A1033      86.179 154.237  84.857  1.00124.43           C  
ANISOU  489  C   MET A1033    16198  21405   9675   -720    880   1178
ATOM    490  O   MET A1033      86.626 154.115  83.721  1.00121.58           O  
ANISOU  490  O   MET A1033    15823  21007   9365   -576    941   1143
ATOM    491  CB  MET A1033      84.822 152.298  85.647  1.00114.71           C  
ANISOU  491  CB  MET A1033    15136  19537   8909     20    865   1461
ATOM    492  CG  MET A1033      84.889 150.831  86.086  1.00121.27           C  
ANISOU  492  CG  MET A1033    15836  20392   9851    488    890   1788
ATOM    493  SD  MET A1033      83.320 149.935  86.001  1.00126.95           S  
ANISOU  493  SD  MET A1033    17017  20206  11013    759    957   1683
ATOM    494  CE  MET A1033      83.233 149.663  84.214  1.00128.20           C  
ANISOU  494  CE  MET A1033    17326  19984  11399   1090   1086   1590
ATOM    495  H   MET A1033      85.660 153.325  87.806  1.00136.79           H  
ATOM    496  HA  MET A1033      86.974 152.336  85.426  1.00122.32           H  
ATOM    497  HB3 MET A1033      84.484 152.320  84.610  1.00114.71           H  
ATOM    498  HB2 MET A1033      84.063 152.832  86.217  1.00114.71           H  
ATOM    499  HG3 MET A1033      85.253 150.772  87.107  1.00121.27           H  
ATOM    500  HG2 MET A1033      85.623 150.295  85.490  1.00121.27           H  
ATOM    501  HE1 MET A1033      82.376 149.036  83.973  1.00128.20           H  
ATOM    502  HE2 MET A1033      83.132 150.612  83.687  1.00128.20           H  
ATOM    503  HE3 MET A1033      84.134 149.168  83.854  1.00128.20           H  
ATOM    504  N   ARG A1034      85.736 155.415  85.338  1.00128.16           N  
ANISOU  504  N   ARG A1034    16898  21765  10030  -1225    884    942
ATOM    505  CA  ARG A1034      85.849 156.680  84.605  1.00114.84           C  
ANISOU  505  CA  ARG A1034    15441  19948   8243  -1628    984    659
ATOM    506  C   ARG A1034      87.320 157.105  84.470  1.00114.17           C  
ANISOU  506  C   ARG A1034    14983  20592   7802  -1920   1013    684
ATOM    507  O   ARG A1034      87.726 157.524  83.388  1.00116.36           O  
ANISOU  507  O   ARG A1034    15327  20818   8068  -1981   1102    567
ATOM    508  CB  ARG A1034      85.032 157.805  85.289  1.00111.32           C  
ANISOU  508  CB  ARG A1034    15357  19206   7733  -2086   1047    423
ATOM    509  CG  ARG A1034      85.217 159.173  84.596  1.00109.39           C  
ANISOU  509  CG  ARG A1034    15286  19030   7246  -2626   1209    171
ATOM    510  CD  ARG A1034      84.226 160.262  85.007  1.00106.91           C  
ANISOU  510  CD  ARG A1034    15530  18035   7056  -2791   1358    -62
ATOM    511  NE  ARG A1034      84.713 161.564  84.523  1.00112.13           N  
ANISOU  511  NE  ARG A1034    16413  18693   7500  -3255   1576   -282
ATOM    512  CZ  ARG A1034      84.016 162.527  83.896  1.00124.47           C  
ANISOU  512  CZ  ARG A1034    18484  19696   9114  -3404   1784   -468
ATOM    513  NH1 ARG A1034      82.710 162.404  83.645  1.00121.22           N  
ANISOU  513  NH1 ARG A1034    18363  18741   8954  -3121   1772   -459
ATOM    514  NH2 ARG A1034      84.645 163.643  83.506  1.00135.20           N1+
ANISOU  514  NH2 ARG A1034    20061  21049  10259  -3826   2029   -650
ATOM    515  H   ARG A1034      85.352 155.445  86.273  1.00128.16           H  
ATOM    516  HA  ARG A1034      85.444 156.530  83.602  1.00114.84           H  
ATOM    517  HB3 ARG A1034      85.308 157.892  86.341  1.00111.32           H  
ATOM    518  HB2 ARG A1034      83.976 157.546  85.282  1.00111.32           H  
ATOM    519  HG3 ARG A1034      85.141 159.037  83.516  1.00109.39           H  
ATOM    520  HG2 ARG A1034      86.225 159.541  84.789  1.00109.39           H  
ATOM    521  HD3 ARG A1034      84.142 160.311  86.093  1.00106.91           H  
ATOM    522  HD2 ARG A1034      83.236 160.030  84.618  1.00106.91           H  
ATOM    523  HE  ARG A1034      85.688 161.746  84.711  1.00112.13           H  
ATOM    524 HH12 ARG A1034      82.198 163.121  83.152  1.00121.22           H  
ATOM    525 HH11 ARG A1034      82.222 161.532  83.834  1.00121.22           H  
ATOM    526 HH22 ARG A1034      84.134 164.372  83.030  1.00135.20           H  
ATOM    527 HH21 ARG A1034      85.632 163.763  83.677  1.00135.20           H  
ATOM    528  N   ALA A1035      88.107 156.981  85.553  1.00115.34           N  
ANISOU  528  N   ALA A1035    14715  21473   7635  -2112    941    841
ATOM    529  CA  ALA A1035      89.527 157.325  85.597  1.00122.98           C  
ANISOU  529  CA  ALA A1035    15246  23262   8219  -2409    958    878
ATOM    530  C   ALA A1035      90.361 156.453  84.646  1.00131.64           C  
ANISOU  530  C   ALA A1035    16078  24514   9425  -1895    963   1084
ATOM    531  O   ALA A1035      91.188 156.985  83.909  1.00132.48           O  
ANISOU  531  O   ALA A1035    16118  24811   9407  -2085   1047    972
ATOM    532  CB  ALA A1035      90.031 157.178  87.041  1.00133.88           C  
ANISOU  532  CB  ALA A1035    16158  25489   9222  -2628    854   1058
ATOM    533  H   ALA A1035      87.691 156.634  86.407  1.00115.34           H  
ATOM    534  HA  ALA A1035      89.635 158.368  85.293  1.00122.98           H  
ATOM    535  HB1 ALA A1035      91.085 157.447  87.119  1.00133.88           H  
ATOM    536  HB2 ALA A1035      89.478 157.831  87.716  1.00133.88           H  
ATOM    537  HB3 ALA A1035      89.922 156.157  87.408  1.00133.88           H  
ATOM    538  N   ALA A1036      90.090 155.136  84.617  1.00136.44           N  
ANISOU  538  N   ALA A1036    16568  25005  10266  -1241    909   1383
ATOM    539  CA  ALA A1036      90.731 154.165  83.733  1.00140.32           C  
ANISOU  539  CA  ALA A1036    16831  25627  10859   -713    961   1600
ATOM    540  C   ALA A1036      90.282 154.317  82.270  1.00137.97           C  
ANISOU  540  C   ALA A1036    16948  24623  10851   -603   1058   1369
ATOM    541  O   ALA A1036      91.109 154.143  81.379  1.00141.28           O  
ANISOU  541  O   ALA A1036    17210  25238  11234   -460   1131   1405
ATOM    542  CB  ALA A1036      90.367 152.752  84.212  1.00143.15           C  
ANISOU  542  CB  ALA A1036    17053  25936  11402    -43    951   1968
ATOM    543  H   ALA A1036      89.398 154.779  85.262  1.00136.44           H  
ATOM    544  HA  ALA A1036      91.814 154.292  83.786  1.00140.32           H  
ATOM    545  HB1 ALA A1036      90.833 151.991  83.585  1.00143.15           H  
ATOM    546  HB2 ALA A1036      90.711 152.585  85.233  1.00143.15           H  
ATOM    547  HB3 ALA A1036      89.290 152.581  84.195  1.00143.15           H  
ATOM    548  N   ALA A1037      89.007 154.674  82.020  1.00132.74           N  
ANISOU  548  N   ALA A1037    16794  23182  10458   -654   1062   1144
ATOM    549  CA  ALA A1037      88.449 154.882  80.682  1.00125.29           C  
ANISOU  549  CA  ALA A1037    16228  21622   9754   -543   1143    937
ATOM    550  C   ALA A1037      89.002 156.153  80.022  1.00118.20           C  
ANISOU  550  C   ALA A1037    15405  20864   8641  -1025   1225    705
ATOM    551  O   ALA A1037      89.409 156.095  78.866  1.00116.09           O  
ANISOU  551  O   ALA A1037    15168  20525   8416   -898   1304    656
ATOM    552  CB  ALA A1037      86.916 154.991  80.756  1.00113.25           C  
ANISOU  552  CB  ALA A1037    15168  19341   8521   -479   1121    781
ATOM    553  H   ALA A1037      88.379 154.787  82.804  1.00132.74           H  
ATOM    554  HA  ALA A1037      88.705 154.021  80.064  1.00125.29           H  
ATOM    555  HB1 ALA A1037      86.489 155.215  79.777  1.00113.25           H  
ATOM    556  HB2 ALA A1037      86.469 154.055  81.087  1.00113.25           H  
ATOM    557  HB3 ALA A1037      86.596 155.777  81.440  1.00113.25           H  
ATOM    558  N   LEU A1038      89.072 157.279  80.753  1.00117.93           N  
ANISOU  558  N   LEU A1038    15433  21008   8367  -1597   1240    551
ATOM    559  CA  LEU A1038      89.616 158.548  80.260  1.00123.04           C  
ANISOU  559  CA  LEU A1038    16172  21804   8775  -2110   1377    330
ATOM    560  C   LEU A1038      91.132 158.486  80.014  1.00138.99           C  
ANISOU  560  C   LEU A1038    17688  24594  10527  -2167   1393    455
ATOM    561  O   LEU A1038      91.617 159.125  79.081  1.00125.09           O  
ANISOU  561  O   LEU A1038    15985  22850   8692  -2318   1515    332
ATOM    562  CB  LEU A1038      89.332 159.671  81.282  1.00137.31           C  
ANISOU  562  CB  LEU A1038    18158  23664  10350  -2742   1441    137
ATOM    563  CG  LEU A1038      87.867 160.148  81.340  1.00136.35           C  
ANISOU  563  CG  LEU A1038    18587  22779  10441  -2773   1495    -27
ATOM    564  CD1 LEU A1038      87.663 161.061  82.556  1.00145.47           C  
ANISOU  564  CD1 LEU A1038    19865  24075  11331  -3385   1584   -184
ATOM    565  CD2 LEU A1038      87.439 160.882  80.058  1.00118.75           C  
ANISOU  565  CD2 LEU A1038    16797  19963   8361  -2713   1649   -195
ATOM    566  H   LEU A1038      88.723 157.260  81.703  1.00117.93           H  
ATOM    567  HA  LEU A1038      89.148 158.781  79.303  1.00123.04           H  
ATOM    568  HB3 LEU A1038      89.958 160.539  81.066  1.00137.31           H  
ATOM    569  HB2 LEU A1038      89.643 159.329  82.272  1.00137.31           H  
ATOM    570  HG  LEU A1038      87.216 159.283  81.463  1.00136.35           H  
ATOM    571 HD11 LEU A1038      86.626 161.386  82.624  1.00145.47           H  
ATOM    572 HD12 LEU A1038      87.914 160.546  83.483  1.00145.47           H  
ATOM    573 HD13 LEU A1038      88.287 161.953  82.492  1.00145.47           H  
ATOM    574 HD21 LEU A1038      86.417 161.252  80.143  1.00118.75           H  
ATOM    575 HD22 LEU A1038      88.082 161.740  79.858  1.00118.75           H  
ATOM    576 HD23 LEU A1038      87.471 160.234  79.183  1.00118.75           H  
ATOM    577  N   ASP A1039      91.870 157.706  80.822  1.00149.54           N  
ANISOU  577  N   ASP A1039    18512  26608  11700  -2027   1280    722
ATOM    578  CA  ASP A1039      93.311 157.507  80.686  1.00155.24           C  
ANISOU  578  CA  ASP A1039    18681  28174  12129  -2051   1293    882
ATOM    579  C   ASP A1039      93.654 156.545  79.524  1.00142.11           C  
ANISOU  579  C   ASP A1039    16949  26352  10695  -1435   1339   1041
ATOM    580  O   ASP A1039      94.675 156.734  78.863  1.00144.31           O  
ANISOU  580  O   ASP A1039    16919  27128  10782  -1488   1409   1082
ATOM    581  CB  ASP A1039      93.841 156.977  82.037  1.00168.09           C  
ANISOU  581  CB  ASP A1039    19749  30633  13483  -2016   1166   1169
ATOM    582  CG  ASP A1039      95.366 157.002  82.149  1.00172.85           C  
ANISOU  582  CG  ASP A1039    19730  32292  13653  -2250   1179   1285
ATOM    583  OD1 ASP A1039      95.972 155.929  81.941  1.00173.72           O  
ANISOU  583  OD1 ASP A1039    19446  32780  13779  -1702   1176   1598
ATOM    584  OD2 ASP A1039      95.891 158.098  82.441  1.00173.08           O1-
ANISOU  584  OD2 ASP A1039    19666  32786  13309  -2994   1216   1059
ATOM    585  H   ASP A1039      91.407 157.220  81.578  1.00149.54           H  
ATOM    586  HA  ASP A1039      93.775 158.474  80.481  1.00155.24           H  
ATOM    587  HB3 ASP A1039      93.466 155.973  82.239  1.00168.09           H  
ATOM    588  HB2 ASP A1039      93.464 157.606  82.844  1.00168.09           H  
ATOM    589  N   ALA A1040      92.782 155.560  79.238  1.00135.63           N  
ANISOU  589  N   ALA A1040    16415  24853  10264   -880   1322   1116
ATOM    590  CA  ALA A1040      92.921 154.593  78.145  1.00133.89           C  
ANISOU  590  CA  ALA A1040    16197  24408  10266   -313   1402   1233
ATOM    591  C   ALA A1040      92.359 155.095  76.802  1.00128.69           C  
ANISOU  591  C   ALA A1040    16004  23103   9788   -388   1493    946
ATOM    592  O   ALA A1040      92.671 154.501  75.771  1.00125.82           O  
ANISOU  592  O   ALA A1040    15630  22643   9531    -43   1582    988
ATOM    593  CB  ALA A1040      92.133 153.330  78.519  1.00130.18           C  
ANISOU  593  CB  ALA A1040    15797  23569  10095    308   1384   1457
ATOM    594  H   ALA A1040      91.968 155.465  79.829  1.00135.63           H  
ATOM    595  HA  ALA A1040      93.971 154.330  78.004  1.00133.89           H  
ATOM    596  HB1 ALA A1040      92.051 152.631  77.688  1.00130.18           H  
ATOM    597  HB2 ALA A1040      92.619 152.800  79.334  1.00130.18           H  
ATOM    598  HB3 ALA A1040      91.124 153.574  78.842  1.00130.18           H  
ATOM    599  N   GLN A1041      91.573 156.186  76.784  1.00127.53           N  
ANISOU  599  N   GLN A1041    16269  22526   9661   -803   1492    672
ATOM    600  CA  GLN A1041      91.068 156.829  75.565  1.00122.23           C  
ANISOU  600  CA  GLN A1041    16022  21312   9109   -867   1591    434
ATOM    601  C   GLN A1041      92.199 157.523  74.779  1.00134.73           C  
ANISOU  601  C   GLN A1041    17446  23291  10454  -1123   1716    370
ATOM    602  O   GLN A1041      92.132 157.622  73.554  1.00155.85           O  
ANISOU  602  O   GLN A1041    20348  25642  13226   -997   1810    265
ATOM    603  CB  GLN A1041      89.995 157.866  75.967  1.00116.80           C  
ANISOU  603  CB  GLN A1041    15782  20149   8447  -1231   1604    208
ATOM    604  CG  GLN A1041      89.364 158.613  74.773  1.00113.81           C  
ANISOU  604  CG  GLN A1041    15861  19194   8186  -1221   1710      9
ATOM    605  CD  GLN A1041      88.213 159.530  75.178  1.00126.33           C  
ANISOU  605  CD  GLN A1041    17872  20365   9764  -1541   1769   -164
ATOM    606  OE1 GLN A1041      88.241 160.161  76.233  1.00121.88           O  
ANISOU  606  OE1 GLN A1041    17281  20012   9014  -1963   1798   -206
ATOM    607  NE2 GLN A1041      87.197 159.608  74.321  1.00139.25           N  
ANISOU  607  NE2 GLN A1041    19897  21432  11580  -1335   1803   -258
ATOM    608  H   GLN A1041      91.323 156.607  77.668  1.00127.53           H  
ATOM    609  HA  GLN A1041      90.612 156.069  74.927  1.00122.23           H  
ATOM    610  HB3 GLN A1041      90.428 158.591  76.659  1.00116.80           H  
ATOM    611  HB2 GLN A1041      89.205 157.359  76.521  1.00116.80           H  
ATOM    612  HG3 GLN A1041      89.013 157.889  74.037  1.00113.81           H  
ATOM    613  HG2 GLN A1041      90.101 159.238  74.270  1.00113.81           H  
ATOM    614 HE22 GLN A1041      86.410 160.224  74.505  1.00139.25           H  
ATOM    615 HE21 GLN A1041      87.196 159.063  73.470  1.00139.25           H  
ATOM    616  N   LYS A1042      93.238 157.977  75.497  1.00137.88           N  
ANISOU  616  N   LYS A1042    17440  24427  10520  -1500   1724    428
ATOM    617  CA  LYS A1042      94.418 158.665  74.980  1.00149.10           C  
ANISOU  617  CA  LYS A1042    18655  26323  11674  -1818   1853    362
ATOM    618  C   LYS A1042      95.503 157.679  74.498  1.00157.44           C  
ANISOU  618  C   LYS A1042    19234  27882  12706  -1365   1854    618
ATOM    619  O   LYS A1042      96.482 158.113  73.892  1.00164.29           O  
ANISOU  619  O   LYS A1042    19852  29230  13340  -1589   1957    595
ATOM    620  CB  LYS A1042      95.013 159.497  76.137  1.00149.03           C  
ANISOU  620  CB  LYS A1042    18427  26930  11268  -2531   1882    264
ATOM    621  CG  LYS A1042      94.038 160.543  76.708  1.00139.63           C  
ANISOU  621  CG  LYS A1042    17678  25290  10085  -2945   1903     53
ATOM    622  CD  LYS A1042      94.647 161.347  77.863  1.00139.88           C  
ANISOU  622  CD  LYS A1042    17500  25954   9692  -3698   1963    -72
ATOM    623  CE  LYS A1042      93.625 162.275  78.530  1.00136.63           C  
ANISOU  623  CE  LYS A1042    17561  25055   9297  -4073   2020   -274
ATOM    624  NZ  LYS A1042      94.242 163.055  79.615  1.00138.85           N1+
ANISOU  624  NZ  LYS A1042    17709  25908   9140  -4886   2127   -453
ATOM    625  H   LYS A1042      93.204 157.834  76.497  1.00137.88           H  
ATOM    626  HA  LYS A1042      94.140 159.321  74.154  1.00149.10           H  
ATOM    627  HB3 LYS A1042      95.912 160.012  75.794  1.00149.03           H  
ATOM    628  HB2 LYS A1042      95.334 158.832  76.942  1.00149.03           H  
ATOM    629  HG3 LYS A1042      93.135 160.050  77.069  1.00139.63           H  
ATOM    630  HG2 LYS A1042      93.719 161.220  75.915  1.00139.63           H  
ATOM    631  HD3 LYS A1042      95.492 161.928  77.491  1.00139.88           H  
ATOM    632  HD2 LYS A1042      95.047 160.659  78.609  1.00139.88           H  
ATOM    633  HE3 LYS A1042      92.799 161.694  78.943  1.00136.63           H  
ATOM    634  HE2 LYS A1042      93.200 162.964  77.799  1.00136.63           H  
ATOM    635  HZ1 LYS A1042      94.983 163.629  79.240  1.00138.85           H  
ATOM    636  HZ2 LYS A1042      93.545 163.645  80.047  1.00138.85           H  
ATOM    637  HZ3 LYS A1042      94.623 162.425  80.307  1.00138.85           H  
ATOM    638  N   ALA A1043      95.329 156.367  74.742  1.00155.92           N  
ANISOU  638  N   ALA A1043    18927  27573  12740   -736   1778    862
ATOM    639  CA  ALA A1043      96.226 155.298  74.309  1.00160.06           C  
ANISOU  639  CA  ALA A1043    19027  28538  13250   -230   1828   1146
ATOM    640  C   ALA A1043      95.939 154.888  72.852  1.00163.09           C  
ANISOU  640  C   ALA A1043    19716  28364  13887    156   1951   1069
ATOM    641  O   ALA A1043      94.943 155.302  72.256  1.00155.82           O  
ANISOU  641  O   ALA A1043    19298  26771  13135     39   1971    811
ATOM    642  CB  ALA A1043      95.976 154.074  75.207  1.00153.64           C  
ANISOU  642  CB  ALA A1043    17966  27882  12529    267   1751   1475
ATOM    643  H   ALA A1043      94.488 156.086  75.225  1.00155.92           H  
ATOM    644  HA  ALA A1043      97.265 155.620  74.407  1.00160.06           H  
ATOM    645  HB1 ALA A1043      96.710 153.290  75.019  1.00153.64           H  
ATOM    646  HB2 ALA A1043      96.046 154.335  76.264  1.00153.64           H  
ATOM    647  HB3 ALA A1043      94.990 153.646  75.034  1.00153.64           H  
ATOM    648  N   THR A1044      96.835 154.065  72.289  1.00168.46           N  
ANISOU  648  N   THR A1044    20076  29361  14570    640   2049   1310
ATOM    649  CA  THR A1044      96.745 153.497  70.945  1.00165.70           C  
ANISOU  649  CA  THR A1044    19973  28554  14431   1033   2191   1256
ATOM    650  C   THR A1044      96.833 151.964  71.094  1.00164.70           C  
ANISOU  650  C   THR A1044    19715  28376  14488   1755   2284   1561
ATOM    651  O   THR A1044      97.821 151.495  71.663  1.00178.14           O  
ANISOU  651  O   THR A1044    20906  30759  16018   2000   2318   1892
ATOM    652  CB  THR A1044      97.903 154.059  70.082  1.00165.07           C  
ANISOU  652  CB  THR A1044    19675  28917  14128    844   2314   1207
ATOM    653  OG1 THR A1044      97.756 155.461  69.968  1.00158.76           O  
ANISOU  653  OG1 THR A1044    18971  28241  13111    131   2277    957
ATOM    654  CG2 THR A1044      97.935 153.496  68.650  1.00164.53           C  
ANISOU  654  CG2 THR A1044    19956  28291  14268   1161   2456   1083
ATOM    655  H   THR A1044      97.620 153.765  72.849  1.00168.46           H  
ATOM    656  HA  THR A1044      95.812 153.794  70.468  1.00165.70           H  
ATOM    657  HB  THR A1044      98.862 153.861  70.563  1.00165.07           H  
ATOM    658  HG1 THR A1044      97.762 155.832  70.837  1.00158.76           H  
ATOM    659 HG21 THR A1044      98.705 153.984  68.051  1.00164.53           H  
ATOM    660 HG22 THR A1044      98.156 152.428  68.640  1.00164.53           H  
ATOM    661 HG23 THR A1044      96.982 153.638  68.141  1.00164.53           H  
ATOM    662  N   PRO A1045      95.848 151.171  70.602  1.00151.83           N  
ANISOU  662  N   PRO A1045    18534  25974  13180   2100   2350   1465
ATOM    663  CA  PRO A1045      95.897 149.697  70.570  1.00152.23           C  
ANISOU  663  CA  PRO A1045    18545  25885  13411   2759   2504   1736
ATOM    664  C   PRO A1045      97.170 149.123  69.898  1.00158.39           C  
ANISOU  664  C   PRO A1045    19005  27087  14091   3160   2722   1958
ATOM    665  O   PRO A1045      97.578 149.665  68.870  1.00170.05           O  
ANISOU  665  O   PRO A1045    20459  28695  15457   2971   2772   1809
ATOM    666  CB  PRO A1045      94.663 149.276  69.757  1.00134.50           C  
ANISOU  666  CB  PRO A1045    16902  22716  11487   2876   2551   1473
ATOM    667  CG  PRO A1045      93.675 150.407  69.959  1.00136.98           C  
ANISOU  667  CG  PRO A1045    17489  22773  11783   2309   2346   1154
ATOM    668  CD  PRO A1045      94.543 151.652  70.140  1.00142.41           C  
ANISOU  668  CD  PRO A1045    17901  24032  12174   1883   2298   1114
ATOM    669  HA  PRO A1045      95.774 149.366  71.599  1.00152.23           H  
ATOM    670  HB3 PRO A1045      94.262 148.314  70.077  1.00134.50           H  
ATOM    671  HB2 PRO A1045      94.893 149.198  68.693  1.00134.50           H  
ATOM    672  HG3 PRO A1045      93.121 150.224  70.880  1.00136.98           H  
ATOM    673  HG2 PRO A1045      92.946 150.498  69.155  1.00136.98           H  
ATOM    674  HD2 PRO A1045      94.670 152.169  69.188  1.00142.41           H  
ATOM    675  HD3 PRO A1045      94.083 152.343  70.848  1.00142.41           H  
ATOM    676  N   PRO A1046      97.783 148.035  70.430  1.00166.78           N  
ANISOU  676  N   PRO A1046    19817  28374  15177   3745   2883   2341
ATOM    677  CA  PRO A1046      98.938 147.332  69.832  1.00179.57           C  
ANISOU  677  CA  PRO A1046    21120  30409  16698   4206   3132   2597
ATOM    678  C   PRO A1046      98.785 146.871  68.366  1.00186.07           C  
ANISOU  678  C   PRO A1046    22379  30589  17731   4430   3357   2383
ATOM    679  O   PRO A1046      99.794 146.667  67.695  1.00190.68           O  
ANISOU  679  O   PRO A1046    22750  31498  18201   4614   3527   2466
ATOM    680  CB  PRO A1046      99.157 146.093  70.715  1.00184.46           C  
ANISOU  680  CB  PRO A1046    21487  31262  17337   4848   3289   3071
ATOM    681  CG  PRO A1046      98.545 146.444  72.056  1.00181.60           C  
ANISOU  681  CG  PRO A1046    21106  30940  16953   4560   3041   3086
ATOM    682  CD  PRO A1046      97.459 147.471  71.743  1.00173.42           C  
ANISOU  682  CD  PRO A1046    20616  29176  16101   4023   2865   2598
ATOM    683  HA  PRO A1046      99.802 147.995  69.907  1.00179.57           H  
ATOM    684  HB3 PRO A1046     100.211 145.826  70.799  1.00184.46           H  
ATOM    685  HB2 PRO A1046      98.633 145.223  70.314  1.00184.46           H  
ATOM    686  HG3 PRO A1046      99.307 146.908  72.684  1.00181.60           H  
ATOM    687  HG2 PRO A1046      98.163 145.574  72.591  1.00181.60           H  
ATOM    688  HD2 PRO A1046      96.480 146.992  71.700  1.00173.42           H  
ATOM    689  HD3 PRO A1046      97.438 148.235  72.522  1.00173.42           H  
ATOM    690  N   LYS A1047      97.546 146.705  67.871  1.00183.58           N  
ANISOU  690  N   LYS A1047    22649  29406  17695   4401   3367   2102
ATOM    691  CA  LYS A1047      97.241 146.328  66.490  1.00177.77           C  
ANISOU  691  CA  LYS A1047    22337  28087  17121   4547   3570   1856
ATOM    692  C   LYS A1047      97.336 147.514  65.510  1.00173.73           C  
ANISOU  692  C   LYS A1047    21865  27675  16468   4077   3451   1557
ATOM    693  O   LYS A1047      97.540 147.289  64.319  1.00180.70           O  
ANISOU  693  O   LYS A1047    22883  28411  17364   4231   3641   1454
ATOM    694  CB  LYS A1047      95.790 145.799  66.432  1.00170.04           C  
ANISOU  694  CB  LYS A1047    21934  26249  16425   4551   3590   1607
ATOM    695  CG  LYS A1047      95.644 144.346  66.912  1.00171.14           C  
ANISOU  695  CG  LYS A1047    22199  26075  16750   5100   3857   1855
ATOM    696  CD  LYS A1047      94.225 143.805  66.677  1.00167.89           C  
ANISOU  696  CD  LYS A1047    22369  24831  16590   4987   3883   1536
ATOM    697  CE  LYS A1047      94.103 142.301  66.955  1.00172.95           C  
ANISOU  697  CE  LYS A1047    23291  24993  17428   5538   4298   1685
ATOM    698  NZ  LYS A1047      92.748 141.811  66.650  1.00172.68           N1+
ANISOU  698  NZ  LYS A1047    23832  24172  17606   5345   4355   1306
ATOM    699  H   LYS A1047      96.764 146.876  68.485  1.00183.58           H  
ATOM    700  HA  LYS A1047      97.932 145.554  66.150  1.00177.77           H  
ATOM    701  HB3 LYS A1047      95.430 145.835  65.402  1.00170.04           H  
ATOM    702  HB2 LYS A1047      95.123 146.452  66.998  1.00170.04           H  
ATOM    703  HG3 LYS A1047      95.904 144.271  67.968  1.00171.14           H  
ATOM    704  HG2 LYS A1047      96.357 143.722  66.372  1.00171.14           H  
ATOM    705  HD3 LYS A1047      93.938 143.995  65.641  1.00167.89           H  
ATOM    706  HD2 LYS A1047      93.517 144.358  67.297  1.00167.89           H  
ATOM    707  HE3 LYS A1047      94.332 142.089  68.000  1.00172.95           H  
ATOM    708  HE2 LYS A1047      94.818 141.744  66.348  1.00172.95           H  
ATOM    709  HZ1 LYS A1047      92.541 141.974  65.675  1.00172.68           H  
ATOM    710  HZ2 LYS A1047      92.696 140.821  66.843  1.00172.68           H  
ATOM    711  HZ3 LYS A1047      92.075 142.301  67.222  1.00172.68           H  
ATOM    712  N   LEU A1048      97.173 148.756  65.997  1.00164.83           N  
ANISOU  712  N   LEU A1048    20654  26773  15201   3512   3173   1418
ATOM    713  CA  LEU A1048      97.090 149.980  65.199  1.00154.89           C  
ANISOU  713  CA  LEU A1048    19531  25499  13821   3043   3088   1124
ATOM    714  C   LEU A1048      98.389 150.797  65.337  1.00160.42           C  
ANISOU  714  C   LEU A1048    19732  27009  14212   2802   3081   1256
ATOM    715  O   LEU A1048      98.354 151.985  65.662  1.00157.14           O  
ANISOU  715  O   LEU A1048    19242  26845  13618   2253   2924   1134
ATOM    716  CB  LEU A1048      95.865 150.808  65.666  1.00142.28           C  
ANISOU  716  CB  LEU A1048    18265  23521  12276   2575   2854    860
ATOM    717  CG  LEU A1048      94.499 150.085  65.631  1.00136.70           C  
ANISOU  717  CG  LEU A1048    18004  22093  11842   2745   2836    715
ATOM    718  CD1 LEU A1048      93.404 151.022  66.164  1.00134.21           C  
ANISOU  718  CD1 LEU A1048    17914  21536  11543   2311   2602    524
ATOM    719  CD2 LEU A1048      94.117 149.569  64.235  1.00138.19           C  
ANISOU  719  CD2 LEU A1048    18545  21824  12135   2932   2997    506
ATOM    720  H   LEU A1048      97.071 148.864  66.997  1.00164.83           H  
ATOM    721  HA  LEU A1048      96.977 149.749  64.139  1.00154.89           H  
ATOM    722  HB3 LEU A1048      95.792 151.711  65.057  1.00142.28           H  
ATOM    723  HB2 LEU A1048      96.038 151.152  66.688  1.00142.28           H  
ATOM    724  HG  LEU A1048      94.545 149.226  66.300  1.00136.70           H  
ATOM    725 HD11 LEU A1048      92.439 150.518  66.221  1.00134.21           H  
ATOM    726 HD12 LEU A1048      93.648 151.384  67.161  1.00134.21           H  
ATOM    727 HD13 LEU A1048      93.290 151.900  65.528  1.00134.21           H  
ATOM    728 HD21 LEU A1048      93.163 149.043  64.264  1.00138.19           H  
ATOM    729 HD22 LEU A1048      94.011 150.394  63.535  1.00138.19           H  
ATOM    730 HD23 LEU A1048      94.857 148.874  63.838  1.00138.19           H  
ATOM    731  N   GLU A1049      99.542 150.161  65.071  1.00170.99           N  
ANISOU  731  N   GLU A1049    20731  28763  15475   3216   3288   1506
ATOM    732  CA  GLU A1049     100.865 150.797  65.077  1.00180.59           C  
ANISOU  732  CA  GLU A1049    21434  30805  16377   3002   3311   1625
ATOM    733  C   GLU A1049     101.109 151.585  63.776  1.00183.37           C  
ANISOU  733  C   GLU A1049    21995  31026  16653   2689   3375   1345
ATOM    734  O   GLU A1049     101.724 152.649  63.811  1.00188.77           O  
ANISOU  734  O   GLU A1049    22466  32175  17084   2178   3315   1264
ATOM    735  CB  GLU A1049     101.942 149.693  65.140  1.00187.18           C  
ANISOU  735  CB  GLU A1049    21793  32188  17140   3610   3526   2033
ATOM    736  CG  GLU A1049     102.071 149.044  66.529  1.00186.26           C  
ANISOU  736  CG  GLU A1049    21334  32439  16999   3916   3479   2396
ATOM    737  CD  GLU A1049     103.089 147.899  66.574  1.00186.95           C  
ANISOU  737  CD  GLU A1049    21000  33008  17024   4636   3749   2844
ATOM    738  OE1 GLU A1049     103.244 147.207  65.543  1.00176.29           O  
ANISOU  738  OE1 GLU A1049    19873  31291  15817   5063   4024   2840
ATOM    739  OE2 GLU A1049     103.697 147.730  67.653  1.00200.55           O1-
ANISOU  739  OE2 GLU A1049    22165  35501  18534   4786   3702   3210
ATOM    740  H   GLU A1049      99.500 149.183  64.821  1.00170.99           H  
ATOM    741  HA  GLU A1049     100.965 151.470  65.930  1.00180.59           H  
ATOM    742  HB3 GLU A1049     102.918 150.109  64.879  1.00187.18           H  
ATOM    743  HB2 GLU A1049     101.730 148.933  64.384  1.00187.18           H  
ATOM    744  HG3 GLU A1049     101.105 148.658  66.848  1.00186.26           H  
ATOM    745  HG2 GLU A1049     102.356 149.800  67.262  1.00186.26           H  
ATOM    746  N   ASP A1050     100.639 151.048  62.640  1.00179.98           N  
ANISOU  746  N   ASP A1050    21995  29970  16418   2964   3515   1186
ATOM    747  CA  ASP A1050     100.870 151.543  61.283  1.00182.40           C  
ANISOU  747  CA  ASP A1050    22487  30175  16642   2768   3611    963
ATOM    748  C   ASP A1050      99.830 152.599  60.860  1.00173.20           C  
ANISOU  748  C   ASP A1050    21784  28533  15493   2273   3457    627
ATOM    749  O   ASP A1050     100.117 153.397  59.967  1.00169.34           O  
ANISOU  749  O   ASP A1050    21373  28118  14849   1953   3505    475
ATOM    750  CB  ASP A1050     100.793 150.338  60.301  1.00193.08           C  
ANISOU  750  CB  ASP A1050    24074  31131  18154   3298   3861    950
ATOM    751  CG  ASP A1050      99.477 149.536  60.249  1.00193.60           C  
ANISOU  751  CG  ASP A1050    24586  30468  18504   3572   3861    853
ATOM    752  OD1 ASP A1050      98.846 149.346  61.313  1.00192.89           O  
ANISOU  752  OD1 ASP A1050    24475  30313  18503   3545   3711    936
ATOM    753  OD2 ASP A1050      99.128 149.104  59.130  1.00189.36           O1-
ANISOU  753  OD2 ASP A1050    24422  29444  18084   3784   4023    680
ATOM    754  H   ASP A1050     100.109 150.188  62.706  1.00179.98           H  
ATOM    755  HA  ASP A1050     101.864 151.989  61.221  1.00182.40           H  
ATOM    756  HB3 ASP A1050     101.586 149.631  60.549  1.00193.08           H  
ATOM    757  HB2 ASP A1050     101.021 150.685  59.292  1.00193.08           H  
ATOM    758  N   LYS A1051      98.640 152.613  61.483  1.00169.92           N  
ANISOU  758  N   LYS A1051    21674  27638  15249   2224   3296    529
ATOM    759  CA  LYS A1051      97.541 153.514  61.146  1.00168.33           C  
ANISOU  759  CA  LYS A1051    21918  26974  15066   1850   3175    248
ATOM    760  C   LYS A1051      97.803 154.892  61.773  1.00170.60           C  
ANISOU  760  C   LYS A1051    22091  27599  15130   1272   3093    205
ATOM    761  O   LYS A1051      98.233 154.984  62.924  1.00164.83           O  
ANISOU  761  O   LYS A1051    20991  27351  14286   1101   3027    356
ATOM    762  CB  LYS A1051      96.220 152.937  61.704  1.00159.99           C  
ANISOU  762  CB  LYS A1051    21167  25384  14238   1963   3035    175
ATOM    763  CG  LYS A1051      95.939 151.470  61.322  1.00159.48           C  
ANISOU  763  CG  LYS A1051    21226  24982  14387   2482   3160    209
ATOM    764  CD  LYS A1051      95.924 151.193  59.808  1.00161.76           C  
ANISOU  764  CD  LYS A1051    21737  25060  14665   2647   3338     55
ATOM    765  CE  LYS A1051      95.711 149.712  59.458  1.00157.75           C  
ANISOU  765  CE  LYS A1051    21345  24254  14338   3144   3543     91
ATOM    766  NZ  LYS A1051      94.410 149.215  59.932  1.00153.18           N1+
ANISOU  766  NZ  LYS A1051    21095  23148  13959   3181   3461    -43
ATOM    767  H   LYS A1051      98.480 151.933  62.213  1.00169.92           H  
ATOM    768  HA  LYS A1051      97.467 153.614  60.062  1.00168.33           H  
ATOM    769  HB3 LYS A1051      95.392 153.547  61.348  1.00159.99           H  
ATOM    770  HB2 LYS A1051      96.205 153.015  62.793  1.00159.99           H  
ATOM    771  HG3 LYS A1051      94.968 151.205  61.733  1.00159.48           H  
ATOM    772  HG2 LYS A1051      96.659 150.816  61.812  1.00159.48           H  
ATOM    773  HD3 LYS A1051      96.874 151.498  59.370  1.00161.76           H  
ATOM    774  HD2 LYS A1051      95.157 151.804  59.329  1.00161.76           H  
ATOM    775  HE3 LYS A1051      96.499 149.092  59.884  1.00157.75           H  
ATOM    776  HE2 LYS A1051      95.750 149.584  58.377  1.00157.75           H  
ATOM    777  HZ1 LYS A1051      93.675 149.848  59.630  1.00153.18           H  
ATOM    778  HZ2 LYS A1051      94.239 148.290  59.565  1.00153.18           H  
ATOM    779  HZ3 LYS A1051      94.414 149.185  60.941  1.00153.18           H  
ATOM    780  N   SER A1052      97.553 155.957  60.991  1.00176.35           N  
ANISOU  780  N   SER A1052    23154  28076  15773    963   3123     -3
ATOM    781  CA  SER A1052      97.749 157.371  61.336  1.00176.37           C  
ANISOU  781  CA  SER A1052    23146  28314  15552    390   3137    -75
ATOM    782  C   SER A1052      96.937 157.797  62.589  1.00178.91           C  
ANISOU  782  C   SER A1052    23545  28524  15907    124   2976    -91
ATOM    783  O   SER A1052      95.968 157.123  62.937  1.00184.24           O  
ANISOU  783  O   SER A1052    24390  28819  16795    372   2843    -89
ATOM    784  CB  SER A1052      97.447 158.213  60.067  1.00166.88           C  
ANISOU  784  CB  SER A1052    22372  26763  14273    206   3252   -266
ATOM    785  OG  SER A1052      96.080 158.524  59.888  1.00158.26           O  
ANISOU  785  OG  SER A1052    21731  25071  13329    299   3153   -385
ATOM    786  H   SER A1052      97.195 155.774  60.065  1.00176.35           H  
ATOM    787  HA  SER A1052      98.810 157.472  61.567  1.00176.37           H  
ATOM    788  HB3 SER A1052      97.806 157.698  59.175  1.00166.88           H  
ATOM    789  HB2 SER A1052      97.996 159.152  60.093  1.00166.88           H  
ATOM    790  HG  SER A1052      95.984 159.017  59.087  1.00158.26           H  
ATOM    791  N   PRO A1053      97.295 158.894  63.292  1.00169.90           N  
ANISOU  791  N   PRO A1053    22288  27722  14545   -412   3006   -122
ATOM    792  CA  PRO A1053      96.632 159.281  64.550  1.00161.27           C  
ANISOU  792  CA  PRO A1053    21270  26544  13462   -688   2877   -145
ATOM    793  C   PRO A1053      95.183 159.786  64.389  1.00156.29           C  
ANISOU  793  C   PRO A1053    21195  25203  12986   -678   2832   -291
ATOM    794  O   PRO A1053      94.424 159.731  65.356  1.00149.15           O  
ANISOU  794  O   PRO A1053    20362  24114  12193   -675   2692   -277
ATOM    795  CB  PRO A1053      97.554 160.339  65.169  1.00162.59           C  
ANISOU  795  CB  PRO A1053    21266  27200  13311  -1339   2995   -208
ATOM    796  CG  PRO A1053      98.295 160.947  63.989  1.00165.53           C  
ANISOU  796  CG  PRO A1053    21680  27671  13541  -1443   3204   -279
ATOM    797  CD  PRO A1053      98.371 159.826  62.953  1.00167.27           C  
ANISOU  797  CD  PRO A1053    21730  27903  13923   -825   3178   -148
ATOM    798  HA  PRO A1053      96.603 158.418  65.219  1.00161.27           H  
ATOM    799  HB3 PRO A1053      98.270 159.850  65.831  1.00162.59           H  
ATOM    800  HB2 PRO A1053      97.028 161.089  65.762  1.00162.59           H  
ATOM    801  HG3 PRO A1053      99.275 161.343  64.259  1.00165.53           H  
ATOM    802  HG2 PRO A1053      97.705 161.772  63.587  1.00165.53           H  
ATOM    803  HD2 PRO A1053      98.265 160.239  61.951  1.00167.27           H  
ATOM    804  HD3 PRO A1053      99.331 159.312  63.018  1.00167.27           H  
ATOM    805  N   ASP A1054      94.789 160.205  63.173  1.00160.54           N  
ANISOU  805  N   ASP A1054    22109  25374  13513   -658   2952   -411
ATOM    806  CA  ASP A1054      93.429 160.597  62.782  1.00159.20           C  
ANISOU  806  CA  ASP A1054    22426  24602  13460   -571   2916   -510
ATOM    807  C   ASP A1054      92.835 159.644  61.728  1.00150.86           C  
ANISOU  807  C   ASP A1054    21493  23234  12593    -61   2833   -522
ATOM    808  O   ASP A1054      91.838 159.985  61.091  1.00153.51           O  
ANISOU  808  O   ASP A1054    22195  23154  12977     39   2811   -602
ATOM    809  CB  ASP A1054      93.395 162.076  62.314  1.00172.71           C  
ANISOU  809  CB  ASP A1054    24516  26117  14986   -910   3135   -616
ATOM    810  CG  ASP A1054      93.396 163.113  63.443  1.00187.34           C  
ANISOU  810  CG  ASP A1054    26499  27970  16712  -1414   3222   -665
ATOM    811  OD1 ASP A1054      93.824 162.784  64.571  1.00190.06           O  
ANISOU  811  OD1 ASP A1054    26506  28687  17020  -1623   3134   -624
ATOM    812  OD2 ASP A1054      92.917 164.232  63.154  1.00195.45           O1-
ANISOU  812  OD2 ASP A1054    27978  28625  17660  -1591   3401   -736
ATOM    813  H   ASP A1054      95.483 160.214  62.440  1.00160.54           H  
ATOM    814  HA  ASP A1054      92.754 160.497  63.634  1.00159.20           H  
ATOM    815  HB3 ASP A1054      92.503 162.280  61.721  1.00172.71           H  
ATOM    816  HB2 ASP A1054      94.240 162.280  61.656  1.00172.71           H  
ATOM    817  N   SER A1055      93.389 158.424  61.592  1.00145.04           N  
ANISOU  817  N   SER A1055    20459  22710  11940    259   2810   -443
ATOM    818  CA  SER A1055      92.824 157.305  60.829  1.00140.84           C  
ANISOU  818  CA  SER A1055    20058  21882  11572    692   2771   -489
ATOM    819  C   SER A1055      91.418 156.923  61.349  1.00133.79           C  
ANISOU  819  C   SER A1055    19347  20621  10866    815   2600   -530
ATOM    820  O   SER A1055      91.115 157.203  62.513  1.00125.10           O  
ANISOU  820  O   SER A1055    18173  19556   9804    654   2502   -473
ATOM    821  CB  SER A1055      93.805 156.111  60.894  1.00144.81           C  
ANISOU  821  CB  SER A1055    20222  22661  12138   1010   2832   -373
ATOM    822  OG  SER A1055      93.818 155.485  62.163  1.00146.56           O  
ANISOU  822  OG  SER A1055    20117  23155  12415   1031   2756   -208
ATOM    823  H   SER A1055      94.210 158.220  62.145  1.00145.04           H  
ATOM    824  HA  SER A1055      92.746 157.640  59.794  1.00140.84           H  
ATOM    825  HB3 SER A1055      94.815 156.419  60.640  1.00144.81           H  
ATOM    826  HB2 SER A1055      93.551 155.359  60.152  1.00144.81           H  
ATOM    827  HG  SER A1055      94.312 156.036  62.754  1.00146.56           H  
ATOM    828  N   PRO A1056      90.552 156.280  60.536  1.00131.81           N  
ANISOU  828  N   PRO A1056    19328  20044  10711   1071   2567   -643
ATOM    829  CA  PRO A1056      89.189 155.933  60.958  1.00131.51           C  
ANISOU  829  CA  PRO A1056    19454  19690  10823   1144   2411   -702
ATOM    830  C   PRO A1056      89.114 154.907  62.102  1.00131.44           C  
ANISOU  830  C   PRO A1056    19233  19717  10993   1252   2333   -601
ATOM    831  O   PRO A1056      88.136 154.934  62.842  1.00134.40           O  
ANISOU  831  O   PRO A1056    19689  19914  11463   1191   2205   -611
ATOM    832  CB  PRO A1056      88.473 155.466  59.684  1.00122.28           C  
ANISOU  832  CB  PRO A1056    18491  18295   9677   1378   2423   -856
ATOM    833  CG  PRO A1056      89.585 155.013  58.754  1.00118.66           C  
ANISOU  833  CG  PRO A1056    17921  18015   9151   1511   2589   -849
ATOM    834  CD  PRO A1056      90.804 155.842  59.161  1.00118.63           C  
ANISOU  834  CD  PRO A1056    17773  18314   8989   1268   2674   -738
ATOM    835  HA  PRO A1056      88.696 156.840  61.312  1.00131.51           H  
ATOM    836  HB3 PRO A1056      87.951 156.312  59.235  1.00122.28           H  
ATOM    837  HB2 PRO A1056      87.731 154.684  59.858  1.00122.28           H  
ATOM    838  HG3 PRO A1056      89.331 155.122  57.699  1.00118.66           H  
ATOM    839  HG2 PRO A1056      89.795 153.958  58.937  1.00118.66           H  
ATOM    840  HD2 PRO A1056      91.713 155.256  59.049  1.00118.63           H  
ATOM    841  HD3 PRO A1056      90.890 156.722  58.521  1.00118.63           H  
ATOM    842  N   GLU A1057      90.159 154.084  62.306  1.00128.23           N  
ANISOU  842  N   GLU A1057    18554  19544  10624   1438   2425   -480
ATOM    843  CA  GLU A1057      90.295 153.144  63.418  1.00134.62           C  
ANISOU  843  CA  GLU A1057    19160  20408  11579   1591   2385   -332
ATOM    844  C   GLU A1057      90.545 153.868  64.753  1.00129.01           C  
ANISOU  844  C   GLU A1057    18273  19950  10794   1296   2278   -217
ATOM    845  O   GLU A1057      90.006 153.447  65.776  1.00114.60           O  
ANISOU  845  O   GLU A1057    16439  18017   9087   1310   2173   -165
ATOM    846  CB  GLU A1057      91.482 152.181  63.171  1.00142.50           C  
ANISOU  846  CB  GLU A1057    19898  21647  12598   1911   2552   -177
ATOM    847  CG  GLU A1057      91.416 151.350  61.869  1.00145.72           C  
ANISOU  847  CG  GLU A1057    20503  21796  13068   2191   2710   -306
ATOM    848  CD  GLU A1057      92.089 151.983  60.645  1.00156.94           C  
ANISOU  848  CD  GLU A1057    21947  23376  14307   2097   2802   -386
ATOM    849  OE1 GLU A1057      92.421 151.203  59.726  1.00160.29           O  
ANISOU  849  OE1 GLU A1057    22403  23762  14738   2349   2980   -419
ATOM    850  OE2 GLU A1057      92.272 153.217  60.635  1.00164.79           O1-
ANISOU  850  OE2 GLU A1057    22953  24513  15147   1767   2728   -416
ATOM    851  H   GLU A1057      90.926 154.101  61.642  1.00128.23           H  
ATOM    852  HA  GLU A1057      89.374 152.564  63.499  1.00134.62           H  
ATOM    853  HB3 GLU A1057      91.511 151.473  64.000  1.00142.50           H  
ATOM    854  HB2 GLU A1057      92.431 152.719  63.218  1.00142.50           H  
ATOM    855  HG3 GLU A1057      90.382 151.109  61.624  1.00145.72           H  
ATOM    856  HG2 GLU A1057      91.914 150.395  62.046  1.00145.72           H  
ATOM    857  N   MET A1058      91.325 154.965  64.740  1.00127.80           N  
ANISOU  857  N   MET A1058    17993  20135  10431    994   2323   -192
ATOM    858  CA  MET A1058      91.616 155.790  65.914  1.00118.97           C  
ANISOU  858  CA  MET A1058    16726  19282   9195    634   2255   -125
ATOM    859  C   MET A1058      90.419 156.672  66.297  1.00114.21           C  
ANISOU  859  C   MET A1058    16467  18300   8628    410   2166   -254
ATOM    860  O   MET A1058      90.198 156.899  67.485  1.00137.28           O  
ANISOU  860  O   MET A1058    19334  21260  11568    256   2073   -205
ATOM    861  CB  MET A1058      92.825 156.703  65.619  1.00120.29           C  
ANISOU  861  CB  MET A1058    16705  19900   9101    299   2371   -112
ATOM    862  CG  MET A1058      94.170 155.959  65.649  1.00123.23           C  
ANISOU  862  CG  MET A1058    16655  20768   9398    507   2461     53
ATOM    863  SD  MET A1058      94.660 155.278  67.259  1.00124.37           S  
ANISOU  863  SD  MET A1058    16288  21458   9510    602   2374    326
ATOM    864  CE  MET A1058      95.001 156.802  68.180  1.00123.97           C  
ANISOU  864  CE  MET A1058    16129  21806   9168   -107   2336    252
ATOM    865  H   MET A1058      91.720 155.257  63.857  1.00127.80           H  
ATOM    866  HA  MET A1058      91.838 155.143  66.764  1.00118.97           H  
ATOM    867  HB3 MET A1058      92.868 157.521  66.339  1.00120.29           H  
ATOM    868  HB2 MET A1058      92.705 157.183  64.647  1.00120.29           H  
ATOM    869  HG3 MET A1058      94.962 156.631  65.323  1.00123.23           H  
ATOM    870  HG2 MET A1058      94.152 155.138  64.932  1.00123.23           H  
ATOM    871  HE1 MET A1058      95.350 156.559  69.183  1.00123.97           H  
ATOM    872  HE2 MET A1058      95.769 157.390  67.677  1.00123.97           H  
ATOM    873  HE3 MET A1058      94.100 157.407  68.275  1.00123.97           H  
ATOM    874  N   LYS A1059      89.627 157.134  65.314  1.00109.85           N  
ANISOU  874  N   LYS A1059    16261  17408   8069    413   2205   -400
ATOM    875  CA  LYS A1059      88.416 157.913  65.553  1.00115.72           C  
ANISOU  875  CA  LYS A1059    17322  17813   8832    272   2148   -485
ATOM    876  C   LYS A1059      87.247 157.038  66.035  1.00116.65           C  
ANISOU  876  C   LYS A1059    17489  17665   9166    505   1996   -493
ATOM    877  O   LYS A1059      86.481 157.518  66.865  1.00128.15           O  
ANISOU  877  O   LYS A1059    19058  18973  10658    374   1922   -498
ATOM    878  CB  LYS A1059      88.017 158.676  64.276  1.00121.49           C  
ANISOU  878  CB  LYS A1059    18381  18317   9464    273   2247   -589
ATOM    879  CG  LYS A1059      88.947 159.875  64.012  1.00119.23           C  
ANISOU  879  CG  LYS A1059    18143  18210   8951    -37   2440   -594
ATOM    880  CD  LYS A1059      88.357 160.897  63.031  1.00109.08           C  
ANISOU  880  CD  LYS A1059    17262  16627   7557    -55   2564   -656
ATOM    881  CE  LYS A1059      89.250 162.139  62.889  1.00110.68           C  
ANISOU  881  CE  LYS A1059    17581  16939   7533   -424   2812   -665
ATOM    882  NZ  LYS A1059      88.621 163.161  62.037  1.00107.76           N1+
ANISOU  882  NZ  LYS A1059    17658  16237   7050   -415   2985   -680
ATOM    883  H   LYS A1059      89.867 156.915  64.356  1.00109.85           H  
ATOM    884  HA  LYS A1059      88.614 158.639  66.345  1.00115.72           H  
ATOM    885  HB3 LYS A1059      87.000 159.054  64.393  1.00121.49           H  
ATOM    886  HB2 LYS A1059      87.996 158.011  63.412  1.00121.49           H  
ATOM    887  HG3 LYS A1059      89.913 159.521  63.650  1.00119.23           H  
ATOM    888  HG2 LYS A1059      89.147 160.387  64.954  1.00119.23           H  
ATOM    889  HD3 LYS A1059      87.371 161.203  63.382  1.00109.08           H  
ATOM    890  HD2 LYS A1059      88.210 160.428  62.057  1.00109.08           H  
ATOM    891  HE3 LYS A1059      90.214 161.863  62.460  1.00110.68           H  
ATOM    892  HE2 LYS A1059      89.450 162.580  63.865  1.00110.68           H  
ATOM    893  HZ1 LYS A1059      87.746 163.453  62.448  1.00107.76           H  
ATOM    894  HZ2 LYS A1059      89.239 163.957  61.960  1.00107.76           H  
ATOM    895  HZ3 LYS A1059      88.452 162.777  61.118  1.00107.76           H  
ATOM    896  N   ASP A1060      87.143 155.765  65.601  1.00114.18           N  
ANISOU  896  N   ASP A1060    17117  17274   8992    830   1978   -506
ATOM    897  CA  ASP A1060      86.180 154.786  66.133  1.00124.15           C  
ANISOU  897  CA  ASP A1060    18415  18301  10455   1006   1873   -522
ATOM    898  C   ASP A1060      86.563 154.296  67.537  1.00140.16           C  
ANISOU  898  C   ASP A1060    20199  20504  12550    980   1824   -358
ATOM    899  O   ASP A1060      85.672 153.975  68.322  1.00135.36           O  
ANISOU  899  O   ASP A1060    19650  19721  12060    972   1726   -356
ATOM    900  CB  ASP A1060      86.080 153.541  65.203  1.00120.94           C  
ANISOU  900  CB  ASP A1060    18048  17747  10158   1312   1933   -601
ATOM    901  CG  ASP A1060      84.685 153.249  64.635  1.00117.78           C  
ANISOU  901  CG  ASP A1060    17889  17023   9840   1366   1855   -774
ATOM    902  OD1 ASP A1060      83.830 154.162  64.626  1.00111.58           O  
ANISOU  902  OD1 ASP A1060    17243  16156   8996   1216   1761   -820
ATOM    903  OD2 ASP A1060      84.498 152.088  64.210  1.00120.32           O1-
ANISOU  903  OD2 ASP A1060    18261  17187  10267   1553   1912   -867
ATOM    904  H   ASP A1060      87.787 155.442  64.893  1.00114.18           H  
ATOM    905  HA  ASP A1060      85.219 155.293  66.227  1.00124.15           H  
ATOM    906  HB3 ASP A1060      86.424 152.633  65.704  1.00120.94           H  
ATOM    907  HB2 ASP A1060      86.745 153.639  64.351  1.00120.94           H  
ATOM    908  N   PHE A1061      87.869 154.258  67.862  1.00146.06           N  
ANISOU  908  N   PHE A1061    20651  21644  13203    971   1892   -210
ATOM    909  CA  PHE A1061      88.383 153.903  69.183  1.00124.49           C  
ANISOU  909  CA  PHE A1061    17632  19199  10469    948   1845    -20
ATOM    910  C   PHE A1061      88.032 154.999  70.200  1.00114.80           C  
ANISOU  910  C   PHE A1061    16457  18020   9143    560   1756    -46
ATOM    911  O   PHE A1061      87.417 154.697  71.219  1.00124.54           O  
ANISOU  911  O   PHE A1061    17722  19118  10480    558   1660    -12
ATOM    912  CB  PHE A1061      89.912 153.695  69.107  1.00120.61           C  
ANISOU  912  CB  PHE A1061    16768  19227   9829   1006   1942    151
ATOM    913  CG  PHE A1061      90.568 153.327  70.427  1.00123.02           C  
ANISOU  913  CG  PHE A1061    16709  19953  10081   1034   1900    389
ATOM    914  CD1 PHE A1061      90.402 152.030  70.957  1.00131.12           C  
ANISOU  914  CD1 PHE A1061    17675  20858  11285   1410   1906    547
ATOM    915  CD2 PHE A1061      91.322 154.283  71.141  1.00129.03           C  
ANISOU  915  CD2 PHE A1061    17183  21258  10583    675   1877    459
ATOM    916  CE1 PHE A1061      90.986 151.692  72.193  1.00148.40           C  
ANISOU  916  CE1 PHE A1061    19515  23475  13396   1483   1876    809
ATOM    917  CE2 PHE A1061      91.896 153.946  72.382  1.00147.30           C  
ANISOU  917  CE2 PHE A1061    19115  24055  12797    699   1825    691
ATOM    918  CZ  PHE A1061      91.731 152.650  72.907  1.00155.73           C  
ANISOU  918  CZ  PHE A1061    20114  25013  14044   1134   1817    886
ATOM    919  H   PHE A1061      88.543 154.507  67.151  1.00146.06           H  
ATOM    920  HA  PHE A1061      87.915 152.968  69.500  1.00124.49           H  
ATOM    921  HB3 PHE A1061      90.400 154.584  68.709  1.00120.61           H  
ATOM    922  HB2 PHE A1061      90.132 152.896  68.399  1.00120.61           H  
ATOM    923  HD1 PHE A1061      89.822 151.294  70.420  1.00131.12           H  
ATOM    924  HD2 PHE A1061      91.449 155.282  70.750  1.00129.03           H  
ATOM    925  HE1 PHE A1061      90.857 150.699  72.597  1.00148.40           H  
ATOM    926  HE2 PHE A1061      92.458 154.684  72.936  1.00147.30           H  
ATOM    927  HZ  PHE A1061      92.172 152.395  73.860  1.00155.73           H  
ATOM    928  N   ARG A1062      88.360 156.267  69.893  1.00110.18           N  
ANISOU  928  N   ARG A1062    15912  17602   8350    212   1819   -115
ATOM    929  CA  ARG A1062      88.052 157.437  70.717  1.00108.75           C  
ANISOU  929  CA  ARG A1062    15850  17417   8052   -193   1804   -169
ATOM    930  C   ARG A1062      86.539 157.656  70.880  1.00111.03           C  
ANISOU  930  C   ARG A1062    16492  17208   8488   -143   1742   -270
ATOM    931  O   ARG A1062      86.107 157.967  71.985  1.00123.85           O  
ANISOU  931  O   ARG A1062    18175  18777  10104   -336   1697   -268
ATOM    932  CB  ARG A1062      88.686 158.691  70.090  1.00108.95           C  
ANISOU  932  CB  ARG A1062    15966  17593   7838   -569   1959   -262
ATOM    933  CG  ARG A1062      90.222 158.731  70.167  1.00123.80           C  
ANISOU  933  CG  ARG A1062    17466  20036   9534   -673   2030   -178
ATOM    934  CD  ARG A1062      90.784 159.860  69.292  1.00132.42           C  
ANISOU  934  CD  ARG A1062    18729  21153  10431   -977   2218   -302
ATOM    935  NE  ARG A1062      92.252 159.860  69.260  1.00147.57           N  
ANISOU  935  NE  ARG A1062    20259  23674  12136  -1158   2297   -239
ATOM    936  CZ  ARG A1062      93.009 160.525  68.368  1.00156.53           C  
ANISOU  936  CZ  ARG A1062    21462  24925  13087  -1420   2479   -330
ATOM    937  NH1 ARG A1062      92.461 161.270  67.396  1.00149.47           N  
ANISOU  937  NH1 ARG A1062    21036  23557  12200  -1493   2613   -467
ATOM    938  NH2 ARG A1062      94.342 160.442  68.447  1.00166.22           N1+
ANISOU  938  NH2 ARG A1062    22278  26769  14108  -1593   2541   -267
ATOM    939  H   ARG A1062      88.850 156.433  69.023  1.00110.18           H  
ATOM    940  HA  ARG A1062      88.481 157.281  71.709  1.00108.75           H  
ATOM    941  HB3 ARG A1062      88.299 159.587  70.578  1.00108.95           H  
ATOM    942  HB2 ARG A1062      88.370 158.760  69.048  1.00108.95           H  
ATOM    943  HG3 ARG A1062      90.649 157.778  69.854  1.00123.80           H  
ATOM    944  HG2 ARG A1062      90.529 158.871  71.204  1.00123.80           H  
ATOM    945  HD3 ARG A1062      90.435 160.831  69.647  1.00132.42           H  
ATOM    946  HD2 ARG A1062      90.417 159.739  68.272  1.00132.42           H  
ATOM    947  HE  ARG A1062      92.710 159.336  69.993  1.00147.57           H  
ATOM    948 HH12 ARG A1062      93.041 161.726  66.701  1.00149.47           H  
ATOM    949 HH11 ARG A1062      91.457 161.350  67.327  1.00149.47           H  
ATOM    950 HH22 ARG A1062      94.916 160.905  67.756  1.00166.22           H  
ATOM    951 HH21 ARG A1062      94.783 159.894  69.171  1.00166.22           H  
ATOM    952  N   HIS A1063      85.748 157.442  69.812  1.00103.74           N  
ANISOU  952  N   HIS A1063    15784  15961   7673    108   1744   -360
ATOM    953  CA  HIS A1063      84.286 157.539  69.795  1.00108.35           C  
ANISOU  953  CA  HIS A1063    16641  16158   8368    186   1677   -441
ATOM    954  C   HIS A1063      83.615 156.429  70.623  1.00108.79           C  
ANISOU  954  C   HIS A1063    16594  16128   8614    329   1548   -388
ATOM    955  O   HIS A1063      82.658 156.712  71.340  1.00116.31           O  
ANISOU  955  O   HIS A1063    17651  16938   9602    219   1492   -393
ATOM    956  CB  HIS A1063      83.811 157.477  68.330  1.00106.83           C  
ANISOU  956  CB  HIS A1063    16629  15763   8201    416   1696   -543
ATOM    957  CG  HIS A1063      82.323 157.405  68.116  1.00111.90           C  
ANISOU  957  CG  HIS A1063    17468  16115   8932    533   1611   -616
ATOM    958  ND1 HIS A1063      81.453 158.451  68.443  1.00120.61           N  
ANISOU  958  ND1 HIS A1063    18810  17070   9945    434   1651   -627
ATOM    959  CD2 HIS A1063      81.594 156.365  67.585  1.00113.22           C  
ANISOU  959  CD2 HIS A1063    17625  16139   9253    737   1511   -680
ATOM    960  CE1 HIS A1063      80.248 157.999  68.119  1.00123.35           C  
ANISOU  960  CE1 HIS A1063    19236  17253  10378    595   1552   -676
ATOM    961  NE2 HIS A1063      80.272 156.768  67.606  1.00118.25           N  
ANISOU  961  NE2 HIS A1063    18440  16614   9877    744   1460   -729
ATOM    962  H   HIS A1063      86.190 157.194  68.938  1.00103.74           H  
ATOM    963  HA  HIS A1063      83.993 158.503  70.215  1.00108.35           H  
ATOM    964  HB3 HIS A1063      84.241 156.599  67.849  1.00106.83           H  
ATOM    965  HB2 HIS A1063      84.179 158.347  67.786  1.00106.83           H  
ATOM    966  HD2 HIS A1063      81.908 155.406  67.202  1.00113.22           H  
ATOM    967  HE1 HIS A1063      79.339 158.566  68.253  1.00123.35           H  
ATOM    968  HE2 HIS A1063      79.470 156.232  67.292  1.00118.25           H  
ATOM    969  N   GLY A1064      84.139 155.193  70.574  1.00107.68           N  
ANISOU  969  N   GLY A1064    16271  16051   8593    586   1533   -328
ATOM    970  CA  GLY A1064      83.697 154.072  71.403  1.00107.12           C  
ANISOU  970  CA  GLY A1064    16123  15883   8696    729   1461   -257
ATOM    971  C   GLY A1064      83.957 154.301  72.898  1.00109.49           C  
ANISOU  971  C   GLY A1064    16257  16413   8933    530   1412   -121
ATOM    972  O   GLY A1064      83.154 153.884  73.730  1.00112.42           O  
ANISOU  972  O   GLY A1064    16673  16632   9408    523   1338   -102
ATOM    973  H   GLY A1064      84.909 155.021  69.941  1.00107.68           H  
ATOM    974  HA3 GLY A1064      84.238 153.179  71.093  1.00107.12           H  
ATOM    975  HA2 GLY A1064      82.637 153.878  71.232  1.00107.12           H  
ATOM    976  N   PHE A1065      85.042 155.025  73.219  1.00109.81           N  
ANISOU  976  N   PHE A1065    16090  16855   8777    337   1457    -36
ATOM    977  CA  PHE A1065      85.400 155.466  74.562  1.00108.63           C  
ANISOU  977  CA  PHE A1065    15771  16999   8506     77   1412     65
ATOM    978  C   PHE A1065      84.626 156.723  75.013  1.00108.16           C  
ANISOU  978  C   PHE A1065    15984  16729   8382   -255   1410    -66
ATOM    979  O   PHE A1065      84.455 156.896  76.217  1.00104.27           O  
ANISOU  979  O   PHE A1065    15453  16298   7866   -416   1357    -20
ATOM    980  CB  PHE A1065      86.919 155.734  74.609  1.00112.63           C  
ANISOU  980  CB  PHE A1065    15951  18073   8771    -96   1468    167
ATOM    981  CG  PHE A1065      87.712 154.534  75.100  1.00122.61           C  
ANISOU  981  CG  PHE A1065    16836  19701  10051    210   1453    410
ATOM    982  CD1 PHE A1065      88.136 154.490  76.441  1.00126.94           C  
ANISOU  982  CD1 PHE A1065    17046  20765  10419     61   1403    583
ATOM    983  CD2 PHE A1065      87.990 153.441  74.253  1.00133.15           C  
ANISOU  983  CD2 PHE A1065    18162  20867  11560    660   1515    476
ATOM    984  CE1 PHE A1065      88.853 153.381  76.925  1.00130.17           C  
ANISOU  984  CE1 PHE A1065    17092  21546  10819    413   1411    862
ATOM    985  CE2 PHE A1065      88.708 152.331  74.738  1.00137.66           C  
ANISOU  985  CE2 PHE A1065    18423  21736  12146   1004   1560    737
ATOM    986  CZ  PHE A1065      89.152 152.304  76.071  1.00133.37           C  
ANISOU  986  CZ  PHE A1065    17522  21733  11421    911   1505    953
ATOM    987  H   PHE A1065      85.646 155.322  72.464  1.00109.81           H  
ATOM    988  HA  PHE A1065      85.167 154.669  75.267  1.00108.63           H  
ATOM    989  HB3 PHE A1065      87.145 156.566  75.278  1.00112.63           H  
ATOM    990  HB2 PHE A1065      87.300 156.041  73.635  1.00112.63           H  
ATOM    991  HD1 PHE A1065      87.887 155.303  77.104  1.00126.94           H  
ATOM    992  HD2 PHE A1065      87.643 153.432  73.235  1.00133.15           H  
ATOM    993  HE1 PHE A1065      89.157 153.348  77.957  1.00130.17           H  
ATOM    994  HE2 PHE A1065      88.916 151.495  74.089  1.00137.66           H  
ATOM    995  HZ  PHE A1065      89.701 151.452  76.444  1.00133.37           H  
ATOM    996  N   ASP A1066      84.102 157.558  74.094  1.00117.28           N  
ANISOU  996  N   ASP A1066    17428  17635   9500   -335   1491   -211
ATOM    997  CA  ASP A1066      83.184 158.662  74.417  1.00115.96           C  
ANISOU  997  CA  ASP A1066    17569  17203   9288   -558   1542   -306
ATOM    998  C   ASP A1066      81.791 158.131  74.789  1.00103.59           C  
ANISOU  998  C   ASP A1066    16112  15323   7925   -357   1431   -308
ATOM    999  O   ASP A1066      81.181 158.657  75.720  1.00103.44           O  
ANISOU  999  O   ASP A1066    16176  15230   7896   -526   1424   -305
ATOM   1000  CB  ASP A1066      83.022 159.646  73.230  1.00115.14           C  
ANISOU 1000  CB  ASP A1066    17754  16899   9093   -593   1686   -409
ATOM   1001  CG  ASP A1066      84.259 160.496  72.940  1.00124.93           C  
ANISOU 1001  CG  ASP A1066    18943  18420  10105   -896   1840   -432
ATOM   1002  OD1 ASP A1066      84.800 161.066  73.913  1.00143.13           O  
ANISOU 1002  OD1 ASP A1066    21111  21017  12256  -1247   1879   -419
ATOM   1003  OD2 ASP A1066      84.630 160.592  71.750  1.00123.14           O1-
ANISOU 1003  OD2 ASP A1066    18805  18154   9831   -807   1929   -471
ATOM   1004  H   ASP A1066      84.296 157.387  73.116  1.00117.28           H  
ATOM   1005  HA  ASP A1066      83.571 159.203  75.283  1.00115.96           H  
ATOM   1006  HB3 ASP A1066      82.212 160.347  73.437  1.00115.14           H  
ATOM   1007  HB2 ASP A1066      82.731 159.113  72.325  1.00115.14           H  
ATOM   1008  N   ILE A1067      81.316 157.066  74.115  1.00101.42           N  
ANISOU 1008  N   ILE A1067    15841  14873   7822    -27   1362   -331
ATOM   1009  CA  ILE A1067      80.081 156.350  74.454  1.00101.13           C  
ANISOU 1009  CA  ILE A1067    15865  14591   7970    130   1264   -348
ATOM   1010  C   ILE A1067      80.245 155.632  75.810  1.00103.15           C  
ANISOU 1010  C   ILE A1067    15929  14974   8291     96   1199   -227
ATOM   1011  O   ILE A1067      79.316 155.662  76.613  1.00114.07           O  
ANISOU 1011  O   ILE A1067    17385  16215   9741     41   1151   -224
ATOM   1012  CB  ILE A1067      79.694 155.347  73.324  1.00 96.61           C  
ANISOU 1012  CB  ILE A1067    15306  13868   7534    421   1230   -424
ATOM   1013  CG1 ILE A1067      79.430 156.061  71.975  1.00 99.37           C  
ANISOU 1013  CG1 ILE A1067    15797  14189   7770    462   1294   -518
ATOM   1014  CG2 ILE A1067      78.454 154.496  73.692  1.00 93.88           C  
ANISOU 1014  CG2 ILE A1067    15047  13286   7339    508   1150   -485
ATOM   1015  CD1 ILE A1067      79.487 155.127  70.755  1.00100.20           C  
ANISOU 1015  CD1 ILE A1067    15909  14203   7960    695   1275   -621
ATOM   1016  H   ILE A1067      81.864 156.707  73.343  1.00101.42           H  
ATOM   1017  HA  ILE A1067      79.279 157.084  74.556  1.00101.13           H  
ATOM   1018  HB  ILE A1067      80.536 154.668  73.182  1.00 96.61           H  
ATOM   1019 HG13 ILE A1067      80.149 156.861  71.809  1.00 99.37           H  
ATOM   1020 HG12 ILE A1067      78.459 156.556  72.008  1.00 99.37           H  
ATOM   1021 HG21 ILE A1067      78.189 153.799  72.899  1.00 93.88           H  
ATOM   1022 HG22 ILE A1067      78.612 153.887  74.580  1.00 93.88           H  
ATOM   1023 HG23 ILE A1067      77.585 155.128  73.878  1.00 93.88           H  
ATOM   1024 HD11 ILE A1067      79.256 155.677  69.845  1.00100.20           H  
ATOM   1025 HD12 ILE A1067      80.479 154.693  70.634  1.00100.20           H  
ATOM   1026 HD13 ILE A1067      78.769 154.311  70.819  1.00100.20           H  
ATOM   1027  N   LEU A1068      81.425 155.041  76.082  1.00108.54           N  
ANISOU 1027  N   LEU A1068    16351  15954   8937    150   1207   -103
ATOM   1028  CA  LEU A1068      81.759 154.347  77.328  1.00103.50           C  
ANISOU 1028  CA  LEU A1068    15498  15504   8325    171   1158     63
ATOM   1029  C   LEU A1068      81.743 155.294  78.539  1.00102.55           C  
ANISOU 1029  C   LEU A1068    15386  15528   8052   -181   1139     72
ATOM   1030  O   LEU A1068      81.127 154.960  79.547  1.00101.56           O  
ANISOU 1030  O   LEU A1068    15279  15309   8001   -193   1083    117
ATOM   1031  CB  LEU A1068      83.147 153.682  77.184  1.00106.02           C  
ANISOU 1031  CB  LEU A1068    15506  16208   8569    319   1197    233
ATOM   1032  CG  LEU A1068      83.590 152.780  78.359  1.00108.50           C  
ANISOU 1032  CG  LEU A1068    15556  16783   8886    447   1169    470
ATOM   1033  CD1 LEU A1068      82.783 151.473  78.415  1.00109.02           C  
ANISOU 1033  CD1 LEU A1068    15737  16470   9217    785   1191    508
ATOM   1034  CD2 LEU A1068      85.096 152.486  78.277  1.00111.65           C  
ANISOU 1034  CD2 LEU A1068    15599  17702   9122    557   1220    665
ATOM   1035  H   LEU A1068      82.136 155.060  75.364  1.00108.54           H  
ATOM   1036  HA  LEU A1068      81.003 153.576  77.481  1.00103.50           H  
ATOM   1037  HB3 LEU A1068      83.888 154.471  77.066  1.00106.02           H  
ATOM   1038  HB2 LEU A1068      83.182 153.099  76.264  1.00106.02           H  
ATOM   1039  HG  LEU A1068      83.434 153.309  79.297  1.00108.50           H  
ATOM   1040 HD11 LEU A1068      83.089 150.860  79.263  1.00109.02           H  
ATOM   1041 HD12 LEU A1068      81.716 151.664  78.523  1.00109.02           H  
ATOM   1042 HD13 LEU A1068      82.921 150.882  77.510  1.00109.02           H  
ATOM   1043 HD21 LEU A1068      85.426 151.900  79.134  1.00111.65           H  
ATOM   1044 HD22 LEU A1068      85.345 151.930  77.372  1.00111.65           H  
ATOM   1045 HD23 LEU A1068      85.679 153.407  78.269  1.00111.65           H  
ATOM   1046  N   VAL A1069      82.376 156.477  78.435  1.00105.95           N  
ANISOU 1046  N   VAL A1069    15825  16178   8254   -497   1212     16
ATOM   1047  CA  VAL A1069      82.369 157.518  79.471  1.00101.39           C  
ANISOU 1047  CA  VAL A1069    15311  15714   7500   -898   1247    -21
ATOM   1048  C   VAL A1069      80.958 158.108  79.667  1.00 98.68           C  
ANISOU 1048  C   VAL A1069    15314  14915   7263   -921   1272   -129
ATOM   1049  O   VAL A1069      80.606 158.431  80.797  1.00 97.86           O  
ANISOU 1049  O   VAL A1069    15273  14807   7104  -1135   1280   -132
ATOM   1050  CB  VAL A1069      83.433 158.602  79.139  1.00101.89           C  
ANISOU 1050  CB  VAL A1069    15375  16051   7288  -1278   1380   -103
ATOM   1051  CG1 VAL A1069      83.346 159.867  80.022  1.00101.01           C  
ANISOU 1051  CG1 VAL A1069    15391  16018   6970  -1756   1472   -187
ATOM   1052  CG2 VAL A1069      84.858 158.025  79.256  1.00104.87           C  
ANISOU 1052  CG2 VAL A1069    15338  16973   7535  -1246   1346     28
ATOM   1053  H   VAL A1069      82.873 156.683  77.578  1.00105.95           H  
ATOM   1054  HA  VAL A1069      82.651 157.052  80.416  1.00101.39           H  
ATOM   1055  HB  VAL A1069      83.285 158.917  78.105  1.00101.89           H  
ATOM   1056 HG11 VAL A1069      84.156 160.558  79.794  1.00101.01           H  
ATOM   1057 HG12 VAL A1069      82.418 160.417  79.865  1.00101.01           H  
ATOM   1058 HG13 VAL A1069      83.412 159.618  81.083  1.00101.01           H  
ATOM   1059 HG21 VAL A1069      85.598 158.728  78.873  1.00104.87           H  
ATOM   1060 HG22 VAL A1069      85.113 157.811  80.294  1.00104.87           H  
ATOM   1061 HG23 VAL A1069      84.980 157.097  78.701  1.00104.87           H  
ATOM   1062  N   GLY A1070      80.128 158.175  78.610  1.00110.43           N  
ANISOU 1062  N   GLY A1070    17014  16058   8888   -693   1290   -210
ATOM   1063  CA  GLY A1070      78.724 158.578  78.685  1.00111.66           C  
ANISOU 1063  CA  GLY A1070    17431  15853   9143   -637   1301   -271
ATOM   1064  C   GLY A1070      77.861 157.598  79.493  1.00 97.14           C  
ANISOU 1064  C   GLY A1070    15490  13941   7476   -505   1175   -207
ATOM   1065  O   GLY A1070      77.050 158.031  80.307  1.00 96.76           O  
ANISOU 1065  O   GLY A1070    15549  13796   7421   -640   1192   -209
ATOM   1066  H   GLY A1070      80.481 157.900  77.703  1.00110.43           H  
ATOM   1067  HA3 GLY A1070      78.326 158.642  77.673  1.00111.66           H  
ATOM   1068  HA2 GLY A1070      78.653 159.577  79.119  1.00111.66           H  
ATOM   1069  N   GLN A1071      78.094 156.287  79.319  1.00 95.04           N  
ANISOU 1069  N   GLN A1071    15046  13698   7366   -242   1083   -151
ATOM   1070  CA  GLN A1071      77.426 155.195  80.027  1.00102.45           C  
ANISOU 1070  CA  GLN A1071    15913  14543   8473   -117   1005    -84
ATOM   1071  C   GLN A1071      77.863 155.117  81.503  1.00110.38           C  
ANISOU 1071  C   GLN A1071    16775  15792   9374   -307    987     42
ATOM   1072  O   GLN A1071      77.027 154.842  82.365  1.00111.13           O  
ANISOU 1072  O   GLN A1071    16922  15771   9529   -353    959     62
ATOM   1073  CB  GLN A1071      77.799 153.873  79.326  1.00110.53           C  
ANISOU 1073  CB  GLN A1071    16812  15532   9653    177    987    -41
ATOM   1074  CG  GLN A1071      77.257 153.738  77.890  1.00101.12           C  
ANISOU 1074  CG  GLN A1071    15722  14197   8504    324   1013   -177
ATOM   1075  CD  GLN A1071      76.056 152.807  77.808  1.00 95.47           C  
ANISOU 1075  CD  GLN A1071    15103  13202   7971    475    992   -286
ATOM   1076  OE1 GLN A1071      76.219 151.619  77.549  1.00 97.12           O  
ANISOU 1076  OE1 GLN A1071    15290  13331   8281    649   1036   -317
ATOM   1077  NE2 GLN A1071      74.853 153.344  78.013  1.00102.11           N  
ANISOU 1077  NE2 GLN A1071    16056  13906   8837    392    949   -354
ATOM   1078  H   GLN A1071      78.787 156.025  78.630  1.00 95.04           H  
ATOM   1079  HA  GLN A1071      76.345 155.344  79.988  1.00102.45           H  
ATOM   1080  HB3 GLN A1071      77.457 153.031  79.933  1.00110.53           H  
ATOM   1081  HB2 GLN A1071      78.883 153.782  79.285  1.00110.53           H  
ATOM   1082  HG3 GLN A1071      78.038 153.324  77.250  1.00101.12           H  
ATOM   1083  HG2 GLN A1071      76.998 154.706  77.460  1.00101.12           H  
ATOM   1084 HE22 GLN A1071      74.028 152.757  77.988  1.00102.11           H  
ATOM   1085 HE21 GLN A1071      74.764 154.328  78.224  1.00102.11           H  
ATOM   1086  N   ILE A1072      79.148 155.398  81.798  1.00116.08           N  
ANISOU 1086  N   ILE A1072    17292  16900   9912   -431   1004    130
ATOM   1087  CA  ILE A1072      79.703 155.477  83.154  1.00110.28           C  
ANISOU 1087  CA  ILE A1072    16373  16520   9011   -646    979    250
ATOM   1088  C   ILE A1072      79.148 156.708  83.898  1.00106.30           C  
ANISOU 1088  C   ILE A1072    16088  15918   8384  -1005   1035    131
ATOM   1089  O   ILE A1072      78.866 156.593  85.088  1.00113.62           O  
ANISOU 1089  O   ILE A1072    16984  16904   9281  -1113   1003    189
ATOM   1090  CB  ILE A1072      81.264 155.487  83.110  1.00103.05           C  
ANISOU 1090  CB  ILE A1072    15160  16129   7865   -750    992    347
ATOM   1091  CG1 ILE A1072      81.824 154.132  82.612  1.00105.49           C  
ANISOU 1091  CG1 ILE A1072    15235  16550   8294   -332    969    525
ATOM   1092  CG2 ILE A1072      81.899 155.819  84.479  1.00103.96           C  
ANISOU 1092  CG2 ILE A1072    15076  16706   7718  -1079    969    429
ATOM   1093  CD1 ILE A1072      83.289 154.179  82.148  1.00108.02           C  
ANISOU 1093  CD1 ILE A1072    15205  17458   8381   -372    984    664
ATOM   1094  H   ILE A1072      79.776 155.600  81.031  1.00116.08           H  
ATOM   1095  HA  ILE A1072      79.383 154.590  83.704  1.00110.28           H  
ATOM   1096  HB  ILE A1072      81.573 156.261  82.407  1.00103.05           H  
ATOM   1097 HG13 ILE A1072      81.232 153.768  81.778  1.00105.49           H  
ATOM   1098 HG12 ILE A1072      81.713 153.378  83.394  1.00105.49           H  
ATOM   1099 HG21 ILE A1072      82.979 155.698  84.462  1.00103.96           H  
ATOM   1100 HG22 ILE A1072      81.709 156.848  84.783  1.00103.96           H  
ATOM   1101 HG23 ILE A1072      81.517 155.162  85.261  1.00103.96           H  
ATOM   1102 HD11 ILE A1072      83.602 153.206  81.770  1.00108.02           H  
ATOM   1103 HD12 ILE A1072      83.429 154.905  81.347  1.00108.02           H  
ATOM   1104 HD13 ILE A1072      83.968 154.439  82.956  1.00108.02           H  
ATOM   1105  N   ASP A1073      78.957 157.855  83.219  1.00109.20           N  
ANISOU 1105  N   ASP A1073    16705  16115   8669  -1179   1153    -27
ATOM   1106  CA  ASP A1073      78.387 159.078  83.798  1.00113.84           C  
ANISOU 1106  CA  ASP A1073    17568  16551   9137  -1498   1281   -137
ATOM   1107  C   ASP A1073      76.888 158.950  84.101  1.00102.67           C  
ANISOU 1107  C   ASP A1073    16338  14755   7918  -1321   1259   -147
ATOM   1108  O   ASP A1073      76.441 159.520  85.095  1.00 99.03           O  
ANISOU 1108  O   ASP A1073    16005  14238   7384  -1533   1326   -172
ATOM   1109  CB  ASP A1073      78.592 160.290  82.861  1.00141.64           C  
ANISOU 1109  CB  ASP A1073    21360  19929  12528  -1671   1472   -274
ATOM   1110  CG  ASP A1073      80.028 160.812  82.786  1.00155.19           C  
ANISOU 1110  CG  ASP A1073    22941  22056  13967  -2043   1554   -310
ATOM   1111  OD1 ASP A1073      80.938 160.173  83.362  1.00155.47           O  
ANISOU 1111  OD1 ASP A1073    22596  22540  13936  -2043   1421   -198
ATOM   1112  OD2 ASP A1073      80.194 161.889  82.173  1.00161.05           O1-
ANISOU 1112  OD2 ASP A1073    23957  22689  14545  -2332   1775   -441
ATOM   1113  H   ASP A1073      79.244 157.895  82.249  1.00109.20           H  
ATOM   1114  HA  ASP A1073      78.888 159.277  84.747  1.00113.84           H  
ATOM   1115  HB3 ASP A1073      77.974 161.127  83.190  1.00141.64           H  
ATOM   1116  HB2 ASP A1073      78.262 160.046  81.850  1.00141.64           H  
ATOM   1117  N   ASP A1074      76.127 158.178  83.303  1.00 98.54           N  
ANISOU 1117  N   ASP A1074    15825  13995   7622   -961   1180   -140
ATOM   1118  CA  ASP A1074      74.726 157.848  83.582  1.00 95.17           C  
ANISOU 1118  CA  ASP A1074    15503  13291   7367   -809   1146   -146
ATOM   1119  C   ASP A1074      74.614 156.922  84.800  1.00 99.83           C  
ANISOU 1119  C   ASP A1074    15918  13994   8018   -822   1051    -39
ATOM   1120  O   ASP A1074      73.811 157.197  85.688  1.00102.20           O  
ANISOU 1120  O   ASP A1074    16320  14199   8314   -935   1082    -41
ATOM   1121  CB  ASP A1074      74.055 157.166  82.365  1.00100.83           C  
ANISOU 1121  CB  ASP A1074    16224  13819   8270   -485   1080   -187
ATOM   1122  CG  ASP A1074      73.929 158.051  81.120  1.00110.29           C  
ANISOU 1122  CG  ASP A1074    17619  14895   9392   -431   1180   -270
ATOM   1123  OD1 ASP A1074      73.852 159.289  81.285  1.00109.87           O  
ANISOU 1123  OD1 ASP A1074    17784  14770   9193   -602   1337   -292
ATOM   1124  OD2 ASP A1074      73.881 157.462  80.018  1.00120.64           O1-
ANISOU 1124  OD2 ASP A1074    18888  16174  10776   -217   1127   -310
ATOM   1125  H   ASP A1074      76.548 157.774  82.477  1.00 98.54           H  
ATOM   1126  HA  ASP A1074      74.188 158.769  83.816  1.00 95.17           H  
ATOM   1127  HB3 ASP A1074      73.047 156.843  82.628  1.00100.83           H  
ATOM   1128  HB2 ASP A1074      74.604 156.264  82.092  1.00100.83           H  
ATOM   1129  N   ALA A1075      75.463 155.882  84.880  1.00104.08           N  
ANISOU 1129  N   ALA A1075    16204  14737   8606   -681    962     76
ATOM   1130  CA  ALA A1075      75.542 154.956  86.009  1.00100.24           C  
ANISOU 1130  CA  ALA A1075    15553  14373   8160   -641    899    226
ATOM   1131  C   ALA A1075      75.985 155.645  87.309  1.00 99.77           C  
ANISOU 1131  C   ALA A1075    15452  14594   7862   -979    923    264
ATOM   1132  O   ALA A1075      75.479 155.301  88.376  1.00110.13           O  
ANISOU 1132  O   ALA A1075    16754  15901   9190  -1020    900    331
ATOM   1133  CB  ALA A1075      76.529 153.830  85.662  1.00 99.11           C  
ANISOU 1133  CB  ALA A1075    15164  14424   8069   -392    860    383
ATOM   1134  H   ALA A1075      76.099 155.727  84.109  1.00104.08           H  
ATOM   1135  HA  ALA A1075      74.551 154.530  86.173  1.00100.24           H  
ATOM   1136  HB1 ALA A1075      76.561 153.077  86.450  1.00 99.11           H  
ATOM   1137  HB2 ALA A1075      76.253 153.321  84.739  1.00 99.11           H  
ATOM   1138  HB3 ALA A1075      77.538 154.215  85.522  1.00 99.11           H  
ATOM   1139  N   LEU A1076      76.907 156.621  87.217  1.00 96.36           N  
ANISOU 1139  N   LEU A1076    15004  14423   7188  -1256    983    206
ATOM   1140  CA  LEU A1076      77.442 157.386  88.341  1.00104.90           C  
ANISOU 1140  CA  LEU A1076    16049  15818   7989  -1662   1028    197
ATOM   1141  C   LEU A1076      76.413 158.400  88.855  1.00109.66           C  
ANISOU 1141  C   LEU A1076    16998  16091   8579  -1876   1157     49
ATOM   1142  O   LEU A1076      76.290 158.543  90.067  1.00107.20           O  
ANISOU 1142  O   LEU A1076    16689  15887   8154  -2087   1171     66
ATOM   1143  CB  LEU A1076      78.732 158.116  87.895  1.00106.01           C  
ANISOU 1143  CB  LEU A1076    16083  16341   7856  -1955   1088    141
ATOM   1144  CG  LEU A1076      79.457 158.954  88.977  1.00121.33           C  
ANISOU 1144  CG  LEU A1076    18001  18658   9442  -2490   1171     66
ATOM   1145  CD1 LEU A1076      79.944 158.094  90.157  1.00119.38           C  
ANISOU 1145  CD1 LEU A1076    17402  18890   9065  -2498   1033    262
ATOM   1146  CD2 LEU A1076      80.631 159.725  88.356  1.00127.63           C  
ANISOU 1146  CD2 LEU A1076    18736  19774   9982  -2815   1268    -40
ATOM   1147  H   LEU A1076      77.291 156.823  86.302  1.00 96.36           H  
ATOM   1148  HA  LEU A1076      77.683 156.690  89.144  1.00104.90           H  
ATOM   1149  HB3 LEU A1076      78.495 158.763  87.049  1.00106.01           H  
ATOM   1150  HB2 LEU A1076      79.436 157.377  87.513  1.00106.01           H  
ATOM   1151  HG  LEU A1076      78.770 159.703  89.371  1.00121.33           H  
ATOM   1152 HD11 LEU A1076      80.485 158.699  90.885  1.00119.38           H  
ATOM   1153 HD12 LEU A1076      79.115 157.622  90.684  1.00119.38           H  
ATOM   1154 HD13 LEU A1076      80.617 157.305  89.821  1.00119.38           H  
ATOM   1155 HD21 LEU A1076      81.128 160.351  89.098  1.00127.63           H  
ATOM   1156 HD22 LEU A1076      81.376 159.044  87.942  1.00127.63           H  
ATOM   1157 HD23 LEU A1076      80.292 160.377  87.550  1.00127.63           H  
ATOM   1158  N   LYS A1077      75.644 159.059  87.968  1.00110.38           N  
ANISOU 1158  N   LYS A1077    17381  15793   8767  -1801   1270    -78
ATOM   1159  CA  LYS A1077      74.573 159.986  88.344  1.00104.15           C  
ANISOU 1159  CA  LYS A1077    16930  14663   7980  -1906   1431   -177
ATOM   1160  C   LYS A1077      73.439 159.269  89.104  1.00104.23           C  
ANISOU 1160  C   LYS A1077    16909  14510   8184  -1703   1339   -101
ATOM   1161  O   LYS A1077      72.888 159.837  90.044  1.00 90.81           O  
ANISOU 1161  O   LYS A1077    15387  12689   6429  -1864   1446   -139
ATOM   1162  CB  LYS A1077      74.028 160.694  87.084  1.00103.70           C  
ANISOU 1162  CB  LYS A1077    17151  14261   7988  -1751   1571   -264
ATOM   1163  CG  LYS A1077      73.102 161.876  87.420  1.00116.51           C  
ANISOU 1163  CG  LYS A1077    19161  15555   9554  -1853   1818   -340
ATOM   1164  CD  LYS A1077      72.508 162.569  86.187  1.00126.16           C  
ANISOU 1164  CD  LYS A1077    20632  16478  10826  -1608   1964   -363
ATOM   1165  CE  LYS A1077      71.643 163.782  86.564  1.00129.16           C  
ANISOU 1165  CE  LYS A1077    21435  16530  11111  -1686   2287   -404
ATOM   1166  NZ  LYS A1077      70.447 163.388  87.335  1.00121.92           N1+
ANISOU 1166  NZ  LYS A1077    20526  15504  10294  -1603   2265   -360
ATOM   1167  H   LYS A1077      75.800 158.904  86.980  1.00110.38           H  
ATOM   1168  HA  LYS A1077      75.007 160.737  89.007  1.00104.15           H  
ATOM   1169  HB3 LYS A1077      73.509 159.978  86.444  1.00103.70           H  
ATOM   1170  HB2 LYS A1077      74.863 161.076  86.497  1.00103.70           H  
ATOM   1171  HG3 LYS A1077      73.657 162.604  88.013  1.00116.51           H  
ATOM   1172  HG2 LYS A1077      72.282 161.533  88.050  1.00116.51           H  
ATOM   1173  HD3 LYS A1077      71.920 161.857  85.606  1.00126.16           H  
ATOM   1174  HD2 LYS A1077      73.318 162.900  85.535  1.00126.16           H  
ATOM   1175  HE3 LYS A1077      71.316 164.301  85.662  1.00129.16           H  
ATOM   1176  HE2 LYS A1077      72.223 164.497  87.149  1.00129.16           H  
ATOM   1177  HZ1 LYS A1077      70.714 162.902  88.183  1.00121.92           H  
ATOM   1178  HZ2 LYS A1077      69.912 164.208  87.582  1.00121.92           H  
ATOM   1179  HZ3 LYS A1077      69.873 162.770  86.780  1.00121.92           H  
ATOM   1180  N   LEU A1078      73.146 158.008  88.745  1.00112.66           N  
ANISOU 1180  N   LEU A1078    17775  15558   9472  -1371   1172     -6
ATOM   1181  CA  LEU A1078      72.177 157.147  89.422  1.00105.56           C  
ANISOU 1181  CA  LEU A1078    16832  14533   8745  -1224   1101     64
ATOM   1182  C   LEU A1078      72.731 156.586  90.746  1.00102.93           C  
ANISOU 1182  C   LEU A1078    16315  14496   8296  -1375   1043    191
ATOM   1183  O   LEU A1078      71.962 156.409  91.690  1.00101.85           O  
ANISOU 1183  O   LEU A1078    16226  14269   8203  -1403   1051    223
ATOM   1184  CB  LEU A1078      71.827 155.972  88.482  1.00102.45           C  
ANISOU 1184  CB  LEU A1078    16323  14000   8603   -876    994     98
ATOM   1185  CG  LEU A1078      71.065 156.399  87.206  1.00108.21           C  
ANISOU 1185  CG  LEU A1078    17191  14491   9432   -707   1025    -20
ATOM   1186  CD1 LEU A1078      71.077 155.279  86.157  1.00123.72           C  
ANISOU 1186  CD1 LEU A1078    19029  16382  11598   -448    932    -23
ATOM   1187  CD2 LEU A1078      69.631 156.846  87.518  1.00102.81           C  
ANISOU 1187  CD2 LEU A1078    16699  13592   8772   -714   1113    -75
ATOM   1188  H   LEU A1078      73.639 157.613  87.956  1.00112.66           H  
ATOM   1189  HA  LEU A1078      71.279 157.721  89.655  1.00105.56           H  
ATOM   1190  HB3 LEU A1078      71.234 155.226  89.014  1.00102.45           H  
ATOM   1191  HB2 LEU A1078      72.748 155.461  88.195  1.00102.45           H  
ATOM   1192  HG  LEU A1078      71.564 157.256  86.759  1.00108.21           H  
ATOM   1193 HD11 LEU A1078      70.589 155.596  85.235  1.00123.72           H  
ATOM   1194 HD12 LEU A1078      72.095 154.984  85.901  1.00123.72           H  
ATOM   1195 HD13 LEU A1078      70.560 154.396  86.519  1.00123.72           H  
ATOM   1196 HD21 LEU A1078      69.071 157.051  86.604  1.00102.81           H  
ATOM   1197 HD22 LEU A1078      69.102 156.073  88.070  1.00102.81           H  
ATOM   1198 HD23 LEU A1078      69.610 157.755  88.120  1.00102.81           H  
ATOM   1199  N   ALA A1079      74.053 156.354  90.846  1.00105.28           N  
ANISOU 1199  N   ALA A1079    16384  15189   8426  -1461    988    279
ATOM   1200  CA  ALA A1079      74.724 155.863  92.053  1.00107.26           C  
ANISOU 1200  CA  ALA A1079    16406  15822   8525  -1560    923    443
ATOM   1201  C   ALA A1079      74.869 156.956  93.129  1.00120.98           C  
ANISOU 1201  C   ALA A1079    18252  17732   9983  -2005   1013    350
ATOM   1202  O   ALA A1079      74.857 156.634  94.317  1.00130.87           O  
ANISOU 1202  O   ALA A1079    19422  19151  11151  -2088    982    447
ATOM   1203  CB  ALA A1079      76.130 155.366  91.678  1.00103.65           C  
ANISOU 1203  CB  ALA A1079    15624  15817   7942  -1475    844    597
ATOM   1204  H   ALA A1079      74.628 156.512  90.029  1.00105.28           H  
ATOM   1205  HA  ALA A1079      74.152 155.030  92.466  1.00107.26           H  
ATOM   1206  HB1 ALA A1079      76.629 154.915  92.537  1.00103.65           H  
ATOM   1207  HB2 ALA A1079      76.084 154.604  90.902  1.00103.65           H  
ATOM   1208  HB3 ALA A1079      76.767 156.172  91.312  1.00103.65           H  
ATOM   1209  N   ASN A1080      74.962 158.237  92.725  1.00123.00           N  
ANISOU 1209  N   ASN A1080    18719  17935  10080  -2306   1155    158
ATOM   1210  CA  ASN A1080      75.022 159.407  93.612  1.00121.97           C  
ANISOU 1210  CA  ASN A1080    18769  17900   9675  -2777   1308     25
ATOM   1211  C   ASN A1080      73.651 159.719  94.240  1.00125.97           C  
ANISOU 1211  C   ASN A1080    19537  18014  10313  -2733   1397    -14
ATOM   1212  O   ASN A1080      73.601 160.251  95.348  1.00135.79           O  
ANISOU 1212  O   ASN A1080    20854  19382  11356  -3052   1479    -60
ATOM   1213  CB  ASN A1080      75.478 160.660  92.816  1.00115.55           C  
ANISOU 1213  CB  ASN A1080    18210  17004   8691  -3090   1515   -183
ATOM   1214  CG  ASN A1080      76.939 160.685  92.338  1.00128.09           C  
ANISOU 1214  CG  ASN A1080    19526  19028  10115  -3191   1443   -160
ATOM   1215  OD1 ASN A1080      77.387 161.699  91.809  1.00127.50           O  
ANISOU 1215  OD1 ASN A1080    19067  19305  10071  -2961   1241     31
ATOM   1216  ND2 ASN A1080      77.696 159.595  92.490  1.00142.21           N  
ANISOU 1216  ND2 ASN A1080    21525  20783  11724  -3519   1642   -344
ATOM   1217  H   ASN A1080      74.979 158.414  91.729  1.00123.00           H  
ATOM   1218  HA  ASN A1080      75.725 159.212  94.424  1.00121.97           H  
ATOM   1219  HB3 ASN A1080      75.342 161.553  93.429  1.00115.55           H  
ATOM   1220  HB2 ASN A1080      74.838 160.799  91.942  1.00115.55           H  
ATOM   1221 HD22 ASN A1080      78.626 159.579  92.100  1.00142.21           H  
ATOM   1222 HD21 ASN A1080      77.291 158.759  92.887  1.00142.21           H  
ATOM   1223  N   GLU A1081      72.552 159.349  93.558  1.00119.86           N  
ANISOU 1223  N   GLU A1081    18884  16807   9851  -2357   1387     -1
ATOM   1224  CA  GLU A1081      71.169 159.458  94.030  1.00123.59           C  
ANISOU 1224  CA  GLU A1081    19563  16939  10458  -2272   1470    -22
ATOM   1225  C   GLU A1081      70.765 158.263  94.923  1.00131.89           C  
ANISOU 1225  C   GLU A1081    20405  18075  11635  -2110   1318    136
ATOM   1226  O   GLU A1081      69.634 158.226  95.408  1.00144.41           O  
ANISOU 1226  O   GLU A1081    22116  19396  13357  -2012   1368    132
ATOM   1227  CB  GLU A1081      70.246 159.483  92.789  1.00125.21           C  
ANISOU 1227  CB  GLU A1081    19942  16734  10897  -1952   1528    -70
ATOM   1228  CG  GLU A1081      70.341 160.805  91.996  1.00128.90           C  
ANISOU 1228  CG  GLU A1081    20660  17068  11249  -2049   1717   -192
ATOM   1229  CD  GLU A1081      69.592 160.787  90.658  1.00132.13           C  
ANISOU 1229  CD  GLU A1081    21167  17180  11857  -1676   1739   -192
ATOM   1230  OE1 GLU A1081      68.711 159.914  90.485  1.00129.49           O  
ANISOU 1230  OE1 GLU A1081    20685  16775  11740  -1388   1596   -127
ATOM   1231  OE2 GLU A1081      69.908 161.669  89.827  1.00140.31           O1-
ANISOU 1231  OE2 GLU A1081    22427  18078  12809  -1686   1913   -258
ATOM   1232  H   GLU A1081      72.686 158.928  92.650  1.00119.86           H  
ATOM   1233  HA  GLU A1081      71.035 160.376  94.606  1.00123.59           H  
ATOM   1234  HB3 GLU A1081      69.206 159.350  93.091  1.00125.21           H  
ATOM   1235  HB2 GLU A1081      70.478 158.638  92.139  1.00125.21           H  
ATOM   1236  HG3 GLU A1081      71.383 161.051  91.796  1.00128.90           H  
ATOM   1237  HG2 GLU A1081      69.945 161.624  92.597  1.00128.90           H  
ATOM   1238  N   GLY A1082      71.674 157.298  95.158  1.00127.66           N  
ANISOU 1238  N   GLY A1082    19558  17903  11046  -2060   1159    292
ATOM   1239  CA  GLY A1082      71.472 156.134  96.018  1.00125.97           C  
ANISOU 1239  CA  GLY A1082    19171  17756  10937  -1880   1057    476
ATOM   1240  C   GLY A1082      70.667 154.996  95.376  1.00125.06           C  
ANISOU 1240  C   GLY A1082    19041  17306  11168  -1487   1003    530
ATOM   1241  O   GLY A1082      70.283 154.062  96.079  1.00116.67           O  
ANISOU 1241  O   GLY A1082    17925  16182  10221  -1360    979    650
ATOM   1242  H   GLY A1082      72.585 157.397  94.731  1.00127.66           H  
ATOM   1243  HA3 GLY A1082      70.988 156.437  96.948  1.00125.97           H  
ATOM   1244  HA2 GLY A1082      72.453 155.743  96.291  1.00125.97           H  
ATOM   1245  N   LYS A1083      70.406 155.069  94.059  1.00133.87           N  
ANISOU 1245  N   LYS A1083    20213  18216  12436  -1318   1000    435
ATOM   1246  CA  LYS A1083      69.653 154.082  93.292  1.00126.72           C  
ANISOU 1246  CA  LYS A1083    19292  17032  11824  -1010    962    442
ATOM   1247  C   LYS A1083      70.638 153.026  92.767  1.00118.68           C  
ANISOU 1247  C   LYS A1083    18077  16159  10859   -803    894    575
ATOM   1248  O   LYS A1083      71.076 153.074  91.616  1.00117.37           O  
ANISOU 1248  O   LYS A1083    17886  15994  10713   -712    878    517
ATOM   1249  CB  LYS A1083      68.950 154.788  92.111  1.00114.78           C  
ANISOU 1249  CB  LYS A1083    17940  15260  10411   -941   1007    267
ATOM   1250  CG  LYS A1083      67.948 155.864  92.556  1.00106.48           C  
ANISOU 1250  CG  LYS A1083    17103  14063   9292  -1081   1127    173
ATOM   1251  CD  LYS A1083      67.177 156.446  91.369  1.00106.23           C  
ANISOU 1251  CD  LYS A1083    17190  13822   9351   -920   1177     62
ATOM   1252  CE  LYS A1083      66.222 157.573  91.772  1.00 99.66           C  
ANISOU 1252  CE  LYS A1083    16578  12839   8449   -983   1343     16
ATOM   1253  NZ  LYS A1083      65.526 158.107  90.591  1.00 94.16           N1+
ANISOU 1253  NZ  LYS A1083    15952  12003   7822   -753   1396    -35
ATOM   1254  H   LYS A1083      70.773 155.860  93.547  1.00133.87           H  
ATOM   1255  HA  LYS A1083      68.900 153.597  93.916  1.00126.72           H  
ATOM   1256  HB3 LYS A1083      68.420 154.041  91.517  1.00114.78           H  
ATOM   1257  HB2 LYS A1083      69.675 155.243  91.435  1.00114.78           H  
ATOM   1258  HG3 LYS A1083      68.474 156.670  93.071  1.00106.48           H  
ATOM   1259  HG2 LYS A1083      67.247 155.441  93.276  1.00106.48           H  
ATOM   1260  HD3 LYS A1083      66.609 155.648  90.890  1.00106.23           H  
ATOM   1261  HD2 LYS A1083      67.883 156.817  90.625  1.00106.23           H  
ATOM   1262  HE3 LYS A1083      66.771 158.383  92.252  1.00 99.66           H  
ATOM   1263  HE2 LYS A1083      65.483 157.210  92.487  1.00 99.66           H  
ATOM   1264  HZ1 LYS A1083      65.031 157.361  90.123  1.00 94.16           H  
ATOM   1265  HZ2 LYS A1083      64.878 158.828  90.871  1.00 94.16           H  
ATOM   1266  HZ3 LYS A1083      66.212 158.499  89.960  1.00 94.16           H  
ATOM   1267  N   VAL A1084      70.984 152.069  93.644  1.00111.45           N  
ANISOU 1267  N   VAL A1084    17031  15356   9958   -698    882    774
ATOM   1268  CA  VAL A1084      71.895 150.947  93.392  1.00113.63           C  
ANISOU 1268  CA  VAL A1084    17130  15783  10260   -450    870    957
ATOM   1269  C   VAL A1084      71.379 149.993  92.293  1.00132.11           C  
ANISOU 1269  C   VAL A1084    19558  17757  12880   -201    919    882
ATOM   1270  O   VAL A1084      72.187 149.390  91.593  1.00142.33           O  
ANISOU 1270  O   VAL A1084    20776  19097  14207    -10    937    938
ATOM   1271  CB  VAL A1084      72.158 150.209  94.737  1.00111.96           C  
ANISOU 1271  CB  VAL A1084    16776  15804   9961   -364    882   1235
ATOM   1272  CG1 VAL A1084      70.913 149.533  95.345  1.00112.77           C  
ANISOU 1272  CG1 VAL A1084    17024  15573  10252   -323    948   1238
ATOM   1273  CG2 VAL A1084      73.328 149.211  94.654  1.00113.20           C  
ANISOU 1273  CG2 VAL A1084    16755  16126  10129    -33    917   1478
ATOM   1274  H   VAL A1084      70.597 152.135  94.575  1.00111.45           H  
ATOM   1275  HA  VAL A1084      72.838 151.372  93.045  1.00113.63           H  
ATOM   1276  HB  VAL A1084      72.472 150.969  95.452  1.00111.96           H  
ATOM   1277 HG11 VAL A1084      71.134 149.134  96.335  1.00112.77           H  
ATOM   1278 HG12 VAL A1084      70.086 150.234  95.458  1.00112.77           H  
ATOM   1279 HG13 VAL A1084      70.564 148.700  94.733  1.00112.77           H  
ATOM   1280 HG21 VAL A1084      73.542 148.775  95.630  1.00113.20           H  
ATOM   1281 HG22 VAL A1084      73.122 148.389  93.969  1.00113.20           H  
ATOM   1282 HG23 VAL A1084      74.235 149.712  94.321  1.00113.20           H  
ATOM   1283  N   LYS A1085      70.048 149.900  92.116  1.00134.35           N  
ANISOU 1283  N   LYS A1085    19996  17703  13350   -221    956    743
ATOM   1284  CA  LYS A1085      69.366 149.045  91.144  1.00134.58           C  
ANISOU 1284  CA  LYS A1085    20106  17422  13605    -71   1013    620
ATOM   1285  C   LYS A1085      69.626 149.520  89.707  1.00130.37           C  
ANISOU 1285  C   LYS A1085    19579  16907  13049    -54    968    461
ATOM   1286  O   LYS A1085      70.060 148.736  88.865  1.00121.54           O  
ANISOU 1286  O   LYS A1085    18426  15776  11978    113   1005    486
ATOM   1287  CB  LYS A1085      67.841 149.110  91.386  1.00133.78           C  
ANISOU 1287  CB  LYS A1085    20120  17067  13644   -168   1042    472
ATOM   1288  CG  LYS A1085      67.369 148.678  92.782  1.00131.54           C  
ANISOU 1288  CG  LYS A1085    19849  16782  13348   -248   1077    596
ATOM   1289  CD  LYS A1085      65.845 148.828  92.907  1.00126.86           C  
ANISOU 1289  CD  LYS A1085    19340  15999  12863   -365   1097    425
ATOM   1290  CE  LYS A1085      65.313 148.487  94.303  1.00122.89           C  
ANISOU 1290  CE  LYS A1085    18865  15442  12386   -429   1160    539
ATOM   1291  NZ  LYS A1085      63.849 148.638  94.360  1.00118.73           N1+
ANISOU 1291  NZ  LYS A1085    18386  14760  11967   -534   1192    373
ATOM   1292  H   LYS A1085      69.462 150.453  92.723  1.00134.35           H  
ATOM   1293  HA  LYS A1085      69.719 148.017  91.257  1.00134.58           H  
ATOM   1294  HB3 LYS A1085      67.339 148.488  90.644  1.00133.78           H  
ATOM   1295  HB2 LYS A1085      67.483 150.126  91.213  1.00133.78           H  
ATOM   1296  HG3 LYS A1085      67.854 149.283  93.548  1.00131.54           H  
ATOM   1297  HG2 LYS A1085      67.662 147.644  92.968  1.00131.54           H  
ATOM   1298  HD3 LYS A1085      65.360 148.189  92.167  1.00126.86           H  
ATOM   1299  HD2 LYS A1085      65.562 149.852  92.660  1.00126.86           H  
ATOM   1300  HE3 LYS A1085      65.764 149.140  95.051  1.00122.89           H  
ATOM   1301  HE2 LYS A1085      65.573 147.462  94.570  1.00122.89           H  
ATOM   1302  HZ1 LYS A1085      63.419 148.011  93.694  1.00118.73           H  
ATOM   1303  HZ2 LYS A1085      63.522 148.415  95.289  1.00118.73           H  
ATOM   1304  HZ3 LYS A1085      63.597 149.590  94.135  1.00118.73           H  
ATOM   1305  N   GLU A1086      69.371 150.813  89.447  1.00137.16           N  
ANISOU 1305  N   GLU A1086    20502  17786  13828   -205    916    310
ATOM   1306  CA  GLU A1086      69.491 151.450  88.138  1.00146.78           C  
ANISOU 1306  CA  GLU A1086    21746  19017  15007   -180    888    172
ATOM   1307  C   GLU A1086      70.959 151.761  87.797  1.00148.61           C  
ANISOU 1307  C   GLU A1086    21879  19489  15095   -159    872    265
ATOM   1308  O   GLU A1086      71.302 151.816  86.618  1.00161.52           O  
ANISOU 1308  O   GLU A1086    23508  21123  16740    -66    869    193
ATOM   1309  CB  GLU A1086      68.684 152.765  88.148  1.00152.72           C  
ANISOU 1309  CB  GLU A1086    22609  19745  15672   -304    886     54
ATOM   1310  CG  GLU A1086      67.182 152.561  88.442  1.00157.58           C  
ANISOU 1310  CG  GLU A1086    23274  20197  16403   -303    901    -28
ATOM   1311  CD  GLU A1086      66.338 153.832  88.295  1.00162.36           C  
ANISOU 1311  CD  GLU A1086    23990  20797  16903   -357    941    -86
ATOM   1312  OE1 GLU A1086      66.912 154.939  88.373  1.00160.35           O  
ANISOU 1312  OE1 GLU A1086    23825  20615  16486   -448    988    -61
ATOM   1313  OE2 GLU A1086      65.110 153.674  88.127  1.00166.53           O1-
ANISOU 1313  OE2 GLU A1086    24520  21256  17497   -310    952   -152
ATOM   1314  H   GLU A1086      69.039 151.393  90.204  1.00137.16           H  
ATOM   1315  HA  GLU A1086      69.081 150.786  87.377  1.00146.78           H  
ATOM   1316  HB3 GLU A1086      68.774 153.242  87.172  1.00152.72           H  
ATOM   1317  HB2 GLU A1086      69.110 153.461  88.873  1.00152.72           H  
ATOM   1318  HG3 GLU A1086      67.039 152.185  89.455  1.00157.58           H  
ATOM   1319  HG2 GLU A1086      66.778 151.805  87.768  1.00157.58           H  
ATOM   1320  N   ALA A1087      71.833 151.906  88.810  1.00133.57           N  
ANISOU 1320  N   ALA A1087    19876  17840  13033   -261    861    423
ATOM   1321  CA  ALA A1087      73.277 152.057  88.645  1.00127.12           C  
ANISOU 1321  CA  ALA A1087    18900  17346  12055   -249    845    532
ATOM   1322  C   ALA A1087      73.953 150.722  88.279  1.00128.54           C  
ANISOU 1322  C   ALA A1087    18974  17505  12359     54    884    660
ATOM   1323  O   ALA A1087      74.925 150.734  87.525  1.00142.93           O  
ANISOU 1323  O   ALA A1087    20719  19451  14137    150    891    666
ATOM   1324  CB  ALA A1087      73.867 152.574  89.963  1.00121.82           C  
ANISOU 1324  CB  ALA A1087    18101  17037  11147   -449    822    674
ATOM   1325  H   ALA A1087      71.478 151.871  89.755  1.00133.57           H  
ATOM   1326  HA  ALA A1087      73.477 152.787  87.858  1.00127.12           H  
ATOM   1327  HB1 ALA A1087      74.939 152.742  89.866  1.00121.82           H  
ATOM   1328  HB2 ALA A1087      73.419 153.528  90.241  1.00121.82           H  
ATOM   1329  HB3 ALA A1087      73.701 151.877  90.785  1.00121.82           H  
ATOM   1330  N   GLN A1088      73.411 149.580  88.748  1.00119.67           N  
ANISOU 1330  N   GLN A1088    17876  16199  11393    212    946    765
ATOM   1331  CA  GLN A1088      73.803 148.234  88.321  1.00126.56           C  
ANISOU 1331  CA  GLN A1088    18729  16958  12401    520   1060    883
ATOM   1332  C   GLN A1088      73.231 147.895  86.933  1.00137.27           C  
ANISOU 1332  C   GLN A1088    20235  18000  13920    577   1109    648
ATOM   1333  O   GLN A1088      73.889 147.177  86.186  1.00138.90           O  
ANISOU 1333  O   GLN A1088    20430  18171  14175    788   1204    690
ATOM   1334  CB  GLN A1088      73.291 147.186  89.335  1.00126.28           C  
ANISOU 1334  CB  GLN A1088    18742  16756  12484    659   1171   1055
ATOM   1335  CG  GLN A1088      74.196 147.064  90.577  1.00125.44           C  
ANISOU 1335  CG  GLN A1088    18437  17040  12182    699   1146   1361
ATOM   1336  CD  GLN A1088      73.682 146.056  91.611  1.00122.40           C  
ANISOU 1336  CD  GLN A1088    18121  16477  11910    884   1287   1568
ATOM   1337  OE1 GLN A1088      72.496 145.736  91.659  1.00123.78           O  
ANISOU 1337  OE1 GLN A1088    18510  16225  12296    851   1378   1426
ATOM   1338  NE2 GLN A1088      74.586 145.544  92.447  1.00120.35           N  
ANISOU 1338  NE2 GLN A1088    17667  16575  11486   1079   1319   1913
ATOM   1339  H   GLN A1088      72.629 149.648  89.385  1.00119.67           H  
ATOM   1340  HA  GLN A1088      74.891 148.174  88.261  1.00126.56           H  
ATOM   1341  HB3 GLN A1088      73.246 146.201  88.863  1.00126.28           H  
ATOM   1342  HB2 GLN A1088      72.268 147.421  89.628  1.00126.28           H  
ATOM   1343  HG3 GLN A1088      74.312 148.032  91.065  1.00125.44           H  
ATOM   1344  HG2 GLN A1088      75.194 146.764  90.257  1.00125.44           H  
ATOM   1345 HE22 GLN A1088      74.302 144.883  93.157  1.00120.35           H  
ATOM   1346 HE21 GLN A1088      75.561 145.790  92.345  1.00120.35           H  
ATOM   1347  N   ALA A1089      72.060 148.441  86.557  1.00139.19           N  
ANISOU 1347  N   ALA A1089    20608  18054  14225    402   1055    409
ATOM   1348  CA  ALA A1089      71.452 148.269  85.234  1.00130.03           C  
ANISOU 1348  CA  ALA A1089    19549  16701  13158    424   1077    178
ATOM   1349  C   ALA A1089      72.205 149.063  84.156  1.00121.69           C  
ANISOU 1349  C   ALA A1089    18434  15834  11969    440   1022    133
ATOM   1350  O   ALA A1089      72.393 148.563  83.050  1.00130.09           O  
ANISOU 1350  O   ALA A1089    19513  16840  13076    581   1091     86
ATOM   1351  CB  ALA A1089      69.995 148.749  85.277  1.00127.66           C  
ANISOU 1351  CB  ALA A1089    19335  16268  12900    254   1021    -25
ATOM   1352  H   ALA A1089      71.556 148.999  87.231  1.00139.19           H  
ATOM   1353  HA  ALA A1089      71.463 147.213  84.970  1.00130.03           H  
ATOM   1354  HB1 ALA A1089      69.491 148.549  84.331  1.00127.66           H  
ATOM   1355  HB2 ALA A1089      69.436 148.232  86.058  1.00127.66           H  
ATOM   1356  HB3 ALA A1089      69.923 149.819  85.466  1.00127.66           H  
ATOM   1357  N   ALA A1090      72.689 150.269  84.492  1.00111.98           N  
ANISOU 1357  N   ALA A1090    17166  14811  10570    280    931    138
ATOM   1358  CA  ALA A1090      73.555 151.090  83.649  1.00110.70           C  
ANISOU 1358  CA  ALA A1090    16960  14839  10263    262    908    113
ATOM   1359  C   ALA A1090      74.996 150.550  83.589  1.00109.27           C  
ANISOU 1359  C   ALA A1090    16612  14878  10028    411    952    296
ATOM   1360  O   ALA A1090      75.724 150.893  82.659  1.00104.47           O  
ANISOU 1360  O   ALA A1090    15959  14391   9345    456    963    266
ATOM   1361  CB  ALA A1090      73.562 152.511  84.223  1.00107.53           C  
ANISOU 1361  CB  ALA A1090    16593  14587   9677     24    869     94
ATOM   1362  H   ALA A1090      72.467 150.630  85.410  1.00111.98           H  
ATOM   1363  HA  ALA A1090      73.159 151.118  82.634  1.00110.70           H  
ATOM   1364  HB1 ALA A1090      74.186 153.182  83.630  1.00107.53           H  
ATOM   1365  HB2 ALA A1090      72.556 152.933  84.232  1.00107.53           H  
ATOM   1366  HB3 ALA A1090      73.926 152.516  85.250  1.00107.53           H  
ATOM   1367  N   ALA A1091      75.386 149.668  84.529  1.00107.87           N  
ANISOU 1367  N   ALA A1091    16331  14782   9873    515    990    506
ATOM   1368  CA  ALA A1091      76.638 148.921  84.483  1.00112.65           C  
ANISOU 1368  CA  ALA A1091    16770  15584  10448    764   1070    722
ATOM   1369  C   ALA A1091      76.511 147.664  83.601  1.00119.57           C  
ANISOU 1369  C   ALA A1091    17776  16128  11526   1026   1220    669
ATOM   1370  O   ALA A1091      77.491 147.292  82.961  1.00114.42           O  
ANISOU 1370  O   ALA A1091    17039  15582  10852   1249   1314    775
ATOM   1371  CB  ALA A1091      77.033 148.498  85.903  1.00122.85           C  
ANISOU 1371  CB  ALA A1091    17906  17102  11670    842   1086   1006
ATOM   1372  H   ALA A1091      74.740 149.445  85.273  1.00107.87           H  
ATOM   1373  HA  ALA A1091      77.418 149.565  84.083  1.00112.65           H  
ATOM   1374  HB1 ALA A1091      78.021 148.038  85.915  1.00122.85           H  
ATOM   1375  HB2 ALA A1091      77.077 149.371  86.552  1.00122.85           H  
ATOM   1376  HB3 ALA A1091      76.337 147.786  86.340  1.00122.85           H  
ATOM   1377  N   GLU A1092      75.315 147.055  83.488  1.00132.92           N  
ANISOU 1377  N   GLU A1092    19674  17432  13396    984   1266    494
ATOM   1378  CA  GLU A1092      75.037 145.925  82.587  1.00140.17           C  
ANISOU 1378  CA  GLU A1092    20756  18019  14482   1149   1443    385
ATOM   1379  C   GLU A1092      75.066 146.351  81.103  1.00134.80           C  
ANISOU 1379  C   GLU A1092    20122  17331  13765   1103   1410    156
ATOM   1380  O   GLU A1092      75.363 145.519  80.244  1.00146.96           O  
ANISOU 1380  O   GLU A1092    21752  18711  15377   1266   1571    103
ATOM   1381  CB  GLU A1092      73.645 145.336  82.903  1.00155.91           C  
ANISOU 1381  CB  GLU A1092    22939  19656  16643   1043   1514    239
ATOM   1382  CG  GLU A1092      73.569 144.554  84.233  1.00178.60           C  
ANISOU 1382  CG  GLU A1092    25815  22467  19578   1130   1605    474
ATOM   1383  CD  GLU A1092      72.165 144.533  84.852  1.00189.49           C  
ANISOU 1383  CD  GLU A1092    27298  23658  21042    898   1564    327
ATOM   1384  OE1 GLU A1092      71.182 144.627  84.083  1.00194.67           O  
ANISOU 1384  OE1 GLU A1092    28035  24196  21735    709   1512     39
ATOM   1385  OE2 GLU A1092      72.096 144.428  86.096  1.00187.82           O1-
ANISOU 1385  OE2 GLU A1092    27063  23460  20840    911   1583    512
ATOM   1386  H   GLU A1092      74.547 147.394  84.051  1.00132.92           H  
ATOM   1387  HA  GLU A1092      75.795 145.153  82.736  1.00140.17           H  
ATOM   1388  HB3 GLU A1092      73.340 144.655  82.107  1.00155.91           H  
ATOM   1389  HB2 GLU A1092      72.909 146.138  82.889  1.00155.91           H  
ATOM   1390  HG3 GLU A1092      74.255 144.981  84.963  1.00178.60           H  
ATOM   1391  HG2 GLU A1092      73.905 143.529  84.080  1.00178.60           H  
ATOM   1392  N   GLN A1093      74.819 147.641  80.804  1.00119.31           N  
ANISOU 1392  N   GLN A1093    18125  15525  11682    896   1235     26
ATOM   1393  CA  GLN A1093      74.906 148.223  79.462  1.00109.12           C  
ANISOU 1393  CA  GLN A1093    16874  14260  10327    877   1210   -158
ATOM   1394  C   GLN A1093      76.364 148.410  78.997  1.00112.19           C  
ANISOU 1394  C   GLN A1093    17139  14872  10617   1028   1257    -25
ATOM   1395  O   GLN A1093      76.605 148.427  77.790  1.00112.38           O  
ANISOU 1395  O   GLN A1093    17213  14857  10629   1100   1312   -147
ATOM   1396  CB  GLN A1093      74.237 149.614  79.452  1.00105.56           C  
ANISOU 1396  CB  GLN A1093    16441  13910   9757    672   1059   -277
ATOM   1397  CG  GLN A1093      72.718 149.596  79.688  1.00108.19           C  
ANISOU 1397  CG  GLN A1093    16849  14102  10157    542   1007   -375
ATOM   1398  CD  GLN A1093      72.119 151.004  79.640  1.00107.67           C  
ANISOU 1398  CD  GLN A1093    16811  14141   9957    412    908   -434
ATOM   1399  OE1 GLN A1093      72.357 151.755  78.696  1.00121.10           O  
ANISOU 1399  OE1 GLN A1093    18546  15910  11558    429    890   -525
ATOM   1400  NE2 GLN A1093      71.335 151.371  80.655  1.00100.54           N  
ANISOU 1400  NE2 GLN A1093    15917  13239   9045    302    874   -367
ATOM   1401  H   GLN A1093      74.573 148.261  81.563  1.00119.31           H  
ATOM   1402  HA  GLN A1093      74.396 147.571  78.750  1.00109.12           H  
ATOM   1403  HB3 GLN A1093      74.410 150.073  78.479  1.00105.56           H  
ATOM   1404  HB2 GLN A1093      74.717 150.265  80.185  1.00105.56           H  
ATOM   1405  HG3 GLN A1093      72.486 149.125  80.639  1.00108.19           H  
ATOM   1406  HG2 GLN A1093      72.232 148.992  78.921  1.00108.19           H  
ATOM   1407 HE22 GLN A1093      70.920 152.292  80.656  1.00100.54           H  
ATOM   1408 HE21 GLN A1093      71.156 150.729  81.414  1.00100.54           H  
ATOM   1409  N   LEU A1094      77.335 148.516  79.928  1.00120.06           N  
ANISOU 1409  N   LEU A1094    17951  16150  11516   1063   1239    221
ATOM   1410  CA  LEU A1094      78.764 148.677  79.632  1.00128.44           C  
ANISOU 1410  CA  LEU A1094    18831  17529  12441   1173   1270    360
ATOM   1411  C   LEU A1094      79.371 147.438  78.958  1.00132.89           C  
ANISOU 1411  C   LEU A1094    19424  17960  13111   1496   1463    417
ATOM   1412  O   LEU A1094      80.318 147.586  78.187  1.00133.83           O  
ANISOU 1412  O   LEU A1094    19463  18241  13147   1589   1507    425
ATOM   1413  CB  LEU A1094      79.567 148.972  80.923  1.00134.69           C  
ANISOU 1413  CB  LEU A1094    19375  18723  13077   1135   1218    621
ATOM   1414  CG  LEU A1094      79.222 150.308  81.612  1.00136.39           C  
ANISOU 1414  CG  LEU A1094    19568  19126  13130    774   1074    558
ATOM   1415  CD1 LEU A1094      79.809 150.385  83.028  1.00148.67           C  
ANISOU 1415  CD1 LEU A1094    20931  20986  14573    724   1037    787
ATOM   1416  CD2 LEU A1094      79.723 151.508  80.802  1.00131.28           C  
ANISOU 1416  CD2 LEU A1094    18855  18737  12287    593   1046    478
ATOM   1417  H   LEU A1094      77.067 148.478  80.902  1.00120.06           H  
ATOM   1418  HA  LEU A1094      78.874 149.507  78.934  1.00128.44           H  
ATOM   1419  HB3 LEU A1094      80.635 148.972  80.700  1.00134.69           H  
ATOM   1420  HB2 LEU A1094      79.427 148.150  81.623  1.00134.69           H  
ATOM   1421  HG  LEU A1094      78.139 150.378  81.705  1.00136.39           H  
ATOM   1422 HD11 LEU A1094      79.409 151.242  83.571  1.00148.67           H  
ATOM   1423 HD12 LEU A1094      79.595 149.491  83.611  1.00148.67           H  
ATOM   1424 HD13 LEU A1094      80.889 150.502  82.987  1.00148.67           H  
ATOM   1425 HD21 LEU A1094      79.415 152.438  81.277  1.00131.28           H  
ATOM   1426 HD22 LEU A1094      80.811 151.516  80.734  1.00131.28           H  
ATOM   1427 HD23 LEU A1094      79.327 151.509  79.788  1.00131.28           H  
ATOM   1428  N   LYS A1095      78.808 146.239  79.201  1.00141.82           N  
ANISOU 1428  N   LYS A1095    20693  18774  14419   1665   1617    456
ATOM   1429  CA  LYS A1095      79.199 145.002  78.528  1.00147.04           C  
ANISOU 1429  CA  LYS A1095    21460  19222  15187   1972   1873    493
ATOM   1430  C   LYS A1095      78.742 144.984  77.062  1.00150.07           C  
ANISOU 1430  C   LYS A1095    22037  19375  15607   1877   1909    165
ATOM   1431  O   LYS A1095      79.486 144.489  76.225  1.00142.65           O  
ANISOU 1431  O   LYS A1095    21121  18419  14660   2072   2066    167
ATOM   1432  CB  LYS A1095      78.604 143.778  79.254  1.00138.09           C  
ANISOU 1432  CB  LYS A1095    20495  17744  14230   2143   2088    600
ATOM   1433  CG  LYS A1095      79.242 143.553  80.631  1.00133.73           C  
ANISOU 1433  CG  LYS A1095    19737  17456  13617   2349   2109    993
ATOM   1434  CD  LYS A1095      78.972 142.168  81.232  1.00134.75           C  
ANISOU 1434  CD  LYS A1095    20068  17217  13915   2649   2427   1163
ATOM   1435  CE  LYS A1095      79.807 141.930  82.499  1.00141.26           C  
ANISOU 1435  CE  LYS A1095    20648  18390  14635   2935   2461   1618
ATOM   1436  NZ  LYS A1095      79.440 140.666  83.156  1.00143.78           N1+
ANISOU 1436  NZ  LYS A1095    21191  18331  15107   3305   2831   1843
ATOM   1437  H   LYS A1095      78.031 146.197  79.846  1.00141.82           H  
ATOM   1438  HA  LYS A1095      80.288 144.924  78.541  1.00147.04           H  
ATOM   1439  HB3 LYS A1095      78.780 142.888  78.647  1.00138.09           H  
ATOM   1440  HB2 LYS A1095      77.521 143.868  79.352  1.00138.09           H  
ATOM   1441  HG3 LYS A1095      78.872 144.315  81.317  1.00133.73           H  
ATOM   1442  HG2 LYS A1095      80.319 143.694  80.549  1.00133.73           H  
ATOM   1443  HD3 LYS A1095      79.198 141.392  80.500  1.00134.75           H  
ATOM   1444  HD2 LYS A1095      77.909 142.081  81.463  1.00134.75           H  
ATOM   1445  HE3 LYS A1095      79.660 142.745  83.208  1.00141.26           H  
ATOM   1446  HE2 LYS A1095      80.870 141.910  82.259  1.00141.26           H  
ATOM   1447  HZ1 LYS A1095      79.557 139.886  82.526  1.00143.78           H  
ATOM   1448  HZ2 LYS A1095      80.005 140.537  83.984  1.00143.78           H  
ATOM   1449  HZ3 LYS A1095      78.475 140.728  83.453  1.00143.78           H  
ATOM   1450  N   THR A1096      77.569 145.557  76.736  1.00152.45           N  
ANISOU 1450  N   THR A1096    22462  19537  15927   1593   1772   -106
ATOM   1451  CA  THR A1096      77.034 145.618  75.371  1.00142.57           C  
ANISOU 1451  CA  THR A1096    21350  18168  14653   1486   1775   -410
ATOM   1452  C   THR A1096      77.798 146.660  74.527  1.00127.43           C  
ANISOU 1452  C   THR A1096    19303  16552  12564   1475   1664   -408
ATOM   1453  O   THR A1096      78.085 146.396  73.359  1.00127.94           O  
ANISOU 1453  O   THR A1096    19426  16589  12599   1568   1768   -509
ATOM   1454  CB  THR A1096      75.525 145.969  75.433  1.00140.44           C  
ANISOU 1454  CB  THR A1096    21174  17790  14396   1210   1640   -652
ATOM   1455  OG1 THR A1096      74.846 144.913  76.086  1.00148.06           O  
ANISOU 1455  OG1 THR A1096    22273  18465  15519   1185   1774   -681
ATOM   1456  CG2 THR A1096      74.850 146.119  74.057  1.00132.05           C  
ANISOU 1456  CG2 THR A1096    20207  16710  13255   1102   1625   -948
ATOM   1457  H   THR A1096      77.028 145.993  77.469  1.00152.45           H  
ATOM   1458  HA  THR A1096      77.152 144.641  74.896  1.00142.57           H  
ATOM   1459  HB  THR A1096      75.367 146.883  76.007  1.00140.44           H  
ATOM   1460  HG1 THR A1096      75.172 144.841  76.971  1.00148.06           H  
ATOM   1461 HG21 THR A1096      73.775 146.267  74.164  1.00132.05           H  
ATOM   1462 HG22 THR A1096      75.233 146.979  73.507  1.00132.05           H  
ATOM   1463 HG23 THR A1096      75.003 145.232  73.441  1.00132.05           H  
ATOM   1464  N   THR A1097      78.167 147.811  75.119  1.00122.85           N  
ANISOU 1464  N   THR A1097    18571  16247  11860   1340   1481   -303
ATOM   1465  CA  THR A1097      78.969 148.870  74.490  1.00121.20           C  
ANISOU 1465  CA  THR A1097    18261  16312  11478   1297   1418   -292
ATOM   1466  C   THR A1097      80.415 148.402  74.235  1.00108.45           C  
ANISOU 1466  C   THR A1097    16507  14866   9833   1533   1559   -119
ATOM   1467  O   THR A1097      80.983 148.732  73.194  1.00108.37           O  
ANISOU 1467  O   THR A1097    16485  14959   9733   1568   1595   -183
ATOM   1468  CB  THR A1097      78.918 150.126  75.398  1.00126.76           C  
ANISOU 1468  CB  THR A1097    18864  17249  12049   1081   1269   -205
ATOM   1469  OG1 THR A1097      77.631 150.686  75.241  1.00134.54           O  
ANISOU 1469  OG1 THR A1097    19992  18080  13045    912   1169   -361
ATOM   1470  CG2 THR A1097      79.924 151.246  75.065  1.00123.68           C  
ANISOU 1470  CG2 THR A1097    18387  17136  11471   1002   1258   -186
ATOM   1471  H   THR A1097      77.868 147.972  76.072  1.00122.85           H  
ATOM   1472  HA  THR A1097      78.533 149.111  73.518  1.00121.20           H  
ATOM   1473  HB  THR A1097      79.045 149.836  76.442  1.00126.76           H  
ATOM   1474  HG1 THR A1097      77.405 151.171  76.023  1.00134.54           H  
ATOM   1475 HG21 THR A1097      79.755 152.120  75.694  1.00123.68           H  
ATOM   1476 HG22 THR A1097      80.954 150.934  75.238  1.00123.68           H  
ATOM   1477 HG23 THR A1097      79.839 151.562  74.024  1.00123.68           H  
ATOM   1478  N   ARG A1098      80.976 147.585  75.143  1.00112.93           N  
ANISOU 1478  N   ARG A1098    16960  15487  10463   1727   1655    124
ATOM   1479  CA  ARG A1098      82.237 146.862  74.977  1.00123.58           C  
ANISOU 1479  CA  ARG A1098    18155  17019  11780   2030   1823    336
ATOM   1480  C   ARG A1098      82.195 145.871  73.800  1.00142.98           C  
ANISOU 1480  C   ARG A1098    20831  19142  14355   2236   2049    194
ATOM   1481  O   ARG A1098      83.145 145.824  73.018  1.00144.55           O  
ANISOU 1481  O   ARG A1098    20956  19479  14487   2408   2162    241
ATOM   1482  CB  ARG A1098      82.581 146.163  76.313  1.00126.95           C  
ANISOU 1482  CB  ARG A1098    18418  17584  12232   2246   1897    664
ATOM   1483  CG  ARG A1098      83.602 145.012  76.231  1.00133.64           C  
ANISOU 1483  CG  ARG A1098    19136  18566  13075   2673   2138    931
ATOM   1484  CD  ARG A1098      84.049 144.521  77.611  1.00135.81           C  
ANISOU 1484  CD  ARG A1098    19240  19015  13347   2933   2218   1301
ATOM   1485  NE  ARG A1098      83.089 143.547  78.139  1.00142.92           N  
ANISOU 1485  NE  ARG A1098    20430  19416  14458   3000   2348   1266
ATOM   1486  CZ  ARG A1098      83.214 142.864  79.286  1.00156.67           C  
ANISOU 1486  CZ  ARG A1098    22112  21188  16229   3237   2455   1572
ATOM   1487  NH1 ARG A1098      84.257 143.054  80.107  1.00161.70           N  
ANISOU 1487  NH1 ARG A1098    22373  22388  16677   3446   2426   1947
ATOM   1488  NH2 ARG A1098      82.276 141.967  79.610  1.00158.35           N1+
ANISOU 1488  NH2 ARG A1098    22627  20903  16636   3257   2599   1507
ATOM   1489  H   ARG A1098      80.450 147.386  75.983  1.00112.93           H  
ATOM   1490  HA  ARG A1098      83.021 147.591  74.761  1.00123.58           H  
ATOM   1491  HB3 ARG A1098      81.676 145.764  76.764  1.00126.95           H  
ATOM   1492  HB2 ARG A1098      82.943 146.922  77.007  1.00126.95           H  
ATOM   1493  HG3 ARG A1098      84.461 145.320  75.644  1.00133.64           H  
ATOM   1494  HG2 ARG A1098      83.174 144.171  75.684  1.00133.64           H  
ATOM   1495  HD3 ARG A1098      84.184 145.347  78.310  1.00135.81           H  
ATOM   1496  HD2 ARG A1098      85.011 144.016  77.522  1.00135.81           H  
ATOM   1497  HE  ARG A1098      82.278 143.376  77.559  1.00142.92           H  
ATOM   1498 HH12 ARG A1098      84.340 142.531  80.966  1.00161.70           H  
ATOM   1499 HH11 ARG A1098      84.981 143.721  79.874  1.00161.70           H  
ATOM   1500 HH22 ARG A1098      82.361 141.423  80.456  1.00158.35           H  
ATOM   1501 HH21 ARG A1098      81.491 141.808  78.995  1.00158.35           H  
ATOM   1502  N   ASN A1099      81.103 145.094  73.682  1.00154.15           N  
ANISOU 1502  N   ASN A1099    22517  20128  15927   2192   2134      2
ATOM   1503  CA  ASN A1099      80.913 144.063  72.657  1.00151.18           C  
ANISOU 1503  CA  ASN A1099    22392  19407  15644   2322   2389   -178
ATOM   1504  C   ASN A1099      80.794 144.632  71.236  1.00139.69           C  
ANISOU 1504  C   ASN A1099    20987  18019  14072   2172   2312   -440
ATOM   1505  O   ASN A1099      81.263 144.002  70.289  1.00137.47           O  
ANISOU 1505  O   ASN A1099    20791  17661  13782   2338   2512   -495
ATOM   1506  CB  ASN A1099      79.664 143.200  72.964  1.00155.25           C  
ANISOU 1506  CB  ASN A1099    23183  19487  16318   2207   2501   -365
ATOM   1507  CG  ASN A1099      79.804 142.238  74.151  1.00160.08           C  
ANISOU 1507  CG  ASN A1099    23823  19937  17062   2437   2691    -93
ATOM   1508  OD1 ASN A1099      80.783 142.261  74.895  1.00165.64           O  
ANISOU 1508  OD1 ASN A1099    24297  20920  17718   2687   2697    259
ATOM   1509  ND2 ASN A1099      78.806 141.371  74.332  1.00158.09           N  
ANISOU 1509  ND2 ASN A1099    23846  19267  16955   2342   2858   -250
ATOM   1510  H   ASN A1099      80.376 145.186  74.379  1.00154.15           H  
ATOM   1511  HA  ASN A1099      81.794 143.432  72.664  1.00151.18           H  
ATOM   1512  HB3 ASN A1099      79.424 142.586  72.093  1.00155.25           H  
ATOM   1513  HB2 ASN A1099      78.795 143.836  73.132  1.00155.25           H  
ATOM   1514 HD22 ASN A1099      78.849 140.715  75.097  1.00158.09           H  
ATOM   1515 HD21 ASN A1099      78.013 141.372  73.707  1.00158.09           H  
ATOM   1516  N   ALA A1100      80.202 145.828  71.096  1.00137.96           N  
ANISOU 1516  N   ALA A1100    20729  17940  13751   1883   2047   -587
ATOM   1517  CA  ALA A1100      79.994 146.513  69.824  1.00139.60           C  
ANISOU 1517  CA  ALA A1100    20998  18216  13827   1761   1980   -817
ATOM   1518  C   ALA A1100      81.263 147.197  69.279  1.00145.20           C  
ANISOU 1518  C   ALA A1100    21551  19216  14403   1874   1995   -689
ATOM   1519  O   ALA A1100      81.298 147.508  68.089  1.00160.04           O  
ANISOU 1519  O   ALA A1100    23510  21104  16193   1871   2041   -852
ATOM   1520  CB  ALA A1100      78.927 147.596  70.055  1.00135.42           C  
ANISOU 1520  CB  ALA A1100    20468  17775  13209   1491   1732   -945
ATOM   1521  H   ALA A1100      79.840 146.279  71.926  1.00137.96           H  
ATOM   1522  HA  ALA A1100      79.630 145.802  69.080  1.00139.60           H  
ATOM   1523  HB1 ALA A1100      78.724 148.161  69.144  1.00135.42           H  
ATOM   1524  HB2 ALA A1100      77.985 147.151  70.376  1.00135.42           H  
ATOM   1525  HB3 ALA A1100      79.231 148.305  70.826  1.00135.42           H  
ATOM   1526  N   TYR A1101      82.289 147.422  70.121  1.00136.57           N  
ANISOU 1526  N   TYR A1101    20222  18399  13269   1953   1965   -410
ATOM   1527  CA  TYR A1101      83.456 148.251  69.820  1.00140.66           C  
ANISOU 1527  CA  TYR A1101    20556  19267  13621   1964   1949   -310
ATOM   1528  C   TYR A1101      84.780 147.510  70.002  1.00155.83           C  
ANISOU 1528  C   TYR A1101    22274  21392  15543   2271   2130    -47
ATOM   1529  O   TYR A1101      85.341 147.010  69.027  1.00166.40           O  
ANISOU 1529  O   TYR A1101    23671  22661  16894   2485   2324    -77
ATOM   1530  CB  TYR A1101      83.389 149.588  70.595  1.00132.07           C  
ANISOU 1530  CB  TYR A1101    19333  18451  12397   1692   1747   -244
ATOM   1531  CG  TYR A1101      82.596 150.647  69.868  1.00132.50           C  
ANISOU 1531  CG  TYR A1101    19560  18423  12361   1460   1627   -460
ATOM   1532  CD1 TYR A1101      83.254 151.469  68.932  1.00144.85           C  
ANISOU 1532  CD1 TYR A1101    21115  20165  13754   1374   1633   -500
ATOM   1533  CD2 TYR A1101      81.208 150.781  70.079  1.00132.06           C  
ANISOU 1533  CD2 TYR A1101    19669  18133  12376   1352   1530   -600
ATOM   1534  CE1 TYR A1101      82.522 152.405  68.186  1.00153.65           C  
ANISOU 1534  CE1 TYR A1101    22404  21206  14771   1224   1560   -649
ATOM   1535  CE2 TYR A1101      80.472 151.714  69.324  1.00146.71           C  
ANISOU 1535  CE2 TYR A1101    21655  19964  14123   1209   1440   -746
ATOM   1536  CZ  TYR A1101      81.133 152.514  68.371  1.00154.09           C  
ANISOU 1536  CZ  TYR A1101    22601  21057  14888   1165   1463   -758
ATOM   1537  OH  TYR A1101      80.450 153.397  67.598  1.00151.06           O  
ANISOU 1537  OH  TYR A1101    22365  20650  14382   1080   1407   -858
ATOM   1538  H   TYR A1101      82.193 147.097  71.073  1.00136.57           H  
ATOM   1539  HA  TYR A1101      83.454 148.509  68.759  1.00140.66           H  
ATOM   1540  HB3 TYR A1101      84.387 150.000  70.742  1.00132.07           H  
ATOM   1541  HB2 TYR A1101      82.985 149.440  71.597  1.00132.07           H  
ATOM   1542  HD1 TYR A1101      84.317 151.371  68.765  1.00144.85           H  
ATOM   1543  HD2 TYR A1101      80.703 150.154  70.800  1.00132.06           H  
ATOM   1544  HE1 TYR A1101      83.024 153.023  67.455  1.00153.65           H  
ATOM   1545  HE2 TYR A1101      79.405 151.806  69.468  1.00146.71           H  
ATOM   1546  HH  TYR A1101      79.508 153.441  67.703  1.00151.06           H  
ATOM   1547  N   ILE A1102      85.310 147.501  71.236  1.00158.18           N  
ANISOU 1547  N   ILE A1102    22318  21982  15802   2305   2079    223
ATOM   1548  CA  ILE A1102      86.709 147.199  71.561  1.00163.25           C  
ANISOU 1548  CA  ILE A1102    22661  23000  16365   2586   2211    526
ATOM   1549  C   ILE A1102      87.055 145.694  71.428  1.00169.31           C  
ANISOU 1549  C   ILE A1102    23535  23508  17288   3034   2512    649
ATOM   1550  O   ILE A1102      88.232 145.339  71.455  1.00179.05           O  
ANISOU 1550  O   ILE A1102    24531  25044  18457   3360   2672    926
ATOM   1551  CB  ILE A1102      87.023 147.757  72.984  1.00155.43           C  
ANISOU 1551  CB  ILE A1102    21362  22434  15259   2485   2070    777
ATOM   1552  CG1 ILE A1102      86.487 149.194  73.227  1.00156.04           C  
ANISOU 1552  CG1 ILE A1102    21479  22579  15230   2009   1830    599
ATOM   1553  CG2 ILE A1102      88.524 147.700  73.346  1.00147.32           C  
ANISOU 1553  CG2 ILE A1102    19924  22017  14036   2640   2131   1058
ATOM   1554  CD1 ILE A1102      87.004 150.254  72.240  1.00151.25           C  
ANISOU 1554  CD1 ILE A1102    20838  22185  14446   1770   1790    463
ATOM   1555  H   ILE A1102      84.757 147.899  71.980  1.00158.18           H  
ATOM   1556  HA  ILE A1102      87.334 147.727  70.839  1.00163.25           H  
ATOM   1557  HB  ILE A1102      86.498 147.123  73.698  1.00155.43           H  
ATOM   1558 HG13 ILE A1102      86.747 149.507  74.239  1.00156.04           H  
ATOM   1559 HG12 ILE A1102      85.397 149.198  73.210  1.00156.04           H  
ATOM   1560 HG21 ILE A1102      88.735 148.250  74.263  1.00147.32           H  
ATOM   1561 HG22 ILE A1102      88.864 146.679  73.517  1.00147.32           H  
ATOM   1562 HG23 ILE A1102      89.142 148.133  72.560  1.00147.32           H  
ATOM   1563 HD11 ILE A1102      86.604 151.237  72.486  1.00151.25           H  
ATOM   1564 HD12 ILE A1102      88.091 150.324  72.261  1.00151.25           H  
ATOM   1565 HD13 ILE A1102      86.711 150.033  71.214  1.00151.25           H  
ATOM   1566  N   GLN A1103      86.060 144.823  71.177  1.00160.12           N  
ANISOU 1566  N   GLN A1103    22728  21800  16311   3058   2625    450
ATOM   1567  CA  GLN A1103      86.245 143.424  70.775  1.00155.10           C  
ANISOU 1567  CA  GLN A1103    22293  20819  15818   3443   2987    509
ATOM   1568  C   GLN A1103      86.705 143.263  69.307  1.00146.19           C  
ANISOU 1568  C   GLN A1103    21285  19607  14652   3543   3167    346
ATOM   1569  O   GLN A1103      86.975 142.139  68.883  1.00146.93           O  
ANISOU 1569  O   GLN A1103    21591  19384  14852   3857   3520    369
ATOM   1570  CB  GLN A1103      84.905 142.674  70.949  1.00154.55           C  
ANISOU 1570  CB  GLN A1103    22590  20192  15939   3354   3085    311
ATOM   1571  CG  GLN A1103      84.550 142.420  72.425  1.00153.53           C  
ANISOU 1571  CG  GLN A1103    22384  20074  15876   3347   2998    510
ATOM   1572  CD  GLN A1103      83.441 141.379  72.610  1.00159.61           C  
ANISOU 1572  CD  GLN A1103    23527  20276  16842   3307   3183    344
ATOM   1573  OE1 GLN A1103      82.719 141.035  71.676  1.00160.33           O  
ANISOU 1573  OE1 GLN A1103    23935  19982  17002   3225   3361     40
ATOM   1574  NE2 GLN A1103      83.292 140.883  73.838  1.00163.26           N  
ANISOU 1574  NE2 GLN A1103    23954  20704  17373   3331   3153    528
ATOM   1575  H   GLN A1103      85.116 145.183  71.164  1.00160.12           H  
ATOM   1576  HA  GLN A1103      87.005 142.961  71.406  1.00155.10           H  
ATOM   1577  HB3 GLN A1103      84.963 141.708  70.445  1.00154.55           H  
ATOM   1578  HB2 GLN A1103      84.097 143.220  70.458  1.00154.55           H  
ATOM   1579  HG3 GLN A1103      84.254 143.350  72.910  1.00153.53           H  
ATOM   1580  HG2 GLN A1103      85.434 142.061  72.955  1.00153.53           H  
ATOM   1581 HE22 GLN A1103      82.560 140.211  74.015  1.00163.26           H  
ATOM   1582 HE21 GLN A1103      83.893 141.192  74.587  1.00163.26           H  
ATOM   1583  N   LYS A1104      86.798 144.361  68.538  1.00134.43           N  
ANISOU 1583  N   LYS A1104    19699  18368  13011   3291   2969    187
ATOM   1584  CA  LYS A1104      87.165 144.400  67.125  1.00130.22           C  
ANISOU 1584  CA  LYS A1104    19277  17781  12419   3361   3121     23
ATOM   1585  C   LYS A1104      88.261 145.447  66.919  1.00128.40           C  
ANISOU 1585  C   LYS A1104    18720  18080  11986   3312   3001    144
ATOM   1586  O   LYS A1104      89.416 145.315  67.320  1.00127.28           O  
ANISOU 1586  O   LYS A1104    18246  18343  11771   3520   3045    467
ATOM   1587  CB  LYS A1104      85.912 144.674  66.266  1.00125.08           C  
ANISOU 1587  CB  LYS A1104    18947  16804  11775   3048   3039   -395
ATOM   1588  CG  LYS A1104      84.818 143.598  66.401  1.00126.26           C  
ANISOU 1588  CG  LYS A1104    19419  16460  12094   3015   3178   -573
ATOM   1589  CD  LYS A1104      83.551 143.932  65.605  1.00125.39           C  
ANISOU 1589  CD  LYS A1104    19519  16191  11931   2643   3018   -966
ATOM   1590  CE  LYS A1104      82.420 142.931  65.876  1.00130.70           C  
ANISOU 1590  CE  LYS A1104    20468  16442  12749   2535   3142  -1152
ATOM   1591  NZ  LYS A1104      81.194 143.298  65.148  1.00136.31           N1+
ANISOU 1591  NZ  LYS A1104    21319  17107  13367   2162   2974  -1527
ATOM   1592  H   LYS A1104      86.556 145.247  68.962  1.00134.43           H  
ATOM   1593  HA  LYS A1104      87.579 143.439  66.818  1.00130.22           H  
ATOM   1594  HXT LYS A1104      87.917 146.334  66.385  1.00128.40           H  
ATOM   1595  HB3 LYS A1104      86.201 144.752  65.217  1.00125.08           H  
ATOM   1596  HB2 LYS A1104      85.492 145.644  66.537  1.00125.08           H  
ATOM   1597  HG3 LYS A1104      84.536 143.490  67.448  1.00126.26           H  
ATOM   1598  HG2 LYS A1104      85.211 142.630  66.087  1.00126.26           H  
ATOM   1599  HD3 LYS A1104      83.783 143.958  64.540  1.00125.39           H  
ATOM   1600  HD2 LYS A1104      83.213 144.934  65.875  1.00125.39           H  
ATOM   1601  HE3 LYS A1104      82.191 142.896  66.942  1.00130.70           H  
ATOM   1602  HE2 LYS A1104      82.721 141.926  65.578  1.00130.70           H  
ATOM   1603  HZ1 LYS A1104      80.891 144.216  65.442  1.00136.31           H  
ATOM   1604  HZ2 LYS A1104      81.379 143.308  64.155  1.00136.31           H  
ATOM   1605  HZ3 LYS A1104      80.468 142.625  65.348  1.00136.31           H  
ATOM   1606  N   SER A1111      97.510 144.444  57.763  1.00120.14           N  
ANISOU 1606  N   SER A1111    23148  12465  10033   1348   -678  -3159
ATOM   1607  CA  SER A1111      96.309 144.578  56.917  1.00113.96           C  
ANISOU 1607  CA  SER A1111    22198  11634   9469   1620   -375  -3147
ATOM   1608  C   SER A1111      96.464 145.698  55.871  1.00120.04           C  
ANISOU 1608  C   SER A1111    22925  12090  10594   1746   -391  -3224
ATOM   1609  O   SER A1111      95.810 145.642  54.831  1.00126.16           O  
ANISOU 1609  O   SER A1111    23532  12794  11607   1977   -220  -3165
ATOM   1610  CB  SER A1111      95.035 144.765  57.769  1.00116.54           C  
ANISOU 1610  CB  SER A1111    22590  12051   9640   1727     18  -3322
ATOM   1611  OG  SER A1111      93.858 144.723  56.985  1.00112.77           O  
ANISOU 1611  OG  SER A1111    21918  11541   9386   1994    301  -3287
ATOM   1612  H1  SER A1111      97.360 143.736  58.481  1.00120.14           H  
ATOM   1613  H2  SER A1111      98.302 144.127  57.206  1.00120.14           H  
ATOM   1614  HA  SER A1111      96.188 143.645  56.368  1.00113.96           H  
ATOM   1615  HB3 SER A1111      95.069 145.713  58.307  1.00116.54           H  
ATOM   1616  HB2 SER A1111      94.967 143.977  58.521  1.00116.54           H  
ATOM   1617  HG  SER A1111      93.913 145.392  56.319  1.00112.77           H  
ATOM   1618  N   ALA A1112      97.310 146.710  56.138  1.00127.86           N  
ANISOU 1618  N   ALA A1112    24062  12890  11628   1593   -600  -3349
ATOM   1619  CA  ALA A1112      97.557 147.850  55.251  1.00132.97           C  
ANISOU 1619  CA  ALA A1112    24670  13218  12636   1683   -642  -3400
ATOM   1620  C   ALA A1112      98.517 147.484  54.108  1.00130.88           C  
ANISOU 1620  C   ALA A1112    24273  12890  12566   1638   -953  -3154
ATOM   1621  O   ALA A1112      98.241 147.815  52.956  1.00129.91           O  
ANISOU 1621  O   ALA A1112    23993  12629  12737   1821   -904  -3043
ATOM   1622  CB  ALA A1112      98.198 148.983  56.066  1.00141.51           C  
ANISOU 1622  CB  ALA A1112    25959  14102  13706   1536   -689  -3676
ATOM   1623  H   ALA A1112      97.804 146.688  57.020  1.00127.86           H  
ATOM   1624  HA  ALA A1112      96.612 148.202  54.831  1.00132.97           H  
ATOM   1625  HB1 ALA A1112      98.381 149.862  55.447  1.00141.51           H  
ATOM   1626  HB2 ALA A1112      97.546 149.295  56.881  1.00141.51           H  
ATOM   1627  HB3 ALA A1112      99.151 148.681  56.503  1.00141.51           H  
ATOM   1628  N   PHE A1113      99.613 146.764  54.416  1.00132.48           N  
ANISOU 1628  N   PHE A1113    24532  13190  12616   1396  -1270  -3060
ATOM   1629  CA  PHE A1113     100.569 146.244  53.434  1.00134.46           C  
ANISOU 1629  CA  PHE A1113    24646  13408  13036   1342  -1547  -2811
ATOM   1630  C   PHE A1113      99.950 145.086  52.627  1.00129.90           C  
ANISOU 1630  C   PHE A1113    23877  13020  12461   1494  -1437  -2596
ATOM   1631  O   PHE A1113     100.238 144.927  51.442  1.00139.21           O  
ANISOU 1631  O   PHE A1113    24910  14110  13873   1570  -1523  -2430
ATOM   1632  CB  PHE A1113     101.828 145.736  54.182  1.00144.43           C  
ANISOU 1632  CB  PHE A1113    25994  14758  14124   1055  -1890  -2748
ATOM   1633  CG  PHE A1113     103.009 145.428  53.273  1.00147.85           C  
ANISOU 1633  CG  PHE A1113    26310  15079  14788    964  -2196  -2534
ATOM   1634  CD1 PHE A1113     103.985 146.417  53.033  1.00146.78           C  
ANISOU 1634  CD1 PHE A1113    26220  14682  14869    833  -2424  -2591
ATOM   1635  CD2 PHE A1113     103.109 144.179  52.622  1.00152.80           C  
ANISOU 1635  CD2 PHE A1113    26775  15852  15431   1000  -2241  -2283
ATOM   1636  CE1 PHE A1113     105.026 146.178  52.115  1.00152.76           C  
ANISOU 1636  CE1 PHE A1113    26857  15317  15868    745  -2686  -2390
ATOM   1637  CE2 PHE A1113     104.135 143.952  51.686  1.00157.37           C  
ANISOU 1637  CE2 PHE A1113    27251  16310  16233    911  -2499  -2098
ATOM   1638  CZ  PHE A1113     105.086 144.954  51.423  1.00159.25           C  
ANISOU 1638  CZ  PHE A1113    27531  16277  16700    786  -2720  -2145
ATOM   1639  H   PHE A1113      99.775 146.540  55.387  1.00132.48           H  
ATOM   1640  HA  PHE A1113     100.850 147.050  52.753  1.00134.46           H  
ATOM   1641  HB3 PHE A1113     101.595 144.847  54.772  1.00144.43           H  
ATOM   1642  HB2 PHE A1113     102.150 146.489  54.903  1.00144.43           H  
ATOM   1643  HD1 PHE A1113     103.924 147.374  53.529  1.00146.78           H  
ATOM   1644  HD2 PHE A1113     102.373 143.409  52.799  1.00152.80           H  
ATOM   1645  HE1 PHE A1113     105.761 146.945  51.919  1.00152.76           H  
ATOM   1646  HE2 PHE A1113     104.182 143.019  51.153  1.00157.37           H  
ATOM   1647  HZ  PHE A1113     105.858 144.786  50.687  1.00159.25           H  
ATOM   1648  N   GLN A1114      99.088 144.291  53.279  1.00115.74           N  
ANISOU 1648  N   GLN A1114    22078  11482  10417   1535  -1234  -2604
ATOM   1649  CA  GLN A1114      98.440 143.107  52.732  1.00 96.98           C  
ANISOU 1649  CA  GLN A1114    19512   9310   8026   1647  -1132  -2413
ATOM   1650  C   GLN A1114      97.267 143.468  51.800  1.00 87.08           C  
ANISOU 1650  C   GLN A1114    18114   7965   7008   1928   -899  -2421
ATOM   1651  O   GLN A1114      96.990 142.716  50.869  1.00 92.32           O  
ANISOU 1651  O   GLN A1114    18590   8691   7796   2019   -920  -2243
ATOM   1652  CB  GLN A1114      97.943 142.293  53.941  1.00117.57           C  
ANISOU 1652  CB  GLN A1114    22153  12196  10322   1600   -966  -2422
ATOM   1653  CG  GLN A1114      97.488 140.860  53.614  1.00123.69           C  
ANISOU 1653  CG  GLN A1114    22762  13209  11025   1575   -987  -2187
ATOM   1654  CD  GLN A1114      97.211 140.025  54.870  1.00130.07           C  
ANISOU 1654  CD  GLN A1114    23633  14261  11526   1484   -863  -2180
ATOM   1655  OE1 GLN A1114      97.508 140.431  55.992  1.00120.13           O  
ANISOU 1655  OE1 GLN A1114    22570  13007  10067   1370   -876  -2320
ATOM   1656  NE2 GLN A1114      96.628 138.843  54.684  1.00138.03           N  
ANISOU 1656  NE2 GLN A1114    24479  15472  12494   1530   -736  -2022
ATOM   1657  H   GLN A1114      98.894 144.509  54.245  1.00115.74           H  
ATOM   1658  HA  GLN A1114      99.177 142.523  52.176  1.00 96.98           H  
ATOM   1659  HB3 GLN A1114      97.135 142.827  54.440  1.00117.57           H  
ATOM   1660  HB2 GLN A1114      98.760 142.239  54.664  1.00117.57           H  
ATOM   1661  HG3 GLN A1114      98.257 140.351  53.032  1.00123.69           H  
ATOM   1662  HG2 GLN A1114      96.588 140.884  52.999  1.00123.69           H  
ATOM   1663 HE22 GLN A1114      96.428 138.245  55.472  1.00138.03           H  
ATOM   1664 HE21 GLN A1114      96.403 138.540  53.744  1.00138.03           H  
ATOM   1665  N   ALA A1115      96.622 144.634  51.997  1.00 91.18           N  
ANISOU 1665  N   ALA A1115    18701   8342   7603   2067   -672  -2618
ATOM   1666  CA  ALA A1115      95.573 145.168  51.123  1.00 94.65           C  
ANISOU 1666  CA  ALA A1115    18991   8686   8288   2355   -448  -2613
ATOM   1667  C   ALA A1115      96.118 145.627  49.760  1.00100.88           C  
ANISOU 1667  C   ALA A1115    19659   9285   9385   2426   -624  -2458
ATOM   1668  O   ALA A1115      95.390 145.558  48.770  1.00 94.70           O  
ANISOU 1668  O   ALA A1115    18589   8581   8812   2596   -532  -2278
ATOM   1669  CB  ALA A1115      94.900 146.364  51.811  1.00 89.67           C  
ANISOU 1669  CB  ALA A1115    18455   7889   7727   2471   -186  -2848
ATOM   1670  H   ALA A1115      96.892 145.202  52.788  1.00 91.18           H  
ATOM   1671  HA  ALA A1115      94.824 144.394  50.949  1.00 94.65           H  
ATOM   1672  HB1 ALA A1115      94.159 146.833  51.161  1.00 89.67           H  
ATOM   1673  HB2 ALA A1115      94.373 146.048  52.711  1.00 89.67           H  
ATOM   1674  HB3 ALA A1115      95.624 147.129  52.096  1.00 89.67           H  
ATOM   1675  N   ALA A1116      97.400 146.033  49.698  1.00105.34           N  
ANISOU 1675  N   ALA A1116    20336   9656  10033   2259   -876  -2463
ATOM   1676  CA  ALA A1116      98.104 146.357  48.459  1.00 95.24           C  
ANISOU 1676  CA  ALA A1116    18871   8239   9077   2278  -1036  -2248
ATOM   1677  C   ALA A1116      98.369 145.093  47.626  1.00 78.91           C  
ANISOU 1677  C   ALA A1116    16536   6434   7013   2220  -1139  -1959
ATOM   1678  O   ALA A1116      98.200 145.141  46.411  1.00 80.95           O  
ANISOU 1678  O   ALA A1116    16547   6716   7494   2346  -1111  -1760
ATOM   1679  CB  ALA A1116      99.437 147.045  48.791  1.00102.72           C  
ANISOU 1679  CB  ALA A1116    20001   8921  10106   2086  -1285  -2321
ATOM   1680  H   ALA A1116      97.935 146.059  50.555  1.00105.34           H  
ATOM   1681  HA  ALA A1116      97.489 147.045  47.875  1.00 95.24           H  
ATOM   1682  HB1 ALA A1116      99.943 147.373  47.882  1.00102.72           H  
ATOM   1683  HB2 ALA A1116      99.278 147.927  49.412  1.00102.72           H  
ATOM   1684  HB3 ALA A1116     100.119 146.383  49.324  1.00102.72           H  
ATOM   1685  N   TYR A1117      98.700 143.955  48.272  1.00 81.50           N  
ANISOU 1685  N   TYR A1117    16915   6958   7092   2029  -1254  -1931
ATOM   1686  CA  TYR A1117      98.803 142.639  47.634  1.00 87.40           C  
ANISOU 1686  CA  TYR A1117    17416   7946   7846   1971  -1312  -1680
ATOM   1687  C   TYR A1117      97.471 142.184  47.023  1.00 83.85           C  
ANISOU 1687  C   TYR A1117    16741   7691   7426   2170  -1073  -1616
ATOM   1688  O   TYR A1117      97.458 141.789  45.859  1.00 79.77           O  
ANISOU 1688  O   TYR A1117    15972   7257   7080   2220  -1088  -1418
ATOM   1689  CB  TYR A1117      99.363 141.585  48.621  1.00 95.03           C  
ANISOU 1689  CB  TYR A1117    18489   9083   8537   1759  -1431  -1671
ATOM   1690  CG  TYR A1117      99.189 140.135  48.184  1.00 94.86           C  
ANISOU 1690  CG  TYR A1117    18230   9330   8483   1730  -1389  -1464
ATOM   1691  CD1 TYR A1117     100.049 139.567  47.224  1.00107.73           C  
ANISOU 1691  CD1 TYR A1117    19660  10971  10300   1636  -1537  -1233
ATOM   1692  CD2 TYR A1117      98.119 139.369  48.690  1.00 84.79           C  
ANISOU 1692  CD2 TYR A1117    16932   8278   7006   1793  -1178  -1508
ATOM   1693  CE1 TYR A1117      99.872 138.235  46.805  1.00112.95           C  
ANISOU 1693  CE1 TYR A1117    20114  11855  10949   1601  -1480  -1069
ATOM   1694  CE2 TYR A1117      97.910 138.053  48.235  1.00102.77           C  
ANISOU 1694  CE2 TYR A1117    18989  10777   9283   1756  -1130  -1331
ATOM   1695  CZ  TYR A1117      98.801 137.475  47.313  1.00114.95           C  
ANISOU 1695  CZ  TYR A1117    20343  12321  11013   1658  -1283  -1121
ATOM   1696  OH  TYR A1117      98.622 136.186  46.904  1.00116.89           O  
ANISOU 1696  OH  TYR A1117    20377  12765  11273   1613  -1216   -968
ATOM   1697  H   TYR A1117      98.811 143.993  49.275  1.00 81.50           H  
ATOM   1698  HA  TYR A1117      99.493 142.732  46.802  1.00 87.40           H  
ATOM   1699  HB3 TYR A1117      98.901 141.697  49.600  1.00 95.03           H  
ATOM   1700  HB2 TYR A1117     100.425 141.772  48.782  1.00 95.03           H  
ATOM   1701  HD1 TYR A1117     100.861 140.150  46.818  1.00107.73           H  
ATOM   1702  HD2 TYR A1117      97.440 139.797  49.411  1.00 84.79           H  
ATOM   1703  HE1 TYR A1117     100.548 137.805  46.081  1.00112.95           H  
ATOM   1704  HE2 TYR A1117      97.066 137.488  48.599  1.00102.77           H  
ATOM   1705  HH  TYR A1117      97.840 135.784  47.258  1.00116.89           H  
ATOM   1706  N   ILE A1118      96.370 142.248  47.792  1.00 83.92           N  
ANISOU 1706  N   ILE A1118    16836   7777   7272   2279   -847  -1789
ATOM   1707  CA  ILE A1118      95.029 141.840  47.364  1.00 80.08           C  
ANISOU 1707  CA  ILE A1118    16115   7477   6835   2462   -620  -1735
ATOM   1708  C   ILE A1118      94.551 142.691  46.168  1.00 88.07           C  
ANISOU 1708  C   ILE A1118    16930   8379   8152   2659   -590  -1637
ATOM   1709  O   ILE A1118      94.004 142.138  45.217  1.00106.33           O  
ANISOU 1709  O   ILE A1118    18971  10852  10578   2717   -591  -1456
ATOM   1710  CB  ILE A1118      94.043 141.891  48.570  1.00 90.32           C  
ANISOU 1710  CB  ILE A1118    17552   8822   7942   2558   -354  -1951
ATOM   1711  CG1 ILE A1118      94.457 140.906  49.692  1.00100.18           C  
ANISOU 1711  CG1 ILE A1118    19046  10169   8848   2354   -403  -2038
ATOM   1712  CG2 ILE A1118      92.583 141.607  48.150  1.00 76.58           C  
ANISOU 1712  CG2 ILE A1118    15533   7292   6272   2722   -129  -1878
ATOM   1713  CD1 ILE A1118      93.836 141.209  51.064  1.00101.08           C  
ANISOU 1713  CD1 ILE A1118    19387  10289   8729   2422   -143  -2282
ATOM   1714  H   ILE A1118      96.470 142.579  48.743  1.00 83.92           H  
ATOM   1715  HA  ILE A1118      95.094 140.805  47.022  1.00 80.08           H  
ATOM   1716  HB  ILE A1118      94.080 142.901  48.982  1.00 90.32           H  
ATOM   1717 HG13 ILE A1118      95.535 140.908  49.825  1.00100.18           H  
ATOM   1718 HG12 ILE A1118      94.211 139.885  49.396  1.00100.18           H  
ATOM   1719 HG21 ILE A1118      91.911 141.580  49.007  1.00 76.58           H  
ATOM   1720 HG22 ILE A1118      92.190 142.375  47.483  1.00 76.58           H  
ATOM   1721 HG23 ILE A1118      92.500 140.649  47.636  1.00 76.58           H  
ATOM   1722 HD11 ILE A1118      94.205 140.506  51.811  1.00101.08           H  
ATOM   1723 HD12 ILE A1118      94.095 142.211  51.405  1.00101.08           H  
ATOM   1724 HD13 ILE A1118      92.750 141.126  51.052  1.00101.08           H  
ATOM   1725  N   GLY A1119      94.815 144.009  46.185  1.00 89.04           N  
ANISOU 1725  N   GLY A1119    17195   8225   8410   2759   -566  -1752
ATOM   1726  CA  GLY A1119      94.471 144.945  45.118  1.00 92.64           C  
ANISOU 1726  CA  GLY A1119    17476   8563   9162   2965   -528  -1637
ATOM   1727  C   GLY A1119      95.261 144.732  43.820  1.00 93.86           C  
ANISOU 1727  C   GLY A1119    17468   8731   9463   2896   -735  -1384
ATOM   1728  O   GLY A1119      94.671 144.801  42.742  1.00111.44           O  
ANISOU 1728  O   GLY A1119    19453  11062  11827   3030   -713  -1209
ATOM   1729  H   GLY A1119      95.275 144.392  47.001  1.00 89.04           H  
ATOM   1730  HA3 GLY A1119      94.661 145.957  45.476  1.00 92.64           H  
ATOM   1731  HA2 GLY A1119      93.401 144.881  44.911  1.00 92.64           H  
ATOM   1732  N   ILE A1120      96.572 144.434  43.916  1.00 82.58           N  
ANISOU 1732  N   ILE A1120    16169   7203   8004   2683   -938  -1359
ATOM   1733  CA  ILE A1120      97.443 144.119  42.775  1.00 80.27           C  
ANISOU 1733  CA  ILE A1120    15735   6913   7853   2605  -1105  -1122
ATOM   1734  C   ILE A1120      97.097 142.739  42.183  1.00 77.03           C  
ANISOU 1734  C   ILE A1120    15092   6820   7354   2570  -1093   -973
ATOM   1735  O   ILE A1120      97.185 142.577  40.969  1.00 83.03           O  
ANISOU 1735  O   ILE A1120    15667   7648   8233   2619  -1127   -785
ATOM   1736  CB  ILE A1120      98.943 144.207  43.194  1.00 78.69           C  
ANISOU 1736  CB  ILE A1120    15699   6543   7658   2372  -1312  -1131
ATOM   1737  CG1 ILE A1120      99.338 145.671  43.505  1.00 85.51           C  
ANISOU 1737  CG1 ILE A1120    16765   7062   8664   2403  -1333  -1274
ATOM   1738  CG2 ILE A1120      99.913 143.633  42.132  1.00 69.35           C  
ANISOU 1738  CG2 ILE A1120    14354   5382   6612   2277  -1446   -883
ATOM   1739  CD1 ILE A1120     100.653 145.816  44.288  1.00 96.66           C  
ANISOU 1739  CD1 ILE A1120    18334   8297  10094   2163  -1553  -1309
ATOM   1740  H   ILE A1120      96.990 144.401  44.837  1.00 82.58           H  
ATOM   1741  HA  ILE A1120      97.268 144.865  41.998  1.00 80.27           H  
ATOM   1742  HB  ILE A1120      99.068 143.618  44.105  1.00 78.69           H  
ATOM   1743 HG13 ILE A1120      98.555 146.159  44.083  1.00 85.51           H  
ATOM   1744 HG12 ILE A1120      99.403 146.240  42.577  1.00 85.51           H  
ATOM   1745 HG21 ILE A1120     100.955 143.753  42.424  1.00 69.35           H  
ATOM   1746 HG22 ILE A1120      99.774 142.563  41.981  1.00 69.35           H  
ATOM   1747 HG23 ILE A1120      99.782 144.125  41.168  1.00 69.35           H  
ATOM   1748 HD11 ILE A1120     100.818 146.856  44.569  1.00 96.66           H  
ATOM   1749 HD12 ILE A1120     100.638 145.226  45.204  1.00 96.66           H  
ATOM   1750 HD13 ILE A1120     101.516 145.500  43.702  1.00 96.66           H  
ATOM   1751  N   GLU A1121      96.665 141.766  43.005  1.00 78.13           N  
ANISOU 1751  N   GLU A1121    15248   7156   7280   2482  -1036  -1058
ATOM   1752  CA  GLU A1121      96.211 140.452  42.549  1.00 76.53           C  
ANISOU 1752  CA  GLU A1121    14820   7240   7018   2449   -995   -942
ATOM   1753  C   GLU A1121      94.909 140.582  41.739  1.00 80.66           C  
ANISOU 1753  C   GLU A1121    15124   7889   7633   2664   -863   -897
ATOM   1754  O   GLU A1121      94.850 140.059  40.629  1.00 94.25           O  
ANISOU 1754  O   GLU A1121    16636   9762   9412   2664   -902   -745
ATOM   1755  CB  GLU A1121      96.009 139.519  43.765  1.00 75.62           C  
ANISOU 1755  CB  GLU A1121    14768   7288   6675   2334   -926  -1039
ATOM   1756  CG  GLU A1121      97.307 138.876  44.299  1.00 87.27           C  
ANISOU 1756  CG  GLU A1121    16393   8710   8055   2099  -1094  -1015
ATOM   1757  CD  GLU A1121      97.980 137.853  43.373  1.00110.06           C  
ANISOU 1757  CD  GLU A1121    19106  11687  11025   1960  -1197   -816
ATOM   1758  OE1 GLU A1121      97.414 137.533  42.306  1.00125.23           O  
ANISOU 1758  OE1 GLU A1121    20818  13703  13060   2033  -1152   -712
ATOM   1759  OE2 GLU A1121      99.074 137.390  43.755  1.00113.74           O1-
ANISOU 1759  OE2 GLU A1121    19644  12129  11443   1773  -1323   -764
ATOM   1760  H   GLU A1121      96.640 141.948  44.000  1.00 78.13           H  
ATOM   1761  HA  GLU A1121      96.968 140.040  41.880  1.00 76.53           H  
ATOM   1762  HB3 GLU A1121      95.310 138.720  43.524  1.00 75.62           H  
ATOM   1763  HB2 GLU A1121      95.528 140.067  44.576  1.00 75.62           H  
ATOM   1764  HG3 GLU A1121      97.082 138.368  45.236  1.00 87.27           H  
ATOM   1765  HG2 GLU A1121      98.039 139.647  44.536  1.00 87.27           H  
ATOM   1766  N   VAL A1122      93.911 141.343  42.233  1.00 70.75           N  
ANISOU 1766  N   VAL A1122    13909   6574   6398   2846   -708  -1029
ATOM   1767  CA  VAL A1122      92.672 141.682  41.515  1.00 80.12           C  
ANISOU 1767  CA  VAL A1122    14862   7869   7710   3064   -598   -968
ATOM   1768  C   VAL A1122      92.945 142.421  40.187  1.00 83.07           C  
ANISOU 1768  C   VAL A1122    15134   8158   8270   3151   -721   -777
ATOM   1769  O   VAL A1122      92.279 142.130  39.196  1.00 81.11           O  
ANISOU 1769  O   VAL A1122    14648   8095   8074   3228   -740   -635
ATOM   1770  CB  VAL A1122      91.706 142.467  42.449  1.00 84.31           C  
ANISOU 1770  CB  VAL A1122    15465   8294   8277   3254   -390  -1140
ATOM   1771  CG1 VAL A1122      90.479 143.068  41.727  1.00 83.18           C  
ANISOU 1771  CG1 VAL A1122    15040   8261   8303   3487   -287  -1050
ATOM   1772  CG2 VAL A1122      91.204 141.585  43.606  1.00102.02           C  
ANISOU 1772  CG2 VAL A1122    17831  10633  10299   3161   -249  -1319
ATOM   1773  H   VAL A1122      94.035 141.747  43.152  1.00 70.75           H  
ATOM   1774  HA  VAL A1122      92.189 140.739  41.251  1.00 80.12           H  
ATOM   1775  HB  VAL A1122      92.262 143.298  42.887  1.00 84.31           H  
ATOM   1776 HG11 VAL A1122      89.794 143.529  42.439  1.00 83.18           H  
ATOM   1777 HG12 VAL A1122      90.760 143.848  41.019  1.00 83.18           H  
ATOM   1778 HG13 VAL A1122      89.925 142.303  41.183  1.00 83.18           H  
ATOM   1779 HG21 VAL A1122      90.626 142.168  44.324  1.00102.02           H  
ATOM   1780 HG22 VAL A1122      90.564 140.783  43.238  1.00102.02           H  
ATOM   1781 HG23 VAL A1122      92.018 141.116  44.150  1.00102.02           H  
ATOM   1782  N   LEU A1123      93.945 143.321  40.146  1.00 80.24           N  
ANISOU 1782  N   LEU A1123    14958   7524   8008   3129   -810   -767
ATOM   1783  CA  LEU A1123      94.413 144.002  38.935  1.00 76.79           C  
ANISOU 1783  CA  LEU A1123    14450   6983   7744   3200   -913   -565
ATOM   1784  C   LEU A1123      94.968 143.011  37.900  1.00 80.54           C  
ANISOU 1784  C   LEU A1123    14794   7651   8156   3054  -1036   -392
ATOM   1785  O   LEU A1123      94.583 143.090  36.736  1.00100.92           O  
ANISOU 1785  O   LEU A1123    17197  10365  10783   3146  -1066   -224
ATOM   1786  CB  LEU A1123      95.448 145.085  39.324  1.00 74.38           C  
ANISOU 1786  CB  LEU A1123    14373   6325   7564   3164   -974   -603
ATOM   1787  CG  LEU A1123      96.151 145.830  38.159  1.00 84.49           C  
ANISOU 1787  CG  LEU A1123    15637   7440   9026   3179  -1082   -391
ATOM   1788  CD1 LEU A1123      96.358 147.312  38.504  1.00 95.84           C  
ANISOU 1788  CD1 LEU A1123    17235   8511  10669   3286  -1042   -455
ATOM   1789  CD2 LEU A1123      97.508 145.199  37.785  1.00 75.42           C  
ANISOU 1789  CD2 LEU A1123    14538   6291   7828   2930  -1226   -317
ATOM   1790  H   LEU A1123      94.441 143.517  41.005  1.00 80.24           H  
ATOM   1791  HA  LEU A1123      93.555 144.504  38.483  1.00 76.79           H  
ATOM   1792  HB3 LEU A1123      96.207 144.667  39.980  1.00 74.38           H  
ATOM   1793  HB2 LEU A1123      94.921 145.812  39.943  1.00 74.38           H  
ATOM   1794  HG  LEU A1123      95.504 145.802  37.282  1.00 84.49           H  
ATOM   1795 HD11 LEU A1123      96.833 147.847  37.681  1.00 95.84           H  
ATOM   1796 HD12 LEU A1123      95.408 147.807  38.706  1.00 95.84           H  
ATOM   1797 HD13 LEU A1123      96.989 147.429  39.386  1.00 95.84           H  
ATOM   1798 HD21 LEU A1123      97.998 145.770  36.996  1.00 75.42           H  
ATOM   1799 HD22 LEU A1123      98.183 145.176  38.641  1.00 75.42           H  
ATOM   1800 HD23 LEU A1123      97.409 144.180  37.417  1.00 75.42           H  
ATOM   1801  N   ILE A1124      95.836 142.070  38.316  1.00 75.72           N  
ANISOU 1801  N   ILE A1124    14273   7059   7439   2823  -1105   -430
ATOM   1802  CA  ILE A1124      96.425 141.046  37.447  1.00 75.81           C  
ANISOU 1802  CA  ILE A1124    14171   7223   7411   2672  -1186   -286
ATOM   1803  C   ILE A1124      95.353 140.077  36.902  1.00 77.44           C  
ANISOU 1803  C   ILE A1124    14150   7749   7525   2709  -1123   -264
ATOM   1804  O   ILE A1124      95.487 139.652  35.758  1.00 68.76           O  
ANISOU 1804  O   ILE A1124    12921   6788   6418   2665  -1172   -132
ATOM   1805  CB  ILE A1124      97.593 140.312  38.176  1.00 73.91           C  
ANISOU 1805  CB  ILE A1124    14049   6929   7105   2430  -1254   -332
ATOM   1806  CG1 ILE A1124      98.780 141.272  38.447  1.00 75.76           C  
ANISOU 1806  CG1 ILE A1124    14476   6846   7464   2375  -1354   -333
ATOM   1807  CG2 ILE A1124      98.119 139.097  37.384  1.00 63.15           C  
ANISOU 1807  CG2 ILE A1124    12554   5720   5721   2277  -1290   -203
ATOM   1808  CD1 ILE A1124      99.800 140.743  39.470  1.00 72.55           C  
ANISOU 1808  CD1 ILE A1124    14160   6377   7028   2138  -1460   -342
ATOM   1809  H   ILE A1124      96.110 142.064  39.290  1.00 75.72           H  
ATOM   1810  HA  ILE A1124      96.849 141.559  36.581  1.00 75.81           H  
ATOM   1811  HB  ILE A1124      97.216 139.951  39.134  1.00 73.91           H  
ATOM   1812 HG13 ILE A1124      98.418 142.233  38.805  1.00 75.76           H  
ATOM   1813 HG12 ILE A1124      99.292 141.496  37.511  1.00 75.76           H  
ATOM   1814 HG21 ILE A1124      98.915 138.587  37.922  1.00 63.15           H  
ATOM   1815 HG22 ILE A1124      97.358 138.346  37.196  1.00 63.15           H  
ATOM   1816 HG23 ILE A1124      98.500 139.405  36.411  1.00 63.15           H  
ATOM   1817 HD11 ILE A1124     100.558 141.497  39.682  1.00 72.55           H  
ATOM   1818 HD12 ILE A1124      99.315 140.491  40.414  1.00 72.55           H  
ATOM   1819 HD13 ILE A1124     100.322 139.856  39.112  1.00 72.55           H  
ATOM   1820  N   ALA A1125      94.274 139.785  37.654  1.00 78.95           N  
ANISOU 1820  N   ALA A1125    14290   8059   7649   2783  -1007   -400
ATOM   1821  CA  ALA A1125      93.118 139.015  37.179  1.00 77.65           C  
ANISOU 1821  CA  ALA A1125    13879   8182   7441   2834   -949   -383
ATOM   1822  C   ALA A1125      92.317 139.766  36.103  1.00 80.61           C  
ANISOU 1822  C   ALA A1125    14102   8604   7921   3033   -987   -251
ATOM   1823  O   ALA A1125      91.942 139.161  35.101  1.00 75.59           O  
ANISOU 1823  O   ALA A1125    13296   8172   7253   3006  -1054   -142
ATOM   1824  CB  ALA A1125      92.184 138.681  38.353  1.00 68.71           C  
ANISOU 1824  CB  ALA A1125    12721   7137   6247   2879   -791   -548
ATOM   1825  H   ALA A1125      94.234 140.155  38.595  1.00 78.95           H  
ATOM   1826  HA  ALA A1125      93.471 138.079  36.747  1.00 77.65           H  
ATOM   1827  HB1 ALA A1125      91.233 138.278  38.003  1.00 68.71           H  
ATOM   1828  HB2 ALA A1125      92.621 137.918  38.989  1.00 68.71           H  
ATOM   1829  HB3 ALA A1125      91.964 139.552  38.969  1.00 68.71           H  
ATOM   1830  N   LEU A1126      92.102 141.082  36.280  1.00 90.14           N  
ANISOU 1830  N   LEU A1126    15375   9620   9253   3230   -948   -255
ATOM   1831  CA  LEU A1126      91.394 141.952  35.335  1.00 90.18           C  
ANISOU 1831  CA  LEU A1126    15233   9648   9384   3447   -983   -101
ATOM   1832  C   LEU A1126      92.204 142.284  34.063  1.00 99.25           C  
ANISOU 1832  C   LEU A1126    16395  10770  10544   3413  -1127    109
ATOM   1833  O   LEU A1126      91.637 142.876  33.146  1.00107.23           O  
ANISOU 1833  O   LEU A1126    17263  11870  11610   3566  -1186    278
ATOM   1834  CB  LEU A1126      91.002 143.272  36.042  1.00 87.22           C  
ANISOU 1834  CB  LEU A1126    14946   9014   9178   3661   -882   -152
ATOM   1835  CG  LEU A1126      89.900 143.144  37.117  1.00 92.27           C  
ANISOU 1835  CG  LEU A1126    15540   9683   9835   3764   -697   -336
ATOM   1836  CD1 LEU A1126      89.738 144.473  37.872  1.00 94.02           C  
ANISOU 1836  CD1 LEU A1126    15847   9620  10257   3989   -582   -374
ATOM   1837  CD2 LEU A1126      88.549 142.690  36.541  1.00 98.21           C  
ANISOU 1837  CD2 LEU A1126    15981  10753  10580   3831   -678   -288
ATOM   1838  H   LEU A1126      92.445 141.511  37.130  1.00 90.14           H  
ATOM   1839  HA  LEU A1126      90.496 141.437  34.991  1.00 90.18           H  
ATOM   1840  HB3 LEU A1126      90.663 144.005  35.308  1.00 87.22           H  
ATOM   1841  HB2 LEU A1126      91.896 143.707  36.493  1.00 87.22           H  
ATOM   1842  HG  LEU A1126      90.200 142.391  37.843  1.00 92.27           H  
ATOM   1843 HD11 LEU A1126      88.995 144.387  38.666  1.00 94.02           H  
ATOM   1844 HD12 LEU A1126      90.676 144.775  38.339  1.00 94.02           H  
ATOM   1845 HD13 LEU A1126      89.422 145.275  37.204  1.00 94.02           H  
ATOM   1846 HD21 LEU A1126      87.780 142.677  37.314  1.00 98.21           H  
ATOM   1847 HD22 LEU A1126      88.210 143.357  35.748  1.00 98.21           H  
ATOM   1848 HD23 LEU A1126      88.600 141.681  36.132  1.00 98.21           H  
ATOM   1849  N   VAL A1127      93.484 141.880  33.972  1.00 98.40           N  
ANISOU 1849  N   VAL A1127    16451  10542  10394   3222  -1181    119
ATOM   1850  CA  VAL A1127      94.303 141.956  32.757  1.00 86.10           C  
ANISOU 1850  CA  VAL A1127    14904   8975   8834   3165  -1282    315
ATOM   1851  C   VAL A1127      94.506 140.541  32.173  1.00 88.29           C  
ANISOU 1851  C   VAL A1127    15080   9514   8950   2974  -1316    325
ATOM   1852  O   VAL A1127      94.545 140.404  30.950  1.00 78.69           O  
ANISOU 1852  O   VAL A1127    13788   8435   7674   2973  -1380    475
ATOM   1853  CB  VAL A1127      95.659 142.654  33.067  1.00 74.64           C  
ANISOU 1853  CB  VAL A1127    13675   7192   7492   3084  -1304    339
ATOM   1854  CG1 VAL A1127      96.583 142.748  31.834  1.00 66.54           C  
ANISOU 1854  CG1 VAL A1127    12660   6140   6482   3039  -1371    557
ATOM   1855  CG2 VAL A1127      95.462 144.081  33.616  1.00 74.81           C  
ANISOU 1855  CG2 VAL A1127    13803   6934   7686   3261  -1256    297
ATOM   1856  H   VAL A1127      93.894 141.435  34.781  1.00 98.40           H  
ATOM   1857  HA  VAL A1127      93.794 142.544  31.991  1.00 86.10           H  
ATOM   1858  HB  VAL A1127      96.175 142.072  33.833  1.00 74.64           H  
ATOM   1859 HG11 VAL A1127      97.524 143.238  32.086  1.00 66.54           H  
ATOM   1860 HG12 VAL A1127      96.837 141.772  31.420  1.00 66.54           H  
ATOM   1861 HG13 VAL A1127      96.115 143.325  31.036  1.00 66.54           H  
ATOM   1862 HG21 VAL A1127      96.415 144.522  33.911  1.00 74.81           H  
ATOM   1863 HG22 VAL A1127      95.016 144.731  32.863  1.00 74.81           H  
ATOM   1864 HG23 VAL A1127      94.812 144.112  34.486  1.00 74.81           H  
ATOM   1865  N   SER A1128      94.597 139.493  33.017  1.00 92.78           N  
ANISOU 1865  N   SER A1128    15654  10155   9444   2810  -1264    167
ATOM   1866  CA  SER A1128      94.786 138.097  32.610  1.00 88.92           C  
ANISOU 1866  CA  SER A1128    15077   9869   8839   2614  -1268    161
ATOM   1867  C   SER A1128      93.544 137.543  31.899  1.00 98.07           C  
ANISOU 1867  C   SER A1128    16008  11344   9911   2666  -1278    160
ATOM   1868  O   SER A1128      93.656 137.113  30.753  1.00106.48           O  
ANISOU 1868  O   SER A1128    17001  12569  10887   2585  -1329    236
ATOM   1869  CB  SER A1128      95.094 137.199  33.830  1.00 87.98           C  
ANISOU 1869  CB  SER A1128    15014   9724   8690   2440  -1203     15
ATOM   1870  OG  SER A1128      96.431 137.340  34.254  1.00113.99           O  
ANISOU 1870  OG  SER A1128    18489  12769  12053   2330  -1236     43
ATOM   1871  H   SER A1128      94.567 139.676  34.011  1.00 92.78           H  
ATOM   1872  HA  SER A1128      95.618 138.036  31.907  1.00 88.92           H  
ATOM   1873  HB3 SER A1128      94.963 136.146  33.572  1.00 87.98           H  
ATOM   1874  HB2 SER A1128      94.419 137.404  34.661  1.00 87.98           H  
ATOM   1875  HG  SER A1128      96.530 138.203  34.631  1.00113.99           H  
ATOM   1876  N   VAL A1129      92.374 137.552  32.565  1.00 92.17           N  
ANISOU 1876  N   VAL A1129    15142  10690   9188   2791  -1227     67
ATOM   1877  CA  VAL A1129      91.115 137.007  32.048  1.00 82.83           C  
ANISOU 1877  CA  VAL A1129    13708   9812   7949   2814  -1242     47
ATOM   1878  C   VAL A1129      90.689 137.615  30.692  1.00 79.06           C  
ANISOU 1878  C   VAL A1129    13133   9456   7449   2938  -1376    225
ATOM   1879  O   VAL A1129      90.627 136.849  29.732  1.00 97.62           O  
ANISOU 1879  O   VAL A1129    15395  12020   9674   2820  -1448    259
ATOM   1880  CB  VAL A1129      89.985 137.008  33.118  1.00 80.68           C  
ANISOU 1880  CB  VAL A1129    13315   9590   7748   2936  -1137    -75
ATOM   1881  CG1 VAL A1129      88.654 136.443  32.580  1.00 71.96           C  
ANISOU 1881  CG1 VAL A1129    11921   8799   6621   2939  -1163    -95
ATOM   1882  CG2 VAL A1129      90.388 136.225  34.373  1.00 84.41           C  
ANISOU 1882  CG2 VAL A1129    13914   9960   8200   2808  -1004   -232
ATOM   1883  H   VAL A1129      92.352 137.952  33.494  1.00 92.17           H  
ATOM   1884  HA  VAL A1129      91.327 135.955  31.842  1.00 82.83           H  
ATOM   1885  HB  VAL A1129      89.798 138.025  33.453  1.00 80.68           H  
ATOM   1886 HG11 VAL A1129      87.903 136.390  33.369  1.00 71.96           H  
ATOM   1887 HG12 VAL A1129      88.232 137.063  31.790  1.00 71.96           H  
ATOM   1888 HG13 VAL A1129      88.785 135.436  32.183  1.00 71.96           H  
ATOM   1889 HG21 VAL A1129      89.577 136.193  35.100  1.00 84.41           H  
ATOM   1890 HG22 VAL A1129      90.656 135.197  34.130  1.00 84.41           H  
ATOM   1891 HG23 VAL A1129      91.236 136.689  34.870  1.00 84.41           H  
ATOM   1892  N   PRO A1130      90.424 138.937  30.551  1.00 76.97           N  
ANISOU 1892  N   PRO A1130    12888   9062   7294   3167  -1411    348
ATOM   1893  CA  PRO A1130      89.891 139.488  29.298  1.00 76.91           C  
ANISOU 1893  CA  PRO A1130    12755   9209   7256   3299  -1550    546
ATOM   1894  C   PRO A1130      90.918 139.547  28.156  1.00 79.24           C  
ANISOU 1894  C   PRO A1130    13176   9514   7420   3187  -1634    690
ATOM   1895  O   PRO A1130      90.510 139.486  26.999  1.00 88.25           O  
ANISOU 1895  O   PRO A1130    14205  10899   8426   3187  -1755    802
ATOM   1896  CB  PRO A1130      89.377 140.886  29.659  1.00 76.12           C  
ANISOU 1896  CB  PRO A1130    12675   8894   7351   3573  -1530    651
ATOM   1897  CG  PRO A1130      90.209 141.302  30.856  1.00 76.08           C  
ANISOU 1897  CG  PRO A1130    12771   8680   7456   3577  -1368    453
ATOM   1898  CD  PRO A1130      90.567 139.992  31.559  1.00 76.78           C  
ANISOU 1898  CD  PRO A1130    13011   8736   7427   3312  -1329    324
ATOM   1899  HA  PRO A1130      89.046 138.884  28.963  1.00 76.91           H  
ATOM   1900  HB3 PRO A1130      88.329 140.817  29.955  1.00 76.12           H  
ATOM   1901  HB2 PRO A1130      89.433 141.604  28.839  1.00 76.12           H  
ATOM   1902  HG3 PRO A1130      89.683 142.000  31.507  1.00 76.08           H  
ATOM   1903  HG2 PRO A1130      91.122 141.791  30.511  1.00 76.08           H  
ATOM   1904  HD2 PRO A1130      91.574 140.035  31.971  1.00 76.78           H  
ATOM   1905  HD3 PRO A1130      89.867 139.837  32.376  1.00 76.78           H  
ATOM   1906  N   GLY A1131      92.225 139.613  28.470  1.00 69.93           N  
ANISOU 1906  N   GLY A1131    12221   8077   6271   3084  -1573    692
ATOM   1907  CA  GLY A1131      93.316 139.627  27.501  1.00 75.72           C  
ANISOU 1907  CA  GLY A1131    13072   8794   6904   2982  -1614    835
ATOM   1908  C   GLY A1131      93.485 138.285  26.785  1.00 78.44           C  
ANISOU 1908  C   GLY A1131    13358   9388   7059   2754  -1616    749
ATOM   1909  O   GLY A1131      93.563 138.259  25.559  1.00103.95           O  
ANISOU 1909  O   GLY A1131    16567  12803  10125   2725  -1692    860
ATOM   1910  H   GLY A1131      92.482 139.644  29.447  1.00 69.93           H  
ATOM   1911  HA3 GLY A1131      94.243 139.862  28.024  1.00 75.72           H  
ATOM   1912  HA2 GLY A1131      93.153 140.422  26.771  1.00 75.72           H  
ATOM   1913  N   ASN A1132      93.495 137.175  27.541  1.00 68.98           N  
ANISOU 1913  N   ASN A1132    12140   8192   5875   2587  -1525    550
ATOM   1914  CA  ASN A1132      93.623 135.819  27.004  1.00 72.86           C  
ANISOU 1914  CA  ASN A1132    12566   8892   6226   2367  -1498    447
ATOM   1915  C   ASN A1132      92.303 135.281  26.426  1.00 71.40           C  
ANISOU 1915  C   ASN A1132    12158   9050   5919   2394  -1593    405
ATOM   1916  O   ASN A1132      92.357 134.462  25.513  1.00 84.74           O  
ANISOU 1916  O   ASN A1132    13810  10947   7442   2250  -1626    380
ATOM   1917  CB  ASN A1132      94.096 134.865  28.112  1.00 82.15           C  
ANISOU 1917  CB  ASN A1132    13760   9972   7481   2198  -1373    271
ATOM   1918  CG  ASN A1132      95.560 135.065  28.480  1.00 81.60           C  
ANISOU 1918  CG  ASN A1132    13890   9586   7527   2139  -1312    318
ATOM   1919  OD1 ASN A1132      96.449 134.585  27.782  1.00 60.05           O  
ANISOU 1919  OD1 ASN A1132    11241   6789   4787   1985  -1263    355
ATOM   1920  ND2 ASN A1132      95.816 135.778  29.574  1.00 96.41           N  
ANISOU 1920  ND2 ASN A1132    15844  11261   9527   2255  -1311    310
ATOM   1921  H   ASN A1132      93.411 137.274  28.544  1.00 68.98           H  
ATOM   1922  HA  ASN A1132      94.358 135.818  26.197  1.00 72.86           H  
ATOM   1923  HB3 ASN A1132      94.012 133.839  27.760  1.00 82.15           H  
ATOM   1924  HB2 ASN A1132      93.475 134.959  29.003  1.00 82.15           H  
ATOM   1925 HD22 ASN A1132      96.776 135.926  29.866  1.00 96.41           H  
ATOM   1926 HD21 ASN A1132      95.053 136.173  30.110  1.00 96.41           H  
ATOM   1927  N   VAL A1133      91.132 135.778  26.874  1.00 68.93           N  
ANISOU 1927  N   VAL A1133    11693   8802   5696   2570  -1633    390
ATOM   1928  CA  VAL A1133      89.837 135.574  26.205  1.00 77.88           C  
ANISOU 1928  CA  VAL A1133    12587  10256   6747   2622  -1759    392
ATOM   1929  C   VAL A1133      89.826 136.233  24.808  1.00 90.36           C  
ANISOU 1929  C   VAL A1133    14196  11963   8175   2698  -1921    605
ATOM   1930  O   VAL A1133      89.203 135.693  23.896  1.00 85.44           O  
ANISOU 1930  O   VAL A1133    13454  11638   7371   2613  -2041    597
ATOM   1931  CB  VAL A1133      88.674 136.085  27.110  1.00 73.79           C  
ANISOU 1931  CB  VAL A1133    11892   9741   6404   2827  -1751    369
ATOM   1932  CG1 VAL A1133      87.333 136.322  26.381  1.00 77.16           C  
ANISOU 1932  CG1 VAL A1133    12057  10473   6788   2931  -1923    446
ATOM   1933  CG2 VAL A1133      88.410 135.123  28.281  1.00 77.21           C  
ANISOU 1933  CG2 VAL A1133    12265  10147   6924   2717  -1593    148
ATOM   1934  H   VAL A1133      91.153 136.428  27.648  1.00 68.93           H  
ATOM   1935  HA  VAL A1133      89.698 134.504  26.047  1.00 77.88           H  
ATOM   1936  HB  VAL A1133      88.973 137.046  27.527  1.00 73.79           H  
ATOM   1937 HG11 VAL A1133      86.548 136.598  27.086  1.00 77.16           H  
ATOM   1938 HG12 VAL A1133      87.396 137.134  25.657  1.00 77.16           H  
ATOM   1939 HG13 VAL A1133      87.003 135.424  25.856  1.00 77.16           H  
ATOM   1940 HG21 VAL A1133      87.672 135.533  28.970  1.00 77.21           H  
ATOM   1941 HG22 VAL A1133      88.036 134.162  27.926  1.00 77.21           H  
ATOM   1942 HG23 VAL A1133      89.308 134.925  28.856  1.00 77.21           H  
ATOM   1943  N   LEU A1134      90.548 137.355  24.630  1.00 96.66           N  
ANISOU 1943  N   LEU A1134    15157  12534   9034   2849  -1926    798
ATOM   1944  CA  LEU A1134      90.700 138.061  23.357  1.00 86.34           C  
ANISOU 1944  CA  LEU A1134    13905  11321   7581   2933  -2059   1040
ATOM   1945  C   LEU A1134      91.629 137.302  22.390  1.00 85.45           C  
ANISOU 1945  C   LEU A1134    13928  11307   7231   2701  -2039   1020
ATOM   1946  O   LEU A1134      91.403 137.363  21.183  1.00 94.35           O  
ANISOU 1946  O   LEU A1134    15033  12688   8126   2684  -2172   1126
ATOM   1947  CB  LEU A1134      91.284 139.472  23.624  1.00 75.68           C  
ANISOU 1947  CB  LEU A1134    12709   9651   6394   3132  -2026   1244
ATOM   1948  CG  LEU A1134      90.582 140.606  22.852  1.00 83.49           C  
ANISOU 1948  CG  LEU A1134    13630  10696   7398   3390  -2169   1524
ATOM   1949  CD1 LEU A1134      89.158 140.863  23.377  1.00 80.06           C  
ANISOU 1949  CD1 LEU A1134    12927  10393   7099   3567  -2243   1497
ATOM   1950  CD2 LEU A1134      91.411 141.897  22.923  1.00 98.23           C  
ANISOU 1950  CD2 LEU A1134    15686  12187   9450   3535  -2087   1698
ATOM   1951  H   LEU A1134      91.029 137.743  25.429  1.00 96.66           H  
ATOM   1952  HA  LEU A1134      89.716 138.137  22.895  1.00 86.34           H  
ATOM   1953  HB3 LEU A1134      92.351 139.490  23.392  1.00 75.68           H  
ATOM   1954  HB2 LEU A1134      91.243 139.717  24.682  1.00 75.68           H  
ATOM   1955  HG  LEU A1134      90.515 140.316  21.802  1.00 83.49           H  
ATOM   1956 HD11 LEU A1134      88.682 141.678  22.833  1.00 80.06           H  
ATOM   1957 HD12 LEU A1134      88.516 139.989  23.270  1.00 80.06           H  
ATOM   1958 HD13 LEU A1134      89.170 141.134  24.434  1.00 80.06           H  
ATOM   1959 HD21 LEU A1134      90.937 142.701  22.359  1.00 98.23           H  
ATOM   1960 HD22 LEU A1134      91.528 142.237  23.953  1.00 98.23           H  
ATOM   1961 HD23 LEU A1134      92.407 141.750  22.506  1.00 98.23           H  
ATOM   1962  N   VAL A1135      92.632 136.563  22.906  1.00 81.69           N  
ANISOU 1962  N   VAL A1135    13596  10634   6806   2519  -1871    890
ATOM   1963  CA  VAL A1135      93.512 135.685  22.124  1.00 76.05           C  
ANISOU 1963  CA  VAL A1135    13000   9990   5905   2290  -1804    845
ATOM   1964  C   VAL A1135      92.744 134.426  21.685  1.00 76.03           C  
ANISOU 1964  C   VAL A1135    12836  10331   5722   2126  -1862    660
ATOM   1965  O   VAL A1135      92.859 134.037  20.523  1.00 78.09           O  
ANISOU 1965  O   VAL A1135    13134  10811   5726   2027  -1926    685
ATOM   1966  CB  VAL A1135      94.773 135.300  22.949  1.00 69.52           C  
ANISOU 1966  CB  VAL A1135    12316   8863   5234   2142  -1610    752
ATOM   1967  CG1 VAL A1135      95.673 134.253  22.254  1.00 78.09           C  
ANISOU 1967  CG1 VAL A1135    13504  10002   6166   1909  -1503    696
ATOM   1968  CG2 VAL A1135      95.621 136.538  23.284  1.00 66.46           C  
ANISOU 1968  CG2 VAL A1135    12084   8138   5029   2283  -1574    926
ATOM   1969  H   VAL A1135      92.762 136.575  23.908  1.00 81.69           H  
ATOM   1970  HA  VAL A1135      93.832 136.218  21.226  1.00 76.05           H  
ATOM   1971  HB  VAL A1135      94.451 134.862  23.894  1.00 69.52           H  
ATOM   1972 HG11 VAL A1135      96.592 134.089  22.817  1.00 78.09           H  
ATOM   1973 HG12 VAL A1135      95.186 133.281  22.170  1.00 78.09           H  
ATOM   1974 HG13 VAL A1135      95.954 134.572  21.251  1.00 78.09           H  
ATOM   1975 HG21 VAL A1135      96.496 136.271  23.878  1.00 66.46           H  
ATOM   1976 HG22 VAL A1135      95.967 137.029  22.377  1.00 66.46           H  
ATOM   1977 HG23 VAL A1135      95.061 137.275  23.852  1.00 66.46           H  
ATOM   1978  N   ILE A1136      91.936 133.824  22.582  1.00 72.72           N  
ANISOU 1978  N   ILE A1136    12241   9958   5430   2087  -1834    467
ATOM   1979  CA  ILE A1136      91.029 132.710  22.278  1.00 75.02           C  
ANISOU 1979  CA  ILE A1136    12346  10555   5602   1930  -1885    276
ATOM   1980  C   ILE A1136      90.030 133.117  21.186  1.00 85.43           C  
ANISOU 1980  C   ILE A1136    13537  12196   6725   2024  -2125    389
ATOM   1981  O   ILE A1136      89.883 132.367  20.230  1.00103.49           O  
ANISOU 1981  O   ILE A1136    15770  14757   8793   1856  -2206    286
ATOM   1982  CB  ILE A1136      90.323 132.177  23.560  1.00 85.26           C  
ANISOU 1982  CB  ILE A1136    13458  11828   7109   1924  -1813     99
ATOM   1983  CG1 ILE A1136      91.336 131.517  24.520  1.00 93.65           C  
ANISOU 1983  CG1 ILE A1136    14643  12625   8316   1784  -1594    -16
ATOM   1984  CG2 ILE A1136      89.181 131.177  23.260  1.00 81.86           C  
ANISOU 1984  CG2 ILE A1136    12787  11716   6599   1795  -1891    -75
ATOM   1985  CD1 ILE A1136      90.815 131.369  25.956  1.00 93.13           C  
ANISOU 1985  CD1 ILE A1136    14427  12526   8431   1782  -1504   -164
ATOM   1986  H   ILE A1136      91.913 134.192  23.525  1.00 72.72           H  
ATOM   1987  HA  ILE A1136      91.638 131.901  21.871  1.00 75.02           H  
ATOM   1988  HB  ILE A1136      89.882 133.033  24.070  1.00 85.26           H  
ATOM   1989 HG13 ILE A1136      92.243 132.112  24.557  1.00 93.65           H  
ATOM   1990 HG12 ILE A1136      91.645 130.544  24.136  1.00 93.65           H  
ATOM   1991 HG21 ILE A1136      88.729 130.793  24.173  1.00 81.86           H  
ATOM   1992 HG22 ILE A1136      88.368 131.632  22.695  1.00 81.86           H  
ATOM   1993 HG23 ILE A1136      89.547 130.322  22.691  1.00 81.86           H  
ATOM   1994 HD11 ILE A1136      91.605 131.023  26.617  1.00 93.13           H  
ATOM   1995 HD12 ILE A1136      90.465 132.322  26.348  1.00 93.13           H  
ATOM   1996 HD13 ILE A1136      89.996 130.654  26.027  1.00 93.13           H  
ATOM   1997  N   TRP A1137      89.410 134.308  21.291  1.00 88.45           N  
ANISOU 1997  N   TRP A1137    13869  12549   7191   2291  -2248    602
ATOM   1998  CA  TRP A1137      88.501 134.879  20.294  1.00 89.28           C  
ANISOU 1998  CA  TRP A1137    13846  12950   7125   2407  -2498    766
ATOM   1999  C   TRP A1137      89.170 135.043  18.920  1.00 94.89           C  
ANISOU 1999  C   TRP A1137    14768  13760   7526   2331  -2557    908
ATOM   2000  O   TRP A1137      88.634 134.556  17.927  1.00112.26           O  
ANISOU 2000  O   TRP A1137    16917  16289   9448   2203  -2706    865
ATOM   2001  CB  TRP A1137      87.955 136.236  20.788  1.00 90.12           C  
ANISOU 2001  CB  TRP A1137    13861  12944   7438   2728  -2578    990
ATOM   2002  CG  TRP A1137      87.013 136.914  19.836  1.00 91.94           C  
ANISOU 2002  CG  TRP A1137    13949  13455   7529   2878  -2846   1216
ATOM   2003  CD1 TRP A1137      87.351 137.869  18.938  1.00 92.34           C  
ANISOU 2003  CD1 TRP A1137    14136  13509   7441   3014  -2953   1516
ATOM   2004  CD2 TRP A1137      85.591 136.660  19.634  1.00102.52           C  
ANISOU 2004  CD2 TRP A1137    14967  15119   8866   2908  -3051   1183
ATOM   2005  NE1 TRP A1137      86.251 138.194  18.172  1.00117.03           N  
ANISOU 2005  NE1 TRP A1137    17052  16953  10462   3133  -3226   1685
ATOM   2006  CE2 TRP A1137      85.137 137.472  18.550  1.00121.31           C  
ANISOU 2006  CE2 TRP A1137    17302  17698  11093   3067  -3300   1480
ATOM   2007  CE3 TRP A1137      84.638 135.812  20.246  1.00 99.65           C  
ANISOU 2007  CE3 TRP A1137    14340  14893   8631   2814  -3046    944
ATOM   2008  CZ2 TRP A1137      83.811 137.430  18.084  1.00126.07           C  
ANISOU 2008  CZ2 TRP A1137    17591  18640  11669   3133  -3570   1545
ATOM   2009  CZ3 TRP A1137      83.303 135.767  19.794  1.00105.45           C  
ANISOU 2009  CZ3 TRP A1137    14759  15950   9357   2875  -3294    995
ATOM   2010  CH2 TRP A1137      82.890 136.570  18.711  1.00117.60           C  
ANISOU 2010  CH2 TRP A1137    16247  17692  10744   3031  -3565   1292
ATOM   2011  H   TRP A1137      89.584 134.861  22.120  1.00 88.45           H  
ATOM   2012  HA  TRP A1137      87.662 134.191  20.180  1.00 89.28           H  
ATOM   2013  HB3 TRP A1137      88.781 136.918  20.991  1.00 90.12           H  
ATOM   2014  HB2 TRP A1137      87.436 136.106  21.739  1.00 90.12           H  
ATOM   2015  HD1 TRP A1137      88.347 138.271  18.821  1.00 92.34           H  
ATOM   2016  HE1 TRP A1137      86.288 138.872  17.425  1.00117.03           H  
ATOM   2017  HE3 TRP A1137      84.941 135.181  21.069  1.00 99.65           H  
ATOM   2018  HZ2 TRP A1137      83.502 138.052  17.257  1.00126.07           H  
ATOM   2019  HZ3 TRP A1137      82.595 135.108  20.273  1.00105.45           H  
ATOM   2020  HH2 TRP A1137      81.869 136.527  18.364  1.00117.60           H  
ATOM   2021  N   ALA A1138      90.334 135.716  18.879  1.00 90.42           N  
ANISOU 2021  N   ALA A1138    14448  12908   6999   2396  -2431   1069
ATOM   2022  CA  ALA A1138      91.079 136.048  17.667  1.00100.41           C  
ANISOU 2022  CA  ALA A1138    15928  14234   7988   2361  -2455   1251
ATOM   2023  C   ALA A1138      91.498 134.817  16.852  1.00 98.09           C  
ANISOU 2023  C   ALA A1138    15729  14116   7426   2057  -2382   1040
ATOM   2024  O   ALA A1138      91.432 134.866  15.626  1.00101.86           O  
ANISOU 2024  O   ALA A1138    16303  14834   7567   1996  -2484   1127
ATOM   2025  CB  ALA A1138      92.316 136.878  18.047  1.00 92.78           C  
ANISOU 2025  CB  ALA A1138    15190  12878   7183   2455  -2284   1425
ATOM   2026  H   ALA A1138      90.702 136.076  19.750  1.00 90.42           H  
ATOM   2027  HA  ALA A1138      90.431 136.662  17.039  1.00100.41           H  
ATOM   2028  HB1 ALA A1138      92.898 137.149  17.165  1.00 92.78           H  
ATOM   2029  HB2 ALA A1138      92.027 137.806  18.540  1.00 92.78           H  
ATOM   2030  HB3 ALA A1138      92.974 136.332  18.725  1.00 92.78           H  
ATOM   2031  N   VAL A1139      91.886 133.721  17.528  1.00 86.53           N  
ANISOU 2031  N   VAL A1139    14250  12529   6098   1864  -2195    767
ATOM   2032  CA  VAL A1139      92.333 132.478  16.903  1.00 84.37           C  
ANISOU 2032  CA  VAL A1139    14065  12382   5610   1575  -2088    553
ATOM   2033  C   VAL A1139      91.148 131.529  16.621  1.00106.10           C  
ANISOU 2033  C   VAL A1139    16597  15496   8220   1443  -2251    338
ATOM   2034  O   VAL A1139      91.132 130.924  15.551  1.00109.82           O  
ANISOU 2034  O   VAL A1139    17124  16239   8363   1284  -2330    264
ATOM   2035  CB  VAL A1139      93.389 131.798  17.819  1.00 76.11           C  
ANISOU 2035  CB  VAL A1139    13103  11017   4797   1423  -1799    386
ATOM   2036  CG1 VAL A1139      93.860 130.436  17.276  1.00 74.54           C  
ANISOU 2036  CG1 VAL A1139    12976  10925   4420   1129  -1659    151
ATOM   2037  CG2 VAL A1139      94.631 132.693  18.013  1.00 76.09           C  
ANISOU 2037  CG2 VAL A1139    13307  10669   4934   1531  -1662    600
ATOM   2038  H   VAL A1139      91.911 133.768  18.538  1.00 86.53           H  
ATOM   2039  HA  VAL A1139      92.816 132.701  15.952  1.00 84.37           H  
ATOM   2040  HB  VAL A1139      92.946 131.630  18.803  1.00 76.11           H  
ATOM   2041 HG11 VAL A1139      94.699 130.056  17.857  1.00 74.54           H  
ATOM   2042 HG12 VAL A1139      93.076 129.680  17.312  1.00 74.54           H  
ATOM   2043 HG13 VAL A1139      94.192 130.527  16.242  1.00 74.54           H  
ATOM   2044 HG21 VAL A1139      95.345 132.233  18.697  1.00 76.09           H  
ATOM   2045 HG22 VAL A1139      95.145 132.861  17.066  1.00 76.09           H  
ATOM   2046 HG23 VAL A1139      94.382 133.671  18.424  1.00 76.09           H  
ATOM   2047  N   LYS A1140      90.167 131.376  17.534  1.00123.41           N  
ANISOU 2047  N   LYS A1140    18539  17697  10655   1502  -2299    231
ATOM   2048  CA  LYS A1140      89.067 130.416  17.363  1.00128.49           C  
ANISOU 2048  CA  LYS A1140    18944  18639  11240   1352  -2417     -1
ATOM   2049  C   LYS A1140      88.038 130.865  16.321  1.00143.52           C  
ANISOU 2049  C   LYS A1140    20730  20925  12876   1420  -2744    120
ATOM   2050  O   LYS A1140      87.695 130.062  15.457  1.00140.24           O  
ANISOU 2050  O   LYS A1140    20293  20801  12192   1210  -2849    -40
ATOM   2051  CB  LYS A1140      88.317 130.145  18.689  1.00106.28           C  
ANISOU 2051  CB  LYS A1140    15890  15720   8773   1425  -2366   -107
ATOM   2052  CG  LYS A1140      88.996 129.072  19.556  1.00 94.58           C  
ANISOU 2052  CG  LYS A1140    14430  14029   7477   1227  -2093   -350
ATOM   2053  CD  LYS A1140      88.613 127.652  19.099  1.00 98.94           C  
ANISOU 2053  CD  LYS A1140    14903  14798   7893    933  -2077   -629
ATOM   2054  CE  LYS A1140      89.394 126.552  19.820  1.00108.05           C  
ANISOU 2054  CE  LYS A1140    16045  15731   9276    752  -1798   -847
ATOM   2055  NZ  LYS A1140      88.914 125.211  19.445  1.00114.60           N1+
ANISOU 2055  NZ  LYS A1140    16786  16740  10017    460  -1757  -1136
ATOM   2056  H   LYS A1140      90.209 131.897  18.401  1.00123.41           H  
ATOM   2057  HA  LYS A1140      89.492 129.476  17.004  1.00128.49           H  
ATOM   2058  HB3 LYS A1140      87.301 129.799  18.490  1.00106.28           H  
ATOM   2059  HB2 LYS A1140      88.163 131.067  19.242  1.00106.28           H  
ATOM   2060  HG3 LYS A1140      88.687 129.201  20.594  1.00 94.58           H  
ATOM   2061  HG2 LYS A1140      90.079 129.209  19.542  1.00 94.58           H  
ATOM   2062  HD3 LYS A1140      88.773 127.549  18.025  1.00 98.94           H  
ATOM   2063  HD2 LYS A1140      87.544 127.507  19.261  1.00 98.94           H  
ATOM   2064  HE3 LYS A1140      89.305 126.667  20.900  1.00108.05           H  
ATOM   2065  HE2 LYS A1140      90.448 126.622  19.555  1.00108.05           H  
ATOM   2066  HZ1 LYS A1140      89.022 125.078  18.450  1.00114.60           H  
ATOM   2067  HZ2 LYS A1140      89.453 124.512  19.937  1.00114.60           H  
ATOM   2068  HZ3 LYS A1140      87.940 125.119  19.695  1.00114.60           H  
ATOM   2069  N   VAL A1141      87.534 132.109  16.393  1.00146.43           N  
ANISOU 2069  N   VAL A1141    21017  21298  13321   1709  -2914    403
ATOM   2070  CA  VAL A1141      86.461 132.607  15.520  1.00136.02           C  
ANISOU 2070  CA  VAL A1141    19529  20352  11802   1795  -3253    546
ATOM   2071  C   VAL A1141      86.883 132.676  14.041  1.00134.54           C  
ANISOU 2071  C   VAL A1141    19575  20381  11164   1686  -3359    641
ATOM   2072  O   VAL A1141      86.072 132.351  13.174  1.00135.69           O  
ANISOU 2072  O   VAL A1141    19624  20909  11023   1566  -3606    582
ATOM   2073  CB  VAL A1141      85.932 133.963  16.052  1.00122.89           C  
ANISOU 2073  CB  VAL A1141    17725  18602  10367   2149  -3378    852
ATOM   2074  CG1 VAL A1141      84.934 134.673  15.114  1.00119.72           C  
ANISOU 2074  CG1 VAL A1141    17253  18525   9710   2276  -3714   1127
ATOM   2075  CG2 VAL A1141      85.275 133.763  17.426  1.00120.55           C  
ANISOU 2075  CG2 VAL A1141    17107  18274  10421   2219  -3366    717
ATOM   2076  H   VAL A1141      87.882 132.736  17.106  1.00146.43           H  
ATOM   2077  HA  VAL A1141      85.641 131.888  15.571  1.00136.02           H  
ATOM   2078  HB  VAL A1141      86.774 134.645  16.172  1.00122.89           H  
ATOM   2079 HG11 VAL A1141      84.542 135.580  15.575  1.00119.72           H  
ATOM   2080 HG12 VAL A1141      85.395 134.977  14.175  1.00119.72           H  
ATOM   2081 HG13 VAL A1141      84.085 134.029  14.881  1.00119.72           H  
ATOM   2082 HG21 VAL A1141      84.845 134.695  17.771  1.00120.55           H  
ATOM   2083 HG22 VAL A1141      84.470 133.029  17.383  1.00120.55           H  
ATOM   2084 HG23 VAL A1141      85.991 133.435  18.180  1.00120.55           H  
ATOM   2085  N   ASN A1142      88.155 133.006  13.758  1.00139.47           N  
ANISOU 2085  N   ASN A1142    20512  20769  11710   1712  -3172    781
ATOM   2086  CA  ASN A1142      88.753 132.858  12.432  1.00156.02           C  
ANISOU 2086  CA  ASN A1142    22865  23039  13378   1585  -3200    855
ATOM   2087  C   ASN A1142      89.004 131.373  12.134  1.00166.48           C  
ANISOU 2087  C   ASN A1142    24263  24504  14486   1234  -3093    481
ATOM   2088  O   ASN A1142      89.722 130.691  12.866  1.00151.77           O  
ANISOU 2088  O   ASN A1142    22445  22385  12837   1090  -2807    250
ATOM   2089  CB  ASN A1142      90.097 133.622  12.362  1.00150.29           C  
ANISOU 2089  CB  ASN A1142    22413  21967  12722   1666  -2954   1077
ATOM   2090  CG  ASN A1142      89.982 135.068  11.868  1.00152.52           C  
ANISOU 2090  CG  ASN A1142    22714  22320  12918   1810  -3085   1466
ATOM   2091  OD1 ASN A1142      88.903 135.657  11.842  1.00155.61           O  
ANISOU 2091  OD1 ASN A1142    22897  22964  13265   1907  -3372   1614
ATOM   2092  ND2 ASN A1142      91.104 135.634  11.420  1.00151.22           N  
ANISOU 2092  ND2 ASN A1142    22789  21920  12748   1827  -2873   1644
ATOM   2093  H   ASN A1142      88.771 133.245  14.521  1.00139.47           H  
ATOM   2094  HA  ASN A1142      88.064 133.242  11.676  1.00156.02           H  
ATOM   2095  HB3 ASN A1142      90.774 133.117  11.671  1.00150.29           H  
ATOM   2096  HB2 ASN A1142      90.593 133.610  13.333  1.00150.29           H  
ATOM   2097 HD22 ASN A1142      91.075 136.580  11.068  1.00151.22           H  
ATOM   2098 HD21 ASN A1142      91.975 135.126  11.446  1.00151.22           H  
ATOM   2099  N   GLN A1143      88.419 130.895  11.026  1.00181.42           N  
ANISOU 2099  N   GLN A1143    26119  26761  16050   1041  -3282    429
ATOM   2100  CA  GLN A1143      88.566 129.530  10.523  1.00184.85           C  
ANISOU 2100  CA  GLN A1143    26629  27339  16265    692  -3184     52
ATOM   2101  C   GLN A1143      89.904 129.317   9.791  1.00194.50           C  
ANISOU 2101  C   GLN A1143    28187  28395  17320    529  -2859     19
ATOM   2102  O   GLN A1143      90.303 128.171   9.590  1.00197.27           O  
ANISOU 2102  O   GLN A1143    28636  28695  17622    286  -2642   -314
ATOM   2103  CB  GLN A1143      87.432 129.249   9.519  1.00181.58           C  
ANISOU 2103  CB  GLN A1143    26081  27345  15566    513  -3511    -10
ATOM   2104  CG  GLN A1143      86.039 129.182  10.171  1.00177.53           C  
ANISOU 2104  CG  GLN A1143    25185  27028  15241    575  -3781   -128
ATOM   2105  CD  GLN A1143      84.968 128.669   9.204  1.00180.34           C  
ANISOU 2105  CD  GLN A1143    25436  27740  15345    346  -4085   -263
ATOM   2106  OE1 GLN A1143      85.072 128.840   7.992  1.00175.86           O  
ANISOU 2106  OE1 GLN A1143    25105  27272  14444    230  -4178   -171
ATOM   2107  NE2 GLN A1143      83.931 128.022   9.739  1.00182.54           N  
ANISOU 2107  NE2 GLN A1143    25372  28196  15789    288  -4242   -492
ATOM   2108  H   GLN A1143      87.833 131.519  10.491  1.00181.42           H  
ATOM   2109  HA  GLN A1143      88.508 128.821  11.351  1.00184.85           H  
ATOM   2110  HB3 GLN A1143      87.622 128.294   9.024  1.00181.58           H  
ATOM   2111  HB2 GLN A1143      87.436 130.002   8.728  1.00181.58           H  
ATOM   2112  HG3 GLN A1143      85.741 130.165  10.536  1.00177.53           H  
ATOM   2113  HG2 GLN A1143      86.075 128.522  11.039  1.00177.53           H  
ATOM   2114 HE22 GLN A1143      83.205 127.665   9.135  1.00182.54           H  
ATOM   2115 HE21 GLN A1143      83.870 127.897  10.738  1.00182.54           H  
ATOM   2116  N   ALA A1144      90.611 130.401   9.429  1.00197.55           N  
ANISOU 2116  N   ALA A1144    28733  28685  17643    665  -2801    355
ATOM   2117  CA  ALA A1144      91.934 130.377   8.807  1.00195.64           C  
ANISOU 2117  CA  ALA A1144    28780  28273  17279    551  -2469    348
ATOM   2118  C   ALA A1144      93.063 130.093   9.818  1.00188.85           C  
ANISOU 2118  C   ALA A1144    28047  26962  16747    584  -2142    245
ATOM   2119  O   ALA A1144      94.188 129.823   9.398  1.00192.82           O  
ANISOU 2119  O   ALA A1144    28778  27277  17206    469  -1836    199
ATOM   2120  CB  ALA A1144      92.186 131.761   8.187  1.00196.88           C  
ANISOU 2120  CB  ALA A1144    29058  28430  17318    708  -2496    757
ATOM   2121  H   ALA A1144      90.216 131.308   9.629  1.00197.55           H  
ATOM   2122  HA  ALA A1144      91.960 129.616   8.025  1.00195.64           H  
ATOM   2123  HB1 ALA A1144      93.152 131.802   7.681  1.00196.88           H  
ATOM   2124  HB2 ALA A1144      91.423 131.999   7.444  1.00196.88           H  
ATOM   2125  HB3 ALA A1144      92.171 132.550   8.941  1.00196.88           H  
ATOM   2126  N   LEU A1145      92.772 130.143  11.130  1.00167.97           N  
ANISOU 2126  N   LEU A1145    25257  24138  14427    736  -2196    217
ATOM   2127  CA  LEU A1145      93.733 129.995  12.222  1.00138.68           C  
ANISOU 2127  CA  LEU A1145    21588  20001  11105    736  -1893    146
ATOM   2128  C   LEU A1145      93.434 128.700  12.997  1.00139.08           C  
ANISOU 2128  C   LEU A1145    21458  20032  11355    526  -1790   -220
ATOM   2129  O   LEU A1145      93.186 128.722  14.203  1.00145.07           O  
ANISOU 2129  O   LEU A1145    22015  20637  12469    614  -1790   -253
ATOM   2130  CB  LEU A1145      93.691 131.255  13.120  1.00123.23           C  
ANISOU 2130  CB  LEU A1145    19534  17796   9492   1032  -1949    411
ATOM   2131  CG  LEU A1145      93.847 132.613  12.394  1.00119.03           C  
ANISOU 2131  CG  LEU A1145    19117  17278   8831   1281  -2090    802
ATOM   2132  CD1 LEU A1145      93.758 133.764  13.400  1.00105.35           C  
ANISOU 2132  CD1 LEU A1145    17317  15208   7502   1532  -2061   1000
ATOM   2133  CD2 LEU A1145      95.135 132.746  11.572  1.00142.33           C  
ANISOU 2133  CD2 LEU A1145    22338  20174  11566   1182  -1893    915
ATOM   2134  H   LEU A1145      91.817 130.341  11.393  1.00167.97           H  
ATOM   2135  HA  LEU A1145      94.744 129.891  11.831  1.00138.68           H  
ATOM   2136  HB3 LEU A1145      94.460 131.171  13.889  1.00123.23           H  
ATOM   2137  HB2 LEU A1145      92.738 131.278  13.646  1.00123.23           H  
ATOM   2138  HG  LEU A1145      93.016 132.727  11.700  1.00119.03           H  
ATOM   2139 HD11 LEU A1145      93.846 134.734  12.910  1.00105.35           H  
ATOM   2140 HD12 LEU A1145      92.800 133.742  13.906  1.00105.35           H  
ATOM   2141 HD13 LEU A1145      94.540 133.698  14.158  1.00105.35           H  
ATOM   2142 HD21 LEU A1145      95.134 133.675  11.002  1.00142.33           H  
ATOM   2143 HD22 LEU A1145      96.009 132.768  12.218  1.00142.33           H  
ATOM   2144 HD23 LEU A1145      95.259 131.934  10.857  1.00142.33           H  
ATOM   2145  N   ARG A1146      93.475 127.564  12.281  1.00141.65           N  
ANISOU 2145  N   ARG A1146    21863  20505  11451    247  -1688   -498
ATOM   2146  CA  ARG A1146      93.217 126.213  12.783  1.00137.39           C  
ANISOU 2146  CA  ARG A1146    21174  19925  11104     20  -1547   -855
ATOM   2147  C   ARG A1146      94.444 125.326  12.519  1.00133.27           C  
ANISOU 2147  C   ARG A1146    20865  19146  10624   -184  -1157  -1008
ATOM   2148  O   ARG A1146      94.355 124.290  11.860  1.00121.75           O  
ANISOU 2148  O   ARG A1146    19490  17820   8948   -440  -1053  -1278
ATOM   2149  CB  ARG A1146      91.901 125.666  12.182  1.00131.98           C  
ANISOU 2149  CB  ARG A1146    20337  19654  10155   -147  -1793  -1091
ATOM   2150  CG  ARG A1146      90.654 126.519  12.491  1.00122.32           C  
ANISOU 2150  CG  ARG A1146    18859  18681   8936     56  -2176   -930
ATOM   2151  CD  ARG A1146      90.308 126.612  13.983  1.00129.31           C  
ANISOU 2151  CD  ARG A1146    19528  19309  10294    243  -2131   -851
ATOM   2152  NE  ARG A1146      89.061 127.364  14.180  1.00135.26           N  
ANISOU 2152  NE  ARG A1146    20063  20239  11090    487  -2448   -644
ATOM   2153  CZ  ARG A1146      87.832 126.830  14.297  1.00138.41           C  
ANISOU 2153  CZ  ARG A1146    20152  20850  11585    465  -2640   -773
ATOM   2154  NH1 ARG A1146      87.634 125.506  14.254  1.00145.70           N  
ANISOU 2154  NH1 ARG A1146    20956  21836  12568    202  -2552  -1113
ATOM   2155  NH2 ARG A1146      86.777 127.636  14.454  1.00133.00           N1+
ANISOU 2155  NH2 ARG A1146    19266  20298  10971    708  -2904   -556
ATOM   2156  H   ARG A1146      93.691 127.644  11.298  1.00141.65           H  
ATOM   2157  HA  ARG A1146      93.112 126.229  13.868  1.00137.39           H  
ATOM   2158  HB3 ARG A1146      91.729 124.649  12.537  1.00131.98           H  
ATOM   2159  HB2 ARG A1146      92.004 125.591  11.098  1.00131.98           H  
ATOM   2160  HG3 ARG A1146      89.804 126.100  11.951  1.00122.32           H  
ATOM   2161  HG2 ARG A1146      90.785 127.525  12.096  1.00122.32           H  
ATOM   2162  HD3 ARG A1146      91.091 127.141  14.524  1.00129.31           H  
ATOM   2163  HD2 ARG A1146      90.239 125.622  14.434  1.00129.31           H  
ATOM   2164  HE  ARG A1146      89.153 128.373  14.199  1.00135.26           H  
ATOM   2165 HH12 ARG A1146      86.704 125.122  14.332  1.00145.70           H  
ATOM   2166 HH11 ARG A1146      88.418 124.886  14.117  1.00145.70           H  
ATOM   2167 HH22 ARG A1146      85.842 127.264  14.527  1.00133.00           H  
ATOM   2168 HH21 ARG A1146      86.925 128.635  14.561  1.00133.00           H  
ATOM   2169  N   ASP A1147      95.596 125.773  13.042  1.00131.71           N  
ANISOU 2169  N   ASP A1147    20747  18568  10727    -72   -939   -839
ATOM   2170  CA  ASP A1147      96.905 125.125  12.971  1.00129.87           C  
ANISOU 2170  CA  ASP A1147    20696  18036  10614   -212   -561   -905
ATOM   2171  C   ASP A1147      97.217 124.387  14.292  1.00145.04           C  
ANISOU 2171  C   ASP A1147    22449  19666  12995   -282   -365  -1049
ATOM   2172  O   ASP A1147      96.476 124.511  15.266  1.00156.35           O  
ANISOU 2172  O   ASP A1147    23647  21157  14601   -242   -509  -1122
ATOM   2173  CB  ASP A1147      97.938 126.255  12.739  1.00117.00           C  
ANISOU 2173  CB  ASP A1147    19267  16199   8989    -34   -482   -571
ATOM   2174  CG  ASP A1147      99.341 125.764  12.395  1.00116.59           C  
ANISOU 2174  CG  ASP A1147    19412  15862   9023   -174    -89   -608
ATOM   2175  OD1 ASP A1147      99.465 125.061  11.370  1.00124.89           O  
ANISOU 2175  OD1 ASP A1147    20646  17055   9751   -346     43   -744
ATOM   2176  OD2 ASP A1147     100.265 126.077  13.176  1.00122.09           O1-
ANISOU 2176  OD2 ASP A1147    20082  16195  10113   -112     87   -497
ATOM   2177  H   ASP A1147      95.555 126.632  13.569  1.00131.71           H  
ATOM   2178  HA  ASP A1147      96.929 124.414  12.143  1.00129.87           H  
ATOM   2179  HB3 ASP A1147      98.006 126.894  13.617  1.00117.00           H  
ATOM   2180  HB2 ASP A1147      97.614 126.891  11.914  1.00117.00           H  
ATOM   2181  N   ALA A1148      98.336 123.643  14.329  1.00142.36           N  
ANISOU 2181  N   ALA A1148    22223  19010  12859   -385    -24  -1077
ATOM   2182  CA  ALA A1148      98.889 122.986  15.510  1.00127.93           C  
ANISOU 2182  CA  ALA A1148    20254  16869  11485   -425    168  -1138
ATOM   2183  C   ALA A1148      99.487 123.989  16.515  1.00108.28           C  
ANISOU 2183  C   ALA A1148    17742  14115   9284   -200    122   -846
ATOM   2184  O   ALA A1148      99.167 123.881  17.698  1.00113.28           O  
ANISOU 2184  O   ALA A1148    18199  14670  10171   -122     37   -834
ATOM   2185  CB  ALA A1148      99.982 122.011  15.054  1.00125.98           C  
ANISOU 2185  CB  ALA A1148    20112  16394  11359   -643    558  -1297
ATOM   2186  H   ALA A1148      98.891 123.595  13.485  1.00142.36           H  
ATOM   2187  HA  ALA A1148      98.097 122.421  16.006  1.00127.93           H  
ATOM   2188  HB1 ALA A1148     100.476 121.535  15.902  1.00125.98           H  
ATOM   2189  HB2 ALA A1148      99.563 121.218  14.435  1.00125.98           H  
ATOM   2190  HB3 ALA A1148     100.744 122.519  14.463  1.00125.98           H  
ATOM   2191  N   THR A1149     100.289 124.983  16.066  1.00 92.43           N  
ANISOU 2191  N   THR A1149    15918  11964   7236   -103    188   -617
ATOM   2192  CA  THR A1149     100.810 126.071  16.914  1.00 83.49           C  
ANISOU 2192  CA  THR A1149    14777  10599   6349    108    109   -345
ATOM   2193  C   THR A1149      99.669 126.937  17.468  1.00 96.16           C  
ANISOU 2193  C   THR A1149    16267  12395   7873    309   -225   -252
ATOM   2194  O   THR A1149      99.714 127.300  18.641  1.00119.60           O  
ANISOU 2194  O   THR A1149    19136  15204  11101    438   -303   -161
ATOM   2195  CB  THR A1149     101.867 126.941  16.169  1.00 69.69           C  
ANISOU 2195  CB  THR A1149    13241   8697   4542    171    227   -116
ATOM   2196  OG1 THR A1149     103.122 126.299  16.235  1.00 69.80           O  
ANISOU 2196  OG1 THR A1149    13316   8432   4774     18    568   -164
ATOM   2197  CG2 THR A1149     102.143 128.333  16.783  1.00 68.57           C  
ANISOU 2197  CG2 THR A1149    13094   8373   4586    403     80    162
ATOM   2198  H   THR A1149     100.490 125.030  15.074  1.00 92.43           H  
ATOM   2199  HA  THR A1149     101.294 125.621  17.778  1.00 83.49           H  
ATOM   2200  HB  THR A1149     101.589 127.071  15.124  1.00 69.69           H  
ATOM   2201  HG1 THR A1149     103.096 125.497  15.722  1.00 69.80           H  
ATOM   2202 HG21 THR A1149     102.977 128.831  16.288  1.00 68.57           H  
ATOM   2203 HG22 THR A1149     101.285 129.000  16.686  1.00 68.57           H  
ATOM   2204 HG23 THR A1149     102.392 128.259  17.842  1.00 68.57           H  
ATOM   2205  N   PHE A1150      98.640 127.232  16.654  1.00 87.63           N  
ANISOU 2205  N   PHE A1150    15196  11661   6437    334   -423   -278
ATOM   2206  CA  PHE A1150      97.465 127.992  17.080  1.00 95.58           C  
ANISOU 2206  CA  PHE A1150    16060  12858   7398    524   -728   -196
ATOM   2207  C   PHE A1150      96.592 127.234  18.090  1.00 99.14           C  
ANISOU 2207  C   PHE A1150    16274  13348   8048    481   -773   -389
ATOM   2208  O   PHE A1150      95.969 127.878  18.930  1.00 88.99           O  
ANISOU 2208  O   PHE A1150    14864  12047   6903    658   -926   -303
ATOM   2209  CB  PHE A1150      96.612 128.395  15.858  1.00 91.02           C  
ANISOU 2209  CB  PHE A1150    15519  12659   6403    544   -942   -172
ATOM   2210  CG  PHE A1150      97.149 129.548  15.022  1.00100.83           C  
ANISOU 2210  CG  PHE A1150    16958  13886   7466    697   -990    123
ATOM   2211  CD1 PHE A1150      97.734 130.686  15.625  1.00 95.42           C  
ANISOU 2211  CD1 PHE A1150    16332  12890   7033    877   -942    366
ATOM   2212  CD2 PHE A1150      97.035 129.500  13.617  1.00112.79           C  
ANISOU 2212  CD2 PHE A1150    18603  15697   8556    655  -1086    162
ATOM   2213  CE1 PHE A1150      98.242 131.732  14.831  1.00 88.85           C  
ANISOU 2213  CE1 PHE A1150    15672  12021   6068   1018   -968    649
ATOM   2214  CE2 PHE A1150      97.543 130.544  12.823  1.00102.52           C  
ANISOU 2214  CE2 PHE A1150    17487  14378   7089    802  -1115    462
ATOM   2215  CZ  PHE A1150      98.156 131.656  13.429  1.00 87.75           C  
ANISOU 2215  CZ  PHE A1150    15660  12173   5507    987  -1046    710
ATOM   2216  H   PHE A1150      98.667 126.898  15.701  1.00 87.63           H  
ATOM   2217  HA  PHE A1150      97.812 128.880  17.602  1.00 95.58           H  
ATOM   2218  HB3 PHE A1150      95.613 128.686  16.176  1.00 91.02           H  
ATOM   2219  HB2 PHE A1150      96.455 127.522  15.224  1.00 91.02           H  
ATOM   2220  HD1 PHE A1150      97.800 130.783  16.697  1.00 95.42           H  
ATOM   2221  HD2 PHE A1150      96.554 128.661  13.139  1.00112.79           H  
ATOM   2222  HE1 PHE A1150      98.695 132.593  15.299  1.00 88.85           H  
ATOM   2223  HE2 PHE A1150      97.458 130.493  11.748  1.00102.52           H  
ATOM   2224  HZ  PHE A1150      98.545 132.458  12.820  1.00 87.75           H  
ATOM   2225  N   CYS A1151      96.581 125.890  18.063  1.00103.64           N  
ANISOU 2225  N   CYS A1151    16782  13953   8644    250   -620   -651
ATOM   2226  CA  CYS A1151      95.855 125.072  19.032  1.00109.24           C  
ANISOU 2226  CA  CYS A1151    17266  14677   9564    200   -628   -822
ATOM   2227  C   CYS A1151      96.612 124.986  20.377  1.00 86.14           C  
ANISOU 2227  C   CYS A1151    14314  11411   7003    264   -498   -733
ATOM   2228  O   CYS A1151      95.963 124.877  21.419  1.00 76.12           O  
ANISOU 2228  O   CYS A1151    12896  10137   5891    361   -585   -732
ATOM   2229  CB  CYS A1151      95.637 123.667  18.431  1.00134.06           C  
ANISOU 2229  CB  CYS A1151    20353  17923  12658    -74   -481  -1124
ATOM   2230  SG  CYS A1151      94.183 122.878  19.178  1.00153.92           S  
ANISOU 2230  SG  CYS A1151    22567  20689  15226   -136   -629  -1348
ATOM   2231  H   CYS A1151      97.113 125.412  17.349  1.00103.64           H  
ATOM   2232  HA  CYS A1151      94.881 125.535  19.204  1.00109.24           H  
ATOM   2233  HB3 CYS A1151      96.518 123.032  18.530  1.00134.06           H  
ATOM   2234  HB2 CYS A1151      95.417 123.736  17.368  1.00134.06           H  
ATOM   2235  HG  CYS A1151      94.650 122.881  20.430  1.00153.92           H  
ATOM   2236  N   PHE A1152      97.956 125.107  20.375  1.00 74.40           N  
ANISOU 2236  N   PHE A1152    12971   9645   5653    209   -289   -654
ATOM   2237  CA  PHE A1152      98.781 125.204  21.586  1.00 80.68           C  
ANISOU 2237  CA  PHE A1152    13754  10126   6774    279   -213   -530
ATOM   2238  C   PHE A1152      98.696 126.614  22.203  1.00 87.28           C  
ANISOU 2238  C   PHE A1152    14610  10930   7624    525   -421   -327
ATOM   2239  O   PHE A1152      98.725 126.730  23.426  1.00 83.46           O  
ANISOU 2239  O   PHE A1152    14050  10328   7335    606   -463   -296
ATOM   2240  CB  PHE A1152     100.268 124.941  21.256  1.00 83.71           C  
ANISOU 2240  CB  PHE A1152    14274  10224   7308    187     24   -451
ATOM   2241  CG  PHE A1152     100.631 123.608  20.621  1.00 86.12           C  
ANISOU 2241  CG  PHE A1152    14575  10511   7635    -51    277   -650
ATOM   2242  CD1 PHE A1152     101.640 123.564  19.639  1.00 77.18           C  
ANISOU 2242  CD1 PHE A1152    13591   9220   6515   -143    502   -611
ATOM   2243  CD2 PHE A1152      99.989 122.409  20.996  1.00 89.26           C  
ANISOU 2243  CD2 PHE A1152    14817  11029   8068   -185    319   -880
ATOM   2244  CE1 PHE A1152     101.943 122.356  18.987  1.00 71.54           C  
ANISOU 2244  CE1 PHE A1152    12881   8463   5839   -360    769   -810
ATOM   2245  CE2 PHE A1152     100.318 121.194  20.360  1.00 75.49           C  
ANISOU 2245  CE2 PHE A1152    13073   9239   6371   -410    573  -1079
ATOM   2246  CZ  PHE A1152     101.283 121.169  19.341  1.00 71.85           C  
ANISOU 2246  CZ  PHE A1152    12770   8615   5915   -496    802  -1050
ATOM   2247  H   PHE A1152      98.431 125.175  19.485  1.00 74.40           H  
ATOM   2248  HA  PHE A1152      98.436 124.478  22.324  1.00 80.68           H  
ATOM   2249  HB3 PHE A1152     100.852 125.016  22.175  1.00 83.71           H  
ATOM   2250  HB2 PHE A1152     100.633 125.733  20.601  1.00 83.71           H  
ATOM   2251  HD1 PHE A1152     102.175 124.459  19.365  1.00 77.18           H  
ATOM   2252  HD2 PHE A1152      99.243 122.422  21.772  1.00 89.26           H  
ATOM   2253  HE1 PHE A1152     102.680 122.339  18.210  1.00 71.54           H  
ATOM   2254  HE2 PHE A1152      99.844 120.269  20.640  1.00 75.49           H  
ATOM   2255  HZ  PHE A1152     101.527 120.242  18.843  1.00 71.85           H  
ATOM   2256  N   ILE A1153      98.555 127.670  21.375  1.00 90.72           N  
ANISOU 2256  N   ILE A1153    15158  11461   7851    644   -541   -185
ATOM   2257  CA  ILE A1153      98.320 129.059  21.790  1.00 88.13           C  
ANISOU 2257  CA  ILE A1153    14847  11092   7547    884   -726      6
ATOM   2258  C   ILE A1153      96.928 129.217  22.427  1.00 84.86           C  
ANISOU 2258  C   ILE A1153    14251  10871   7121    987   -897    -74
ATOM   2259  O   ILE A1153      96.812 129.930  23.421  1.00 88.50           O  
ANISOU 2259  O   ILE A1153    14677  11208   7742   1132   -960     -8
ATOM   2260  CB  ILE A1153      98.516 130.016  20.573  1.00 84.80           C  
ANISOU 2260  CB  ILE A1153    14570  10753   6897    986   -807    187
ATOM   2261  CG1 ILE A1153     100.009 130.162  20.186  1.00 90.81           C  
ANISOU 2261  CG1 ILE A1153    15511  11238   7754    936   -621    321
ATOM   2262  CG2 ILE A1153      97.851 131.409  20.696  1.00 79.58           C  
ANISOU 2262  CG2 ILE A1153    13879  10123   6233   1241  -1021    356
ATOM   2263  CD1 ILE A1153     100.851 131.029  21.136  1.00106.06           C  
ANISOU 2263  CD1 ILE A1153    17467  12834   9998   1035   -607    459
ATOM   2264  H   ILE A1153      98.580 127.491  20.380  1.00 90.72           H  
ATOM   2265  HA  ILE A1153      99.048 129.310  22.563  1.00 88.13           H  
ATOM   2266  HB  ILE A1153      98.025 129.542  19.725  1.00 84.80           H  
ATOM   2267 HG13 ILE A1153     100.075 130.582  19.182  1.00 90.81           H  
ATOM   2268 HG12 ILE A1153     100.477 129.182  20.125  1.00 90.81           H  
ATOM   2269 HG21 ILE A1153      98.117 132.046  19.853  1.00 79.58           H  
ATOM   2270 HG22 ILE A1153      96.762 131.342  20.701  1.00 79.58           H  
ATOM   2271 HG23 ILE A1153      98.155 131.923  21.609  1.00 79.58           H  
ATOM   2272 HD11 ILE A1153     101.889 131.055  20.806  1.00106.06           H  
ATOM   2273 HD12 ILE A1153     100.498 132.060  21.166  1.00106.06           H  
ATOM   2274 HD13 ILE A1153     100.845 130.641  22.154  1.00106.06           H  
ATOM   2275  N   VAL A1154      95.894 128.535  21.899  1.00 78.62           N  
ANISOU 2275  N   VAL A1154    13341  10382   6149    905   -964   -227
ATOM   2276  CA  VAL A1154      94.554 128.476  22.492  1.00 72.89           C  
ANISOU 2276  CA  VAL A1154    12409   9844   5440    994  -1111   -303
ATOM   2277  C   VAL A1154      94.583 127.752  23.849  1.00 79.90           C  
ANISOU 2277  C   VAL A1154    13196  10576   6585    950   -992   -410
ATOM   2278  O   VAL A1154      93.968 128.243  24.790  1.00 99.19           O  
ANISOU 2278  O   VAL A1154    15562  12984   9141   1105  -1060   -369
ATOM   2279  CB  VAL A1154      93.553 127.818  21.501  1.00 85.36           C  
ANISOU 2279  CB  VAL A1154    13863  11772   6797    875  -1208   -462
ATOM   2280  CG1 VAL A1154      92.247 127.319  22.153  1.00 82.46           C  
ANISOU 2280  CG1 VAL A1154    13241  11562   6530    917  -1301   -577
ATOM   2281  CG2 VAL A1154      93.194 128.791  20.365  1.00 92.63           C  
ANISOU 2281  CG2 VAL A1154    14865  12894   7436    976  -1395   -310
ATOM   2282  H   VAL A1154      96.054 127.996  21.058  1.00 78.62           H  
ATOM   2283  HA  VAL A1154      94.222 129.499  22.683  1.00 72.89           H  
ATOM   2284  HB  VAL A1154      94.040 126.950  21.055  1.00 85.36           H  
ATOM   2285 HG11 VAL A1154      91.578 126.914  21.404  1.00 82.46           H  
ATOM   2286 HG12 VAL A1154      92.417 126.513  22.868  1.00 82.46           H  
ATOM   2287 HG13 VAL A1154      91.724 128.126  22.669  1.00 82.46           H  
ATOM   2288 HG21 VAL A1154      92.655 128.286  19.563  1.00 92.63           H  
ATOM   2289 HG22 VAL A1154      92.564 129.605  20.727  1.00 92.63           H  
ATOM   2290 HG23 VAL A1154      94.080 129.250  19.933  1.00 92.63           H  
ATOM   2291  N   SER A1155      95.303 126.621  23.965  1.00 70.71           N  
ANISOU 2291  N   SER A1155    12039   9310   5518    740   -798   -539
ATOM   2292  CA  SER A1155      95.412 125.837  25.200  1.00 74.71           C  
ANISOU 2292  CA  SER A1155    12455   9671   6260    693   -680   -610
ATOM   2293  C   SER A1155      96.200 126.574  26.300  1.00 79.35           C  
ANISOU 2293  C   SER A1155    13149   9997   7004    833   -687   -445
ATOM   2294  O   SER A1155      95.844 126.464  27.472  1.00 96.57           O  
ANISOU 2294  O   SER A1155    15262  12141   9291    913   -704   -455
ATOM   2295  CB  SER A1155      96.098 124.492  24.895  1.00 84.11           C  
ANISOU 2295  CB  SER A1155    13638  10766   7554    451   -459   -742
ATOM   2296  OG  SER A1155      95.200 123.629  24.228  1.00106.83           O  
ANISOU 2296  OG  SER A1155    16386  13880  10325    303   -446   -948
ATOM   2297  H   SER A1155      95.790 126.276  23.149  1.00 70.71           H  
ATOM   2298  HA  SER A1155      94.409 125.645  25.587  1.00 74.71           H  
ATOM   2299  HB3 SER A1155      96.398 123.993  25.819  1.00 84.11           H  
ATOM   2300  HB2 SER A1155      97.000 124.625  24.297  1.00 84.11           H  
ATOM   2301  HG  SER A1155      95.023 123.990  23.371  1.00106.83           H  
ATOM   2302  N   LEU A1156      97.222 127.362  25.918  1.00 76.88           N  
ANISOU 2302  N   LEU A1156    13008   9498   6704    856   -669   -299
ATOM   2303  CA  LEU A1156      97.996 128.234  26.803  1.00 77.34           C  
ANISOU 2303  CA  LEU A1156    13169   9303   6915    971   -698   -155
ATOM   2304  C   LEU A1156      97.164 129.448  27.242  1.00 75.57           C  
ANISOU 2304  C   LEU A1156    12933   9138   6641   1197   -866    -93
ATOM   2305  O   LEU A1156      97.221 129.821  28.411  1.00 80.61           O  
ANISOU 2305  O   LEU A1156    13584   9652   7393   1276   -884    -82
ATOM   2306  CB  LEU A1156      99.267 128.708  26.055  1.00 72.19           C  
ANISOU 2306  CB  LEU A1156    12679   8445   6304    950   -648     -7
ATOM   2307  CG  LEU A1156     100.177 129.712  26.808  1.00 60.08           C  
ANISOU 2307  CG  LEU A1156    11252   6641   4933   1058   -704    144
ATOM   2308  CD1 LEU A1156     100.710 129.150  28.134  1.00 67.37           C  
ANISOU 2308  CD1 LEU A1156    12137   7415   6047    987   -656    105
ATOM   2309  CD2 LEU A1156     101.343 130.155  25.914  1.00 57.31           C  
ANISOU 2309  CD2 LEU A1156    11035   6099   4642   1028   -641    292
ATOM   2310  H   LEU A1156      97.465 127.381  24.936  1.00 76.88           H  
ATOM   2311  HA  LEU A1156      98.284 127.662  27.686  1.00 77.34           H  
ATOM   2312  HB3 LEU A1156      98.971 129.157  25.107  1.00 72.19           H  
ATOM   2313  HB2 LEU A1156      99.860 127.833  25.790  1.00 72.19           H  
ATOM   2314  HG  LEU A1156      99.607 130.613  27.037  1.00 60.08           H  
ATOM   2315 HD11 LEU A1156     101.338 129.881  28.645  1.00 67.37           H  
ATOM   2316 HD12 LEU A1156      99.905 128.890  28.820  1.00 67.37           H  
ATOM   2317 HD13 LEU A1156     101.315 128.260  27.963  1.00 67.37           H  
ATOM   2318 HD21 LEU A1156     101.967 130.894  26.417  1.00 57.31           H  
ATOM   2319 HD22 LEU A1156     101.977 129.309  25.644  1.00 57.31           H  
ATOM   2320 HD23 LEU A1156     100.981 130.606  24.989  1.00 57.31           H  
ATOM   2321  N   ALA A1157      96.371 130.041  26.332  1.00 65.28           N  
ANISOU 2321  N   ALA A1157    11611   8025   5167   1303   -985    -51
ATOM   2322  CA  ALA A1157      95.478 131.155  26.630  1.00 67.36           C  
ANISOU 2322  CA  ALA A1157    11838   8338   5418   1530  -1127     17
ATOM   2323  C   ALA A1157      94.334 130.720  27.561  1.00 68.65           C  
ANISOU 2323  C   ALA A1157    11828   8624   5632   1557  -1124   -122
ATOM   2324  O   ALA A1157      94.025 131.452  28.492  1.00 84.64           O  
ANISOU 2324  O   ALA A1157    13850  10570   7738   1717  -1157    -98
ATOM   2325  CB  ALA A1157      94.923 131.734  25.323  1.00 76.41           C  
ANISOU 2325  CB  ALA A1157    12970   9686   6377   1631  -1263    115
ATOM   2326  H   ALA A1157      96.389 129.702  25.379  1.00 65.28           H  
ATOM   2327  HA  ALA A1157      96.056 131.933  27.134  1.00 67.36           H  
ATOM   2328  HB1 ALA A1157      94.279 132.590  25.522  1.00 76.41           H  
ATOM   2329  HB2 ALA A1157      95.729 132.088  24.681  1.00 76.41           H  
ATOM   2330  HB3 ALA A1157      94.350 130.996  24.761  1.00 76.41           H  
ATOM   2331  N   VAL A1158      93.775 129.507  27.386  1.00 67.41           N  
ANISOU 2331  N   VAL A1158    11527   8647   5439   1399  -1064   -276
ATOM   2332  CA  VAL A1158      92.831 128.864  28.311  1.00 73.59           C  
ANISOU 2332  CA  VAL A1158    12140   9515   6304   1397  -1016   -405
ATOM   2333  C   VAL A1158      93.455 128.660  29.704  1.00 77.73           C  
ANISOU 2333  C   VAL A1158    12755   9803   6977   1387   -905   -401
ATOM   2334  O   VAL A1158      92.782 128.915  30.701  1.00 90.34           O  
ANISOU 2334  O   VAL A1158    14314  11382   8629   1505   -897   -422
ATOM   2335  CB  VAL A1158      92.297 127.536  27.698  1.00 80.09           C  
ANISOU 2335  CB  VAL A1158    12801  10533   7095   1194   -949   -575
ATOM   2336  CG1 VAL A1158      91.621 126.581  28.708  1.00 99.21           C  
ANISOU 2336  CG1 VAL A1158    15056  12995   9644   1173   -855   -693
ATOM   2337  CG2 VAL A1158      91.309 127.815  26.551  1.00 72.79           C  
ANISOU 2337  CG2 VAL A1158    11772   9887   5996   1207  -1102   -594
ATOM   2338  H   VAL A1158      94.071 128.963  26.585  1.00 67.41           H  
ATOM   2339  HA  VAL A1158      91.985 129.539  28.447  1.00 73.59           H  
ATOM   2340  HB  VAL A1158      93.145 126.996  27.276  1.00 80.09           H  
ATOM   2341 HG11 VAL A1158      91.190 125.718  28.200  1.00 99.21           H  
ATOM   2342 HG12 VAL A1158      92.328 126.187  29.439  1.00 99.21           H  
ATOM   2343 HG13 VAL A1158      90.817 127.080  29.250  1.00 99.21           H  
ATOM   2344 HG21 VAL A1158      91.059 126.899  26.016  1.00 72.79           H  
ATOM   2345 HG22 VAL A1158      90.380 128.239  26.932  1.00 72.79           H  
ATOM   2346 HG23 VAL A1158      91.705 128.520  25.824  1.00 72.79           H  
ATOM   2347  N   ALA A1159      94.735 128.250  29.776  1.00 70.46           N  
ANISOU 2347  N   ALA A1159    11955   8697   6119   1246   -817   -369
ATOM   2348  CA  ALA A1159      95.458 128.068  31.032  1.00 71.48           C  
ANISOU 2348  CA  ALA A1159    12169   8614   6377   1220   -744   -344
ATOM   2349  C   ALA A1159      95.674 129.397  31.778  1.00 68.61           C  
ANISOU 2349  C   ALA A1159    11939   8106   6024   1405   -839   -255
ATOM   2350  O   ALA A1159      95.512 129.428  32.993  1.00 67.20           O  
ANISOU 2350  O   ALA A1159    11783   7868   5882   1454   -813   -288
ATOM   2351  CB  ALA A1159      96.808 127.378  30.774  1.00 65.36           C  
ANISOU 2351  CB  ALA A1159    11479   7657   5696   1050   -655   -290
ATOM   2352  H   ALA A1159      95.233 128.061  28.917  1.00 70.46           H  
ATOM   2353  HA  ALA A1159      94.848 127.413  31.653  1.00 71.48           H  
ATOM   2354  HB1 ALA A1159      97.320 127.162  31.713  1.00 65.36           H  
ATOM   2355  HB2 ALA A1159      96.670 126.428  30.257  1.00 65.36           H  
ATOM   2356  HB3 ALA A1159      97.479 127.989  30.173  1.00 65.36           H  
ATOM   2357  N   ASP A1160      95.961 130.492  31.053  1.00 73.72           N  
ANISOU 2357  N   ASP A1160    12684   8688   6637   1506   -938   -147
ATOM   2358  CA  ASP A1160      96.143 131.843  31.593  1.00 80.66           C  
ANISOU 2358  CA  ASP A1160    13690   9402   7554   1676  -1017    -76
ATOM   2359  C   ASP A1160      94.813 132.544  31.944  1.00 73.10           C  
ANISOU 2359  C   ASP A1160    12641   8572   6562   1857  -1045   -136
ATOM   2360  O   ASP A1160      94.807 133.366  32.863  1.00 79.98           O  
ANISOU 2360  O   ASP A1160    13595   9318   7477   1959  -1039   -159
ATOM   2361  CB  ASP A1160      96.893 132.708  30.558  1.00 95.19           C  
ANISOU 2361  CB  ASP A1160    15644  11129   9396   1740  -1093     70
ATOM   2362  CG  ASP A1160      98.339 132.299  30.263  1.00 97.91           C  
ANISOU 2362  CG  ASP A1160    16072  11322   9807   1570  -1038    139
ATOM   2363  OD1 ASP A1160      98.971 131.695  31.156  1.00104.21           O  
ANISOU 2363  OD1 ASP A1160    16880  12016  10698   1436   -972    102
ATOM   2364  OD2 ASP A1160      98.814 132.656  29.163  1.00 86.60           O1-
ANISOU 2364  OD2 ASP A1160    14691   9873   8341   1575  -1051    244
ATOM   2365  H   ASP A1160      96.094 130.376  30.057  1.00 73.72           H  
ATOM   2366  HA  ASP A1160      96.737 131.780  32.506  1.00 80.66           H  
ATOM   2367  HB3 ASP A1160      96.924 133.744  30.888  1.00 95.19           H  
ATOM   2368  HB2 ASP A1160      96.344 132.680  29.618  1.00 95.19           H  
ATOM   2369  N   VAL A1161      93.686 132.196  31.288  1.00 68.61           N  
ANISOU 2369  N   VAL A1161    11899   8250   5922   1896  -1073   -166
ATOM   2370  CA  VAL A1161      92.325 132.582  31.699  1.00 74.28           C  
ANISOU 2370  CA  VAL A1161    12478   9098   6649   2061  -1083   -220
ATOM   2371  C   VAL A1161      91.990 131.946  33.057  1.00 76.82           C  
ANISOU 2371  C   VAL A1161    12767   9403   7019   2017   -952   -344
ATOM   2372  O   VAL A1161      91.464 132.634  33.927  1.00 81.95           O  
ANISOU 2372  O   VAL A1161    13446   9984   7706   2161   -913   -375
ATOM   2373  CB  VAL A1161      91.266 132.194  30.618  1.00 75.16           C  
ANISOU 2373  CB  VAL A1161    12371   9498   6686   2066  -1153   -235
ATOM   2374  CG1 VAL A1161      89.804 132.180  31.121  1.00 79.65           C  
ANISOU 2374  CG1 VAL A1161    12735  10214   7316   2177  -1120   -320
ATOM   2375  CG2 VAL A1161      91.333 133.132  29.409  1.00 67.17           C  
ANISOU 2375  CG2 VAL A1161    11397   8516   5610   2191  -1299    -78
ATOM   2376  H   VAL A1161      93.768 131.550  30.513  1.00 68.61           H  
ATOM   2377  HA  VAL A1161      92.304 133.665  31.835  1.00 74.28           H  
ATOM   2378  HB  VAL A1161      91.484 131.187  30.265  1.00 75.16           H  
ATOM   2379 HG11 VAL A1161      89.108 131.995  30.303  1.00 79.65           H  
ATOM   2380 HG12 VAL A1161      89.627 131.394  31.856  1.00 79.65           H  
ATOM   2381 HG13 VAL A1161      89.533 133.134  31.573  1.00 79.65           H  
ATOM   2382 HG21 VAL A1161      90.550 132.910  28.685  1.00 67.17           H  
ATOM   2383 HG22 VAL A1161      91.235 134.173  29.713  1.00 67.17           H  
ATOM   2384 HG23 VAL A1161      92.271 133.034  28.883  1.00 67.17           H  
ATOM   2385  N   LEU A1162      92.326 130.659  33.242  1.00 69.30           N  
ANISOU 2385  N   LEU A1162    11762   8501   6066   1816   -863   -414
ATOM   2386  CA  LEU A1162      92.126 129.921  34.487  1.00 68.49           C  
ANISOU 2386  CA  LEU A1162    11638   8382   6001   1765   -727   -502
ATOM   2387  C   LEU A1162      93.143 130.308  35.578  1.00 74.20           C  
ANISOU 2387  C   LEU A1162    12591   8869   6731   1780   -716   -466
ATOM   2388  O   LEU A1162      92.859 130.075  36.748  1.00 98.75           O  
ANISOU 2388  O   LEU A1162    15734  11957   9829   1818   -626   -525
ATOM   2389  CB  LEU A1162      92.225 128.405  34.210  1.00 66.88           C  
ANISOU 2389  CB  LEU A1162    11324   8262   5825   1545   -628   -562
ATOM   2390  CG  LEU A1162      91.088 127.827  33.337  1.00 71.62           C  
ANISOU 2390  CG  LEU A1162    11683   9112   6419   1499   -631   -645
ATOM   2391  CD1 LEU A1162      91.412 126.383  32.925  1.00 82.88           C  
ANISOU 2391  CD1 LEU A1162    13016  10574   7900   1268   -506   -723
ATOM   2392  CD2 LEU A1162      89.715 127.896  34.027  1.00 69.82           C  
ANISOU 2392  CD2 LEU A1162    11287   9021   6221   1647   -604   -706
ATOM   2393  H   LEU A1162      92.748 130.158  32.472  1.00 69.30           H  
ATOM   2394  HA  LEU A1162      91.139 130.154  34.885  1.00 68.49           H  
ATOM   2395  HB3 LEU A1162      92.240 127.857  35.154  1.00 66.88           H  
ATOM   2396  HB2 LEU A1162      93.183 128.198  33.733  1.00 66.88           H  
ATOM   2397  HG  LEU A1162      91.011 128.413  32.423  1.00 71.62           H  
ATOM   2398 HD11 LEU A1162      90.639 125.976  32.273  1.00 82.88           H  
ATOM   2399 HD12 LEU A1162      92.355 126.333  32.379  1.00 82.88           H  
ATOM   2400 HD13 LEU A1162      91.494 125.730  33.794  1.00 82.88           H  
ATOM   2401 HD21 LEU A1162      88.945 127.429  33.412  1.00 69.82           H  
ATOM   2402 HD22 LEU A1162      89.728 127.381  34.988  1.00 69.82           H  
ATOM   2403 HD23 LEU A1162      89.399 128.924  34.203  1.00 69.82           H  
ATOM   2404  N   VAL A1163      94.283 130.948  35.254  1.00 66.62           N  
ANISOU 2404  N   VAL A1163    11792   7734   5785   1744   -804   -371
ATOM   2405  CA  VAL A1163      95.143 131.574  36.265  1.00 58.48           C  
ANISOU 2405  CA  VAL A1163    10973   6480   4767   1754   -834   -343
ATOM   2406  C   VAL A1163      94.463 132.846  36.804  1.00 68.77           C  
ANISOU 2406  C   VAL A1163    12356   7723   6050   1960   -855   -382
ATOM   2407  O   VAL A1163      94.396 133.030  38.017  1.00 76.09           O  
ANISOU 2407  O   VAL A1163    13397   8575   6938   1987   -805   -450
ATOM   2408  CB  VAL A1163      96.570 131.857  35.716  1.00 63.18           C  
ANISOU 2408  CB  VAL A1163    11689   6892   5425   1667   -924   -227
ATOM   2409  CG1 VAL A1163      97.400 132.824  36.593  1.00 55.87           C  
ANISOU 2409  CG1 VAL A1163    10970   5733   4524   1709  -1001   -205
ATOM   2410  CG2 VAL A1163      97.362 130.546  35.560  1.00 70.16           C  
ANISOU 2410  CG2 VAL A1163    12522   7773   6363   1457   -863   -197
ATOM   2411  H   VAL A1163      94.507 131.092  34.279  1.00 66.62           H  
ATOM   2412  HA  VAL A1163      95.245 130.873  37.088  1.00 58.48           H  
ATOM   2413  HB  VAL A1163      96.474 132.315  34.733  1.00 63.18           H  
ATOM   2414 HG11 VAL A1163      98.437 132.873  36.261  1.00 55.87           H  
ATOM   2415 HG12 VAL A1163      97.015 133.843  36.559  1.00 55.87           H  
ATOM   2416 HG13 VAL A1163      97.416 132.504  37.635  1.00 55.87           H  
ATOM   2417 HG21 VAL A1163      98.282 130.706  34.997  1.00 70.16           H  
ATOM   2418 HG22 VAL A1163      97.640 130.138  36.532  1.00 70.16           H  
ATOM   2419 HG23 VAL A1163      96.794 129.775  35.048  1.00 70.16           H  
ATOM   2420  N   GLY A1164      93.905 133.686  35.919  1.00 76.19           N  
ANISOU 2420  N   GLY A1164    13243   8691   7013   2110   -920   -337
ATOM   2421  CA  GLY A1164      93.194 134.900  36.298  1.00 81.16           C  
ANISOU 2421  CA  GLY A1164    13924   9248   7667   2321   -914   -369
ATOM   2422  C   GLY A1164      91.852 134.660  37.007  1.00 73.01           C  
ANISOU 2422  C   GLY A1164    12761   8363   6618   2408   -783   -482
ATOM   2423  O   GLY A1164      91.444 135.490  37.819  1.00 72.05           O  
ANISOU 2423  O   GLY A1164    12726   8142   6509   2545   -715   -552
ATOM   2424  H   GLY A1164      93.983 133.475  34.933  1.00 76.19           H  
ATOM   2425  HA3 GLY A1164      93.021 135.472  35.389  1.00 81.16           H  
ATOM   2426  HA2 GLY A1164      93.833 135.512  36.929  1.00 81.16           H  
ATOM   2427  N   ALA A1165      91.176 133.540  36.701  1.00 72.09           N  
ANISOU 2427  N   ALA A1165    12435   8468   6488   2325   -729   -512
ATOM   2428  CA  ALA A1165      89.829 133.208  37.162  1.00 78.26           C  
ANISOU 2428  CA  ALA A1165    13045   9400   7291   2407   -596   -605
ATOM   2429  C   ALA A1165      89.791 132.152  38.279  1.00 89.06           C  
ANISOU 2429  C   ALA A1165    14449  10782   8608   2281   -441   -691
ATOM   2430  O   ALA A1165      88.731 131.998  38.882  1.00103.76           O  
ANISOU 2430  O   ALA A1165    16228  12712  10485   2364   -292   -771
ATOM   2431  CB  ALA A1165      89.041 132.646  35.966  1.00 77.00           C  
ANISOU 2431  CB  ALA A1165    12597   9487   7171   2401   -637   -589
ATOM   2432  H   ALA A1165      91.579 132.931  36.001  1.00 72.09           H  
ATOM   2433  HA  ALA A1165      89.319 134.103  37.522  1.00 78.26           H  
ATOM   2434  HB1 ALA A1165      88.005 132.436  36.233  1.00 77.00           H  
ATOM   2435  HB2 ALA A1165      89.021 133.359  35.142  1.00 77.00           H  
ATOM   2436  HB3 ALA A1165      89.478 131.719  35.591  1.00 77.00           H  
ATOM   2437  N   LEU A1166      90.899 131.447  38.573  1.00 81.34           N  
ANISOU 2437  N   LEU A1166    13583   9739   7583   2089   -462   -660
ATOM   2438  CA  LEU A1166      90.979 130.393  39.593  1.00 67.74           C  
ANISOU 2438  CA  LEU A1166    11890   8035   5813   1968   -323   -702
ATOM   2439  C   LEU A1166      92.188 130.589  40.515  1.00 62.90           C  
ANISOU 2439  C   LEU A1166    11547   7232   5119   1887   -374   -666
ATOM   2440  O   LEU A1166      91.993 130.716  41.722  1.00 75.06           O  
ANISOU 2440  O   LEU A1166    13223   8734   6563   1906   -283   -717
ATOM   2441  CB  LEU A1166      90.902 128.966  38.976  1.00 60.80           C  
ANISOU 2441  CB  LEU A1166    10822   7290   4990   1788   -277   -688
ATOM   2442  CG  LEU A1166      89.598 128.168  39.180  1.00 78.44           C  
ANISOU 2442  CG  LEU A1166    12803   9718   7283   1793   -124   -767
ATOM   2443  CD1 LEU A1166      89.259 127.913  40.657  1.00 80.85           C  
ANISOU 2443  CD1 LEU A1166    13176  10006   7539   1822     62   -810
ATOM   2444  CD2 LEU A1166      88.407 128.746  38.403  1.00 90.96           C  
ANISOU 2444  CD2 LEU A1166    14205  11428   8926   1955   -180   -800
ATOM   2445  H   LEU A1166      91.735 131.628  38.036  1.00 81.34           H  
ATOM   2446  HA  LEU A1166      90.124 130.510  40.258  1.00 67.74           H  
ATOM   2447  HB3 LEU A1166      91.721 128.354  39.359  1.00 60.80           H  
ATOM   2448  HB2 LEU A1166      91.070 129.009  37.903  1.00 60.80           H  
ATOM   2449  HG  LEU A1166      89.789 127.188  38.739  1.00 78.44           H  
ATOM   2450 HD11 LEU A1166      88.419 127.225  40.749  1.00 80.85           H  
ATOM   2451 HD12 LEU A1166      90.107 127.468  41.177  1.00 80.85           H  
ATOM   2452 HD13 LEU A1166      88.987 128.828  41.183  1.00 80.85           H  
ATOM   2453 HD21 LEU A1166      87.602 128.014  38.333  1.00 90.96           H  
ATOM   2454 HD22 LEU A1166      87.994 129.622  38.897  1.00 90.96           H  
ATOM   2455 HD23 LEU A1166      88.686 129.024  37.386  1.00 90.96           H  
ATOM   2456  N   VAL A1167      93.421 130.625  39.974  1.00 58.31           N  
ANISOU 2456  N   VAL A1167    11044   6536   4573   1793   -519   -575
ATOM   2457  CA  VAL A1167      94.664 130.730  40.758  1.00 57.41           C  
ANISOU 2457  CA  VAL A1167    11147   6250   4417   1689   -597   -522
ATOM   2458  C   VAL A1167      94.739 132.030  41.573  1.00 68.80           C  
ANISOU 2458  C   VAL A1167    12811   7554   5778   1810   -642   -588
ATOM   2459  O   VAL A1167      95.154 131.974  42.725  1.00 82.72           O  
ANISOU 2459  O   VAL A1167    14758   9237   7436   1746   -657   -605
ATOM   2460  CB  VAL A1167      95.916 130.559  39.853  1.00 56.08           C  
ANISOU 2460  CB  VAL A1167    10982   5975   4352   1576   -726   -406
ATOM   2461  CG1 VAL A1167      97.260 130.795  40.571  1.00 66.09           C  
ANISOU 2461  CG1 VAL A1167    12442   7056   5613   1471   -834   -338
ATOM   2462  CG2 VAL A1167      95.920 129.181  39.169  1.00 60.36           C  
ANISOU 2462  CG2 VAL A1167    11328   6637   4970   1441   -649   -370
ATOM   2463  H   VAL A1167      93.510 130.524  38.972  1.00 58.31           H  
ATOM   2464  HA  VAL A1167      94.659 129.906  41.475  1.00 57.41           H  
ATOM   2465  HB  VAL A1167      95.878 131.318  39.080  1.00 56.08           H  
ATOM   2466 HG11 VAL A1167      98.102 130.556  39.922  1.00 66.09           H  
ATOM   2467 HG12 VAL A1167      97.384 131.839  40.861  1.00 66.09           H  
ATOM   2468 HG13 VAL A1167      97.344 130.192  41.474  1.00 66.09           H  
ATOM   2469 HG21 VAL A1167      96.784 129.062  38.516  1.00 60.36           H  
ATOM   2470 HG22 VAL A1167      95.944 128.376  39.903  1.00 60.36           H  
ATOM   2471 HG23 VAL A1167      95.029 129.041  38.559  1.00 60.36           H  
ATOM   2472  N   ILE A1168      94.329 133.173  40.999  1.00 65.24           N  
ANISOU 2472  N   ILE A1168    12349   7067   5372   1981   -665   -626
ATOM   2473  CA  ILE A1168      94.347 134.477  41.659  1.00 62.47           C  
ANISOU 2473  CA  ILE A1168    12207   6550   4980   2100   -689   -706
ATOM   2474  C   ILE A1168      93.243 134.615  42.735  1.00 82.58           C  
ANISOU 2474  C   ILE A1168    14784   9169   7423   2204   -504   -843
ATOM   2475  O   ILE A1168      93.604 134.979  43.853  1.00107.22           O  
ANISOU 2475  O   ILE A1168    18137  12184  10417   2190   -487   -930
ATOM   2476  CB  ILE A1168      94.356 135.615  40.606  1.00 63.84           C  
ANISOU 2476  CB  ILE A1168    12356   6622   5278   2251   -768   -669
ATOM   2477  CG1 ILE A1168      95.719 135.612  39.872  1.00 76.91           C  
ANISOU 2477  CG1 ILE A1168    14043   8161   7020   2140   -931   -536
ATOM   2478  CG2 ILE A1168      94.068 136.990  41.234  1.00 64.03           C  
ANISOU 2478  CG2 ILE A1168    12569   6468   5294   2395   -741   -779
ATOM   2479  CD1 ILE A1168      95.891 136.703  38.813  1.00 90.31           C  
ANISOU 2479  CD1 ILE A1168    15734   9745   8835   2279  -1004   -466
ATOM   2480  H   ILE A1168      94.023 133.142  40.035  1.00 65.24           H  
ATOM   2481  HA  ILE A1168      95.295 134.551  42.194  1.00 62.47           H  
ATOM   2482  HB  ILE A1168      93.593 135.425  39.852  1.00 63.84           H  
ATOM   2483 HG13 ILE A1168      95.868 134.650  39.385  1.00 76.91           H  
ATOM   2484 HG12 ILE A1168      96.534 135.698  40.590  1.00 76.91           H  
ATOM   2485 HG21 ILE A1168      94.159 137.772  40.494  1.00 64.03           H  
ATOM   2486 HG22 ILE A1168      93.057 137.070  41.634  1.00 64.03           H  
ATOM   2487 HG23 ILE A1168      94.771 137.203  42.034  1.00 64.03           H  
ATOM   2488 HD11 ILE A1168      96.725 136.451  38.160  1.00 90.31           H  
ATOM   2489 HD12 ILE A1168      95.004 136.819  38.195  1.00 90.31           H  
ATOM   2490 HD13 ILE A1168      96.106 137.668  39.272  1.00 90.31           H  
ATOM   2491  N   PRO A1169      91.941 134.330  42.484  1.00 76.38           N  
ANISOU 2491  N   PRO A1169    13777   8559   6684   2302   -359   -871
ATOM   2492  CA  PRO A1169      90.912 134.202  43.533  1.00 77.70           C  
ANISOU 2492  CA  PRO A1169    13970   8783   6767   2390   -145   -994
ATOM   2493  C   PRO A1169      91.299 133.297  44.716  1.00 77.70           C  
ANISOU 2493  C   PRO A1169    14103   8824   6595   2234    -69  -1008
ATOM   2494  O   PRO A1169      91.142 133.712  45.860  1.00 78.68           O  
ANISOU 2494  O   PRO A1169    14429   8897   6569   2271     42  -1113
ATOM   2495  CB  PRO A1169      89.670 133.660  42.818  1.00 74.73           C  
ANISOU 2495  CB  PRO A1169    13271   8603   6520   2482    -35   -984
ATOM   2496  CG  PRO A1169      89.810 134.209  41.415  1.00 81.20           C  
ANISOU 2496  CG  PRO A1169    13965   9418   7469   2528   -209   -889
ATOM   2497  CD  PRO A1169      91.318 134.258  41.161  1.00 81.00           C  
ANISOU 2497  CD  PRO A1169    14086   9288   7402   2356   -382   -804
ATOM   2498  HA  PRO A1169      90.703 135.205  43.908  1.00 77.70           H  
ATOM   2499  HB3 PRO A1169      88.741 133.969  43.296  1.00 74.73           H  
ATOM   2500  HB2 PRO A1169      89.677 132.569  42.773  1.00 74.73           H  
ATOM   2501  HG3 PRO A1169      89.411 135.224  41.390  1.00 81.20           H  
ATOM   2502  HG2 PRO A1169      89.261 133.631  40.679  1.00 81.20           H  
ATOM   2503  HD2 PRO A1169      91.649 133.366  40.634  1.00 81.00           H  
ATOM   2504  HD3 PRO A1169      91.555 135.126  40.550  1.00 81.00           H  
ATOM   2505  N   LEU A1170      91.874 132.111  44.450  1.00 79.96           N  
ANISOU 2505  N   LEU A1170    14289   9197   6896   2060   -117   -901
ATOM   2506  CA  LEU A1170      92.378 131.191  45.471  1.00 70.93           C  
ANISOU 2506  CA  LEU A1170    13275   8074   5602   1911    -70   -869
ATOM   2507  C   LEU A1170      93.676 131.685  46.143  1.00 71.13           C  
ANISOU 2507  C   LEU A1170    13589   7931   5506   1827   -252   -852
ATOM   2508  O   LEU A1170      93.928 131.305  47.285  1.00 84.48           O  
ANISOU 2508  O   LEU A1170    15469   9623   7006   1753   -223   -862
ATOM   2509  CB  LEU A1170      92.630 129.807  44.834  1.00 72.35           C  
ANISOU 2509  CB  LEU A1170    13253   8358   5878   1753    -62   -748
ATOM   2510  CG  LEU A1170      91.360 129.037  44.399  1.00 72.96           C  
ANISOU 2510  CG  LEU A1170    13033   8611   6076   1792    112   -777
ATOM   2511  CD1 LEU A1170      91.752 127.719  43.714  1.00 66.95           C  
ANISOU 2511  CD1 LEU A1170    12094   7915   5427   1615    116   -679
ATOM   2512  CD2 LEU A1170      90.393 128.773  45.563  1.00 68.30           C  
ANISOU 2512  CD2 LEU A1170    12456   8102   5392   1870    356   -858
ATOM   2513  H   LEU A1170      91.981 131.830  43.483  1.00 79.96           H  
ATOM   2514  HA  LEU A1170      91.633 131.102  46.262  1.00 70.93           H  
ATOM   2515  HB3 LEU A1170      93.184 129.181  45.532  1.00 72.35           H  
ATOM   2516  HB2 LEU A1170      93.292 129.926  43.974  1.00 72.35           H  
ATOM   2517  HG  LEU A1170      90.813 129.633  43.670  1.00 72.96           H  
ATOM   2518 HD11 LEU A1170      90.872 127.151  43.412  1.00 66.95           H  
ATOM   2519 HD12 LEU A1170      92.348 127.905  42.820  1.00 66.95           H  
ATOM   2520 HD13 LEU A1170      92.341 127.087  44.379  1.00 66.95           H  
ATOM   2521 HD21 LEU A1170      89.587 128.102  45.265  1.00 68.30           H  
ATOM   2522 HD22 LEU A1170      90.912 128.322  46.406  1.00 68.30           H  
ATOM   2523 HD23 LEU A1170      89.926 129.692  45.912  1.00 68.30           H  
ATOM   2524  N   ALA A1171      94.463 132.559  45.488  1.00 62.97           N  
ANISOU 2524  N   ALA A1171    12592   6755   4579   1833   -445   -821
ATOM   2525  CA  ALA A1171      95.653 133.207  46.051  1.00 73.94           C  
ANISOU 2525  CA  ALA A1171    14235   7966   5891   1753   -632   -819
ATOM   2526  C   ALA A1171      95.304 134.416  46.939  1.00 95.90           C  
ANISOU 2526  C   ALA A1171    17262  10655   8521   1860   -581   -996
ATOM   2527  O   ALA A1171      96.159 134.864  47.703  1.00 89.52           O  
ANISOU 2527  O   ALA A1171    16701   9738   7575   1767   -708  -1034
ATOM   2528  CB  ALA A1171      96.570 133.709  44.928  1.00 62.47           C  
ANISOU 2528  CB  ALA A1171    12737   6372   4629   1733   -821   -734
ATOM   2529  H   ALA A1171      94.208 132.818  44.544  1.00 62.97           H  
ATOM   2530  HA  ALA A1171      96.211 132.475  46.631  1.00 73.94           H  
ATOM   2531  HB1 ALA A1171      97.470 134.168  45.338  1.00 62.47           H  
ATOM   2532  HB2 ALA A1171      96.902 132.886  44.297  1.00 62.47           H  
ATOM   2533  HB3 ALA A1171      96.090 134.455  44.299  1.00 62.47           H  
ATOM   2534  N   ILE A1172      94.060 134.918  46.882  1.00106.23           N  
ANISOU 2534  N   ILE A1172    18501  11998   9862   2048   -397  -1109
ATOM   2535  CA  ILE A1172      93.519 135.903  47.818  1.00 91.57           C  
ANISOU 2535  CA  ILE A1172    16873  10050   7870   2158   -282  -1297
ATOM   2536  C   ILE A1172      92.880 135.152  49.004  1.00 77.86           C  
ANISOU 2536  C   ILE A1172    15233   8452   5896   2123    -83  -1361
ATOM   2537  O   ILE A1172      93.029 135.603  50.139  1.00 77.03           O  
ANISOU 2537  O   ILE A1172    15421   8284   5563   2093    -59  -1487
ATOM   2538  CB  ILE A1172      92.488 136.812  47.085  1.00 88.44           C  
ANISOU 2538  CB  ILE A1172    16346   9604   7654   2390   -155  -1371
ATOM   2539  CG1 ILE A1172      93.200 137.683  46.017  1.00 86.90           C  
ANISOU 2539  CG1 ILE A1172    16107   9248   7662   2426   -353  -1294
ATOM   2540  CG2 ILE A1172      91.685 137.716  48.050  1.00 82.75           C  
ANISOU 2540  CG2 ILE A1172    15837   8784   6818   2517     36  -1580
ATOM   2541  CD1 ILE A1172      92.259 138.302  44.975  1.00 91.92           C  
ANISOU 2541  CD1 ILE A1172    16600   9832   8492   2661   -254  -1319
ATOM   2542  H   ILE A1172      93.424 134.533  46.196  1.00106.23           H  
ATOM   2543  HA  ILE A1172      94.318 136.536  48.209  1.00 91.57           H  
ATOM   2544  HB  ILE A1172      91.773 136.169  46.570  1.00 88.44           H  
ATOM   2545 HG13 ILE A1172      93.933 137.090  45.471  1.00 86.90           H  
ATOM   2546 HG12 ILE A1172      93.774 138.472  46.505  1.00 86.90           H  
ATOM   2547 HG21 ILE A1172      91.017 138.389  47.514  1.00 82.75           H  
ATOM   2548 HG22 ILE A1172      91.051 137.138  48.724  1.00 82.75           H  
ATOM   2549 HG23 ILE A1172      92.349 138.328  48.661  1.00 82.75           H  
ATOM   2550 HD11 ILE A1172      92.831 138.833  44.214  1.00 91.92           H  
ATOM   2551 HD12 ILE A1172      91.675 137.534  44.467  1.00 91.92           H  
ATOM   2552 HD13 ILE A1172      91.567 139.016  45.420  1.00 91.92           H  
ATOM   2553  N   LEU A1173      92.216 134.002  48.773  1.00 83.34           N  
ANISOU 2553  N   LEU A1173    15694   9337   6635   2117     67  -1276
ATOM   2554  CA  LEU A1173      91.592 133.202  49.831  1.00 95.08           C  
ANISOU 2554  CA  LEU A1173    17254  10955   7917   2088    286  -1308
ATOM   2555  C   LEU A1173      92.611 132.420  50.687  1.00 99.89           C  
ANISOU 2555  C   LEU A1173    18043  11592   8316   1881    153  -1203
ATOM   2556  O   LEU A1173      92.304 132.138  51.843  1.00 98.42           O  
ANISOU 2556  O   LEU A1173    18036  11481   7880   1848    295  -1238
ATOM   2557  CB  LEU A1173      90.549 132.225  49.245  1.00100.16           C  
ANISOU 2557  CB  LEU A1173    17567  11774   8714   2137    490  -1246
ATOM   2558  CG  LEU A1173      89.310 132.885  48.588  1.00105.95           C  
ANISOU 2558  CG  LEU A1173    18074  12512   9670   2342    609  -1321
ATOM   2559  CD1 LEU A1173      88.311 131.811  48.134  1.00103.48           C  
ANISOU 2559  CD1 LEU A1173    17449  12384   9484   2369    823  -1282
ATOM   2560  CD2 LEU A1173      88.603 133.922  49.475  1.00106.73           C  
ANISOU 2560  CD2 LEU A1173    18375  12484   9692   2509    751  -1503
ATOM   2561  H   LEU A1173      92.114 133.683  47.819  1.00 83.34           H  
ATOM   2562  HA  LEU A1173      91.072 133.876  50.504  1.00 95.08           H  
ATOM   2563  HB3 LEU A1173      90.193 131.573  50.044  1.00100.16           H  
ATOM   2564  HB2 LEU A1173      91.034 131.567  48.523  1.00100.16           H  
ATOM   2565  HG  LEU A1173      89.631 133.418  47.701  1.00105.95           H  
ATOM   2566 HD11 LEU A1173      87.469 132.254  47.601  1.00103.48           H  
ATOM   2567 HD12 LEU A1173      88.783 131.096  47.461  1.00103.48           H  
ATOM   2568 HD13 LEU A1173      87.912 131.256  48.983  1.00103.48           H  
ATOM   2569 HD21 LEU A1173      87.698 134.294  48.995  1.00106.73           H  
ATOM   2570 HD22 LEU A1173      88.314 133.490  50.433  1.00106.73           H  
ATOM   2571 HD23 LEU A1173      89.233 134.791  49.664  1.00106.73           H  
ATOM   2572  N   ILE A1174      93.825 132.124  50.183  1.00105.80           N  
ANISOU 2572  N   ILE A1174    18747  12286   9168   1746   -108  -1059
ATOM   2573  CA  ILE A1174      94.922 131.541  50.973  1.00103.04           C  
ANISOU 2573  CA  ILE A1174    18570  11935   8646   1558   -276   -945
ATOM   2574  C   ILE A1174      95.625 132.629  51.822  1.00 97.93           C  
ANISOU 2574  C   ILE A1174    18263  11151   7796   1524   -446  -1069
ATOM   2575  O   ILE A1174      96.201 132.306  52.860  1.00 88.38           O  
ANISOU 2575  O   ILE A1174    17262   9972   6346   1388   -555  -1021
ATOM   2576  CB  ILE A1174      95.938 130.840  50.014  1.00105.71           C  
ANISOU 2576  CB  ILE A1174    18715  12244   9205   1426   -474   -741
ATOM   2577  CG1 ILE A1174      96.791 129.782  50.746  1.00 96.33           C  
ANISOU 2577  CG1 ILE A1174    17634  11085   7883   1243   -605   -573
ATOM   2578  CG2 ILE A1174      96.837 131.817  49.234  1.00119.75           C  
ANISOU 2578  CG2 ILE A1174    20503  13844  11153   1439   -693   -762
ATOM   2579  CD1 ILE A1174      97.727 128.974  49.835  1.00 95.74           C  
ANISOU 2579  CD1 ILE A1174    17392  10936   8048   1113   -801   -376
ATOM   2580  H   ILE A1174      94.011 132.342  49.214  1.00105.80           H  
ATOM   2581  HA  ILE A1174      94.504 130.792  51.648  1.00103.04           H  
ATOM   2582  HB  ILE A1174      95.347 130.292  49.279  1.00105.71           H  
ATOM   2583 HG13 ILE A1174      96.118 129.080  51.239  1.00 96.33           H  
ATOM   2584 HG12 ILE A1174      97.383 130.247  51.535  1.00 96.33           H  
ATOM   2585 HG21 ILE A1174      97.300 131.338  48.372  1.00119.75           H  
ATOM   2586 HG22 ILE A1174      96.250 132.653  48.875  1.00119.75           H  
ATOM   2587 HG23 ILE A1174      97.638 132.222  49.854  1.00119.75           H  
ATOM   2588 HD11 ILE A1174      98.201 128.167  50.393  1.00 95.74           H  
ATOM   2589 HD12 ILE A1174      97.179 128.523  49.007  1.00 95.74           H  
ATOM   2590 HD13 ILE A1174      98.521 129.594  49.419  1.00 95.74           H  
ATOM   2591  N   ASN A1175      95.570 133.905  51.393  1.00103.69           N  
ANISOU 2591  N   ASN A1175    19054  11729   8615   1641   -473  -1228
ATOM   2592  CA  ASN A1175      96.232 135.042  52.035  1.00 98.16           C  
ANISOU 2592  CA  ASN A1175    18673  10871   7754   1599   -628  -1379
ATOM   2593  C   ASN A1175      95.420 135.551  53.239  1.00102.03           C  
ANISOU 2593  C   ASN A1175    19376  11399   7993   1662   -401  -1577
ATOM   2594  O   ASN A1175      96.023 135.826  54.277  1.00118.60           O  
ANISOU 2594  O   ASN A1175    21666  13484   9914   1526   -501  -1624
ATOM   2595  CB  ASN A1175      96.391 136.161  50.981  1.00103.79           C  
ANISOU 2595  CB  ASN A1175    19339  11374   8724   1686   -738  -1445
ATOM   2596  CG  ASN A1175      97.123 137.404  51.497  1.00 98.51           C  
ANISOU 2596  CG  ASN A1175    18984  10509   7934   1634   -891  -1622
ATOM   2597  OD1 ASN A1175      96.485 138.415  51.779  1.00 89.94           O  
ANISOU 2597  OD1 ASN A1175    18041   9350   6780   1741   -726  -1830
ATOM   2598  ND2 ASN A1175      98.453 137.346  51.594  1.00 98.52           N  
ANISOU 2598  ND2 ASN A1175    19049  10420   7966   1457  -1197  -1529
ATOM   2599  H   ASN A1175      95.059 134.093  50.543  1.00103.69           H  
ATOM   2600  HA  ASN A1175      97.220 134.731  52.378  1.00 98.16           H  
ATOM   2601  HB3 ASN A1175      95.423 136.471  50.590  1.00103.79           H  
ATOM   2602  HB2 ASN A1175      96.949 135.769  50.130  1.00103.79           H  
ATOM   2603 HD22 ASN A1175      98.968 138.151  51.920  1.00 98.52           H  
ATOM   2604 HD21 ASN A1175      98.943 136.502  51.334  1.00 98.52           H  
ATOM   2605  N   ILE A1176      94.080 135.642  53.139  1.00 95.72           N  
ANISOU 2605  N   ILE A1176    18488  10654   7228   1853    -90  -1677
ATOM   2606  CA  ILE A1176      93.205 135.973  54.275  1.00105.31           C  
ANISOU 2606  CA  ILE A1176    19829  11916   8269   1899    176  -1831
ATOM   2607  C   ILE A1176      93.161 134.826  55.313  1.00115.93           C  
ANISOU 2607  C   ILE A1176    21211  13464   9373   1764    255  -1714
ATOM   2608  O   ILE A1176      92.887 135.084  56.484  1.00121.18           O  
ANISOU 2608  O   ILE A1176    22046  14175   9823   1727    393  -1815
ATOM   2609  CB  ILE A1176      91.780 136.361  53.785  1.00103.36           C  
ANISOU 2609  CB  ILE A1176    19449  11662   8163   2152    503  -1952
ATOM   2610  CG1 ILE A1176      90.992 135.179  53.177  1.00109.90           C  
ANISOU 2610  CG1 ILE A1176    19970  12671   9116   2199    637  -1791
ATOM   2611  CG2 ILE A1176      91.833 137.588  52.851  1.00 89.76           C  
ANISOU 2611  CG2 ILE A1176    17700   9725   6680   2303    422  -2049
ATOM   2612  CD1 ILE A1176      89.594 135.530  52.655  1.00110.99           C  
ANISOU 2612  CD1 ILE A1176    19876  12830   9466   2421    935  -1866
ATOM   2613  H   ILE A1176      93.641 135.426  52.254  1.00 95.72           H  
ATOM   2614  HA  ILE A1176      93.629 136.843  54.781  1.00105.31           H  
ATOM   2615  HB  ILE A1176      91.223 136.680  54.668  1.00103.36           H  
ATOM   2616 HG13 ILE A1176      90.863 134.403  53.929  1.00109.90           H  
ATOM   2617 HG12 ILE A1176      91.584 134.734  52.384  1.00109.90           H  
ATOM   2618 HG21 ILE A1176      90.839 137.994  52.663  1.00 89.76           H  
ATOM   2619 HG22 ILE A1176      92.423 138.391  53.294  1.00 89.76           H  
ATOM   2620 HG23 ILE A1176      92.279 137.349  51.887  1.00 89.76           H  
ATOM   2621 HD11 ILE A1176      89.054 134.626  52.377  1.00110.99           H  
ATOM   2622 HD12 ILE A1176      89.007 136.045  53.415  1.00110.99           H  
ATOM   2623 HD13 ILE A1176      89.644 136.167  51.772  1.00110.99           H  
ATOM   2624  N   GLY A1177      93.493 133.592  54.886  1.00116.44           N  
ANISOU 2624  N   GLY A1177    21127  13644   9469   1691    182  -1499
ATOM   2625  CA  GLY A1177      93.766 132.413  55.702  1.00115.08           C  
ANISOU 2625  CA  GLY A1177    20996  13635   9095   1545    199  -1338
ATOM   2626  C   GLY A1177      92.610 131.965  56.605  1.00116.19           C  
ANISOU 2626  C   GLY A1177    21171  13913   9065   1611    564  -1393
ATOM   2627  O   GLY A1177      92.714 132.144  57.820  1.00108.61           O  
ANISOU 2627  O   GLY A1177    20414  12984   7870   1552    620  -1477
ATOM   2628  H   GLY A1177      93.690 133.495  53.900  1.00116.44           H  
ATOM   2629  HA3 GLY A1177      94.642 132.617  56.320  1.00115.08           H  
ATOM   2630  HA2 GLY A1177      94.057 131.592  55.046  1.00115.08           H  
ATOM   2631  N   PRO A1178      91.532 131.367  56.052  1.00122.31           N  
ANISOU 2631  N   PRO A1178    21746  14775   9953   1731    826  -1353
ATOM   2632  CA  PRO A1178      90.431 130.805  56.839  1.00130.91           C  
ANISOU 2632  CA  PRO A1178    22839  15999  10902   1776   1190  -1359
ATOM   2633  C   PRO A1178      90.838 129.445  57.432  1.00124.40           C  
ANISOU 2633  C   PRO A1178    22026  15317   9922   1623   1178  -1117
ATOM   2634  O   PRO A1178      91.620 128.706  56.831  1.00139.56           O  
ANISOU 2634  O   PRO A1178    23873  17238  11913   1517    946   -931
ATOM   2635  CB  PRO A1178      89.287 130.640  55.827  1.00129.15           C  
ANISOU 2635  CB  PRO A1178    22337  15791  10942   1966   1450  -1410
ATOM   2636  CG  PRO A1178      89.989 130.396  54.499  1.00103.95           C  
ANISOU 2636  CG  PRO A1178    18868  12559   8071   1912   1166  -1280
ATOM   2637  CD  PRO A1178      91.292 131.188  54.619  1.00102.45           C  
ANISOU 2637  CD  PRO A1178    18915  12233   7779   1824    811  -1307
ATOM   2638  HA  PRO A1178      90.132 131.485  57.639  1.00130.91           H  
ATOM   2639  HB3 PRO A1178      88.718 131.569  55.771  1.00129.15           H  
ATOM   2640  HB2 PRO A1178      88.585 129.845  56.082  1.00129.15           H  
ATOM   2641  HG3 PRO A1178      89.391 130.697  53.638  1.00103.95           H  
ATOM   2642  HG2 PRO A1178      90.216 129.335  54.391  1.00103.95           H  
ATOM   2643  HD2 PRO A1178      92.114 130.666  54.128  1.00102.45           H  
ATOM   2644  HD3 PRO A1178      91.174 132.167  54.158  1.00102.45           H  
ATOM   2645  N   GLN A1179      90.280 129.113  58.605  1.00102.08           N  
ANISOU 2645  N   GLN A1179    19293  12602   6890   1615   1447  -1109
ATOM   2646  CA  GLN A1179      90.482 127.829  59.269  1.00106.33           C  
ANISOU 2646  CA  GLN A1179    19851  13277   7271   1489   1487   -861
ATOM   2647  C   GLN A1179      89.590 126.785  58.586  1.00 94.81           C  
ANISOU 2647  C   GLN A1179    18140  11881   6001   1569   1774   -754
ATOM   2648  O   GLN A1179      88.369 126.787  58.749  1.00101.39           O  
ANISOU 2648  O   GLN A1179    18891  12761   6871   1690   2151   -842
ATOM   2649  CB  GLN A1179      90.096 127.958  60.759  1.00118.83           C  
ANISOU 2649  CB  GLN A1179    21656  14957   8537   1443   1655   -891
ATOM   2650  CG  GLN A1179      91.096 128.786  61.596  1.00124.62           C  
ANISOU 2650  CG  GLN A1179    22650  15655   9046   1327   1356   -985
ATOM   2651  CD  GLN A1179      92.480 128.140  61.741  1.00125.05           C  
ANISOU 2651  CD  GLN A1179    22763  15759   8991   1138    992   -742
ATOM   2652  OE1 GLN A1179      92.616 126.919  61.737  1.00125.96           O  
ANISOU 2652  OE1 GLN A1179    22781  15963   9114   1084   1027   -480
ATOM   2653  NE2 GLN A1179      93.520 128.966  61.868  1.00125.54           N  
ANISOU 2653  NE2 GLN A1179    22974  15754   8973   1036    650   -819
ATOM   2654  H   GLN A1179      89.639 129.762  59.037  1.00102.08           H  
ATOM   2655  HA  GLN A1179      91.525 127.528  59.184  1.00106.33           H  
ATOM   2656  HB3 GLN A1179      90.004 126.966  61.204  1.00118.83           H  
ATOM   2657  HB2 GLN A1179      89.106 128.408  60.847  1.00118.83           H  
ATOM   2658  HG3 GLN A1179      90.691 128.923  62.599  1.00124.62           H  
ATOM   2659  HG2 GLN A1179      91.199 129.784  61.168  1.00124.62           H  
ATOM   2660 HE22 GLN A1179      94.448 128.581  61.973  1.00125.54           H  
ATOM   2661 HE21 GLN A1179      93.377 129.965  61.867  1.00125.54           H  
ATOM   2662  N   THR A1180      90.231 125.915  57.797  1.00 87.53           N  
ANISOU 2662  N   THR A1180    16972  10949   5335   1471   1580   -555
ATOM   2663  CA  THR A1180      89.627 124.849  57.003  1.00 92.39           C  
ANISOU 2663  CA  THR A1180    17188  11609   6306   1477   1776   -442
ATOM   2664  C   THR A1180      90.376 123.537  57.268  1.00 83.01           C  
ANISOU 2664  C   THR A1180    15943  10465   5130   1315   1708   -143
ATOM   2665  O   THR A1180      91.451 123.531  57.871  1.00 80.71           O  
ANISOU 2665  O   THR A1180    15890  10170   4605   1205   1467     -9
ATOM   2666  CB  THR A1180      89.569 125.245  55.502  1.00104.61           C  
ANISOU 2666  CB  THR A1180    18415  13078   8253   1526   1635   -524
ATOM   2667  OG1 THR A1180      90.865 125.320  54.931  1.00108.39           O  
ANISOU 2667  OG1 THR A1180    18947  13467   8769   1424   1250   -451
ATOM   2668  CG2 THR A1180      88.806 126.546  55.212  1.00106.75           C  
ANISOU 2668  CG2 THR A1180    18693  13305   8564   1708   1736   -783
ATOM   2669  H   THR A1180      91.237 125.998  57.732  1.00 87.53           H  
ATOM   2670  HA  THR A1180      88.604 124.686  57.346  1.00 92.39           H  
ATOM   2671  HB  THR A1180      89.042 124.452  54.972  1.00104.61           H  
ATOM   2672  HG1 THR A1180      91.300 124.491  55.062  1.00108.39           H  
ATOM   2673 HG21 THR A1180      88.716 126.716  54.139  1.00106.75           H  
ATOM   2674 HG22 THR A1180      87.800 126.511  55.629  1.00106.75           H  
ATOM   2675 HG23 THR A1180      89.313 127.410  55.639  1.00106.75           H  
ATOM   2676  N   TYR A1181      89.810 122.423  56.779  1.00 84.47           N  
ANISOU 2676  N   TYR A1181    15795  10682   5616   1297   1920    -36
ATOM   2677  CA  TYR A1181      90.396 121.081  56.824  1.00 80.20           C  
ANISOU 2677  CA  TYR A1181    15156  10154   5162   1153   1902    252
ATOM   2678  C   TYR A1181      91.700 121.003  56.007  1.00 83.12           C  
ANISOU 2678  C   TYR A1181    15481  10424   5675   1044   1514    360
ATOM   2679  O   TYR A1181      92.002 121.886  55.200  1.00 92.00           O  
ANISOU 2679  O   TYR A1181    16614  11474   6866   1077   1281    210
ATOM   2680  CB  TYR A1181      89.356 120.074  56.280  1.00 88.91           C  
ANISOU 2680  CB  TYR A1181    15877  11276   6627   1148   2201    302
ATOM   2681  CG  TYR A1181      88.085 119.854  57.096  1.00102.00           C  
ANISOU 2681  CG  TYR A1181    17544  13025   8187   1225   2623    278
ATOM   2682  CD1 TYR A1181      87.030 119.111  56.527  1.00107.33           C  
ANISOU 2682  CD1 TYR A1181    17864  13714   9202   1221   2916    297
ATOM   2683  CD2 TYR A1181      87.938 120.346  58.413  1.00109.15           C  
ANISOU 2683  CD2 TYR A1181    18810  13994   8666   1293   2742    227
ATOM   2684  CE1 TYR A1181      85.866 118.828  57.268  1.00112.01           C  
ANISOU 2684  CE1 TYR A1181    18441  14376   9744   1290   3322    286
ATOM   2685  CE2 TYR A1181      86.771 120.078  59.153  1.00113.07           C  
ANISOU 2685  CE2 TYR A1181    19316  14565   9081   1367   3164    209
ATOM   2686  CZ  TYR A1181      85.738 119.309  58.585  1.00115.06           C  
ANISOU 2686  CZ  TYR A1181    19190  14822   9706   1369   3456    249
ATOM   2687  OH  TYR A1181      84.615 119.036  59.310  1.00123.56           O  
ANISOU 2687  OH  TYR A1181    20252  15958  10736   1441   3895    241
ATOM   2688  H   TYR A1181      88.931 122.512  56.292  1.00 84.47           H  
ATOM   2689  HA  TYR A1181      90.653 120.834  57.855  1.00 80.20           H  
ATOM   2690  HB3 TYR A1181      89.822 119.093  56.173  1.00 88.91           H  
ATOM   2691  HB2 TYR A1181      89.063 120.369  55.272  1.00 88.91           H  
ATOM   2692  HD1 TYR A1181      87.110 118.752  55.514  1.00107.33           H  
ATOM   2693  HD2 TYR A1181      88.714 120.933  58.876  1.00109.15           H  
ATOM   2694  HE1 TYR A1181      85.074 118.247  56.819  1.00112.01           H  
ATOM   2695  HE2 TYR A1181      86.675 120.455  60.160  1.00113.07           H  
ATOM   2696  HH  TYR A1181      83.988 118.508  58.839  1.00123.56           H  
ATOM   2697  N   PHE A1182      92.492 119.944  56.233  1.00 82.77           N  
ANISOU 2697  N   PHE A1182    15378  10366   5703    916   1466    639
ATOM   2698  CA  PHE A1182      93.782 119.750  55.575  1.00 89.32           C  
ANISOU 2698  CA  PHE A1182    16140  11087   6710    811   1134    769
ATOM   2699  C   PHE A1182      93.628 119.493  54.064  1.00110.13           C  
ANISOU 2699  C   PHE A1182    18427  13640   9779    807   1137    675
ATOM   2700  O   PHE A1182      94.349 120.103  53.273  1.00111.50           O  
ANISOU 2700  O   PHE A1182    18582  13728  10054    802    884    592
ATOM   2701  CB  PHE A1182      94.519 118.571  56.240  1.00 82.76           C  
ANISOU 2701  CB  PHE A1182    15321  10252   5873    688   1104   1115
ATOM   2702  CG  PHE A1182      95.897 118.317  55.662  1.00 82.72           C  
ANISOU 2702  CG  PHE A1182    15207  10117   6105    582    800   1276
ATOM   2703  CD1 PHE A1182      96.994 119.089  56.093  1.00 79.23           C  
ANISOU 2703  CD1 PHE A1182    14992   9644   5469    539    438   1320
ATOM   2704  CD2 PHE A1182      96.075 117.343  54.657  1.00 90.88           C  
ANISOU 2704  CD2 PHE A1182    15907  11050   7573    519    888   1371
ATOM   2705  CE1 PHE A1182      98.265 118.890  55.523  1.00 78.64           C  
ANISOU 2705  CE1 PHE A1182    14793   9437   5649    445    176   1478
ATOM   2706  CE2 PHE A1182      97.346 117.146  54.089  1.00 81.99           C  
ANISOU 2706  CE2 PHE A1182    14679   9789   6687    428    647   1515
ATOM   2707  CZ  PHE A1182      98.439 117.923  54.516  1.00 78.02           C  
ANISOU 2707  CZ  PHE A1182    14384   9253   6007    396    294   1580
ATOM   2708  H   PHE A1182      92.215 119.262  56.927  1.00 82.77           H  
ATOM   2709  HA  PHE A1182      94.377 120.654  55.714  1.00 89.32           H  
ATOM   2710  HB3 PHE A1182      93.935 117.657  56.146  1.00 82.76           H  
ATOM   2711  HB2 PHE A1182      94.620 118.754  57.310  1.00 82.76           H  
ATOM   2712  HD1 PHE A1182      96.855 119.843  56.850  1.00 79.23           H  
ATOM   2713  HD2 PHE A1182      95.240 116.748  54.317  1.00 90.88           H  
ATOM   2714  HE1 PHE A1182      99.107 119.481  55.851  1.00 78.64           H  
ATOM   2715  HE2 PHE A1182      97.484 116.387  53.335  1.00 81.99           H  
ATOM   2716  HZ  PHE A1182      99.417 117.771  54.087  1.00 78.02           H  
ATOM   2717  N   HIS A1183      92.697 118.607  53.667  1.00126.37           N  
ANISOU 2717  N   HIS A1183    20207  15721  12088    800   1426    685
ATOM   2718  CA  HIS A1183      92.506 118.195  52.274  1.00127.69           C  
ANISOU 2718  CA  HIS A1183    20048  15823  12644    767   1426    598
ATOM   2719  C   HIS A1183      91.895 119.300  51.397  1.00120.79           C  
ANISOU 2719  C   HIS A1183    19140  14969  11787    881   1344    322
ATOM   2720  O   HIS A1183      92.186 119.336  50.204  1.00139.80           O  
ANISOU 2720  O   HIS A1183    21396  17313  14409    853   1195    256
ATOM   2721  CB  HIS A1183      91.614 116.937  52.201  1.00138.81           C  
ANISOU 2721  CB  HIS A1183    21174  17257  14309    723   1757    640
ATOM   2722  CG  HIS A1183      90.199 117.082  52.709  1.00146.51           C  
ANISOU 2722  CG  HIS A1183    22132  18347  15188    830   2045    507
ATOM   2723  ND1 HIS A1183      89.818 116.712  53.986  1.00149.14           N  
ANISOU 2723  ND1 HIS A1183    22602  18742  15320    844   2279    639
ATOM   2724  CD2 HIS A1183      89.058 117.572  52.112  1.00143.64           C  
ANISOU 2724  CD2 HIS A1183    21616  18044  14915    930   2145    267
ATOM   2725  CE1 HIS A1183      88.510 116.949  54.090  1.00143.82           C  
ANISOU 2725  CE1 HIS A1183    21862  18152  14632    949   2534    475
ATOM   2726  NE2 HIS A1183      87.984 117.492  52.999  1.00140.68           N  
ANISOU 2726  NE2 HIS A1183    21277  17754  14423   1005   2448    252
ATOM   2727  H   HIS A1183      92.132 118.153  54.370  1.00126.37           H  
ATOM   2728  HA  HIS A1183      93.483 117.941  51.860  1.00127.69           H  
ATOM   2729  HB3 HIS A1183      92.093 116.117  52.737  1.00138.81           H  
ATOM   2730  HB2 HIS A1183      91.553 116.607  51.162  1.00138.81           H  
ATOM   2731  HD1 HIS A1183      90.386 116.265  54.699  1.00149.14           H  
ATOM   2732  HD2 HIS A1183      88.927 117.974  51.117  1.00143.64           H  
ATOM   2733  HE1 HIS A1183      87.939 116.711  54.976  1.00143.82           H  
ATOM   2734  N   THR A1184      91.093 120.215  51.973  1.00 94.90           N  
ANISOU 2734  N   THR A1184    16000  11770   8288   1013   1454    168
ATOM   2735  CA  THR A1184      90.534 121.371  51.267  1.00 81.74           C  
ANISOU 2735  CA  THR A1184    14306  10105   6646   1138   1372    -66
ATOM   2736  C   THR A1184      91.628 122.389  50.902  1.00 84.66           C  
ANISOU 2736  C   THR A1184    14841  10374   6951   1128   1027    -84
ATOM   2737  O   THR A1184      91.487 123.083  49.900  1.00 99.28           O  
ANISOU 2737  O   THR A1184    16580  12190   8952   1179    905   -204
ATOM   2738  CB  THR A1184      89.422 122.048  52.108  1.00 80.14           C  
ANISOU 2738  CB  THR A1184    14252   9975   6223   1286   1570   -211
ATOM   2739  OG1 THR A1184      89.908 122.574  53.324  1.00 97.53           O  
ANISOU 2739  OG1 THR A1184    16812  12179   8066   1269   1535   -136
ATOM   2740  CG2 THR A1184      88.231 121.128  52.403  1.00 79.76           C  
ANISOU 2740  CG2 THR A1184    13969  10016   6318   1311   1928   -219
ATOM   2741  H   THR A1184      90.893 120.135  52.960  1.00 94.90           H  
ATOM   2742  HA  THR A1184      90.086 121.016  50.338  1.00 81.74           H  
ATOM   2743  HB  THR A1184      89.037 122.895  51.538  1.00 80.14           H  
ATOM   2744  HG1 THR A1184      90.544 123.247  53.131  1.00 97.53           H  
ATOM   2745 HG21 THR A1184      87.438 121.666  52.924  1.00 79.76           H  
ATOM   2746 HG22 THR A1184      87.808 120.725  51.482  1.00 79.76           H  
ATOM   2747 HG23 THR A1184      88.522 120.285  53.028  1.00 79.76           H  
ATOM   2748  N   CYS A1185      92.731 122.442  51.668  1.00 68.71           N  
ANISOU 2748  N   CYS A1185    13080   8308   4719   1058    860     48
ATOM   2749  CA  CYS A1185      93.876 123.293  51.375  1.00 71.84           C  
ANISOU 2749  CA  CYS A1185    13611   8592   5092   1029    529     44
ATOM   2750  C   CYS A1185      94.789 122.686  50.288  1.00 79.57           C  
ANISOU 2750  C   CYS A1185    14360   9484   6390    930    401    146
ATOM   2751  O   CYS A1185      95.449 123.445  49.580  1.00 95.40           O  
ANISOU 2751  O   CYS A1185    16362  11399   8484    944    201     80
ATOM   2752  CB  CYS A1185      94.674 123.501  52.667  1.00 79.27           C  
ANISOU 2752  CB  CYS A1185    14863   9518   5738    959    362    165
ATOM   2753  SG  CYS A1185      95.836 124.882  52.546  1.00121.80           S  
ANISOU 2753  SG  CYS A1185    20496  14781  11003    971      6     49
ATOM   2754  H   CYS A1185      92.792 121.831  52.471  1.00 68.71           H  
ATOM   2755  HA  CYS A1185      93.508 124.261  51.031  1.00 71.84           H  
ATOM   2756  HB3 CYS A1185      95.205 122.588  52.930  1.00 79.27           H  
ATOM   2757  HB2 CYS A1185      94.003 123.711  53.501  1.00 79.27           H  
ATOM   2758  N   LEU A1186      94.781 121.352  50.092  1.00 78.87           N  
ANISOU 2758  N   LEU A1186    14081   9403   6484    828    534    304
ATOM   2759  CA  LEU A1186      95.426 120.698  48.948  1.00 76.76           C  
ANISOU 2759  CA  LEU A1186    13581   9046   6539    735    477    365
ATOM   2760  C   LEU A1186      94.611 120.899  47.662  1.00 80.62           C  
ANISOU 2760  C   LEU A1186    13867   9574   7191    801    545    161
ATOM   2761  O   LEU A1186      95.205 121.083  46.603  1.00 90.20           O  
ANISOU 2761  O   LEU A1186    15022  10715   8536    787    392    119
ATOM   2762  CB  LEU A1186      95.550 119.178  49.174  1.00 69.28           C  
ANISOU 2762  CB  LEU A1186    12472   8081   5770    617    649    562
ATOM   2763  CG  LEU A1186      96.589 118.742  50.219  1.00 67.67           C  
ANISOU 2763  CG  LEU A1186    12397   7807   5507    524    529    836
ATOM   2764  CD1 LEU A1186      96.485 117.228  50.437  1.00 69.22           C  
ANISOU 2764  CD1 LEU A1186    12388   7966   5947    424    743   1027
ATOM   2765  CD2 LEU A1186      98.024 119.111  49.809  1.00 66.40           C  
ANISOU 2765  CD2 LEU A1186    12285   7511   5432    473    228    899
ATOM   2766  H   LEU A1186      94.226 120.776  50.709  1.00 78.87           H  
ATOM   2767  HA  LEU A1186      96.414 121.130  48.789  1.00 76.76           H  
ATOM   2768  HB3 LEU A1186      95.821 118.699  48.232  1.00 69.28           H  
ATOM   2769  HB2 LEU A1186      94.577 118.767  49.440  1.00 69.28           H  
ATOM   2770  HG  LEU A1186      96.364 119.231  51.168  1.00 67.67           H  
ATOM   2771 HD11 LEU A1186      97.193 116.906  51.195  1.00 69.22           H  
ATOM   2772 HD12 LEU A1186      95.490 116.939  50.776  1.00 69.22           H  
ATOM   2773 HD13 LEU A1186      96.704 116.674  49.524  1.00 69.22           H  
ATOM   2774 HD21 LEU A1186      98.742 118.683  50.507  1.00 66.40           H  
ATOM   2775 HD22 LEU A1186      98.266 118.728  48.818  1.00 66.40           H  
ATOM   2776 HD23 LEU A1186      98.185 120.188  49.803  1.00 66.40           H  
ATOM   2777  N   MET A1187      93.269 120.921  47.754  1.00 71.29           N  
ANISOU 2777  N   MET A1187    12571   8512   6003    872    775     44
ATOM   2778  CA  MET A1187      92.356 121.220  46.645  1.00 69.71           C  
ANISOU 2778  CA  MET A1187    12167   8376   5943    939    815   -140
ATOM   2779  C   MET A1187      92.462 122.689  46.180  1.00 84.58           C  
ANISOU 2779  C   MET A1187    14182  10234   7721   1062    613   -259
ATOM   2780  O   MET A1187      92.170 122.977  45.020  1.00103.56           O  
ANISOU 2780  O   MET A1187    16441  12657  10250   1096    547   -357
ATOM   2781  CB  MET A1187      90.908 120.923  47.090  1.00 71.66           C  
ANISOU 2781  CB  MET A1187    12273   8752   6204   1004   1086   -231
ATOM   2782  CG  MET A1187      90.587 119.426  47.229  1.00101.07           C  
ANISOU 2782  CG  MET A1187    15827  12489  10087    879   1316   -122
ATOM   2783  SD  MET A1187      88.949 119.113  47.941  1.00120.90           S  
ANISOU 2783  SD  MET A1187    18140  15136  12659    949   1651   -227
ATOM   2784  CE  MET A1187      89.006 117.312  48.121  1.00114.01           C  
ANISOU 2784  CE  MET A1187    17088  14218  12012    769   1885    -60
ATOM   2785  H   MET A1187      92.853 120.746  48.659  1.00 71.29           H  
ATOM   2786  HA  MET A1187      92.610 120.580  45.797  1.00 69.71           H  
ATOM   2787  HB3 MET A1187      90.205 121.348  46.372  1.00 71.66           H  
ATOM   2788  HB2 MET A1187      90.703 121.425  48.034  1.00 71.66           H  
ATOM   2789  HG3 MET A1187      91.329 118.936  47.856  1.00101.07           H  
ATOM   2790  HG2 MET A1187      90.642 118.941  46.254  1.00101.07           H  
ATOM   2791  HE1 MET A1187      88.052 116.943  48.496  1.00114.01           H  
ATOM   2792  HE2 MET A1187      89.210 116.837  47.161  1.00114.01           H  
ATOM   2793  HE3 MET A1187      89.784 117.029  48.831  1.00114.01           H  
ATOM   2794  N   VAL A1188      92.923 123.597  47.061  1.00 75.22           N  
ANISOU 2794  N   VAL A1188    13275   9002   6303   1124    513   -252
ATOM   2795  CA  VAL A1188      93.230 125.002  46.778  1.00 73.52           C  
ANISOU 2795  CA  VAL A1188    13197   8716   6021   1223    314   -348
ATOM   2796  C   VAL A1188      94.665 125.157  46.221  1.00 84.17           C  
ANISOU 2796  C   VAL A1188    14583   9931   7468   1123     75   -245
ATOM   2797  O   VAL A1188      94.896 126.071  45.431  1.00100.06           O  
ANISOU 2797  O   VAL A1188    16579  11887   9552   1176    -59   -305
ATOM   2798  CB  VAL A1188      93.062 125.808  48.104  1.00 81.09           C  
ANISOU 2798  CB  VAL A1188    14446   9659   6706   1315    313   -415
ATOM   2799  CG1 VAL A1188      93.695 127.216  48.121  1.00 87.39           C  
ANISOU 2799  CG1 VAL A1188    15409  10337   7459   1389     94   -497
ATOM   2800  CG2 VAL A1188      91.575 125.939  48.482  1.00 69.94           C  
ANISOU 2800  CG2 VAL A1188    12976   8361   5236   1444    578   -539
ATOM   2801  H   VAL A1188      93.114 123.275  47.999  1.00 75.22           H  
ATOM   2802  HA  VAL A1188      92.534 125.390  46.032  1.00 73.52           H  
ATOM   2803  HB  VAL A1188      93.550 125.245  48.899  1.00 81.09           H  
ATOM   2804 HG11 VAL A1188      93.468 127.734  49.054  1.00 87.39           H  
ATOM   2805 HG12 VAL A1188      94.782 127.186  48.044  1.00 87.39           H  
ATOM   2806 HG13 VAL A1188      93.312 127.829  47.308  1.00 87.39           H  
ATOM   2807 HG21 VAL A1188      91.460 126.302  49.503  1.00 69.94           H  
ATOM   2808 HG22 VAL A1188      91.060 126.636  47.825  1.00 69.94           H  
ATOM   2809 HG23 VAL A1188      91.040 124.995  48.403  1.00 69.94           H  
ATOM   2810  N   ALA A1189      95.617 124.291  46.618  1.00 78.53           N  
ANISOU 2810  N   ALA A1189    13900   9158   6782    982     31    -72
ATOM   2811  CA  ALA A1189      97.038 124.391  46.263  1.00 85.82           C  
ANISOU 2811  CA  ALA A1189    14876   9932   7800    892   -196     41
ATOM   2812  C   ALA A1189      97.400 123.670  44.952  1.00 94.39           C  
ANISOU 2812  C   ALA A1189    15734  10973   9156    821   -182     68
ATOM   2813  O   ALA A1189      98.427 123.992  44.359  1.00 98.44           O  
ANISOU 2813  O   ALA A1189    16272  11368   9762    797   -346    100
ATOM   2814  CB  ALA A1189      97.862 123.726  47.379  1.00 65.74           C  
ANISOU 2814  CB  ALA A1189    12445   7339   5195    776   -265    239
ATOM   2815  H   ALA A1189      95.359 123.570  47.277  1.00 78.53           H  
ATOM   2816  HA  ALA A1189      97.331 125.440  46.181  1.00 85.82           H  
ATOM   2817  HB1 ALA A1189      98.932 123.793  47.177  1.00 65.74           H  
ATOM   2818  HB2 ALA A1189      97.692 124.218  48.337  1.00 65.74           H  
ATOM   2819  HB3 ALA A1189      97.612 122.672  47.497  1.00 65.74           H  
ATOM   2820  N   CYS A1190      96.583 122.705  44.498  1.00 78.68           N  
ANISOU 2820  N   CYS A1190    13528   9069   7297    777     20     49
ATOM   2821  CA  CYS A1190      96.839 121.890  43.310  1.00 76.18           C  
ANISOU 2821  CA  CYS A1190    13016   8705   7225    677     57     68
ATOM   2822  C   CYS A1190      96.582 122.539  41.929  1.00 96.52           C  
ANISOU 2822  C   CYS A1190    15529  11304   9839    737    -14    -66
ATOM   2823  O   CYS A1190      97.335 122.192  41.021  1.00104.06           O  
ANISOU 2823  O   CYS A1190    16437  12162  10937    660    -69    -23
ATOM   2824  CB  CYS A1190      96.027 120.584  43.406  1.00 91.37           C  
ANISOU 2824  CB  CYS A1190    14732  10707   9279    598    302     61
ATOM   2825  SG  CYS A1190      96.939 119.412  44.450  1.00103.61           S  
ANISOU 2825  SG  CYS A1190    16322  12199  10847    503    404    286
ATOM   2826  H   CYS A1190      95.766 122.478  45.049  1.00 78.68           H  
ATOM   2827  HA  CYS A1190      97.895 121.635  43.311  1.00 76.18           H  
ATOM   2828  HB3 CYS A1190      95.909 120.115  42.429  1.00 91.37           H  
ATOM   2829  HB2 CYS A1190      95.025 120.752  43.805  1.00 91.37           H  
ATOM   2830  HG  CYS A1190      96.863 120.144  45.566  1.00103.61           H  
ATOM   2831  N   PRO A1191      95.594 123.441  41.693  1.00 94.24           N  
ANISOU 2831  N   PRO A1191    15230  11139   9437    874     -5   -213
ATOM   2832  CA  PRO A1191      95.303 123.943  40.340  1.00 70.60           C  
ANISOU 2832  CA  PRO A1191    12153   8189   6482    927    -75   -308
ATOM   2833  C   PRO A1191      96.381 124.868  39.749  1.00 73.07           C  
ANISOU 2833  C   PRO A1191    12596   8356   6812    933   -260   -242
ATOM   2834  O   PRO A1191      96.548 124.868  38.532  1.00 98.28           O  
ANISOU 2834  O   PRO A1191    15708  11547  10085    897   -284   -257
ATOM   2835  CB  PRO A1191      93.934 124.630  40.438  1.00 60.33           C  
ANISOU 2835  CB  PRO A1191    10846   7018   5060   1100    -55   -431
ATOM   2836  CG  PRO A1191      93.795 125.019  41.898  1.00 61.96           C  
ANISOU 2836  CG  PRO A1191    11203   7203   5135   1145      2   -409
ATOM   2837  CD  PRO A1191      94.649 124.004  42.656  1.00 72.42           C  
ANISOU 2837  CD  PRO A1191    12501   8488   6527    987     95   -292
ATOM   2838  HA  PRO A1191      95.207 123.095  39.661  1.00 70.60           H  
ATOM   2839  HB3 PRO A1191      93.152 123.912  40.182  1.00 60.33           H  
ATOM   2840  HB2 PRO A1191      93.819 125.482  39.766  1.00 60.33           H  
ATOM   2841  HG3 PRO A1191      92.760 125.039  42.239  1.00 61.96           H  
ATOM   2842  HG2 PRO A1191      94.209 126.018  42.041  1.00 61.96           H  
ATOM   2843  HD2 PRO A1191      95.165 124.520  43.458  1.00 72.42           H  
ATOM   2844  HD3 PRO A1191      94.035 123.208  43.079  1.00 72.42           H  
ATOM   2845  N   VAL A1192      97.158 125.586  40.579  1.00 73.23           N  
ANISOU 2845  N   VAL A1192    12818   8251   6754    969   -387   -174
ATOM   2846  CA  VAL A1192      98.321 126.369  40.141  1.00 63.53           C  
ANISOU 2846  CA  VAL A1192    11697   6863   5579    966   -556   -106
ATOM   2847  C   VAL A1192      99.495 125.472  39.695  1.00 67.16           C  
ANISOU 2847  C   VAL A1192    12083   7207   6228    804   -542     20
ATOM   2848  O   VAL A1192     100.220 125.857  38.780  1.00 94.88           O  
ANISOU 2848  O   VAL A1192    15580  10631   9838    781   -591     52
ATOM   2849  CB  VAL A1192      98.742 127.360  41.261  1.00 74.67           C  
ANISOU 2849  CB  VAL A1192    13335   8163   6875   1024   -703    -87
ATOM   2850  CG1 VAL A1192      99.060 126.701  42.615  1.00 83.81           C  
ANISOU 2850  CG1 VAL A1192    14564   9314   7967    938   -685    -11
ATOM   2851  CG2 VAL A1192      99.882 128.303  40.827  1.00 54.40           C  
ANISOU 2851  CG2 VAL A1192    10857   5405   4408    998   -873     -6
ATOM   2852  H   VAL A1192      96.975 125.542  41.571  1.00 73.23           H  
ATOM   2853  HA  VAL A1192      98.017 126.957  39.273  1.00 63.53           H  
ATOM   2854  HB  VAL A1192      97.874 127.994  41.436  1.00 74.67           H  
ATOM   2855 HG11 VAL A1192      99.273 127.454  43.372  1.00 83.81           H  
ATOM   2856 HG12 VAL A1192      98.209 126.127  42.978  1.00 83.81           H  
ATOM   2857 HG13 VAL A1192      99.922 126.037  42.558  1.00 83.81           H  
ATOM   2858 HG21 VAL A1192     100.003 129.122  41.536  1.00 54.40           H  
ATOM   2859 HG22 VAL A1192     100.839 127.785  40.762  1.00 54.40           H  
ATOM   2860 HG23 VAL A1192      99.680 128.746  39.851  1.00 54.40           H  
ATOM   2861  N   LEU A1193      99.649 124.268  40.280  1.00 62.03           N  
ANISOU 2861  N   LEU A1193    11380   6543   5645    694   -454    106
ATOM   2862  CA  LEU A1193     100.654 123.275  39.885  1.00 72.83           C  
ANISOU 2862  CA  LEU A1193    12642   7791   7239    546   -396    226
ATOM   2863  C   LEU A1193     100.293 122.651  38.525  1.00 83.04           C  
ANISOU 2863  C   LEU A1193    13774   9149   8627    503   -255    127
ATOM   2864  O   LEU A1193     101.180 122.481  37.690  1.00 87.31           O  
ANISOU 2864  O   LEU A1193    14294   9584   9297    446   -257    164
ATOM   2865  CB  LEU A1193     100.746 122.136  40.932  1.00 71.90           C  
ANISOU 2865  CB  LEU A1193    12474   7661   7184    454   -302    344
ATOM   2866  CG  LEU A1193     101.053 122.571  42.382  1.00 68.45           C  
ANISOU 2866  CG  LEU A1193    12204   7198   6606    475   -437    450
ATOM   2867  CD1 LEU A1193     100.859 121.404  43.360  1.00 58.88           C  
ANISOU 2867  CD1 LEU A1193    10930   6046   5395    416   -292    541
ATOM   2868  CD2 LEU A1193     102.467 123.144  42.532  1.00 57.31           C  
ANISOU 2868  CD2 LEU A1193    10867   5596   5312    413   -633    613
ATOM   2869  H   LEU A1193      99.005 124.005  41.012  1.00 62.03           H  
ATOM   2870  HA  LEU A1193     101.624 123.768  39.795  1.00 72.83           H  
ATOM   2871  HB3 LEU A1193     101.510 121.423  40.617  1.00 71.90           H  
ATOM   2872  HB2 LEU A1193      99.813 121.573  40.933  1.00 71.90           H  
ATOM   2873  HG  LEU A1193     100.342 123.345  42.668  1.00 68.45           H  
ATOM   2874 HD11 LEU A1193     100.932 121.739  44.395  1.00 58.88           H  
ATOM   2875 HD12 LEU A1193      99.894 120.919  43.234  1.00 58.88           H  
ATOM   2876 HD13 LEU A1193     101.608 120.634  43.207  1.00 58.88           H  
ATOM   2877 HD21 LEU A1193     102.670 123.419  43.567  1.00 57.31           H  
ATOM   2878 HD22 LEU A1193     103.229 122.427  42.221  1.00 57.31           H  
ATOM   2879 HD23 LEU A1193     102.584 124.043  41.934  1.00 57.31           H  
ATOM   2880  N   ILE A1194      98.997 122.361  38.290  1.00 73.12           N  
ANISOU 2880  N   ILE A1194    12407   8073   7303    524   -128     -7
ATOM   2881  CA  ILE A1194      98.455 121.838  37.032  1.00 57.52           C  
ANISOU 2881  CA  ILE A1194    10278   6188   5388    465    -13   -130
ATOM   2882  C   ILE A1194      98.626 122.872  35.902  1.00 57.61           C  
ANISOU 2882  C   ILE A1194    10352   6208   5327    532   -132   -172
ATOM   2883  O   ILE A1194      99.211 122.551  34.872  1.00 81.13           O  
ANISOU 2883  O   ILE A1194    13300   9129   8398    445    -85   -172
ATOM   2884  CB  ILE A1194      96.960 121.410  37.203  1.00 57.51           C  
ANISOU 2884  CB  ILE A1194    10144   6391   5317    493     96   -274
ATOM   2885  CG1 ILE A1194      96.793 120.289  38.257  1.00 69.01           C  
ANISOU 2885  CG1 ILE A1194    11548   7827   6845    431    237   -208
ATOM   2886  CG2 ILE A1194      96.306 120.967  35.872  1.00 62.27           C  
ANISOU 2886  CG2 ILE A1194    10587   7100   5975    406    187   -417
ATOM   2887  CD1 ILE A1194      95.345 120.020  38.691  1.00 86.76           C  
ANISOU 2887  CD1 ILE A1194    13647  10254   9064    450    373   -338
ATOM   2888  H   ILE A1194      98.336 122.529  39.037  1.00 73.12           H  
ATOM   2889  HA  ILE A1194      99.041 120.960  36.762  1.00 57.52           H  
ATOM   2890  HB  ILE A1194      96.408 122.280  37.561  1.00 57.51           H  
ATOM   2891 HG13 ILE A1194      97.357 120.531  39.153  1.00 69.01           H  
ATOM   2892 HG12 ILE A1194      97.223 119.363  37.879  1.00 69.01           H  
ATOM   2893 HG21 ILE A1194      95.260 120.697  36.007  1.00 62.27           H  
ATOM   2894 HG22 ILE A1194      96.312 121.754  35.118  1.00 62.27           H  
ATOM   2895 HG23 ILE A1194      96.813 120.099  35.450  1.00 62.27           H  
ATOM   2896 HD11 ILE A1194      95.328 119.331  39.533  1.00 86.76           H  
ATOM   2897 HD12 ILE A1194      94.843 120.933  39.006  1.00 86.76           H  
ATOM   2898 HD13 ILE A1194      94.758 119.567  37.893  1.00 86.76           H  
ATOM   2899  N   LEU A1195      98.136 124.108  36.094  1.00 54.13           N  
ANISOU 2899  N   LEU A1195    10008   5831   4726    692   -270   -202
ATOM   2900  CA  LEU A1195      98.103 125.153  35.067  1.00 53.80           C  
ANISOU 2900  CA  LEU A1195    10016   5814   4612    777   -376   -224
ATOM   2901  C   LEU A1195      99.492 125.700  34.694  1.00 64.98           C  
ANISOU 2901  C   LEU A1195    11547   7019   6126    735   -444    -93
ATOM   2902  O   LEU A1195      99.699 126.051  33.532  1.00 97.03           O  
ANISOU 2902  O   LEU A1195    15608  11072  10186    722   -445    -90
ATOM   2903  CB  LEU A1195      97.209 126.312  35.553  1.00 53.85           C  
ANISOU 2903  CB  LEU A1195    10091   5900   4471    968   -488   -266
ATOM   2904  CG  LEU A1195      95.707 125.955  35.627  1.00 64.00           C  
ANISOU 2904  CG  LEU A1195    11226   7407   5686   1027   -416   -395
ATOM   2905  CD1 LEU A1195      94.950 126.990  36.468  1.00 61.96           C  
ANISOU 2905  CD1 LEU A1195    11042   7173   5327   1213   -477   -421
ATOM   2906  CD2 LEU A1195      95.068 125.835  34.238  1.00 83.08           C  
ANISOU 2906  CD2 LEU A1195    13509   9988   8070   1015   -426   -471
ATOM   2907  H   LEU A1195      97.681 124.314  36.974  1.00 54.13           H  
ATOM   2908  HA  LEU A1195      97.679 124.724  34.159  1.00 53.80           H  
ATOM   2909  HB3 LEU A1195      97.326 127.181  34.902  1.00 53.85           H  
ATOM   2910  HB2 LEU A1195      97.558 126.635  36.535  1.00 53.85           H  
ATOM   2911  HG  LEU A1195      95.591 124.991  36.122  1.00 64.00           H  
ATOM   2912 HD11 LEU A1195      93.889 126.748  36.535  1.00 61.96           H  
ATOM   2913 HD12 LEU A1195      95.338 127.016  37.484  1.00 61.96           H  
ATOM   2914 HD13 LEU A1195      95.043 127.991  36.045  1.00 61.96           H  
ATOM   2915 HD21 LEU A1195      94.008 125.593  34.315  1.00 83.08           H  
ATOM   2916 HD22 LEU A1195      95.155 126.778  33.706  1.00 83.08           H  
ATOM   2917 HD23 LEU A1195      95.533 125.060  33.631  1.00 83.08           H  
ATOM   2918  N   ALA A1196     100.450 125.724  35.638  1.00 53.60           N  
ANISOU 2918  N   ALA A1196    10196   5405   4763    710   -502     21
ATOM   2919  CA  ALA A1196     101.835 126.124  35.384  1.00 53.81           C  
ANISOU 2919  CA  ALA A1196    10299   5215   4929    660   -567    154
ATOM   2920  C   ALA A1196     102.604 125.037  34.616  1.00 60.41           C  
ANISOU 2920  C   ALA A1196    11027   5982   5945    509   -409    191
ATOM   2921  O   ALA A1196     103.423 125.369  33.760  1.00 80.66           O  
ANISOU 2921  O   ALA A1196    13616   8459   8573    488   -391    231
ATOM   2922  CB  ALA A1196     102.543 126.373  36.722  1.00 55.45           C  
ANISOU 2922  CB  ALA A1196    10604   5272   5192    644   -685    265
ATOM   2923  H   ALA A1196     100.214 125.432  36.577  1.00 53.60           H  
ATOM   2924  HA  ALA A1196     101.847 127.047  34.800  1.00 53.81           H  
ATOM   2925  HB1 ALA A1196     103.576 126.686  36.564  1.00 55.45           H  
ATOM   2926  HB2 ALA A1196     102.052 127.169  37.282  1.00 55.45           H  
ATOM   2927  HB3 ALA A1196     102.551 125.480  37.349  1.00 55.45           H  
ATOM   2928  N   GLN A1197     102.302 123.750  34.873  1.00 61.97           N  
ANISOU 2928  N   GLN A1197    11107   6205   6235    403   -269    179
ATOM   2929  CA  GLN A1197     102.868 122.616  34.147  1.00 59.76           C  
ANISOU 2929  CA  GLN A1197    10718   5843   6145    258    -81    188
ATOM   2930  C   GLN A1197     102.271 122.499  32.733  1.00 80.10           C  
ANISOU 2930  C   GLN A1197    13266   8562   8609    249      1     36
ATOM   2931  O   GLN A1197     102.983 122.119  31.806  1.00 90.08           O  
ANISOU 2931  O   GLN A1197    14526   9731   9968    168    108     46
ATOM   2932  CB  GLN A1197     102.591 121.317  34.942  1.00 56.54           C  
ANISOU 2932  CB  GLN A1197    10180   5437   5864    156     69    194
ATOM   2933  CG  GLN A1197     103.334 120.071  34.415  1.00 57.08           C  
ANISOU 2933  CG  GLN A1197    10146   5329   6215      6    265    257
ATOM   2934  CD  GLN A1197     104.849 120.261  34.448  1.00 64.14           C  
ANISOU 2934  CD  GLN A1197    11082   5978   7312    -11    192    466
ATOM   2935  OE1 GLN A1197     105.383 120.797  35.418  1.00 88.88           O  
ANISOU 2935  OE1 GLN A1197    14288   9058  10425     45      3    596
ATOM   2936  NE2 GLN A1197     105.542 119.853  33.384  1.00 64.17           N  
ANISOU 2936  NE2 GLN A1197    11039   5828   7513    -97    344    492
ATOM   2937  H   GLN A1197     101.622 123.549  35.594  1.00 61.97           H  
ATOM   2938  HA  GLN A1197     103.942 122.786  34.060  1.00 59.76           H  
ATOM   2939  HB3 GLN A1197     101.520 121.112  34.970  1.00 56.54           H  
ATOM   2940  HB2 GLN A1197     102.880 121.469  35.983  1.00 56.54           H  
ATOM   2941  HG3 GLN A1197     103.004 119.821  33.407  1.00 57.08           H  
ATOM   2942  HG2 GLN A1197     103.091 119.211  35.038  1.00 57.08           H  
ATOM   2943 HE22 GLN A1197     106.543 120.002  33.375  1.00 64.17           H  
ATOM   2944 HE21 GLN A1197     105.074 119.430  32.596  1.00 64.17           H  
ATOM   2945  N   SER A1198     100.991 122.871  32.558  1.00 77.82           N  
ANISOU 2945  N   SER A1198    12955   8502   8110    333    -51   -102
ATOM   2946  CA  SER A1198     100.288 122.910  31.274  1.00 68.08           C  
ANISOU 2946  CA  SER A1198    11693   7441   6734    328    -25   -239
ATOM   2947  C   SER A1198     100.828 124.027  30.376  1.00 60.48           C  
ANISOU 2947  C   SER A1198    10863   6421   5698    400   -119   -162
ATOM   2948  O   SER A1198     100.841 123.863  29.159  1.00 68.38           O  
ANISOU 2948  O   SER A1198    11873   7460   6650    334    -39   -211
ATOM   2949  CB  SER A1198      98.778 123.112  31.535  1.00 75.78           C  
ANISOU 2949  CB  SER A1198    12597   8665   7530    423    -98   -366
ATOM   2950  OG  SER A1198      98.020 123.050  30.343  1.00 94.25           O  
ANISOU 2950  OG  SER A1198    14886  11197   9728    404   -102   -493
ATOM   2951  H   SER A1198     100.465 123.150  33.376  1.00 77.82           H  
ATOM   2952  HA  SER A1198     100.445 121.970  30.744  1.00 68.08           H  
ATOM   2953  HB3 SER A1198      98.592 124.073  32.014  1.00 75.78           H  
ATOM   2954  HB2 SER A1198      98.400 122.345  32.211  1.00 75.78           H  
ATOM   2955  HG  SER A1198      98.312 123.734  29.759  1.00 94.25           H  
ATOM   2956  N   SER A1199     101.314 125.126  30.973  1.00 54.55           N  
ANISOU 2956  N   SER A1199    10223   5570   4932    530   -277    -44
ATOM   2957  CA  SER A1199     101.929 126.234  30.259  1.00 57.66           C  
ANISOU 2957  CA  SER A1199    10738   5872   5296    598   -351     52
ATOM   2958  C   SER A1199     103.364 125.884  29.823  1.00 66.69           C  
ANISOU 2958  C   SER A1199    11902   6792   6646    472   -224    156
ATOM   2959  O   SER A1199     103.720 126.199  28.692  1.00 98.75           O  
ANISOU 2959  O   SER A1199    16016  10838  10668    454   -160    176
ATOM   2960  CB  SER A1199     101.955 127.469  31.169  1.00 67.48           C  
ANISOU 2960  CB  SER A1199    12090   7030   6518    751   -534    137
ATOM   2961  OG  SER A1199     100.647 127.952  31.397  1.00 89.35           O  
ANISOU 2961  OG  SER A1199    14844   9995   9111    889   -623     47
ATOM   2962  H   SER A1199     101.269 125.187  31.981  1.00 54.55           H  
ATOM   2963  HA  SER A1199     101.339 126.457  29.368  1.00 57.66           H  
ATOM   2964  HB3 SER A1199     102.509 128.265  30.674  1.00 67.48           H  
ATOM   2965  HB2 SER A1199     102.438 127.263  32.123  1.00 67.48           H  
ATOM   2966  HG  SER A1199     100.177 127.319  31.921  1.00 89.35           H  
ATOM   2967  N   ILE A1200     104.156 125.177  30.659  1.00 57.60           N  
ANISOU 2967  N   ILE A1200    10705   5465   5717    387   -179    234
ATOM   2968  CA  ILE A1200     105.478 124.617  30.317  1.00 65.70           C  
ANISOU 2968  CA  ILE A1200    11708   6260   6994    268    -39    344
ATOM   2969  C   ILE A1200     105.402 123.671  29.105  1.00 84.50           C  
ANISOU 2969  C   ILE A1200    14036   8708   9361    152    191    228
ATOM   2970  O   ILE A1200     106.184 123.812  28.166  1.00 96.22           O  
ANISOU 2970  O   ILE A1200    15578  10104  10876    118    297    266
ATOM   2971  CB  ILE A1200     106.113 123.921  31.565  1.00 82.42           C  
ANISOU 2971  CB  ILE A1200    13744   8214   9357    193    -33    452
ATOM   2972  CG1 ILE A1200     106.656 124.936  32.594  1.00100.75           C  
ANISOU 2972  CG1 ILE A1200    16151  10414  11716    273   -263    585
ATOM   2973  CG2 ILE A1200     107.186 122.846  31.262  1.00 79.51           C  
ANISOU 2973  CG2 ILE A1200    13289   7635   9285     54    178    537
ATOM   2974  CD1 ILE A1200     107.994 125.599  32.214  1.00 94.53           C  
ANISOU 2974  CD1 ILE A1200    15406   9389  11120    260   -288    735
ATOM   2975  H   ILE A1200     103.797 124.962  31.579  1.00 57.60           H  
ATOM   2976  HA  ILE A1200     106.116 125.450  30.016  1.00 65.70           H  
ATOM   2977  HB  ILE A1200     105.309 123.386  32.070  1.00 82.42           H  
ATOM   2978 HG13 ILE A1200     106.786 124.426  33.548  1.00100.75           H  
ATOM   2979 HG12 ILE A1200     105.906 125.704  32.777  1.00100.75           H  
ATOM   2980 HG21 ILE A1200     107.666 122.502  32.178  1.00 79.51           H  
ATOM   2981 HG22 ILE A1200     106.756 121.962  30.790  1.00 79.51           H  
ATOM   2982 HG23 ILE A1200     107.965 123.230  30.603  1.00 79.51           H  
ATOM   2983 HD11 ILE A1200     108.322 126.282  32.997  1.00 94.53           H  
ATOM   2984 HD12 ILE A1200     108.793 124.867  32.091  1.00 94.53           H  
ATOM   2985 HD13 ILE A1200     107.916 126.171  31.290  1.00 94.53           H  
ATOM   2986  N   LEU A1201     104.453 122.721  29.134  1.00 77.38           N  
ANISOU 2986  N   LEU A1201    13034   7962   8406     84    283     76
ATOM   2987  CA  LEU A1201     104.278 121.696  28.110  1.00 68.74           C  
ANISOU 2987  CA  LEU A1201    11891   6927   7300    -51    505    -73
ATOM   2988  C   LEU A1201     103.634 122.248  26.825  1.00 74.16           C  
ANISOU 2988  C   LEU A1201    12677   7804   7695     -9    464   -167
ATOM   2989  O   LEU A1201     103.923 121.724  25.751  1.00 94.75           O  
ANISOU 2989  O   LEU A1201    15325  10391  10286   -111    641   -229
ATOM   2990  CB  LEU A1201     103.399 120.567  28.687  1.00 60.94           C  
ANISOU 2990  CB  LEU A1201    10765   6064   6326   -134    591   -225
ATOM   2991  CG  LEU A1201     104.060 119.761  29.830  1.00 68.55           C  
ANISOU 2991  CG  LEU A1201    11627   6845   7572   -182    655   -109
ATOM   2992  CD1 LEU A1201     103.017 118.894  30.542  1.00 84.83           C  
ANISOU 2992  CD1 LEU A1201    13562   9049   9621   -232    717   -240
ATOM   2993  CD2 LEU A1201     105.227 118.887  29.342  1.00 66.16           C  
ANISOU 2993  CD2 LEU A1201    11280   6276   7583   -308    883    -24
ATOM   2994  H   LEU A1201     103.851 122.671  29.945  1.00 77.38           H  
ATOM   2995  HA  LEU A1201     105.255 121.294  27.839  1.00 68.74           H  
ATOM   2996  HB3 LEU A1201     103.129 119.869  27.897  1.00 60.94           H  
ATOM   2997  HB2 LEU A1201     102.460 120.997  29.040  1.00 60.94           H  
ATOM   2998  HG  LEU A1201     104.462 120.453  30.568  1.00 68.55           H  
ATOM   2999 HD11 LEU A1201     103.453 118.357  31.384  1.00 84.83           H  
ATOM   3000 HD12 LEU A1201     102.198 119.499  30.927  1.00 84.83           H  
ATOM   3001 HD13 LEU A1201     102.598 118.160  29.857  1.00 84.83           H  
ATOM   3002 HD21 LEU A1201     105.643 118.300  30.162  1.00 66.16           H  
ATOM   3003 HD22 LEU A1201     104.905 118.190  28.568  1.00 66.16           H  
ATOM   3004 HD23 LEU A1201     106.040 119.487  28.936  1.00 66.16           H  
ATOM   3005  N   ALA A1202     102.828 123.324  26.909  1.00 63.24           N  
ANISOU 3005  N   ALA A1202    11340   6606   6083    141    243   -170
ATOM   3006  CA  ALA A1202     102.261 124.023  25.753  1.00 64.47           C  
ANISOU 3006  CA  ALA A1202    11585   6949   5963    199    173   -213
ATOM   3007  C   ALA A1202     103.324 124.855  25.019  1.00 74.09           C  
ANISOU 3007  C   ALA A1202    12943   7990   7218    221    221    -56
ATOM   3008  O   ALA A1202     103.315 124.889  23.791  1.00 85.30           O  
ANISOU 3008  O   ALA A1202    14439   9476   8493    162    328    -99
ATOM   3009  CB  ALA A1202     101.140 124.969  26.214  1.00 61.11           C  
ANISOU 3009  CB  ALA A1202    11157   6716   5348    378    -70   -208
ATOM   3010  H   ALA A1202     102.617 123.697  27.825  1.00 63.24           H  
ATOM   3011  HA  ALA A1202     101.842 123.292  25.058  1.00 64.47           H  
ATOM   3012  HB1 ALA A1202     100.727 125.530  25.374  1.00 61.11           H  
ATOM   3013  HB2 ALA A1202     100.315 124.411  26.655  1.00 61.11           H  
ATOM   3014  HB3 ALA A1202     101.492 125.690  26.954  1.00 61.11           H  
ATOM   3015  N   LEU A1203     104.261 125.480  25.754  1.00 59.95           N  
ANISOU 3015  N   LEU A1203    11191   5970   5618    299    147    123
ATOM   3016  CA  LEU A1203     105.378 126.240  25.193  1.00 70.61           C  
ANISOU 3016  CA  LEU A1203    12651   7118   7058    315    205    286
ATOM   3017  C   LEU A1203     106.451 125.318  24.583  1.00 82.73           C  
ANISOU 3017  C   LEU A1203    14169   8498   8768    146    490    273
ATOM   3018  O   LEU A1203     107.021 125.669  23.550  1.00 95.38           O  
ANISOU 3018  O   LEU A1203    15873  10073  10295    122    621    307
ATOM   3019  CB  LEU A1203     106.018 127.105  26.298  1.00 59.35           C  
ANISOU 3019  CB  LEU A1203    11241   5463   5845    400     63    458
ATOM   3020  CG  LEU A1203     105.168 128.299  26.781  1.00 60.02           C  
ANISOU 3020  CG  LEU A1203    11367   5656   5782    573   -189    466
ATOM   3021  CD1 LEU A1203     105.753 128.881  28.077  1.00 73.86           C  
ANISOU 3021  CD1 LEU A1203    13155   7159   7747    623   -314    608
ATOM   3022  CD2 LEU A1203     105.044 129.400  25.719  1.00 58.22           C  
ANISOU 3022  CD2 LEU A1203    11235   5589   5298    693   -256    481
ATOM   3023  H   LEU A1203     104.200 125.422  26.762  1.00 59.95           H  
ATOM   3024  HA  LEU A1203     105.009 126.880  24.392  1.00 70.61           H  
ATOM   3025  HB3 LEU A1203     106.953 127.513  25.928  1.00 59.35           H  
ATOM   3026  HB2 LEU A1203     106.278 126.469  27.146  1.00 59.35           H  
ATOM   3027  HG  LEU A1203     104.158 127.956  26.997  1.00 60.02           H  
ATOM   3028 HD11 LEU A1203     105.151 129.717  28.433  1.00 73.86           H  
ATOM   3029 HD12 LEU A1203     105.775 128.136  28.873  1.00 73.86           H  
ATOM   3030 HD13 LEU A1203     106.771 129.242  27.930  1.00 73.86           H  
ATOM   3031 HD21 LEU A1203     104.441 130.228  26.092  1.00 58.22           H  
ATOM   3032 HD22 LEU A1203     106.020 129.800  25.444  1.00 58.22           H  
ATOM   3033 HD23 LEU A1203     104.561 129.041  24.811  1.00 58.22           H  
ATOM   3034  N   LEU A1204     106.686 124.128  25.170  1.00 68.58           N  
ANISOU 3034  N   LEU A1204    12249   6594   7216     32    609    231
ATOM   3035  CA  LEU A1204     107.547 123.078  24.615  1.00 66.34           C  
ANISOU 3035  CA  LEU A1204    11929   6143   7137   -126    913    206
ATOM   3036  C   LEU A1204     106.941 122.478  23.335  1.00 68.20           C  
ANISOU 3036  C   LEU A1204    12227   6579   7106   -217   1075      1
ATOM   3037  O   LEU A1204     107.685 122.185  22.401  1.00 67.26           O  
ANISOU 3037  O   LEU A1204    12182   6355   7017   -300   1311     -3
ATOM   3038  CB  LEU A1204     107.782 121.985  25.689  1.00 62.13           C  
ANISOU 3038  CB  LEU A1204    11230   5475   6902   -219   1002    201
ATOM   3039  CG  LEU A1204     108.563 120.717  25.247  1.00 71.99           C  
ANISOU 3039  CG  LEU A1204    12406   6536   8411   -383   1346    156
ATOM   3040  CD1 LEU A1204     109.996 121.010  24.770  1.00 79.36           C  
ANISOU 3040  CD1 LEU A1204    13374   7189   9588   -392   1489    338
ATOM   3041  CD2 LEU A1204     108.591 119.678  26.378  1.00 73.82           C  
ANISOU 3041  CD2 LEU A1204    12462   6659   8926   -452   1404    172
ATOM   3042  H   LEU A1204     106.205 123.920  26.035  1.00 68.58           H  
ATOM   3043  HA  LEU A1204     108.504 123.528  24.352  1.00 66.34           H  
ATOM   3044  HB3 LEU A1204     106.811 121.668  26.072  1.00 62.13           H  
ATOM   3045  HB2 LEU A1204     108.296 122.436  26.539  1.00 62.13           H  
ATOM   3046  HG  LEU A1204     108.031 120.249  24.419  1.00 71.99           H  
ATOM   3047 HD11 LEU A1204     110.458 120.111  24.361  1.00 79.36           H  
ATOM   3048 HD12 LEU A1204     110.024 121.767  23.988  1.00 79.36           H  
ATOM   3049 HD13 LEU A1204     110.624 121.343  25.595  1.00 79.36           H  
ATOM   3050 HD21 LEU A1204     109.095 118.765  26.061  1.00 73.82           H  
ATOM   3051 HD22 LEU A1204     109.117 120.060  27.254  1.00 73.82           H  
ATOM   3052 HD23 LEU A1204     107.582 119.406  26.689  1.00 73.82           H  
ATOM   3053  N   ALA A1205     105.606 122.344  23.264  1.00 71.88           N  
ANISOU 3053  N   ALA A1205    12667   7338   7306   -209    951   -175
ATOM   3054  CA  ALA A1205     104.887 121.861  22.086  1.00 76.39           C  
ANISOU 3054  CA  ALA A1205    13296   8135   7594   -309   1054   -387
ATOM   3055  C   ALA A1205     104.942 122.866  20.921  1.00 63.84           C  
ANISOU 3055  C   ALA A1205    11890   6644   5722   -236   1006   -311
ATOM   3056  O   ALA A1205     105.079 122.438  19.776  1.00 65.32           O  
ANISOU 3056  O   ALA A1205    12182   6882   5754   -347   1197   -413
ATOM   3057  CB  ALA A1205     103.427 121.582  22.468  1.00 80.89           C  
ANISOU 3057  CB  ALA A1205    13767   8998   7968   -308    890   -569
ATOM   3058  H   ALA A1205     105.053 122.589  24.074  1.00 71.88           H  
ATOM   3059  HA  ALA A1205     105.345 120.926  21.761  1.00 76.39           H  
ATOM   3060  HB1 ALA A1205     102.887 121.145  21.630  1.00 80.89           H  
ATOM   3061  HB2 ALA A1205     103.365 120.867  23.288  1.00 80.89           H  
ATOM   3062  HB3 ALA A1205     102.898 122.485  22.771  1.00 80.89           H  
ATOM   3063  N   ILE A1206     104.909 124.185  21.206  1.00 63.26           N  
ANISOU 3063  N   ILE A1206    11867   6594   5574    -51    765   -132
ATOM   3064  CA  ILE A1206     105.140 125.261  20.232  1.00 69.69           C  
ANISOU 3064  CA  ILE A1206    12853   7458   6165     34    732     -7
ATOM   3065  C   ILE A1206     106.584 125.206  19.701  1.00 76.27           C  
ANISOU 3065  C   ILE A1206    13774   8010   7194    -41   1010    105
ATOM   3066  O   ILE A1206     106.770 125.319  18.492  1.00 82.90           O  
ANISOU 3066  O   ILE A1206    14764   8912   7822    -84   1154     99
ATOM   3067  CB  ILE A1206     104.794 126.657  20.844  1.00 72.62           C  
ANISOU 3067  CB  ILE A1206    13246   7840   6508    250    451    178
ATOM   3068  CG1 ILE A1206     103.271 126.786  21.071  1.00 80.27           C  
ANISOU 3068  CG1 ILE A1206    14127   9101   7271    333    207     66
ATOM   3069  CG2 ILE A1206     105.287 127.847  19.985  1.00 64.89           C  
ANISOU 3069  CG2 ILE A1206    12438   6855   5360    344    445    353
ATOM   3070  CD1 ILE A1206     102.851 127.911  22.029  1.00 77.46           C  
ANISOU 3070  CD1 ILE A1206    13787   8747   6898    550    -42    224
ATOM   3071  H   ILE A1206     104.770 124.458  22.170  1.00 63.26           H  
ATOM   3072  HA  ILE A1206     104.480 125.091  19.379  1.00 69.69           H  
ATOM   3073  HB  ILE A1206     105.286 126.728  21.813  1.00 72.62           H  
ATOM   3074 HG13 ILE A1206     102.891 125.853  21.475  1.00 80.27           H  
ATOM   3075 HG12 ILE A1206     102.766 126.916  20.113  1.00 80.27           H  
ATOM   3076 HG21 ILE A1206     104.991 128.805  20.412  1.00 64.89           H  
ATOM   3077 HG22 ILE A1206     106.373 127.879  19.909  1.00 64.89           H  
ATOM   3078 HG23 ILE A1206     104.882 127.799  18.973  1.00 64.89           H  
ATOM   3079 HD11 ILE A1206     101.771 127.903  22.175  1.00 77.46           H  
ATOM   3080 HD12 ILE A1206     103.313 127.789  23.008  1.00 77.46           H  
ATOM   3081 HD13 ILE A1206     103.117 128.896  21.649  1.00 77.46           H  
ATOM   3082  N   ALA A1207     107.584 124.994  20.577  1.00 85.45           N  
ANISOU 3082  N   ALA A1207    14842   8861   8765    -60   1094    216
ATOM   3083  CA  ALA A1207     108.999 124.884  20.218  1.00 90.26           C  
ANISOU 3083  CA  ALA A1207    15490   9174   9631   -130   1371    336
ATOM   3084  C   ALA A1207     109.269 123.698  19.276  1.00 76.34           C  
ANISOU 3084  C   ALA A1207    13762   7427   7816   -312   1705    146
ATOM   3085  O   ALA A1207     109.948 123.873  18.264  1.00 71.33           O  
ANISOU 3085  O   ALA A1207    13269   6735   7100   -354   1930    177
ATOM   3086  CB  ALA A1207     109.846 124.762  21.496  1.00 94.61           C  
ANISOU 3086  CB  ALA A1207    15889   9410  10648   -132   1368    480
ATOM   3087  H   ALA A1207     107.349 124.913  21.557  1.00 85.45           H  
ATOM   3088  HA  ALA A1207     109.282 125.802  19.701  1.00 90.26           H  
ATOM   3089  HB1 ALA A1207     110.911 124.831  21.272  1.00 94.61           H  
ATOM   3090  HB2 ALA A1207     109.614 125.561  22.199  1.00 94.61           H  
ATOM   3091  HB3 ALA A1207     109.681 123.816  22.012  1.00 94.61           H  
ATOM   3092  N   VAL A1208     108.694 122.518  19.578  1.00 78.98           N  
ANISOU 3092  N   VAL A1208    13977   7832   8200   -425   1761    -60
ATOM   3093  CA  VAL A1208     108.725 121.316  18.739  1.00 86.99           C  
ANISOU 3093  CA  VAL A1208    15022   8850   9179   -613   2088   -282
ATOM   3094  C   VAL A1208     108.086 121.572  17.363  1.00 84.58           C  
ANISOU 3094  C   VAL A1208    14920   8840   8375   -641   2090   -416
ATOM   3095  O   VAL A1208     108.679 121.200  16.355  1.00 82.82           O  
ANISOU 3095  O   VAL A1208    14836   8560   8073   -746   2386   -480
ATOM   3096  CB  VAL A1208     108.070 120.121  19.492  1.00 77.06           C  
ANISOU 3096  CB  VAL A1208    13594   7638   8048   -721   2111   -484
ATOM   3097  CG1 VAL A1208     107.747 118.902  18.598  1.00 68.94           C  
ANISOU 3097  CG1 VAL A1208    12622   6686   6885   -919   2401   -775
ATOM   3098  CG2 VAL A1208     108.954 119.655  20.664  1.00 76.89           C  
ANISOU 3098  CG2 VAL A1208    13390   7287   8538   -725   2197   -333
ATOM   3099  H   VAL A1208     108.162 122.461  20.437  1.00 78.98           H  
ATOM   3100  HA  VAL A1208     109.774 121.071  18.560  1.00 86.99           H  
ATOM   3101  HB  VAL A1208     107.123 120.466  19.912  1.00 77.06           H  
ATOM   3102 HG11 VAL A1208     107.375 118.069  19.195  1.00 68.94           H  
ATOM   3103 HG12 VAL A1208     106.976 119.126  17.860  1.00 68.94           H  
ATOM   3104 HG13 VAL A1208     108.634 118.556  18.065  1.00 68.94           H  
ATOM   3105 HG21 VAL A1208     108.443 118.904  21.267  1.00 76.89           H  
ATOM   3106 HG22 VAL A1208     109.883 119.214  20.304  1.00 76.89           H  
ATOM   3107 HG23 VAL A1208     109.224 120.474  21.328  1.00 76.89           H  
ATOM   3108  N   ASP A1209     106.919 122.234  17.306  1.00 82.79           N  
ANISOU 3108  N   ASP A1209    14715   8937   7805   -545   1761   -449
ATOM   3109  CA  ASP A1209     106.217 122.549  16.061  1.00 81.17           C  
ANISOU 3109  CA  ASP A1209    14688   9049   7104   -567   1706   -553
ATOM   3110  C   ASP A1209     106.974 123.550  15.171  1.00 88.54           C  
ANISOU 3110  C   ASP A1209    15825   9899   7919   -494   1808   -342
ATOM   3111  O   ASP A1209     106.953 123.393  13.951  1.00109.36           O  
ANISOU 3111  O   ASP A1209    18648  12668  10235   -586   1968   -435
ATOM   3112  CB  ASP A1209     104.808 123.057  16.398  1.00 69.62           C  
ANISOU 3112  CB  ASP A1209    13169   7918   5365   -447   1310   -570
ATOM   3113  CG  ASP A1209     103.891 123.137  15.177  1.00 86.30           C  
ANISOU 3113  CG  ASP A1209    15435  10392   6964   -478   1209   -672
ATOM   3114  OD1 ASP A1209     103.302 122.086  14.847  1.00 87.68           O  
ANISOU 3114  OD1 ASP A1209    15587  10772   6956   -645   1242   -953
ATOM   3115  OD2 ASP A1209     103.806 124.230  14.578  1.00106.55           O1-
ANISOU 3115  OD2 ASP A1209    18141  13032   9311   -341   1092   -465
ATOM   3116  H   ASP A1209     106.480 122.518  18.173  1.00 82.79           H  
ATOM   3117  HA  ASP A1209     106.121 121.615  15.503  1.00 81.17           H  
ATOM   3118  HB3 ASP A1209     104.839 124.022  16.906  1.00 69.62           H  
ATOM   3119  HB2 ASP A1209     104.372 122.348  17.093  1.00 69.62           H  
ATOM   3120  N   ARG A1210     107.694 124.518  15.770  1.00 83.19           N  
ANISOU 3120  N   ARG A1210    15121   8998   7490   -337   1724    -60
ATOM   3121  CA  ARG A1210     108.609 125.414  15.063  1.00 86.14           C  
ANISOU 3121  CA  ARG A1210    15664   9234   7830   -274   1860    161
ATOM   3122  C   ARG A1210     109.786 124.645  14.446  1.00 83.48           C  
ANISOU 3122  C   ARG A1210    15389   8653   7676   -433   2308    107
ATOM   3123  O   ARG A1210     110.145 124.938  13.310  1.00 77.36           O  
ANISOU 3123  O   ARG A1210    14822   7932   6641   -477   2513    116
ATOM   3124  CB  ARG A1210     109.157 126.516  16.001  1.00 86.17           C  
ANISOU 3124  CB  ARG A1210    15594   9000   8147   -101   1696    447
ATOM   3125  CG  ARG A1210     108.133 127.589  16.410  1.00 87.27           C  
ANISOU 3125  CG  ARG A1210    15722   9349   8086     83   1302    535
ATOM   3126  CD  ARG A1210     107.547 128.372  15.225  1.00 84.41           C  
ANISOU 3126  CD  ARG A1210    15556   9247   7271    157   1230    608
ATOM   3127  NE  ARG A1210     106.140 128.009  14.997  1.00 83.01           N  
ANISOU 3127  NE  ARG A1210    15365   9466   6709    141   1022    417
ATOM   3128  CZ  ARG A1210     105.392 128.371  13.942  1.00106.82           C  
ANISOU 3128  CZ  ARG A1210    18529  12782   9275    176    922    439
ATOM   3129  NH1 ARG A1210     105.900 129.095  12.939  1.00109.33           N  
ANISOU 3129  NH1 ARG A1210    19040  13048   9454    234   1034    650
ATOM   3130  NH2 ARG A1210     104.110 127.994  13.890  1.00124.73           N1+
ANISOU 3130  NH2 ARG A1210    20745  15406  11240    151    707    263
ATOM   3131  H   ARG A1210     107.649 124.592  16.778  1.00 83.19           H  
ATOM   3132  HA  ARG A1210     108.060 125.875  14.240  1.00 86.14           H  
ATOM   3133  HB3 ARG A1210     109.993 127.023  15.517  1.00 86.17           H  
ATOM   3134  HB2 ARG A1210     109.573 126.064  16.901  1.00 86.17           H  
ATOM   3135  HG3 ARG A1210     108.621 128.290  17.088  1.00 87.27           H  
ATOM   3136  HG2 ARG A1210     107.331 127.143  16.990  1.00 87.27           H  
ATOM   3137  HD3 ARG A1210     108.130 128.217  14.316  1.00 84.41           H  
ATOM   3138  HD2 ARG A1210     107.595 129.439  15.436  1.00 84.41           H  
ATOM   3139  HE  ARG A1210     105.703 127.453  15.721  1.00 83.01           H  
ATOM   3140 HH12 ARG A1210     105.334 129.351  12.145  1.00109.33           H  
ATOM   3141 HH11 ARG A1210     106.893 129.285  12.901  1.00109.33           H  
ATOM   3142 HH22 ARG A1210     103.530 128.230  13.098  1.00124.73           H  
ATOM   3143 HH21 ARG A1210     103.724 127.419  14.630  1.00124.73           H  
ATOM   3144  N   TYR A1211     110.340 123.641  15.150  1.00 85.14           N  
ANISOU 3144  N   TYR A1211    15421   8591   8337   -519   2477     60
ATOM   3145  CA  TYR A1211     111.412 122.772  14.659  1.00 85.47           C  
ANISOU 3145  CA  TYR A1211    15486   8363   8627   -663   2929     13
ATOM   3146  C   TYR A1211     110.975 121.881  13.485  1.00 92.99           C  
ANISOU 3146  C   TYR A1211    16597   9522   9212   -835   3162   -289
ATOM   3147  O   TYR A1211     111.765 121.671  12.567  1.00 87.13           O  
ANISOU 3147  O   TYR A1211    16004   8654   8449   -925   3535   -313
ATOM   3148  CB  TYR A1211     111.954 121.916  15.816  1.00 82.69           C  
ANISOU 3148  CB  TYR A1211    14883   7711   8826   -717   3028     18
ATOM   3149  CG  TYR A1211     113.184 121.092  15.475  1.00 83.99           C  
ANISOU 3149  CG  TYR A1211    15022   7542   9347   -844   3502      7
ATOM   3150  CD1 TYR A1211     114.406 121.735  15.189  1.00 87.06           C  
ANISOU 3150  CD1 TYR A1211    15416   7628  10034   -791   3685    263
ATOM   3151  CD2 TYR A1211     113.105 119.684  15.422  1.00 89.89           C  
ANISOU 3151  CD2 TYR A1211    15725   8256  10171  -1016   3784   -258
ATOM   3152  CE1 TYR A1211     115.545 120.972  14.872  1.00104.50           C  
ANISOU 3152  CE1 TYR A1211    17579   9515  12610   -899   4142    264
ATOM   3153  CE2 TYR A1211     114.250 118.923  15.120  1.00103.33           C  
ANISOU 3153  CE2 TYR A1211    17395   9629  12237  -1124   4248   -269
ATOM   3154  CZ  TYR A1211     115.477 119.567  14.866  1.00110.34           C  
ANISOU 3154  CZ  TYR A1211    18280  10223  13420  -1060   4428     -2
ATOM   3155  OH  TYR A1211     116.600 118.834  14.614  1.00107.60           O  
ANISOU 3155  OH  TYR A1211    17880   9534  13470  -1158   4911     -3
ATOM   3156  H   TYR A1211     109.985 123.458  16.079  1.00 85.14           H  
ATOM   3157  HA  TYR A1211     112.225 123.401  14.306  1.00 85.47           H  
ATOM   3158  HB3 TYR A1211     111.183 121.257  16.211  1.00 82.69           H  
ATOM   3159  HB2 TYR A1211     112.222 122.581  16.632  1.00 82.69           H  
ATOM   3160  HD1 TYR A1211     114.476 122.812  15.204  1.00 87.06           H  
ATOM   3161  HD2 TYR A1211     112.169 119.183  15.625  1.00 89.89           H  
ATOM   3162  HE1 TYR A1211     116.471 121.468  14.632  1.00104.50           H  
ATOM   3163  HE2 TYR A1211     114.190 117.845  15.098  1.00103.33           H  
ATOM   3164  HH  TYR A1211     117.383 119.363  14.579  1.00107.60           H  
ATOM   3165  N   LEU A1212     109.720 121.404  13.480  1.00 99.32           N  
ANISOU 3165  N   LEU A1212    17374  10638   9725   -892   2955   -530
ATOM   3166  CA  LEU A1212     109.160 120.598  12.396  1.00 88.28           C  
ANISOU 3166  CA  LEU A1212    16137   9471   7935  -1072   3126   -840
ATOM   3167  C   LEU A1212     108.791 121.459  11.171  1.00 79.82           C  
ANISOU 3167  C   LEU A1212    15337   8671   6318  -1025   3049   -777
ATOM   3168  O   LEU A1212     108.863 120.954  10.053  1.00 98.74           O  
ANISOU 3168  O   LEU A1212    17946  11139   8432  -1167   3328   -939
ATOM   3169  CB  LEU A1212     107.901 119.857  12.900  1.00 87.13           C  
ANISOU 3169  CB  LEU A1212    15860   9581   7663  -1152   2904  -1108
ATOM   3170  CG  LEU A1212     108.149 118.831  14.030  1.00 82.09           C  
ANISOU 3170  CG  LEU A1212    14955   8702   7534  -1196   2967  -1160
ATOM   3171  CD1 LEU A1212     106.820 118.280  14.565  1.00 81.29           C  
ANISOU 3171  CD1 LEU A1212    14736   8869   7281  -1279   2764  -1422
ATOM   3172  CD2 LEU A1212     109.076 117.682  13.605  1.00 81.32           C  
ANISOU 3172  CD2 LEU A1212    14842   8249   7808  -1346   3456  -1244
ATOM   3173  H   LEU A1212     109.122 121.610  14.270  1.00 99.32           H  
ATOM   3174  HA  LEU A1212     109.903 119.871  12.065  1.00 88.28           H  
ATOM   3175  HB3 LEU A1212     107.440 119.325  12.068  1.00 87.13           H  
ATOM   3176  HB2 LEU A1212     107.165 120.590  13.235  1.00 87.13           H  
ATOM   3177  HG  LEU A1212     108.643 119.328  14.857  1.00 82.09           H  
ATOM   3178 HD11 LEU A1212     106.981 117.636  15.430  1.00 81.29           H  
ATOM   3179 HD12 LEU A1212     106.152 119.083  14.875  1.00 81.29           H  
ATOM   3180 HD13 LEU A1212     106.311 117.689  13.804  1.00 81.29           H  
ATOM   3181 HD21 LEU A1212     109.178 116.947  14.403  1.00 81.32           H  
ATOM   3182 HD22 LEU A1212     108.692 117.165  12.725  1.00 81.32           H  
ATOM   3183 HD23 LEU A1212     110.080 118.038  13.373  1.00 81.32           H  
ATOM   3184  N   ARG A1213     108.454 122.749  11.355  1.00 79.12           N  
ANISOU 3184  N   ARG A1213    15256   8733   6073   -827   2685   -536
ATOM   3185  CA  ARG A1213     108.144 123.692  10.275  1.00 88.26           C  
ANISOU 3185  CA  ARG A1213    16661  10145   6728   -760   2595   -423
ATOM   3186  C   ARG A1213     109.392 124.263   9.575  1.00 91.38           C  
ANISOU 3186  C   ARG A1213    17231  10282   7209   -734   2932   -205
ATOM   3187  O   ARG A1213     109.240 124.823   8.489  1.00 89.93           O  
ANISOU 3187  O   ARG A1213    17299  10287   6583   -731   2984   -149
ATOM   3188  CB  ARG A1213     107.355 124.890  10.850  1.00 96.59           C  
ANISOU 3188  CB  ARG A1213    17655  11401   7646   -541   2128   -210
ATOM   3189  CG  ARG A1213     105.863 124.593  11.035  1.00100.96           C  
ANISOU 3189  CG  ARG A1213    18111  12333   7918   -564   1786   -416
ATOM   3190  CD  ARG A1213     105.101 125.785  11.621  1.00114.06           C  
ANISOU 3190  CD  ARG A1213    19756  14219   9363   -342   1370   -191
ATOM   3191  NE  ARG A1213     103.674 125.752  11.258  1.00132.40           N  
ANISOU 3191  NE  ARG A1213    22055  16973  11278   -386   1084   -374
ATOM   3192  CZ  ARG A1213     102.986 126.723  10.629  1.00149.91           C  
ANISOU 3192  CZ  ARG A1213    24256  19459  13245   -215    718   -214
ATOM   3193  NH1 ARG A1213     103.563 127.868  10.239  1.00145.08           N  
ANISOU 3193  NH1 ARG A1213    23664  18714  12745     12    609    121
ATOM   3194  NH2 ARG A1213     101.687 126.552  10.369  1.00164.56           N1+
ANISOU 3194  NH2 ARG A1213    26060  21703  14763   -273    462   -388
ATOM   3195  H   ARG A1213     108.402 123.099  12.302  1.00 79.12           H  
ATOM   3196  HA  ARG A1213     107.541 123.194   9.514  1.00 88.26           H  
ATOM   3197  HB3 ARG A1213     107.425 125.748  10.179  1.00 96.59           H  
ATOM   3198  HB2 ARG A1213     107.794 125.219  11.793  1.00 96.59           H  
ATOM   3199  HG3 ARG A1213     105.747 123.741  11.699  1.00100.96           H  
ATOM   3200  HG2 ARG A1213     105.431 124.304  10.076  1.00100.96           H  
ATOM   3201  HD3 ARG A1213     105.551 126.714  11.277  1.00114.06           H  
ATOM   3202  HD2 ARG A1213     105.200 125.782  12.706  1.00114.06           H  
ATOM   3203  HE  ARG A1213     103.170 124.928  11.566  1.00132.40           H  
ATOM   3204 HH12 ARG A1213     103.024 128.575   9.764  1.00145.08           H  
ATOM   3205 HH11 ARG A1213     104.572 127.972  10.281  1.00145.08           H  
ATOM   3206 HH22 ARG A1213     101.164 127.260   9.878  1.00164.56           H  
ATOM   3207 HH21 ARG A1213     101.181 125.749  10.735  1.00164.56           H  
ATOM   3208  N   VAL A1214     110.597 124.141  10.161  1.00106.44           N  
ANISOU 3208  N   VAL A1214    19005  11767   9672   -714   3160    -67
ATOM   3209  CA  VAL A1214     111.834 124.730   9.628  1.00107.18           C  
ANISOU 3209  CA  VAL A1214    19229  11593   9899   -677   3474    168
ATOM   3210  C   VAL A1214     112.835 123.659   9.172  1.00110.02           C  
ANISOU 3210  C   VAL A1214    19631  11703  10470   -864   4003      1
ATOM   3211  O   VAL A1214     113.606 123.931   8.252  1.00116.92           O  
ANISOU 3211  O   VAL A1214    20700  12466  11258   -891   4346     90
ATOM   3212  CB  VAL A1214     112.463 125.712  10.653  1.00121.74           C  
ANISOU 3212  CB  VAL A1214    20899  13125  12231   -506   3344    496
ATOM   3213  CG1 VAL A1214     111.480 126.836  11.035  1.00126.39           C  
ANISOU 3213  CG1 VAL A1214    21478  13942  12603   -316   2868    655
ATOM   3214  CG2 VAL A1214     113.068 125.025  11.889  1.00130.44           C  
ANISOU 3214  CG2 VAL A1214    21719  13944  13900   -555   3380    439
ATOM   3215  H   VAL A1214     110.644 123.691  11.065  1.00106.44           H  
ATOM   3216  HA  VAL A1214     111.610 125.320   8.737  1.00107.18           H  
ATOM   3217  HB  VAL A1214     113.299 126.208  10.157  1.00121.74           H  
ATOM   3218 HG11 VAL A1214     111.853 127.419  11.871  1.00126.39           H  
ATOM   3219 HG12 VAL A1214     111.325 127.512  10.193  1.00126.39           H  
ATOM   3220 HG13 VAL A1214     110.500 126.468  11.330  1.00126.39           H  
ATOM   3221 HG21 VAL A1214     113.352 125.753  12.645  1.00130.44           H  
ATOM   3222 HG22 VAL A1214     112.363 124.331  12.333  1.00130.44           H  
ATOM   3223 HG23 VAL A1214     113.965 124.460  11.638  1.00130.44           H  
ATOM   3224  N   LYS A1215     112.823 122.455   9.778  1.00122.10           N  
ANISOU 3224  N   LYS A1215    20977  13123  12291   -990   4101   -233
ATOM   3225  CA  LYS A1215     113.696 121.349   9.388  1.00127.25           C  
ANISOU 3225  CA  LYS A1215    21644  13498  13206  -1159   4627   -391
ATOM   3226  C   LYS A1215     113.043 120.505   8.285  1.00120.76           C  
ANISOU 3226  C   LYS A1215    21050  12938  11894  -1357   4826   -762
ATOM   3227  O   LYS A1215     113.716 120.181   7.308  1.00121.12           O  
ANISOU 3227  O   LYS A1215    21312  12898  11811  -1455   5251   -826
ATOM   3228  CB  LYS A1215     113.965 120.428  10.598  1.00132.62           C  
ANISOU 3228  CB  LYS A1215    22009  13878  14505  -1199   4685   -430
ATOM   3229  CG  LYS A1215     114.995 119.325  10.280  1.00140.72           C  
ANISOU 3229  CG  LYS A1215    23020  14581  15868  -1361   5250   -578
ATOM   3230  CD  LYS A1215     115.266 118.400  11.466  1.00144.64           C  
ANISOU 3230  CD  LYS A1215    23201  14811  16945  -1406   5298   -621
ATOM   3231  CE  LYS A1215     116.179 117.218  11.114  1.00139.84           C  
ANISOU 3231  CE  LYS A1215    22562  13847  16722  -1554   5888   -748
ATOM   3232  NZ  LYS A1215     117.543 117.666  10.783  1.00132.22           N1+
ANISOU 3232  NZ  LYS A1215    21631  12564  16043  -1496   6220   -487
ATOM   3233  H   LYS A1215     112.183 122.300  10.545  1.00122.10           H  
ATOM   3234  HA  LYS A1215     114.649 121.736   9.021  1.00127.25           H  
ATOM   3235  HB3 LYS A1215     113.037 119.975  10.948  1.00132.62           H  
ATOM   3236  HB2 LYS A1215     114.335 121.028  11.431  1.00132.62           H  
ATOM   3237  HG3 LYS A1215     115.926 119.793   9.958  1.00140.72           H  
ATOM   3238  HG2 LYS A1215     114.662 118.710   9.445  1.00140.72           H  
ATOM   3239  HD3 LYS A1215     114.319 118.016  11.849  1.00144.64           H  
ATOM   3240  HD2 LYS A1215     115.710 118.989  12.262  1.00144.64           H  
ATOM   3241  HE3 LYS A1215     115.770 116.651  10.277  1.00139.84           H  
ATOM   3242  HE2 LYS A1215     116.239 116.535  11.962  1.00139.84           H  
ATOM   3243  HZ1 LYS A1215     117.935 118.162  11.571  1.00132.22           H  
ATOM   3244  HZ2 LYS A1215     118.121 116.865  10.571  1.00132.22           H  
ATOM   3245  HZ3 LYS A1215     117.512 118.280   9.982  1.00132.22           H  
ATOM   3246  N   ILE A1216     111.755 120.144   8.440  1.00121.51           N  
ANISOU 3246  N   ILE A1216    21103  13348  11715  -1425   4535  -1015
ATOM   3247  CA  ILE A1216     111.031 119.253   7.532  1.00123.78           C  
ANISOU 3247  CA  ILE A1216    21590  13903  11539  -1636   4675  -1402
ATOM   3248  C   ILE A1216     109.721 119.935   7.082  1.00112.30           C  
ANISOU 3248  C   ILE A1216    20269  12957   9441  -1591   4212  -1433
ATOM   3249  O   ILE A1216     108.650 119.415   7.391  1.00105.39           O  
ANISOU 3249  O   ILE A1216    19271  12324   8449  -1645   3914  -1638
ATOM   3250  CB  ILE A1216     110.838 117.827   8.158  1.00128.02           C  
ANISOU 3250  CB  ILE A1216    21932  14331  12378  -1807   4801  -1728
ATOM   3251  CG1 ILE A1216     112.092 117.277   8.883  1.00110.14           C  
ANISOU 3251  CG1 ILE A1216    19448  11551  10851  -1795   5152  -1605
ATOM   3252  CG2 ILE A1216     110.357 116.820   7.088  1.00153.30           C  
ANISOU 3252  CG2 ILE A1216    25269  17704  15276  -2041   4988  -2107
ATOM   3253  CD1 ILE A1216     111.891 115.923   9.581  1.00105.65           C  
ANISOU 3253  CD1 ILE A1216    18667  10837  10636  -1943   5288  -1874
ATOM   3254  H   ILE A1216     111.259 120.469   9.258  1.00121.51           H  
ATOM   3255  HA  ILE A1216     111.612 119.109   6.620  1.00123.78           H  
ATOM   3256  HB  ILE A1216     110.058 117.902   8.919  1.00128.02           H  
ATOM   3257 HG13 ILE A1216     112.396 117.974   9.662  1.00110.14           H  
ATOM   3258 HG12 ILE A1216     112.927 117.210   8.185  1.00110.14           H  
ATOM   3259 HG21 ILE A1216     110.042 115.877   7.532  1.00153.30           H  
ATOM   3260 HG22 ILE A1216     109.504 117.191   6.523  1.00153.30           H  
ATOM   3261 HG23 ILE A1216     111.149 116.605   6.371  1.00153.30           H  
ATOM   3262 HD11 ILE A1216     112.771 115.662  10.168  1.00105.65           H  
ATOM   3263 HD12 ILE A1216     111.038 115.951  10.259  1.00105.65           H  
ATOM   3264 HD13 ILE A1216     111.732 115.116   8.866  1.00105.65           H  
ATOM   3265  N   PRO A1217     109.760 121.069   6.338  1.00105.76           N  
ANISOU 3265  N   PRO A1217    19677  12301   8208  -1487   4135  -1216
ATOM   3266  CA  PRO A1217     108.550 121.723   5.810  1.00 97.97           C  
ANISOU 3266  CA  PRO A1217    18725  11806   6693  -1430   3644  -1212
ATOM   3267  C   PRO A1217     107.926 120.946   4.636  1.00102.65           C  
ANISOU 3267  C   PRO A1217    19342  12698   6960  -1624   3635  -1539
ATOM   3268  O   PRO A1217     106.707 120.956   4.474  1.00107.48           O  
ANISOU 3268  O   PRO A1217    19865  13704   7269  -1648   3243  -1681
ATOM   3269  CB  PRO A1217     109.022 123.109   5.353  1.00 93.02           C  
ANISOU 3269  CB  PRO A1217    18278  11192   5875  -1238   3597   -820
ATOM   3270  CG  PRO A1217     110.484 122.915   4.992  1.00103.27           C  
ANISOU 3270  CG  PRO A1217    19688  12094   7457  -1287   4141   -744
ATOM   3271  CD  PRO A1217     110.961 121.802   5.924  1.00106.56           C  
ANISOU 3271  CD  PRO A1217    19916  12141   8432  -1388   4428   -910
ATOM   3272  HA  PRO A1217     107.804 121.844   6.595  1.00 97.97           H  
ATOM   3273  HB3 PRO A1217     108.941 123.811   6.180  1.00 93.02           H  
ATOM   3274  HB2 PRO A1217     108.440 123.523   4.528  1.00 93.02           H  
ATOM   3275  HG3 PRO A1217     111.065 123.831   5.098  1.00103.27           H  
ATOM   3276  HG2 PRO A1217     110.566 122.588   3.955  1.00103.27           H  
ATOM   3277  HD2 PRO A1217     111.697 121.163   5.437  1.00106.56           H  
ATOM   3278  HD3 PRO A1217     111.419 122.259   6.801  1.00106.56           H  
ATOM   3279  N   LEU A1218     108.772 120.243   3.862  1.00101.66           N  
ANISOU 3279  N   LEU A1218    19331  12370   6926  -1761   4084  -1657
ATOM   3280  CA  LEU A1218     108.474 119.359   2.731  1.00116.10           C  
ANISOU 3280  CA  LEU A1218    21236  14447   8430  -1947   4132  -1957
ATOM   3281  C   LEU A1218     107.444 118.247   3.011  1.00125.11           C  
ANISOU 3281  C   LEU A1218    22183  15803   9551  -2090   3894  -2303
ATOM   3282  O   LEU A1218     106.764 117.802   2.088  1.00148.67           O  
ANISOU 3282  O   LEU A1218    25198  19171  12120  -2176   3668  -2493
ATOM   3283  CB  LEU A1218     109.813 118.795   2.194  1.00123.29           C  
ANISOU 3283  CB  LEU A1218    22255  14989   9599  -2082   4712  -2059
ATOM   3284  CG  LEU A1218     110.707 118.035   3.217  1.00111.57           C  
ANISOU 3284  CG  LEU A1218    20617  12988   8785  -2108   5082  -2062
ATOM   3285  CD1 LEU A1218     110.532 116.513   3.126  1.00119.73           C  
ANISOU 3285  CD1 LEU A1218    21502  13928  10062  -2331   5246  -2449
ATOM   3286  CD2 LEU A1218     112.189 118.402   3.044  1.00103.40           C  
ANISOU 3286  CD2 LEU A1218    19706  11552   8030  -2059   5565  -1850
ATOM   3287  H   LEU A1218     109.752 120.324   4.092  1.00101.66           H  
ATOM   3288  HA  LEU A1218     108.041 119.988   1.952  1.00116.10           H  
ATOM   3289  HB3 LEU A1218     110.374 119.645   1.801  1.00123.29           H  
ATOM   3290  HB2 LEU A1218     109.629 118.166   1.322  1.00123.29           H  
ATOM   3291  HG  LEU A1218     110.436 118.329   4.231  1.00111.57           H  
ATOM   3292 HD11 LEU A1218     111.117 116.001   3.891  1.00119.73           H  
ATOM   3293 HD12 LEU A1218     109.494 116.230   3.264  1.00119.73           H  
ATOM   3294 HD13 LEU A1218     110.850 116.134   2.154  1.00119.73           H  
ATOM   3295 HD21 LEU A1218     112.811 117.885   3.776  1.00103.40           H  
ATOM   3296 HD22 LEU A1218     112.551 118.134   2.050  1.00103.40           H  
ATOM   3297 HD23 LEU A1218     112.348 119.472   3.181  1.00103.40           H  
ATOM   3298  N   ARG A1219     107.323 117.826   4.279  1.00105.54           N  
ANISOU 3298  N   ARG A1219    19498  13081   7520  -2113   3938  -2380
ATOM   3299  CA  ARG A1219     106.432 116.779   4.775  1.00112.98           C  
ANISOU 3299  CA  ARG A1219    20231  14186   8511  -2241   3730  -2683
ATOM   3300  C   ARG A1219     105.676 117.198   6.045  1.00117.50           C  
ANISOU 3300  C   ARG A1219    20613  14822   9208  -2103   3371  -2564
ATOM   3301  O   ARG A1219     104.943 116.369   6.579  1.00121.09           O  
ANISOU 3301  O   ARG A1219    20863  15330   9814  -2199   3250  -2789
ATOM   3302  CB  ARG A1219     107.232 115.469   4.966  1.00121.05           C  
ANISOU 3302  CB  ARG A1219    21156  14848   9988  -2441   4163  -2947
ATOM   3303  CG  ARG A1219     107.361 114.589   3.704  1.00132.28           C  
ANISOU 3303  CG  ARG A1219    22728  16281  11253  -2632   4454  -3185
ATOM   3304  CD  ARG A1219     106.319 113.461   3.600  1.00152.54           C  
ANISOU 3304  CD  ARG A1219    25146  18942  13872  -2848   4419  -3572
ATOM   3305  NE  ARG A1219     106.285 112.621   4.810  1.00169.26           N  
ANISOU 3305  NE  ARG A1219    27000  20807  16504  -2866   4464  -3618
ATOM   3306  CZ  ARG A1219     107.268 111.828   5.275  1.00170.22           C  
ANISOU 3306  CZ  ARG A1219    27034  20464  17177  -2929   4902  -3630
ATOM   3307  NH1 ARG A1219     108.419 111.658   4.608  1.00173.93           N  
ANISOU 3307  NH1 ARG A1219    27653  20656  17776  -2983   5341  -3605
ATOM   3308  NH2 ARG A1219     107.093 111.196   6.442  1.00158.42           N1+
ANISOU 3308  NH2 ARG A1219    25293  18778  16120  -2931   4906  -3651
ATOM   3309  H   ARG A1219     107.923 118.263   4.963  1.00105.54           H  
ATOM   3310  HA  ARG A1219     105.644 116.594   4.043  1.00112.98           H  
ATOM   3311  HB3 ARG A1219     106.834 114.880   5.791  1.00121.05           H  
ATOM   3312  HB2 ARG A1219     108.236 115.724   5.302  1.00121.05           H  
ATOM   3313  HG3 ARG A1219     108.357 114.148   3.691  1.00132.28           H  
ATOM   3314  HG2 ARG A1219     107.316 115.206   2.807  1.00132.28           H  
ATOM   3315  HD3 ARG A1219     106.519 112.834   2.730  1.00152.54           H  
ATOM   3316  HD2 ARG A1219     105.326 113.890   3.458  1.00152.54           H  
ATOM   3317  HE  ARG A1219     105.443 112.703   5.362  1.00169.26           H  
ATOM   3318 HH12 ARG A1219     109.144 111.058   4.973  1.00173.93           H  
ATOM   3319 HH11 ARG A1219     108.558 112.119   3.721  1.00173.93           H  
ATOM   3320 HH22 ARG A1219     107.814 110.594   6.811  1.00158.42           H  
ATOM   3321 HH21 ARG A1219     106.231 111.305   6.957  1.00158.42           H  
ATOM   3322  N   TYR A1220     105.835 118.447   6.532  1.00114.88           N  
ANISOU 3322  N   TYR A1220    20347  14478   8823  -1882   3206  -2216
ATOM   3323  CA  TYR A1220     105.271 118.976   7.784  1.00104.56           C  
ANISOU 3323  CA  TYR A1220    18885  13159   7684  -1742   2921  -2087
ATOM   3324  C   TYR A1220     103.776 118.679   7.985  1.00105.34           C  
ANISOU 3324  C   TYR A1220    18797  13643   7582  -1783   2497  -2278
ATOM   3325  O   TYR A1220     103.407 118.091   8.999  1.00108.95           O  
ANISOU 3325  O   TYR A1220    19054  14024   8316  -1850   2469  -2444
ATOM   3326  CB  TYR A1220     105.575 120.486   7.941  1.00101.99           C  
ANISOU 3326  CB  TYR A1220    18688  12826   7236  -1494   2750  -1681
ATOM   3327  CG  TYR A1220     104.838 121.155   9.090  1.00 96.26           C  
ANISOU 3327  CG  TYR A1220    17709  12157   6708  -1306   2332  -1513
ATOM   3328  CD1 TYR A1220     103.707 121.955   8.828  1.00 96.66           C  
ANISOU 3328  CD1 TYR A1220    17748  12604   6375  -1203   1882  -1452
ATOM   3329  CD2 TYR A1220     105.220 120.899  10.422  1.00 87.88           C  
ANISOU 3329  CD2 TYR A1220    16405  10755   6229  -1230   2386  -1411
ATOM   3330  CE1 TYR A1220     102.946 122.470   9.891  1.00104.56           C  
ANISOU 3330  CE1 TYR A1220    18506  13639   7582  -1026   1532  -1309
ATOM   3331  CE2 TYR A1220     104.465 121.423  11.489  1.00 94.44           C  
ANISOU 3331  CE2 TYR A1220    17018  11640   7226  -1063   2023  -1273
ATOM   3332  CZ  TYR A1220     103.320 122.201  11.220  1.00102.76           C  
ANISOU 3332  CZ  TYR A1220    18069  13070   7905   -960   1614  -1231
ATOM   3333  OH  TYR A1220     102.567 122.713  12.232  1.00 93.31           O  
ANISOU 3333  OH  TYR A1220    16659  11911   6884   -790   1289  -1103
ATOM   3334  H   TYR A1220     106.434 119.075   6.014  1.00114.88           H  
ATOM   3335  HA  TYR A1220     105.794 118.459   8.591  1.00104.56           H  
ATOM   3336  HB3 TYR A1220     105.342 121.014   7.015  1.00101.99           H  
ATOM   3337  HB2 TYR A1220     106.636 120.638   8.119  1.00101.99           H  
ATOM   3338  HD1 TYR A1220     103.398 122.147   7.811  1.00 96.66           H  
ATOM   3339  HD2 TYR A1220     106.077 120.277  10.622  1.00 87.88           H  
ATOM   3340  HE1 TYR A1220     102.071 123.070   9.687  1.00104.56           H  
ATOM   3341  HE2 TYR A1220     104.761 121.229  12.510  1.00 94.44           H  
ATOM   3342  HH  TYR A1220     102.898 122.515  13.103  1.00 93.31           H  
ATOM   3343  N   LYS A1221     102.932 119.085   7.022  1.00109.03           N  
ANISOU 3343  N   LYS A1221    19318  14526   7582  -1740   2174  -2250
ATOM   3344  CA  LYS A1221     101.474 118.981   7.099  1.00117.09           C  
ANISOU 3344  CA  LYS A1221    20151  15926   8411  -1752   1748  -2393
ATOM   3345  C   LYS A1221     100.972 117.522   7.029  1.00116.18           C  
ANISOU 3345  C   LYS A1221    19890  15820   8434  -1995   1857  -2799
ATOM   3346  O   LYS A1221      99.863 117.241   7.482  1.00120.58           O  
ANISOU 3346  O   LYS A1221    20248  16595   8973  -2024   1562  -2942
ATOM   3347  CB  LYS A1221     100.876 119.822   5.947  1.00133.28           C  
ANISOU 3347  CB  LYS A1221    22292  18410   9940  -1666   1422  -2282
ATOM   3348  CG  LYS A1221      99.374 120.122   6.107  1.00139.25           C  
ANISOU 3348  CG  LYS A1221    22846  19547  10514  -1590    922  -2298
ATOM   3349  CD  LYS A1221      98.818 121.015   4.990  1.00145.92           C  
ANISOU 3349  CD  LYS A1221    23776  20810  10856  -1495    617  -2164
ATOM   3350  CE  LYS A1221      97.323 121.310   5.179  1.00149.72           C  
ANISOU 3350  CE  LYS A1221    24038  21653  11195  -1406    122  -2161
ATOM   3351  NZ  LYS A1221      96.793 122.136   4.082  1.00151.18           N1+
ANISOU 3351  NZ  LYS A1221    24292  22251  10900  -1303   -184  -2018
ATOM   3352  H   LYS A1221     103.321 119.549   6.214  1.00109.03           H  
ATOM   3353  HA  LYS A1221     101.159 119.407   8.053  1.00117.09           H  
ATOM   3354  HB3 LYS A1221     101.058 119.331   4.989  1.00133.28           H  
ATOM   3355  HB2 LYS A1221     101.403 120.776   5.898  1.00133.28           H  
ATOM   3356  HG3 LYS A1221      99.204 120.602   7.072  1.00139.25           H  
ATOM   3357  HG2 LYS A1221      98.805 119.193   6.122  1.00139.25           H  
ATOM   3358  HD3 LYS A1221      98.977 120.527   4.027  1.00145.92           H  
ATOM   3359  HD2 LYS A1221      99.376 121.952   4.960  1.00145.92           H  
ATOM   3360  HE3 LYS A1221      97.157 121.831   6.123  1.00149.72           H  
ATOM   3361  HE2 LYS A1221      96.755 120.380   5.221  1.00149.72           H  
ATOM   3362  HZ1 LYS A1221      96.907 121.648   3.205  1.00151.18           H  
ATOM   3363  HZ2 LYS A1221      95.811 122.317   4.239  1.00151.18           H  
ATOM   3364  HZ3 LYS A1221      97.293 123.013   4.046  1.00151.18           H  
ATOM   3365  N   MET A1222     101.791 116.595   6.502  1.00119.29           N  
ANISOU 3365  N   MET A1222    20370  15961   8994  -2169   2285  -2982
ATOM   3366  CA  MET A1222     101.493 115.166   6.405  1.00131.69           C  
ANISOU 3366  CA  MET A1222    21810  17489  10737  -2405   2427  -3357
ATOM   3367  C   MET A1222     101.996 114.371   7.628  1.00137.28           C  
ANISOU 3367  C   MET A1222    22351  17792  12019  -2464   2710  -3420
ATOM   3368  O   MET A1222     101.509 113.263   7.850  1.00134.59           O  
ANISOU 3368  O   MET A1222    21848  17411  11879  -2639   2782  -3701
ATOM   3369  CB  MET A1222     102.185 114.611   5.142  1.00139.09           C  
ANISOU 3369  CB  MET A1222    22934  18403  11511  -2576   2727  -3545
ATOM   3370  CG  MET A1222     101.528 115.106   3.845  1.00155.10           C  
ANISOU 3370  CG  MET A1222    25105  20879  12949  -2563   2430  -3565
ATOM   3371  SD  MET A1222     102.222 114.381   2.338  1.00181.54           S  
ANISOU 3371  SD  MET A1222    28674  24220  16083  -2797   2771  -3854
ATOM   3372  CE  MET A1222     101.128 115.144   1.111  1.00183.49           C  
ANISOU 3372  CE  MET A1222    29063  25050  15604  -2719   2303  -3806
ATOM   3373  H   MET A1222     102.700 116.897   6.179  1.00119.29           H  
ATOM   3374  HA  MET A1222     100.416 115.007   6.322  1.00131.69           H  
ATOM   3375  HB3 MET A1222     102.135 113.521   5.145  1.00139.09           H  
ATOM   3376  HB2 MET A1222     103.247 114.863   5.139  1.00139.09           H  
ATOM   3377  HG3 MET A1222     101.613 116.191   3.770  1.00155.10           H  
ATOM   3378  HG2 MET A1222     100.462 114.877   3.866  1.00155.10           H  
ATOM   3379  HE1 MET A1222     101.403 114.818   0.108  1.00183.49           H  
ATOM   3380  HE2 MET A1222     100.092 114.859   1.295  1.00183.49           H  
ATOM   3381  HE3 MET A1222     101.205 116.230   1.155  1.00183.49           H  
ATOM   3382  N   VAL A1223     102.934 114.916   8.423  1.00139.77           N  
ANISOU 3382  N   VAL A1223    22700  17801  12604  -2320   2867  -3159
ATOM   3383  CA  VAL A1223     103.465 114.300   9.646  1.00120.02           C  
ANISOU 3383  CA  VAL A1223    20034  14929  10639  -2338   3093  -3173
ATOM   3384  C   VAL A1223     102.707 114.838  10.875  1.00104.40           C  
ANISOU 3384  C   VAL A1223    17904  13049   8716  -2192   2750  -3048
ATOM   3385  O   VAL A1223     102.353 114.055  11.758  1.00111.18           O  
ANISOU 3385  O   VAL A1223    18561  13778   9906  -2252   2791  -3168
ATOM   3386  CB  VAL A1223     104.988 114.608   9.751  1.00105.57           C  
ANISOU 3386  CB  VAL A1223    18328  12662   9123  -2278   3515  -2976
ATOM   3387  CG1 VAL A1223     105.616 114.241  11.114  1.00 90.85           C  
ANISOU 3387  CG1 VAL A1223    16278  10414   7826  -2269   3725  -2954
ATOM   3388  CG2 VAL A1223     105.772 113.884   8.640  1.00109.49           C  
ANISOU 3388  CG2 VAL A1223    18958  13041   9602  -2437   3890  -3119
ATOM   3389  H   VAL A1223     103.294 115.827   8.174  1.00139.77           H  
ATOM   3390  HA  VAL A1223     103.332 113.216   9.618  1.00120.02           H  
ATOM   3391  HB  VAL A1223     105.131 115.681   9.607  1.00105.57           H  
ATOM   3392 HG11 VAL A1223     106.696 114.390  11.097  1.00 90.85           H  
ATOM   3393 HG12 VAL A1223     105.231 114.861  11.924  1.00 90.85           H  
ATOM   3394 HG13 VAL A1223     105.429 113.197  11.368  1.00 90.85           H  
ATOM   3395 HG21 VAL A1223     106.817 114.196   8.628  1.00109.49           H  
ATOM   3396 HG22 VAL A1223     105.752 112.804   8.787  1.00109.49           H  
ATOM   3397 HG23 VAL A1223     105.364 114.079   7.650  1.00109.49           H  
ATOM   3398  N   VAL A1224     102.445 116.155  10.926  1.00 97.67           N  
ANISOU 3398  N   VAL A1224    17145  12416   7549  -1998   2419  -2800
ATOM   3399  CA  VAL A1224     101.678 116.819  11.977  1.00103.48           C  
ANISOU 3399  CA  VAL A1224    17651  13242   8426  -1801   2036  -2603
ATOM   3400  C   VAL A1224     100.237 116.931  11.461  1.00121.56           C  
ANISOU 3400  C   VAL A1224    19894  15988  10306  -1864   1668  -2791
ATOM   3401  O   VAL A1224      99.819 117.954  10.918  1.00127.88           O  
ANISOU 3401  O   VAL A1224    20780  17091  10716  -1740   1348  -2643
ATOM   3402  CB  VAL A1224     102.297 118.209  12.297  1.00 98.75           C  
ANISOU 3402  CB  VAL A1224    17096  12552   7874  -1523   1888  -2180
ATOM   3403  CG1 VAL A1224     101.558 118.931  13.445  1.00 90.42           C  
ANISOU 3403  CG1 VAL A1224    15804  11544   7006  -1330   1546  -2005
ATOM   3404  CG2 VAL A1224     103.785 118.081  12.664  1.00100.67           C  
ANISOU 3404  CG2 VAL A1224    17385  12353   8511  -1503   2267  -2025
ATOM   3405  H   VAL A1224     102.769 116.740  10.165  1.00 97.67           H  
ATOM   3406  HA  VAL A1224     101.682 116.224  12.892  1.00103.48           H  
ATOM   3407  HB  VAL A1224     102.239 118.846  11.413  1.00 98.75           H  
ATOM   3408 HG11 VAL A1224     102.021 119.894  13.660  1.00 90.42           H  
ATOM   3409 HG12 VAL A1224     100.514 119.133  13.204  1.00 90.42           H  
ATOM   3410 HG13 VAL A1224     101.578 118.343  14.362  1.00 90.42           H  
ATOM   3411 HG21 VAL A1224     104.196 119.034  12.993  1.00100.67           H  
ATOM   3412 HG22 VAL A1224     103.926 117.368  13.477  1.00100.67           H  
ATOM   3413 HG23 VAL A1224     104.386 117.748  11.818  1.00100.67           H  
ATOM   3414  N   THR A1225      99.481 115.839  11.647  1.00129.98           N  
ANISOU 3414  N   THR A1225    20786  17095  11505  -2055   1708  -3105
ATOM   3415  CA  THR A1225      98.041 115.765  11.410  1.00128.21           C  
ANISOU 3415  CA  THR A1225    20404  17268  11043  -2095   1333  -3254
ATOM   3416  C   THR A1225      97.307 116.505  12.554  1.00134.69           C  
ANISOU 3416  C   THR A1225    21043  18172  11961  -1893   1011  -3050
ATOM   3417  O   THR A1225      97.848 116.596  13.660  1.00144.70           O  
ANISOU 3417  O   THR A1225    22185  19143  13652  -1756   1108  -2859
ATOM   3418  CB  THR A1225      97.619 114.268  11.333  1.00118.84           C  
ANISOU 3418  CB  THR A1225    19042  16055  10058  -2344   1476  -3620
ATOM   3419  OG1 THR A1225      97.716 113.587  12.571  1.00135.04           O  
ANISOU 3419  OG1 THR A1225    20918  17833  12560  -2368   1639  -3657
ATOM   3420  CG2 THR A1225      98.385 113.473  10.262  1.00100.71           C  
ANISOU 3420  CG2 THR A1225    16886  13587   7790  -2517   1843  -3786
ATOM   3421  H   THR A1225      99.922 115.034  12.065  1.00129.98           H  
ATOM   3422  HA  THR A1225      97.829 116.248  10.454  1.00128.21           H  
ATOM   3423  HB  THR A1225      96.565 114.227  11.062  1.00118.84           H  
ATOM   3424  HG1 THR A1225      98.626 113.559  12.827  1.00135.04           H  
ATOM   3425 HG21 THR A1225      97.968 112.474  10.138  1.00100.71           H  
ATOM   3426 HG22 THR A1225      98.328 113.970   9.293  1.00100.71           H  
ATOM   3427 HG23 THR A1225      99.441 113.362  10.513  1.00100.71           H  
ATOM   3428  N   PRO A1226      96.071 117.010  12.340  1.00117.69           N  
ANISOU 3428  N   PRO A1226    18824  16410   9482  -1831    604  -3034
ATOM   3429  CA  PRO A1226      95.280 117.661  13.399  1.00112.79           C  
ANISOU 3429  CA  PRO A1226    17950  15852   9054  -1613    309  -2834
ATOM   3430  C   PRO A1226      94.774 116.677  14.475  1.00105.54           C  
ANISOU 3430  C   PRO A1226    16761  14774   8566  -1698    420  -2993
ATOM   3431  O   PRO A1226      94.417 117.101  15.573  1.00 97.92           O  
ANISOU 3431  O   PRO A1226    15632  13677   7897  -1510    353  -2790
ATOM   3432  CB  PRO A1226      94.130 118.352  12.655  1.00109.34           C  
ANISOU 3432  CB  PRO A1226    17477  15880   8186  -1592   -108  -2856
ATOM   3433  CG  PRO A1226      93.947 117.535  11.385  1.00103.55           C  
ANISOU 3433  CG  PRO A1226    16867  15316   7162  -1846    -32  -3154
ATOM   3434  CD  PRO A1226      95.337 116.981  11.073  1.00102.41           C  
ANISOU 3434  CD  PRO A1226    16951  14852   7108  -1897    378  -3138
ATOM   3435  HA  PRO A1226      95.886 118.419  13.897  1.00112.79           H  
ATOM   3436  HB3 PRO A1226      94.430 119.367  12.392  1.00109.34           H  
ATOM   3437  HB2 PRO A1226      93.211 118.428  13.239  1.00109.34           H  
ATOM   3438  HG3 PRO A1226      93.529 118.116  10.562  1.00103.55           H  
ATOM   3439  HG2 PRO A1226      93.264 116.708  11.586  1.00103.55           H  
ATOM   3440  HD2 PRO A1226      95.265 115.981  10.647  1.00102.41           H  
ATOM   3441  HD3 PRO A1226      95.847 117.623  10.353  1.00102.41           H  
ATOM   3442  N   ARG A1227      94.827 115.366  14.181  1.00107.39           N  
ANISOU 3442  N   ARG A1227    16955  15009   8840  -1983    604  -3355
ATOM   3443  CA  ARG A1227      94.587 114.262  15.105  1.00103.94           C  
ANISOU 3443  CA  ARG A1227    16281  14355   8856  -2079    789  -3494
ATOM   3444  C   ARG A1227      95.750 114.170  16.107  1.00119.69           C  
ANISOU 3444  C   ARG A1227    18291  15919  11266  -1962   1077  -3270
ATOM   3445  O   ARG A1227      95.511 114.041  17.304  1.00136.54           O  
ANISOU 3445  O   ARG A1227    20229  17910  13739  -1853   1069  -3141
ATOM   3446  CB  ARG A1227      94.541 112.928  14.325  1.00103.34           C  
ANISOU 3446  CB  ARG A1227    16207  14287   8772  -2420   1007  -3923
ATOM   3447  CG  ARG A1227      93.721 112.925  13.018  1.00121.79           C  
ANISOU 3447  CG  ARG A1227    18622  17002  10652  -2544    772  -4110
ATOM   3448  CD  ARG A1227      93.879 111.609  12.241  1.00126.10           C  
ANISOU 3448  CD  ARG A1227    19187  17423  11301  -2801   1053  -4412
ATOM   3449  NE  ARG A1227      95.293 111.361  11.909  1.00121.67           N  
ANISOU 3449  NE  ARG A1227    18817  16503  10908  -2808   1465  -4344
ATOM   3450  CZ  ARG A1227      95.866 110.164  11.698  1.00113.14           C
[truncated: 314,739 more chars]
