# Supplementary material for: Anti-Inflammatory Activities of 8-Benzylaminoxanthines Showing High Adenosine A2A and Dual A1/A2A Receptor Affinity
Source: Int J Mol Sci. 2023 Sep 5;24(18):13707. doi: 10.3390/ijms241813707 (PMC10531311; doi:10.3390/ijms241813707)
Supplement: Supplementary file 1 [file ijms-24-13707-s001.zip › SI-RMSD_per_residue.xlsx]

## Sheet: 5n2s-mz1483-matrix
Column1	Column2	Column3	Column4	Column5	Column6	Column7	Column8	Column9	Column10	Column11	Column12	Column13	Column14	Column15	Column16	Column17	Column18	Column19	Column20	Column21	Column22	Column23	Column24	Column25	Column26	Column27	Column28	Column29	Column30	Column31	Column32	Column33	Column34	Column35	Column36	Column37	Column38	Column39	Column40	Column41	Column42	Column43	Column44	Column45	Column46	Column47	Column48	Column49	Column50
Reference MD frame 1	_:0(UNK)	A:6(SER)	A:7(ALA)	A:8(PHE)	A:9(GLN)	A:10(ALA)	A:11(ALA)	A:12(TYR)	A:13(ILE)	A:14(GLY)	A:15(ILE)	A:16(GLU)	A:17(VAL)	A:18(LEU)	A:19(ILE)	A:20(ALA)	A:21(LEU)	A:22(VAL)	A:23(SER)	A:24(VAL)	A:25(PRO)	A:26(GLY)	A:27(ASN)	A:28(VAL)	A:29(LEU)	A:30(VAL)	A:31(ILE)	A:32(TRP)	A:33(ALA)	A:34(VAL)	A:35(LYS)	A:36(VAL)	A:37(ASN)	A:38(GLN)	A:39(ALA)	A:40(LEU)	A:41(ARG)	A:42(ASP)	A:43(ALA)	A:44(THR)	A:45(PHE)	A:46(CYS)	A:47(PHE)	A:48(ILE)	A:49(VAL)	A:50(SER)	A:51(LEU)	A:52(ALA)	A:53(VAL)
MD frame 51	2.37	16.38	13.77	8.04	7.42	7.67	5.14	4.93	2.64	1.29	1.66	1.89	1.23	1.79	1.13	1.38	1.93	1.87	1.67	1.44	1.93	2.07	1.84	2.01	2.99	2.71	2.62	3.9	2.7	3.12	3.62	2.56	2.65	7.14	3.57	2.85	5.88	2.44	2.88	2.91	3.38	3.61	2.04	1.57	2.31	1.53	1.37	1.28	1.46
MD frame 101	2.21	12.07	10.87	6.88	4.94	2.71	2.36	2.98	2.48	1.96	2.2	1.54	1.23	2.11	1.29	0.94	1.52	1.32	1.33	2.03	1.47	1.38	1.38	1.94	2.95	2.92	2.55	2.9	3.04	3.09	3.56	3.14	3.12	8.81	3.82	2.18	8.06	3.15	3.41	3.39	3.02	3.34	1.88	1.78	2.56	1.75	1.33	1.23	1.28
MD frame 151	3.54	8.9	7.15	7.28	5.95	2.87	2.87	5	1.82	0.8	1.38	2.04	1.02	1.44	0.72	0.82	1.16	1.11	1.22	1.21	1.43	1.39	1.75	1.96	2	1.99	1.77	3.39	1.7	2.83	7.39	6.12	6.56	12.36	8.04	5.08	8.93	5.25	5	3.03	5.41	5.85	2.37	2.23	2.67	1.88	1.37	1.04	1.26
MD frame 201	2.17	7.09	8.76	7.64	4.51	2.7	2.38	3.02	1.96	1.06	1.54	1.22	0.97	1.18	0.55	0.35	1.11	1.16	0.56	0.57	1.04	1.24	1.17	1.65	2.71	2.76	1.83	2.09	2.52	2.49	2.45	2.08	3.15	8.7	3.59	1.9	7.19	2.19	2.97	3.52	2.45	2.85	1.84	1.84	2.11	1.16	1	0.89	0.97
MD frame 251	2.02	6.14	9.38	7.16	3.45	2.52	2.36	2.97	1.3	0.77	1.62	1.93	0.61	0.47	0.75	0.79	1.45	1.13	0.97	1.53	1.15	1.57	1.4	1.85	3.05	3.17	2.76	2.6	3.11	3.44	4.85	4.82	4.77	10.41	4.49	2.07	8.51	2.91	2.57	2.94	3.5	3.72	1.93	1.92	2.3	1.47	0.95	1.19	1.21
MD frame 301	1.84	8.24	6.45	4.9	3.26	1.78	2.42	3.22	1.6	1.5	2.29	2.15	1.27	1.48	1.12	0.7	1	1.65	1.4	1.4	1.77	1.79	1.84	2.49	2.65	2.55	2.47	3.28	2.73	3.22	4.66	4.41	4.63	9.54	4.25	2.61	7.8	2.12	2.53	2.61	2.89	3.45	1.91	1.31	2.49	1.6	0.94	1.21	2.05
MD frame 351	2.16	7.16	6.41	6.05	5.09	2.81	2	2.28	2.04	1.37	2.02	1.83	1.57	1.71	0.72	1.02	1.51	1.08	1.09	1.85	1.59	1.4	1.43	2.3	2.88	2.67	2.46	2.46	2.24	2.72	3.68	3.36	4.12	9.04	3.86	1.97	7.67	2.18	3.08	3.43	2.66	3.45	2.1	1.58	2.25	1.23	0.61	0.6	0.8
MD frame 401	2.88	3.75	2.18	3.29	2.11	1.73	1.38	2.1	1.81	1.11	1.15	1.71	1.43	1.38	1.97	1.43	1.89	2.24	1.45	1.33	2.14	2.32	2.04	3	3.45	3.09	2.76	2.81	3.42	3.52	3.36	2.8	4.11	8.89	4.11	2.53	7.82	2.97	3.98	4.08	3.19	4.08	2.47	2.46	2.93	1.67	0.6	0.91	1.27
MD frame 451	2.16	3.11	1.71	6.21	2.65	1.24	1.08	1.71	0.82	0.61	1.13	0.86	1.2	1.85	0.72	1.01	1.34	1.02	0.86	1.49	1.21	1.15	1.45	1.95	2.64	2.55	2.2	3.34	2.66	2.92	3.48	3.82	3.86	9.4	4.06	1.86	7.53	1.95	3.24	3.92	3.11	3.26	1.91	1.57	2.24	1.5	0.96	0.63	1.02
MD frame 501	1.89	5.17	6.07	5.63	5.9	2.3	2.16	4.72	2.34	0.96	1.43	1.11	1.01	1.57	0.55	0.53	1.11	1.44	1.5	2.11	1.93	1.72	1.82	2.31	2.73	2.68	2.07	2.28	2.37	2.71	3.02	2.86	3.45	8.73	4.84	2.47	6.78	3.58	2.82	1.17	3.06	3.23	1.48	1.37	1.41	1.11	0.86	1.08	1.32
MD frame 551	1.82	12.66	11.7	7.96	7.95	5.83	4.16	4.26	2.14	0.95	1.93	1.81	1.53	0.73	0.68	1.18	2.25	1.79	1.38	1.21	1.85	2.14	1.93	2.24	3	2.94	2.44	3.49	1.6	2.97	5.87	2.97	2.74	7.77	3.89	2.63	6.59	1.97	2.05	2.33	3.56	3.7	1.41	1.47	2.58	1.79	1.2	1.22	1.49
MD frame 601	1.81	5.66	5.29	3.44	3.99	0.92	0.99	2.02	1.62	0.56	1.01	0.94	0.79	1.23	0.78	0.57	1.02	1.86	1.66	2.17	1.53	1.46	1.5	1.92	2.47	2.5	2.12	1.59	2.02	2.45	3.61	3.26	3.57	8.46	4.17	1.81	7.57	2.52	2.2	1.53	2.83	3.39	1.29	1.4	1.29	0.8	0.91	1.17	1.55
MD frame 651	1.2	6.57	6.2	3.29	4.2	0.97	1.68	2.1	1.37	0.68	1.06	0.86	0.37	0.36	0.78	0.6	0.42	1.17	0.98	1.54	1.23	1.36	1.15	1.83	2.95	2.41	2.55	2.4	2.75	2.7	2.78	3.23	2.5	6.11	1.91	1.53	4.94	1.71	1.66	0.71	2.76	2.43	0.97	1.12	0.98	0.51	0.69	0.78	1.29
MD frame 701	1.39	2.65	3.29	2.27	2.14	1.03	0.87	1.67	0.89	0.64	0.88	1.04	0.58	0.49	0.96	0.57	1.11	1.11	0.84	1.34	1.49	1.76	1.47	2.35	2.54	2.01	2.2	1.86	2.3	2.26	1.99	2.39	1.87	4.41	1.15	1.64	4.56	1.47	1.91	1.31	0.7	1.53	1.62	0.47	0.68	0.64	0.66	0.54	0.98
MD frame 751	2.63	4.66	4.42	3.23	3.87	1.98	0.92	1.47	1.15	1.28	1.06	1.04	1.18	0.95	1.18	0.79	1.25	1.16	0.94	1.63	1.54	1.48	1.5	2.59	2.15	1.35	1.65	1.3	1.05	1.22	0.87	1	0.91	3.89	0.46	0.9	3.88	1.02	1.27	1.27	0.86	1.18	0.9	1.02	0.88	0.44	0.59	0.55	1.46
MD frame 801	1.98	3.66	2.89	2.52	2.41	1.99	1.21	1.38	1.31	1.13	0.87	1.03	0.94	1.24	0.58	0.95	1.27	1.66	1.13	1.56	1.89	1.79	1.61	2.61	2.87	2.54	2.63	2.99	2.5	2.41	2.76	2.7	1.79	5.27	1.37	1.23	4.77	1.25	1.47	0.89	1.07	1.47	0.81	0.91	1.07	0.65	0.68	1.17	1.87
MD frame 851	1.5	3.56	2.32	2.34	1.58	1.21	1.18	0.96	1.1	0.62	0.72	0.79	0.65	0.54	1.41	0.74	0.69	0.76	0.66	1.11	1.23	1.19	1.11	1.88	2.21	1.75	1.84	2.29	1.67	1.56	1.38	1.23	1.5	3.97	1.21	1.06	4.08	0.97	0.64	0.82	0.68	0.82	0.67	0.62	0.48	0.26	0.52	0.29	0.68
MD frame 901	1.48	2.91	2.04	2.43	2.12	1.53	1.12	0.74	1.09	0.83	0.63	1.38	0.86	1.3	1.64	0.46	1.17	0.84	0.8	1.23	1.1	1.28	1.38	2.04	2.41	1.76	1.73	1.71	1.55	1.51	1.36	1.76	1.4	4.92	0.89	0.54	3.59	0.66	0.57	0.59	0.44	0.5	0.61	0.48	0.37	0.47	0.27	0.43	0.83
MD frame 951	1.19	2.3	1.98	2.87	1.8	0.99	1.08	0.67	0.85	0.46	0.78	1.13	1.21	0.74	0.72	0.76	1.04	0.59	1.02	0.7	0.73	0.88	0.84	0.99	1.14	0.87	0.71	1.16	0.78	0.99	1.23	0.86	0.82	4.02	0.48	0.46	3.97	0.88	0.73	0.68	0.41	0.54	0.49	0.67	0.47	0.33	0.37	0.4	0.73
MD frame 1001	1.71	3.69	2.2	3.29	2.11	1.33	0.78	0.66	1.14	1.24	1.38	1.6	2.39	1.73	1.57	1.57	1.52	1.47	1.35	1.8	1.74	0.86	0.52	1.05	0.99	0.86	0.83	0.73	0.57	0.72	0.77	0.52	0.62	1.21	0.55	0.4	1.58	0.52	0.67	0.63	0.6	0.59	0.65	0.67	0.76	0.45	0.89	0.61	0.93
Mean RMSD value	1.9975	6.3165	5.754	4.836	3.8725	2.3055	1.907	2.443	1.5735	0.991	1.337	1.395	1.102	1.2145	0.991	0.858	1.288	1.3215	1.1405	1.4625	1.4995	1.5115	1.4565	2.048	2.539	2.304	2.1095	2.4285	2.164	2.4425	3.1345	2.7945	2.907	7.1525	3.0355	1.886	6.085	2.0855	2.2825	2.088	2.329	2.6495	1.4675	1.323	1.6415	1.062	0.8385	0.861	1.2225
[truncated: 232 more columns]

## Sheet: 5n2s-mz1490-matrix
Column1	Column2	Column3	Column4	Column5	Column6	Column7	Column8	Column9	Column10	Column11	Column12	Column13	Column14	Column15	Column16	Column17	Column18	Column19	Column20	Column21	Column22	Column23	Column24	Column25	Column26	Column27	Column28	Column29	Column30	Column31	Column32	Column33	Column34	Column35	Column36	Column37	Column38	Column39	Column40	Column41	Column42	Column43	Column44	Column45	Column46	Column47	Column48	Column49	Column50
Reference MD frame 1	_:0(UNK)	A:6(SER)	A:7(ALA)	A:8(PHE)	A:9(GLN)	A:10(ALA)	A:11(ALA)	A:12(TYR)	A:13(ILE)	A:14(GLY)	A:15(ILE)	A:16(GLU)	A:17(VAL)	A:18(LEU)	A:19(ILE)	A:20(ALA)	A:21(LEU)	A:22(VAL)	A:23(SER)	A:24(VAL)	A:25(PRO)	A:26(GLY)	A:27(ASN)	A:28(VAL)	A:29(LEU)	A:30(VAL)	A:31(ILE)	A:32(TRP)	A:33(ALA)	A:34(VAL)	A:35(LYS)	A:36(VAL)	A:37(ASN)	A:38(GLN)	A:39(ALA)	A:40(LEU)	A:41(ARG)	A:42(ASP)	A:43(ALA)	A:44(THR)	A:45(PHE)	A:46(CYS)	A:47(PHE)	A:48(ILE)	A:49(VAL)	A:50(SER)	A:51(LEU)	A:52(ALA)	A:53(VAL)
MD frame 51	1.78	6.52	3.65	3.25	2.94	1.91	1.28	1.59	2.54	2.25	1.99	1.09	1.48	2.36	0.99	0.65	1.14	0.77	0.69	0.85	1.26	0.93	0.73	1.13	1.83	1.04	1.43	3.47	1.13	3.69	5.73	3.44	2.7	3.47	2.68	2.89	3.6	4.01	3.27	3.57	5.62	1.79	2.64	2.8	2.62	1.89	1.99	2.05	2.03
MD frame 101	2.26	10.1	3.21	2.29	4.61	4.17	2.55	2.31	3.23	3.26	3	1.96	2.6	3.99	2.03	1.26	2.29	1.69	1.64	1.45	1.9	1.98	1.75	1.39	2.94	2.7	1.63	3.87	2.88	3.81	4.69	4.4	2.64	3.76	2.55	2.57	3.85	3.54	2.91	3.43	5.27	1.94	1.83	2.1	2.03	1.4	1.96	1.86	2.1
MD frame 151	2.81	6.93	5.17	2.84	3.37	1.32	0.83	2.38	1.99	1.33	2.08	2.05	1.03	2.75	2.41	1.04	2.09	2.62	1.26	1.76	2.19	2.5	2.26	2.33	3.03	2.26	1.37	2.15	1.65	2.86	6.44	3.28	3.13	4.25	1.44	1.6	3.98	2.39	2.3	2.26	4.26	1.08	1.19	1.28	0.98	1.23	1.51	1.26	1
MD frame 201	2.06	7.79	3.54	2.94	3.48	2.33	1.77	1.89	2.74	2.73	2.43	1.51	2	3.34	1.77	1.07	1.76	1.17	1.43	1.43	1.12	0.74	0.79	0.6	1.78	2.18	1.57	2.22	1.59	3.52	4.48	3.51	2.97	2.68	2.03	2.97	3.73	3.85	2.42	2.72	4.86	1.74	2.11	1.57	1.21	0.82	1.56	1.69	1.63
MD frame 251	2.51	7.01	3.59	1.18	3.35	0.91	1.19	1.1	1.72	1.47	1.52	1.15	1.42	2.67	1.4	0.8	1.7	0.96	0.87	0.91	0.75	0.62	0.44	1.07	1.89	0.95	0.72	2.77	2.12	3.14	3.1	2.77	2.67	3.29	2.42	2.81	2.98	3.67	2.4	2.72	4.6	1.98	2.06	1.87	1.79	1.69	2.12	1.42	0.91
MD frame 301	2.04	4.41	3.6	1.43	2.64	2.27	2.78	1.87	2.99	3.46	3.04	1.55	2.26	3.39	1.95	0.59	2.29	2.03	1.38	1.25	1.56	1.07	0.84	1.04	1.6	1.42	0.69	4.09	2.19	2.75	2.36	2.65	3.73	5.15	5.22	3.85	3.16	3.48	3.03	3.9	5.3	1.7	2.59	2.66	2.61	1.33	2.17	2.05	1.73
MD frame 351	2	5.67	4.43	3.36	3.7	3.94	4.01	2.85	3.87	3.65	3.6	1.97	2.4	4.05	1.99	0.98	2.59	1.54	1.08	0.96	1.02	0.65	0.77	0.69	1.39	1.42	0.89	4.38	2.1	2.57	2.76	2.91	3.97	4.68	4.31	3.42	3.37	3.44	2.58	3.33	4.96	1.4	1.6	1.77	1.63	1.57	2.01	1.68	1.45
MD frame 401	1.93	2.63	2.62	2.22	2.79	3.71	3.58	2.56	3.63	3.06	3.33	1.33	2.06	3.46	2	0.46	2.11	1.13	0.76	0.6	0.66	0.71	0.67	0.84	1.25	1.49	1.1	4.38	2.05	1.89	3.18	3.4	3.62	4.44	4.11	2.58	2.9	3.12	1.98	2.93	4.48	0.99	1.29	1.81	1.77	0.83	1.8	1.38	0.99
MD frame 451	1.61	3.4	3.96	3.75	3.63	4.4	4.11	2.95	4.05	3.66	3.61	1.59	2.43	3.59	2.21	0.72	0.94	1.59	1	0.52	0.6	1.07	1.3	1.42	2.23	1.75	1.18	5	2.35	2.19	2.01	1.89	1.83	3.07	2.08	2.82	2.8	3.14	2.62	3.19	2.08	1.63	2.07	1.72	1.51	0.98	1.52	1.33	1.18
MD frame 501	1.61	4.38	3.98	2.83	3.12	2.75	2.51	2.25	2.26	1.51	1.69	1.01	1.46	2.27	0.85	0.42	0.97	1.13	0.81	0.49	0.73	1.23	0.88	0.84	1.7	1.26	0.99	4.99	2.2	2.22	2.16	1.58	1.69	2.8	1.91	2.12	2.86	3.23	2.1	3.1	1.82	0.86	1.7	1.36	1.04	0.82	1.54	1.2	1.47
MD frame 551	2.21	8.31	3.28	3.06	3.49	2.44	1.65	1.9	3.1	2.55	2.31	1.47	1.98	2.85	1.79	1.45	2.48	1.81	1.52	1.5	0.9	0.76	1.36	1.16	3.28	2.39	2.13	3.09	2.96	2.62	3.5	4.29	3.06	3.66	1.99	2.53	3.65	3.75	2.67	2.98	5.37	1.3	1.87	1.79	1.54	1.37	1.85	1.74	1.9
MD frame 601	1.63	1.46	1.18	0.84	2	1.21	1.03	1.44	1.92	1.69	1.58	1.32	1.76	3.41	1.6	0.6	1.35	1.06	0.83	0.67	1.1	1.12	1.13	1.01	1.15	1.31	0.71	3.6	0.84	1.35	1.95	1.23	1.35	1.7	0.69	0.9	1.72	1.33	0.87	1.5	0.91	1.27	1.02	0.87	0.9	0.63	1.32	0.84	0.72
MD frame 651	1.52	2.16	1.47	0.76	2.12	0.94	0.77	1.43	1.19	0.82	0.89	0.77	1.04	2.09	0.82	0.91	0.49	0.74	0.65	0.72	0.37	0.58	0.58	0.5	0.53	0.8	0.55	3.01	0.96	1.94	3.29	3.28	2.84	3.15	2.01	1.25	2.4	0.67	0.82	0.36	0.81	0.97	1.47	1.33	0.98	1.08	1.31	0.84	1.06
MD frame 701	1.7	2.94	3.05	1.97	2.46	1.94	1.78	1.82	2.25	1.39	1.48	0.76	1.25	1.15	1.06	1.14	1.49	1.24	0.85	0.98	1.01	0.98	0.64	0.62	0.77	0.56	0.42	3.48	0.66	1.64	3.29	3.21	2.57	2.53	1.68	0.81	2.42	0.58	0.63	0.24	0.44	0.28	0.91	0.42	0.57	0.39	1.04	0.79	1.05
MD frame 751	1.15	5.65	4.11	2.85	3.24	1.63	1.62	1.88	1.64	0.58	1.27	0.58	0.95	1.85	1.15	1.16	1.36	1.21	1.17	1.28	1.28	1.28	0.79	0.64	0.66	0.46	0.51	3.22	0.79	1.29	2.6	2.27	1.52	2.45	1.36	0.63	1.02	0.68	0.47	0.83	0.38	0.51	0.87	0.63	0.86	0.77	1.22	1.11	1.19
MD frame 801	1.32	4.76	4.64	2.8	3.45	2.1	1.45	1.9	2.1	0.85	1.39	0.69	1.04	1.46	0.75	0.77	0.6	0.83	0.72	0.9	1.37	1.48	0.96	1.27	1	0.8	0.84	2.74	1.03	1.74	4.43	3.25	2.32	2.59	1.69	0.94	2.14	0.64	0.51	0.51	0.33	1.02	0.49	1.12	0.59	0.83	1.35	1.06	1.24
MD frame 851	1.5	2.56	2.38	1.11	1.42	0.91	0.47	0.65	0.96	0.98	0.51	0.88	1.21	1.03	0.88	1.5	1.25	0.64	0.75	0.91	0.8	0.71	0.66	0.48	0.85	0.68	0.62	2.67	1.54	1.35	3.53	3.39	3.03	3.31	2.4	1.58	1.67	1.02	0.77	0.87	1.24	1.14	1.27	1.51	0.48	0.99	1.25	1.08	1.01
MD frame 901	1.12	2.83	1.18	1.31	1.58	0.88	0.94	1.58	1.12	0.75	1.1	0.98	1.07	1.59	0.9	0.91	0.62	1.1	0.92	0.81	1	1.24	1.16	0.92	0.81	0.72	0.73	2.9	1.19	1.55	2.24	2.7	2.45	1.71	2.04	1.27	1.18	0.55	0.31	0.61	0.4	0.49	1.08	0.66	0.42	0.84	1.46	1.09	1.17
MD frame 951	1.04	4.19	3.2	2.08	2.56	1.85	1.12	1.88	2.21	0.74	1.03	0.57	1.4	1.15	1.4	0.71	1.66	0.7	0.42	0.63	0.87	0.44	0.37	0.72	0.87	0.55	0.52	2.55	0.74	1.07	1.58	2.07	1.69	1.52	1.31	0.98	1	0.55	0.44	0.5	0.67	0.47	1.01	0.82	0.47	0.68	1.18	0.86	0.86
MD frame 1001	1.09	5.82	3.84	1.99	1.86	2.2	1.59	1.7	1.92	1.05	1.24	0.79	1.34	1.83	1.07	0.98	0.63	0.56	0.65	0.5	0.45	0.61	0.59	0.41	0.73	0.65	0.56	2.91	1.14	1.52	0.86	1.01	0.79	1.94	2.09	1.7	1.16	0.53	0.41	0.26	0.45	0.97	0.96	1.02	0.38	0.48	0.91	0.5	0.83
Mean RMSD value	1.7445	4.976	3.304	2.243	2.8905	2.1905	1.8515	1.8965	2.3715	1.889	1.9545	1.201	1.609	2.514	1.451	0.906	1.4905	1.226	0.97	0.956	1.047	1.035	0.9335	0.954	1.5145	1.2695	0.958	3.3745	1.6055	2.2355	3.209	2.8265	2.5285	3.1075	2.3005	2.011	2.5795	2.2085	1.6755	1.9905	2.7125	1.1765	1.5015	1.4555	1.219	1.031	1.5535	1.2915	1.276
[truncated: 232 more columns]

## Sheet: 5n2s-mz1495-matrix
Column1	Column2	Column3	Column4	Column5	Column6	Column7	Column8	Column9	Column10	Column11	Column12	Column13	Column14	Column15	Column16	Column17	Column18	Column19	Column20	Column21	Column22	Column23	Column24	Column25	Column26	Column27	Column28	Column29	Column30	Column31	Column32	Column33	Column34	Column35	Column36	Column37	Column38	Column39	Column40	Column41	Column42	Column43	Column44	Column45	Column46	Column47	Column48	Column49	Column50
Reference MD frame 1	_:0(UNK)	A:6(SER)	A:7(ALA)	A:8(PHE)	A:9(GLN)	A:10(ALA)	A:11(ALA)	A:12(TYR)	A:13(ILE)	A:14(GLY)	A:15(ILE)	A:16(GLU)	A:17(VAL)	A:18(LEU)	A:19(ILE)	A:20(ALA)	A:21(LEU)	A:22(VAL)	A:23(SER)	A:24(VAL)	A:25(PRO)	A:26(GLY)	A:27(ASN)	A:28(VAL)	A:29(LEU)	A:30(VAL)	A:31(ILE)	A:32(TRP)	A:33(ALA)	A:34(VAL)	A:35(LYS)	A:36(VAL)	A:37(ASN)	A:38(GLN)	A:39(ALA)	A:40(LEU)	A:41(ARG)	A:42(ASP)	A:43(ALA)	A:44(THR)	A:45(PHE)	A:46(CYS)	A:47(PHE)	A:48(ILE)	A:49(VAL)	A:50(SER)	A:51(LEU)	A:52(ALA)	A:53(VAL)
MD frame 51	3.71	2.89	4.03	2.07	4.65	3.73	3.69	2.05	1.44	0.9	1.44	1.62	1.61	1.22	1.47	1.33	2.31	1.74	1.75	2.1	2.09	2.52	2.51	1.67	1.14	2.36	2.34	1.88	2.3	3.27	3.99	3.29	1.57	2.41	3.39	6.26	2.84	1.89	2.82	1.82	2.49	1.72	1.7	1.42	1.41	1.43	1.51	1.38	1.3
MD frame 101	3.05	4.35	1.94	1.45	5.32	3.33	1.82	1.03	0.9	0.94	1.33	0.85	1.56	1.82	1.12	0.88	2.62	1.13	1.38	1.82	1.17	0.98	1.05	0.95	0.97	1.82	1.55	4.31	1.71	2.88	4.97	5.03	2.04	2.72	3.3	5.38	3.74	2.32	2.43	1.82	1.94	1.66	1.9	2.21	1.71	1.52	1.76	1.62	1.51
MD frame 151	3.95	4.6	4.57	3.85	2.38	2.59	2.23	2.11	1.96	2.07	2.65	2.05	2.1	1.99	1.84	1.58	2.31	1.4	1.38	1.88	1.53	1.67	1.52	1.74	1.64	1.02	1.43	5.22	1.81	2.27	4.23	3.54	3.59	6.61	3.03	4.71	11.89	3.02	2.62	2.76	1.65	2.27	1.4	1.15	1.39	0.97	1.29	0.91	1.36
MD frame 201	4.45	3.36	3.19	1.35	2.28	2.75	1.55	1.04	2.1	0.52	1.14	1.06	1.05	0.73	1.17	0.62	0.59	0.38	1.12	1.11	1.19	1.21	1.27	0.94	1.2	0.91	0.94	2.69	0.58	1.74	1.85	1.7	0.86	0.95	2.24	2.11	3.6	1.32	1.57	1.06	1.15	2.1	2.11	1.84	0.94	1.71	1.67	1.45	1.54
MD frame 251	0.89	4.55	4.01	1.37	1.01	2.52	1.27	0.44	2.08	1	1	0.71	1.02	1.81	1.82	1.13	0.89	1.04	1.64	1.98	1.4	1.17	0.85	0.79	1.32	0.25	0.24	1.19	0.91	1.24	1.31	1.99	1.12	4.57	1.54	1.11	2.86	1.52	2.3	1.01	1.31	1.64	1.74	1.25	0.78	1.11	1.22	1.09	1.24
MD frame 301	1.04	5.76	4.09	1.8	1.13	1.65	1.38	0.95	1.64	0.8	0.93	1.46	1.59	1.64	1.3	1.11	0.98	1.36	1.54	1.29	1.82	1.79	1.4	0.74	0.88	1	0.76	2.44	1.19	3.32	3.91	4.99	3.37	3.94	2.56	2.49	3.07	2.02	1.82	1.56	1.77	2.35	1.56	2.01	1.62	1.62	1.71	1.19	1.51
MD frame 351	0.56	3.51	3.49	1.65	1.38	2.27	1.88	1.18	2.11	1.35	1.39	1.5	1.74	2.25	1.66	1.57	1.33	1.39	1.63	1.56	1.75	1.42	0.93	0.95	0.63	0.3	0.22	1.04	0.31	0.52	1.21	0.62	1.08	3.13	2.56	2.85	4.25	2.51	2.26	1.34	1.91	1.7	1.58	1.52	1.58	1.52	1.24	0.97	1.25
MD frame 401	1.12	6.73	2.19	2.63	1.36	1.9	1.97	1.18	1.79	0.91	0.84	0.72	1.36	1.58	1.68	1.76	2.93	1.96	1.87	2.23	2.62	2.12	1.15	2.34	2.47	1.27	1.2	4.15	1.59	0.79	1.49	2.33	1.54	4.87	2.73	2.75	4.06	2.51	2.08	1.12	2.16	1.29	1.44	1.14	0.76	0.88	1.15	0.79	1.21
MD frame 451	1.14	4.93	3.69	2.59	1.65	3	1.8	0.71	1.84	0.69	1.23	1.05	1.71	1.48	1.46	1.44	1.98	1.52	1.64	1.8	1.77	1.54	1.04	1.48	1.32	0.91	1.18	1.89	0.64	0.79	1.05	1.61	1.77	3.25	3.54	4.15	5.65	3.72	3.26	1.52	1.79	1.45	1.22	1.35	1.23	1.49	0.96	0.97	1.22
MD frame 501	1.04	6.46	2.43	0.78	0.9	1.56	0.48	0.54	1.95	1.85	1.19	0.76	2.42	2.61	1.79	1.83	3.94	2.04	1.39	1.6	1.99	1.56	1.01	1.81	1.43	0.7	0.72	1.38	0.33	1.08	1.53	1.62	1.94	2.96	3.45	4.35	3.66	2.08	2.06	1.2	1.08	1.3	0.99	1.23	0.89	0.98	0.88	0.67	1.02
MD frame 551	4.33	4.12	2.94	2.3	5.17	3.4	3.09	2.2	1.82	1.32	1.97	1.74	1.75	2.95	1.76	1.14	2.2	1.46	1.48	2.39	2.74	2.41	2.21	2.63	2.82	2.15	2.05	2.37	2.16	2.3	3.45	2.99	2.92	7.73	5.16	3.66	6.26	1.9	2.66	2.81	3.46	2.96	2.3	2.01	1.15	1.44	1.59	1.1	1.33
MD frame 601	0.72	6.39	2.42	0.66	1.22	2.75	0.85	0.49	2.27	0.98	0.97	0.73	0.76	1.13	0.91	0.47	1.24	0.98	0.34	0.77	1.05	0.96	0.87	1.11	1.37	0.91	0.82	2.32	0.72	0.92	2.08	2.33	2.38	2.89	2.48	2.55	1.45	0.72	0.79	0.67	1.53	0.76	1.6	0.86	0.98	1.16	0.54	0.6	0.92
MD frame 651	0.38	2	3.22	1.86	1.93	3.12	2.15	1.01	2.56	0.89	0.96	0.92	0.93	1.02	0.91	0.64	0.85	0.76	0.77	0.92	0.92	0.94	0.79	0.85	1.16	0.54	0.86	2.14	1.36	1.37	1.03	1.83	0.94	3.82	1.73	2.56	1.54	0.8	0.99	0.7	2.03	0.74	0.73	0.9	0.91	1.43	0.84	0.69	1.05
MD frame 701	0.52	1.4	1.4	0.84	1.76	2.65	0.83	0.5	2.27	1.07	0.97	0.37	0.85	1.13	1.19	0.96	1.84	0.81	0.58	0.51	1.09	0.68	0.99	0.85	0.67	0.43	0.7	1.28	0.7	1.23	1.98	1.16	2.24	4.79	2.76	2.63	1.38	0.74	1.01	0.85	0.99	1.17	0.92	1.57	0.94	1.4	1.36	0.84	1.17
MD frame 751	0.68	2.72	3.7	1.07	1.08	2.48	1.33	0.51	2.41	0.81	0.68	0.58	0.97	1.71	1.03	0.61	1.37	0.94	0.66	0.75	0.74	0.54	0.46	0.61	0.61	0.72	0.91	1.56	0.97	0.46	1.39	1.2	1.21	4.05	1.98	1.97	1.64	0.72	1.44	1.02	1.63	0.92	0.85	1.29	1.1	1.45	1.34	0.86	1.43
MD frame 801	0.75	4.55	4.76	1.85	2.81	2.8	1.91	1.24	2.5	2.22	1.93	1.18	1.29	2.35	1.37	0.99	1.5	0.92	0.75	1.01	0.8	1.08	0.98	1.41	1.75	1.2	1.13	1.8	2.83	3.21	3.67	2.17	2	2.76	1.64	1.68	1.03	0.66	0.85	0.78	1.82	1.28	1.1	0.96	0.87	1.5	1.35	0.66	1.2
MD frame 851	0.35	3.28	3.09	1.36	0.94	1.98	1.28	0.56	2.44	1.14	1.05	0.42	0.44	1.09	0.96	0.51	1.33	1.23	0.42	0.86	0.62	0.84	0.91	1.54	0.99	1.07	1.74	2.1	1.11	2.11	1.77	1.65	2.4	4.04	2.83	3.01	2.8	1.09	1.24	0.86	1.94	1.12	2.61	1.18	1.14	1.52	1.39	1.1	1.24
MD frame 901	0.55	3.96	4.92	1.99	2.21	2.79	2.19	1.2	2.3	0.65	0.78	0.62	0.74	0.85	0.37	0.35	1.21	0.47	0.47	0.65	0.84	0.78	1.01	0.95	1.33	1.23	0.83	1.22	1.58	1.87	2.4	0.88	0.75	3.13	1.62	1.71	1.66	0.44	0.5	0.68	1.58	0.46	0.91	0.77	0.72	1.29	0.64	0.45	0.92
MD frame 951	0.74	1.98	2.32	1.32	1.48	3.24	1.99	0.96	2.43	0.95	0.73	0.74	1.56	1.59	0.77	0.67	0.48	0.44	0.49	0.98	1.2	1.23	0.61	0.91	1.2	0.82	0.73	1.99	1.17	1.59	2.4	0.78	1.48	3.58	1.95	2.39	2.17	0.97	1.1	0.66	1.62	0.8	0.49	0.53	0.97	1.3	0.82	0.36	0.96
MD frame 1001	0.88	1.84	0.91	1.05	1.01	2.32	1.11	0.56	1.94	1.27	0.59	0.67	1.33	0.59	0.51	0.74	1.72	0.94	0.79	1.26	1.2	0.6	0.51	1.23	0.97	0.44	0.84	1.85	0.8	1.23	2.14	1.31	1.96	3.32	1.93	1.67	1.55	1.02	1.16	0.92	2.39	0.72	1.39	1.13	1.01	1.02	0.52	0.42	1.06
Mean RMSD value	1.5425	3.969	3.1655	1.692	2.0835	2.6415	1.74	1.023	2.0375	1.1165	1.1885	0.9875	1.339	1.577	1.2545	1.0165	1.681	1.1455	1.1045	1.3735	1.4265	1.302	1.1035	1.275	1.2935	1.0025	1.0595	2.241	1.2385	1.7095	2.3925	2.151	1.858	3.776	2.621	2.9995	3.355	1.5985	1.748	1.258	1.812	1.4205	1.427	1.316	1.105	1.337	1.189	0.906	1.222
[truncated: 232 more columns]

## Sheet: 5n2r-mz1483-matrix
Column1	Column2	Column3	Column4	Column5	Column6	Column7	Column8	Column9	Column10	Column11	Column12	Column13	Column14	Column15	Column16	Column17	Column18	Column19	Column20	Column21	Column22	Column23	Column24	Column25	Column26	Column27	Column28	Column29	Column30	Column31	Column32	Column33	Column34	Column35	Column36	Column37	Column38	Column39	Column40	Column41	Column42	Column43	Column44	Column45	Column46	Column47	Column48	Column49	Column50
Reference MD frame 1	_:0(UNK)	A:-1(GLY)	A:0(ALA)	A:1(PRO)	A:2(PRO)	A:3(ILE)	A:4(MET)	A:5(GLY)	A:6(SER)	A:7(SER)	A:8(VAL)	A:9(TYR)	A:10(ILE)	A:11(THR)	A:12(VAL)	A:13(GLU)	A:14(LEU)	A:15(ALA)	A:16(ILE)	A:17(ALA)	A:18(VAL)	A:19(LEU)	A:20(ALA)	A:21(ILE)	A:22(LEU)	A:23(GLY)	A:24(ASN)	A:25(VAL)	A:26(LEU)	A:27(VAL)	A:28(CYS)	A:29(TRP)	A:30(ALA)	A:31(VAL)	A:32(TRP)	A:33(LEU)	A:34(ASN)	A:35(SER)	A:36(ASN)	A:37(LEU)	A:38(GLN)	A:39(ASN)	A:40(VAL)	A:41(THR)	A:42(ASN)	A:43(TYR)	A:44(PHE)	A:45(VAL)	A:46(VAL)
MD frame 51	5.42	38.21	32.22	28.28	21.29	16.95	11.94	7.67	7.87	7.53	8.7	5.96	5.95	5.87	4.75	3.55	4.28	3.33	2.61	2.36	3.59	2.81	1.55	2.34	2.42	1.69	1.07	2.75	2.34	1.21	2.29	3.26	1.85	2.37	6.25	2.38	2.68	3.68	2.21	1.44	3.35	3.34	5.38	4.2	2.46	3.93	3.78	1.7	2.43
MD frame 101	2.15	24.74	22.22	20.21	13.64	11.79	11.44	6.19	5.79	6.33	7.25	4.8	5.29	5.2	4.89	3.66	4.79	4.67	3.41	3.45	5	4.49	2.67	3.13	3.23	3.2	1.92	2.98	3.83	1.86	1.94	2.79	1.69	0.99	5.34	1.7	2.49	2.14	2.19	1.67	1.9	1.61	4.75	3.68	1.76	2.57	3.02	1.69	1.26
MD frame 151	6.77	28.73	24.24	18.19	14.22	8.52	12.13	10.29	7.43	7.4	9.6	6.82	6.4	7.95	6.14	3.88	5.29	4.87	3.3	2.78	3.86	3.14	1.38	2.39	2.27	1.17	0.97	2.06	2.33	1.5	2.66	4.64	2.91	4.16	7.44	3.43	3.36	4.22	4.39	3.25	4.61	4.72	5.57	4.96	3.84	5.31	4.89	3.09	3.45
MD frame 201	1.3	22.34	16.89	13.41	12.49	8.3	15.17	13.61	10.97	9.71	5.85	7.27	2.97	3.67	2.68	2.34	2.92	1.13	1.34	1.14	1.51	1.31	1.09	1.18	2.12	1.5	1.28	1.35	1.95	1.65	1.84	1.41	1.56	1.55	2.19	2.32	2.93	3.5	3.33	2.28	2.22	1.9	1.31	1.63	1.96	1.32	1.11	1.52	1.31
MD frame 251	0.86	6.67	6.82	8	7.08	4.08	6.98	6.76	5.83	3.93	2.97	3.03	1.47	2	2.15	1.57	1.52	2	2.06	1	1.29	1.57	0.72	0.77	2.02	0.76	0.35	0.57	0.93	0.74	0.88	1.34	1.11	1.07	2.39	1.97	2.8	2.98	3.26	2.11	2.04	2.14	2.04	0.43	1.08	1.2	0.75	1.04	1.26
MD frame 301	1.08	16.09	13.39	8.9	8.96	9.16	7.32	5.92	4.91	4.04	2.71	2.12	1.58	2.86	2.32	1.46	1.44	1.58	1.44	1.51	1.58	1.4	1.26	1.39	2.64	1.5	1.11	0.87	1.19	0.83	1.4	1.94	1.22	1.49	2.54	1.69	2.5	2.58	3.19	1.96	2.02	2.03	2.19	1.28	1.39	1.54	1.14	0.9	1.15
MD frame 351	0.97	6.84	4.15	3.71	3.66	3.87	6.94	2.56	2.95	3.36	2.89	3.77	1.99	2.11	1.86	1.59	1.62	1.57	1.31	1.22	1.73	1.25	1.36	1.68	3.29	2.24	1.89	2.05	1.9	1.77	2.01	3.13	2.58	2.6	2.79	2.91	3.42	3.36	3.49	3.26	3.25	3.35	3.4	1.65	1.99	2.46	2.22	1.79	2.41
MD frame 401	0.83	32.03	25.97	21.84	15.39	9.53	6.25	3	3.25	3.37	3.59	3.47	2.87	2.17	2.27	1.87	2.03	1.28	0.78	1.47	2.06	1.48	1.51	2.15	3.67	2.42	1.87	2.46	2.37	2.05	2.31	3.32	2.54	2.82	2.6	2.54	2.41	2.54	3.27	2.81	3.23	3.09	3.41	1.95	1.95	2.41	2.08	2.08	2.03
MD frame 451	0.84	12.31	11.57	12.45	6.78	7.58	10.07	5.57	3.68	3.47	1.95	3.72	1.67	1.87	2.72	1.49	1.51	1.14	1.16	0.97	1.06	0.9	0.93	0.88	1.45	1.47	0.96	1.14	1.43	1.07	1.44	2.47	1.77	2.13	1.75	1.67	2.44	2.85	3.17	2.38	2.35	2.26	2	1.02	1.5	1.33	1.29	1.1	0.97
MD frame 501	1.55	30.31	25.98	22.77	15.79	12.82	16.47	10.73	7.3	5.57	2.05	4.05	1.85	2.58	1.87	1.39	0.79	0.99	1.39	1	1.06	1.37	1.08	1.03	1.75	1.6	0.87	1.77	2.06	1.21	1.99	2.35	1.53	1.37	1.8	1.68	3.01	3.05	3.22	2.37	2.22	1.86	2.18	0.69	1.14	1.47	1	1.06	1.42
MD frame 551	4.41	25.24	18.68	13.98	8.47	3.99	9.18	4.47	5.51	4.5	4.48	4.28	3.77	3.53	3.14	2.95	3.21	3.23	2.75	2.85	4.21	3.57	2.41	2.68	2.67	2.19	1.36	2.44	2.56	1.24	2.09	3.12	1.65	1.62	4.99	1.97	1.84	2.35	1.22	1.01	1.77	2.12	3.38	2.7	1.69	3.04	2.71	0.95	1.67
MD frame 601	0.81	31.44	26.51	21.48	14.13	10.18	8.07	5.93	7.27	5.3	4.22	4.17	1.92	2.24	2.36	2.42	1.85	1.32	1.07	0.64	1.41	0.74	0.56	1.08	2.68	1.47	1	1.49	1.53	1.07	1.39	2.02	1.37	1.42	1.81	1.82	2.76	2.63	3.05	2.65	2.57	2.85	2.71	0.74	1.51	1.17	1.23	1.23	1.48
MD frame 651	1.47	26.47	20.69	17.28	13.86	9.85	6.74	3.43	4.11	3.68	3.22	2.09	0.77	0.89	1.14	1.22	0.75	1.26	1.44	1.21	1.56	2.03	1.49	1.29	1.55	1.21	0.75	1.34	2.08	1.18	0.95	1.83	1.03	0.67	0.9	1.16	1.84	1.59	1.64	1.5	1.93	1.78	2.52	1.85	1.15	1.86	2.28	1.25	0.98
MD frame 701	1.25	28.66	23.92	19.59	15.55	11.57	8.14	7.23	7.18	5.99	4.88	3.68	2.54	2.24	2.55	1.97	1.19	0.85	0.96	0.41	1.17	0.61	0.51	1.04	2.26	1.2	1.1	1.44	1.64	1.01	1.45	2.86	1.6	1.48	1.61	2.23	2.5	3.01	2.32	2.41	2.46	2.34	2.35	1.08	1.59	1.67	1.55	1.5	1.75
MD frame 751	1.19	10.69	7.74	6.76	4.35	3.88	4.17	3.05	2.64	2.16	1.94	1.52	1.31	1.41	1.67	1.6	0.84	1.29	0.96	1	1.99	1.61	1.46	1.98	2.53	1.53	1.3	1.53	1.44	1.31	1.6	2.58	1.65	1.64	1.46	1.57	2.6	2.54	2.63	2.31	2.47	2.39	2.45	1.21	1.61	1.91	1.86	1.71	1.97
MD frame 801	1.85	8.04	5.94	6.53	4.93	3.14	6.68	3.45	3.12	1.79	1.76	3.21	2.61	2.87	3.28	2.74	2.38	2.67	1.72	2.28	2.81	1.96	1.51	1.99	2.9	2.34	1.87	2.35	2.38	1.86	2.28	3.6	2.82	3.1	3.17	3.56	3.98	4.46	4.17	3.45	4.18	4.01	4.47	2.85	2.56	3.14	2.49	1.82	2.27
MD frame 851	1.39	2.38	2.35	2.3	2.91	2.89	3.3	2.75	2.79	2.81	2.67	2.53	2.85	3.25	3.18	2.78	2.82	2.34	1.53	1.47	1.99	1.91	1.34	1.64	2.96	1.85	1.61	1.96	2.14	1.92	2.21	2.8	2.3	2.33	2.66	2.87	3.86	4.54	4.87	3.39	3.66	3.59	3.88	1.79	2	2.58	2.3	1.66	2.42
MD frame 901	0.85	2.6	2.57	2.45	1.23	1.89	2.82	0.78	0.76	1.16	1.24	1.6	1.62	1.66	1.3	1.35	1.23	1.14	0.82	0.92	1.31	0.74	0.85	1.16	2.74	1.64	1.19	1.7	1.99	1.79	1.78	3.04	2.3	2.49	2.57	2.6	3.11	3.41	4.5	2.99	2.92	2.84	3	1.39	1.62	2.31	1.77	1.41	2.09
MD frame 951	2.09	2.2	1.86	1.93	2.05	1.63	2.43	1.48	1.83	1.77	2.15	2.6	2.22	2.34	2.07	2.36	1.92	2.12	1.88	1.97	2.55	1.87	1.55	2.38	3.33	2.35	2.04	2.89	2.81	2.39	2.91	4.86	3.41	3.36	2.89	4.35	4.58	4.71	4.46	3.76	4.14	4.22	4.49	3.16	2.96	3.67	3.14	2.28	2.76
MD frame 1001	2.15	2.78	2.74	2.25	2.68	2.81	5.43	4.74	4.39	3.49	3.28	3.3	2.12	2.59	2.52	2.29	1.31	1.91	1.47	1.39	2.18	1.79	1.44	2.27	3.39	2.31	2.1	2.31	2.14	1.88	2.26	3.24	3.08	3.08	3.14	3.44	3.21	3.28	3.67	2.91	2.97	3.19	3.38	2.28	2.3	2.51	2.37	1.96	2.41
Mean RMSD value	19.615	179.385	148.225	126.155	94.73	72.215	80.835	54.805	49.79	43.68	38.7	36.995	26.885	29.65	27.43	22.24	21.845	20.345	16.7	15.52	21.96	18.275	13.335	17.225	25.935	17.82	13.305	18.725	20.52	14.77	18.84	28.3	19.985	20.87	30.145	23.93	29.16	31.71	32.125	24.955	28.13	27.815	32.43	20.27	19.03	23.7	21.49	15.87	18.745
[truncated: 340 more columns]

## Sheet: 5n2r-mz1490-matrix
Column1	Column2	Column3	Column4	Column5	Column6	Column7	Column8	Column9	Column10	Column11	Column12	Column13	Column14	Column15	Column16	Column17	Column18	Column19	Column20	Column21	Column22	Column23	Column24	Column25	Column26	Column27	Column28	Column29	Column30	Column31	Column32	Column33	Column34	Column35	Column36	Column37	Column38	Column39	Column40	Column41	Column42	Column43	Column44	Column45	Column46	Column47	Column48	Column49	Column50
Reference MD frame 1	_:0(UNK)	A:-1(GLY)	A:0(ALA)	A:1(PRO)	A:2(PRO)	A:3(ILE)	A:4(MET)	A:5(GLY)	A:6(SER)	A:7(SER)	A:8(VAL)	A:9(TYR)	A:10(ILE)	A:11(THR)	A:12(VAL)	A:13(GLU)	A:14(LEU)	A:15(ALA)	A:16(ILE)	A:17(ALA)	A:18(VAL)	A:19(LEU)	A:20(ALA)	A:21(ILE)	A:22(LEU)	A:23(GLY)	A:24(ASN)	A:25(VAL)	A:26(LEU)	A:27(VAL)	A:28(CYS)	A:29(TRP)	A:30(ALA)	A:31(VAL)	A:32(TRP)	A:33(LEU)	A:34(ASN)	A:35(SER)	A:36(ASN)	A:37(LEU)	A:38(GLN)	A:39(ASN)	A:40(VAL)	A:41(THR)	A:42(ASN)	A:43(TYR)	A:44(PHE)	A:45(VAL)	A:46(VAL)
MD frame 51	1.73	5.21	5.14	4.55	3.25	3.93	5.05	4.77	4.05	7.01	7.91	9.58	3.58	3.24	3.09	2.85	2.48	2.58	2.3	1.37	1.77	1.78	1.59	1.55	3.1	2.05	1.6	1.57	1.67	1.55	1.04	1.56	1.12	1.44	1.82	1.8	1.18	1.31	1.69	1.23	2.41	2.19	1.43	0.85	1.09	2.32	1.52	1.26	1.1
MD frame 101	2.14	9.51	7.51	5.58	3.07	3.21	5.62	6.52	5.14	4.95	4.87	5.95	2.07	2.75	2.59	1.42	2.25	2.12	1.48	1.2	1.76	1.57	1.63	1.84	2.49	2.26	1.77	2.05	3.26	2.15	1.9	1.66	1.83	1.76	1.95	1.55	1.99	1.52	2.05	1.68	2.58	1.68	1.49	0.8	0.83	2.06	0.92	1.42	1.45
MD frame 151	2.09	24.83	22.47	19.97	14.31	14.21	18.9	14.73	9.06	9.59	10.74	11.34	4.64	5.76	4.58	3.82	3.29	2.87	2.29	1.58	2.08	2.04	1.18	1.29	1.99	0.82	0.72	1.93	1.55	1.53	2.13	4.67	2.8	2.91	5.69	4.34	3.84	3.97	4.03	2.86	3.59	2.72	2.96	3.24	3.04	2.56	2.83	2.2	2.27
MD frame 201	2.76	10.54	8.28	5.53	3.42	4.55	8.84	7.81	5.86	5.69	5.52	6.49	2.3	3.03	2.35	1.9	1.76	0.88	0.82	0.79	1.06	1.23	0.84	1.29	3.07	1.96	1.27	1.77	2.25	1.65	0.8	1.56	1.47	1.82	2.35	1.51	1.57	1.56	2.45	2.13	2.84	2.09	1.54	1.31	1.52	2.38	1.38	1.61	1.72
MD frame 251	2.37	3.76	2.39	1.43	1.4	1.56	1.67	1.76	2.21	1.9	2.37	3.07	1.94	1.74	0.73	1	1.12	0.67	0.41	0.43	1.01	0.97	1.17	1.9	2.01	2.26	1.66	1.77	1.77	2.52	2.55	2.56	3.07	3.05	3.37	3.51	3.07	3.79	4.89	3.17	3.7	2.46	1.83	1.3	1.66	2.72	1.03	1.18	1.11
MD frame 301	3.05	9.01	8.13	5.86	1.91	2.45	3.05	2.12	1.1	1.28	1.18	2.47	1.97	2.23	1.6	0.63	1.71	0.44	0.77	0.89	1	0.89	1.35	1.93	3.66	2.17	1.54	1.69	1.98	1.57	1.09	1.93	1.6	1.62	1.88	1.79	2.01	1.59	2.6	1.32	1.44	1.18	1.17	0.77	0.9	1.79	1.13	1.6	1.53
MD frame 351	3.42	3.55	3.21	3.03	2.44	2.9	2.98	2.67	1.71	2.53	3.32	3.22	1.1	1.32	1.82	1.56	0.88	1.07	1.5	0.57	0.95	0.87	0.85	1.06	2.3	1.19	0.64	1.23	1.6	1.36	1.36	2.35	1.67	1.81	2.15	2.22	2.46	2.83	2.15	1.83	2	1.67	1.65	1.17	1.06	1.43	1.36	0.58	0.77
MD frame 401	2.96	6.42	5.24	3.98	4.69	5.09	4.57	4.44	3.79	3.66	3.68	4.61	2.41	2.32	2.59	1.91	1.49	1.66	1.43	1.22	1.3	1.2	0.85	1.42	2.07	0.9	0.67	0.96	1.03	1.16	0.93	1.25	1.34	1.91	2.13	1.86	1.94	2.14	2.41	1.79	2.01	2.31	2.05	1.35	1.67	2.46	1.99	1.04	0.87
MD frame 451	3.22	8.75	5.12	4.29	4.01	5.55	7.47	7.29	4.87	4.18	4.36	5.5	2.38	1.52	1.67	1.55	1.2	1.02	0.8	0.89	0.9	0.85	0.57	1.02	0.47	0.49	0.34	0.86	0.95	0.8	0.87	1.32	1.64	2.11	1.93	1.77	2.49	3.12	2.5	1.91	2.24	2.44	1.99	1.51	1.69	2.22	1.72	0.82	0.59
MD frame 501	3.47	8.18	4.13	4.06	5.89	7.37	10.28	9.03	5.34	4.16	3.79	5.37	1.78	1.54	2.12	1.52	0.79	1.37	0.96	1.18	2.15	1.49	1.38	1.97	2.42	1.64	1.23	1.53	1.82	1.3	0.88	1.45	1.57	1.8	2.16	1.98	1.77	1.76	1.69	1.68	1.75	1.78	1.08	1.13	1.54	1.84	1.34	1.64	1.6
MD frame 551	1.63	8.58	7.97	6.49	5.03	5.06	7.91	7.69	6.94	7.64	9.42	10.83	4.77	4.51	3.83	3.3	2.83	2.35	1.65	1.25	1.51	1.66	1.2	0.78	2.6	0.7	0.63	1.51	1.19	1.16	1.68	3.07	2.29	2.36	1.27	2.31	3.06	2.79	3.78	2.17	2.44	1.73	1.7	1.48	1.51	1.7	1.56	0.88	0.56
MD frame 601	2.11	3.72	3.48	5.68	3.29	4.12	6.33	5.58	3.13	2.57	2.68	4.01	1.36	1.61	2.17	1.28	0.88	1.29	0.92	0.82	1.51	0.93	0.52	1.27	1.33	1.3	0.68	0.95	2.24	0.73	0.55	1.16	1.35	2.09	2.89	1.61	2.21	2.54	2.73	2.01	2.42	2.56	1.51	1.05	1.55	2.5	1.04	0.93	0.89
MD frame 651	2.64	5.25	5.18	5.17	4.66	5.5	4.05	3.04	2.43	2.42	2.83	3.48	2.47	3.01	1.94	1.87	2.79	2.36	1.49	1.86	2.43	1.86	0.96	1.24	1.57	0.99	0.76	0.88	1.4	1.35	1.4	2.13	2.27	2.66	2.35	2.41	2.56	2.62	2.67	2.47	2.54	2.26	2.34	1.93	2.09	2.46	2.11	1.48	0.96
MD frame 701	2.56	3.64	3.68	3.65	3.88	4.42	3.47	2.93	2.48	2.7	2.62	3.3	2.3	2.17	1.67	1.39	1.69	1.3	1.61	1.3	1.68	1.18	0.67	1.7	1.44	0.82	0.83	0.91	0.79	1.34	0.9	1.3	1.86	3.05	3.43	2.15	3.06	2.4	3.21	2.94	2.88	3.37	2.88	2.25	2.52	3.21	2.41	1.95	1.84
MD frame 751	2.13	4.41	4.25	4.48	4.27	4.92	3.67	3.25	2.5	2.56	2.42	3.36	2.55	3	2.08	1.55	2.26	2.23	1.52	1.75	2.04	2.08	1.74	1.52	0.94	0.65	0.72	0.85	1.16	1.18	1.56	1.71	1.62	2.04	1.87	1.82	2.93	2.85	3.17	2.58	2.31	2.94	2.92	2.44	2.75	2.76	2.34	1.77	0.99
MD frame 801	2.14	4.02	2.46	2.58	3.52	3.98	3.67	3.59	2.54	2.33	2.41	4.13	1.41	1.53	1.77	1.28	1.3	1.21	0.98	1.16	1.57	0.92	0.91	2.03	2.44	2.76	1.47	1.09	0.96	1.97	2.03	1.73	2.14	2.39	3.02	2.46	2.44	3.18	2.94	2.28	3.08	3.04	2.5	1.84	2.32	3.27	2.08	1.35	1.47
MD frame 851	2.13	3.81	3.18	3.83	3.41	4.43	3.57	1.37	1.43	2.8	2.97	1.91	2.04	3.8	2.43	1.41	2.4	2.36	1.57	1.46	1.98	1.27	1.06	1.79	1.88	1.82	1.25	0.82	1.05	1.94	1.62	1.86	2.18	2.7	3.19	2.64	3.63	2.78	3.61	3.29	3.77	3.55	3.07	2.31	2.18	3.69	2	1.25	1.33
MD frame 901	2	4.36	4.67	5.61	5.71	5.97	5.89	6.13	4.06	3.53	2.88	3.87	2.26	1.95	1.28	1.39	1.85	1.62	0.95	1.02	1.02	1.29	0.95	1.1	1.7	2.03	1.15	1.1	1.87	1.96	1.64	2.42	2.45	2.62	2.57	3.1	3.38	4.24	3.17	2.77	2.76	2.13	2.1	1.37	1.55	2.04	1.42	0.47	0.72
MD frame 951	0.99	3.03	3.48	3.53	3.91	4.64	2.89	2.91	1.46	1.54	1.18	2.19	1.57	2.42	1.97	1.26	1.87	1.92	1.7	1.68	1.88	1.77	1.4	1.28	2.32	1.29	1.04	1.06	1.97	2.06	1.72	1.74	1.51	1.57	1.73	1.71	2.06	2.59	1.81	1.27	2.36	1.48	1.07	1.12	0.98	1.29	1.01	0.52	0.59
MD frame 1001	1.37	3.26	2.95	2.96	3.3	3.24	3.32	2.77	1.62	1.69	1.22	1.14	1.45	1.2	1.44	0.94	1.62	1.63	1.48	1.68	1.86	1.43	1.01	1.43	1.39	1.11	0.77	0.68	0.68	0.86	0.56	0.5	0.69	0.81	1.43	0.32	0.77	0.85	1.28	1.15	1.43	1.41	0.86	0.84	0.92	1.93	0.49	0.73	0.62
Mean RMSD value	2.3455	6.692	5.646	5.113	4.2685	4.855	5.66	5.02	3.586	3.7365	3.9185	4.791	2.3175	2.5325	2.186	1.6915	1.823	1.6475	1.3315	1.205	1.573	1.364	1.0915	1.4705	2.0595	1.4605	1.037	1.2605	1.5595	1.507	1.3605	1.8965	1.8235	2.126	2.459	2.143	2.421	2.5215	2.7415	2.1265	2.5275	2.2495	1.907	1.503	1.6685	2.3315	1.584	1.234	1.149
[truncated: 340 more columns]

## Sheet: 5n2r-Mz1495-matrix
Column1	Column2	Column3	Column4	Column5	Column6	Column7	Column8	Column9	Column10	Column11	Column12	Column13	Column14	Column15	Column16	Column17	Column18	Column19	Column20	Column21	Column22	Column23	Column24	Column25	Column26	Column27	Column28	Column29	Column30	Column31	Column32	Column33	Column34	Column35	Column36	Column37	Column38	Column39	Column40	Column41	Column42	Column43	Column44	Column45	Column46	Column47	Column48	Column49	Column50
Reference MD frame 1	_:0(UNK)	A:-1(GLY)	A:0(ALA)	A:1(PRO)	A:2(PRO)	A:3(ILE)	A:4(MET)	A:5(GLY)	A:6(SER)	A:7(SER)	A:8(VAL)	A:9(TYR)	A:10(ILE)	A:11(THR)	A:12(VAL)	A:13(GLU)	A:14(LEU)	A:15(ALA)	A:16(ILE)	A:17(ALA)	A:18(VAL)	A:19(LEU)	A:20(ALA)	A:21(ILE)	A:22(LEU)	A:23(GLY)	A:24(ASN)	A:25(VAL)	A:26(LEU)	A:27(VAL)	A:28(CYS)	A:29(TRP)	A:30(ALA)	A:31(VAL)	A:32(TRP)	A:33(LEU)	A:34(ASN)	A:35(SER)	A:36(ASN)	A:37(LEU)	A:38(GLN)	A:39(ASN)	A:40(VAL)	A:41(THR)	A:42(ASN)	A:43(TYR)	A:44(PHE)	A:45(VAL)	A:46(VAL)
Structure2	4.83	8.15	6.62	4.91	5.71	3.22	6.93	4.5	3.3	2.92	5.06	5.27	4.87	3.88	2	2.49	4.64	2.56	1.97	2.31	2.38	2.5	1.92	1.29	3.23	2.27	1.77	2.65	3.44	3.41	3.47	4.72	4.81	4.84	7.07	5.53	5.53	6.05	5.77	5.55	5.38	5.2	4.52	3.95	3.85	3.89	3.39	2.95	2.86
Structure3	4.41	13.22	9.41	5.22	6.43	3.29	7.15	5.75	3.29	2.42	2.33	5.77	4.34	3.8	2.12	1.95	2.62	2.06	1.54	1.16	1.24	1.69	0.85	0.81	2.54	1.88	1.48	1.55	2.77	2.74	2.39	2.35	3.45	3.75	3.71	3.21	4.19	3.76	3.49	4.37	3.85	4.68	4.59	3.37	3.11	2.5	3.74	2.24	2.45
Structure4	5.05	23.45	18.89	15.31	9.49	9.74	11.21	5.72	3.5	4.34	4.72	6.06	4.1	5.6	3.71	3.04	3.82	3.43	2.29	1.74	1.91	3.21	1.44	1.22	3.34	2.33	2.25	2.3	3.53	3.42	3.7	3.79	4.92	5.37	8.31	7.29	5.74	5.17	3.57	4.51	4.46	5.21	5.37	4.95	4.68	5.16	4.6	3.8	4.05
Structure5	4.93	10.46	7.19	5.02	5.86	3.96	8.73	5.74	3.38	2.19	3.29	5.38	3.67	3.23	1.71	1.72	2.43	2.12	1.39	1.1	0.77	1.71	0.63	1.04	2.55	1.95	1.4	1.42	2.35	2.62	2.05	2.6	3.29	3	3.58	3.18	3.75	3.89	4.25	3.76	2.87	3.61	3.61	3.34	3.15	2.48	3.17	2.72	2.4
Structure6	4.18	6.97	5.34	5.02	4.14	2.91	5.61	5.08	2.47	2.19	1.63	5.37	3.43	2.98	1.42	1.31	2.24	1.34	1.07	0.86	0.82	0.79	0.25	0.94	2.28	2.04	1.1	0.9	2.08	2.13	1.58	1.79	2.29	2.45	3.43	2.47	3	3.2	2.48	2.91	1.72	2.04	1.9	1.78	1.7	1.36	1.65	1.69	1.89
Structure7	3.77	6.26	5.35	5.48	6.22	4.01	8.84	5.63	2.89	2.18	2.82	4.83	2.77	1.66	0.89	1.15	1.31	0.97	0.99	0.94	0.67	0.91	0.86	0.87	1.95	1.73	1.06	1.24	2.25	2.5	2.27	2.77	3.14	3.37	4.5	3.16	3.83	3.86	3.7	3.97	3.52	3.58	3.49	3.11	2.96	2.92	2.69	2.39	2.61
Structure8	4.51	12.8	8.39	5.15	7.13	5.32	10.52	7.13	5.05	4.96	5.08	4.6	4.92	4.99	2.88	2.49	4.4	2.38	2.05	1.77	1.86	2.12	1.19	0.99	2.78	2.21	1.76	1.98	3.11	3.1	2.86	3.46	4.01	3.99	5.15	4.38	5.21	5.36	4.74	4.85	4.45	4.96	4.64	4.39	3.92	3.3	3.66	3.09	2.94
Structure9	3.76	3.88	2.51	2.58	2.89	2	5.17	2.55	1.27	1.95	2.13	2.11	2.86	2.25	0.97	1.05	1.56	1.16	1.25	0.86	1.17	1.31	0.55	1.04	1.97	2.17	1.63	1.61	2.53	2.65	2.17	2.89	3.26	3.06	4.22	3.21	3.75	3.44	3.45	3.53	2.85	3.64	3.4	3.23	2.99	2.84	2.98	2.67	2.52
Structure10	4.25	5.76	4.45	3.93	5.34	4.59	8.57	6.59	3.73	3.66	4.07	4.1	4.62	4.45	3.12	2.82	3.32	3.28	2.78	2.77	3.07	3.09	1.83	1.01	2.8	2.27	1.9	1.84	2.92	2.89	2.69	3.4	4.2	4.12	5.08	4.66	5.58	5.57	5.55	5.11	4.28	5.07	5.03	4.92	4.38	3.88	4.49	3.67	2.96
Structure11	2.69	4.55	3.8	1.55	2.96	1.93	4.49	1.97	2.31	2.53	2.74	2.03	2.68	1.17	0.82	1.29	1.16	0.82	0.96	0.84	1.39	1.56	0.85	1.27	3.16	1.37	0.42	0.83	1.22	1.03	1.08	1.03	1	1.21	2.87	1.13	1.6	0.82	1.4	1.26	1.11	1.02	0.98	1.13	0.97	1.27	1.18	1.05	1.1
Structure12	4.4	13.76	12.14	6.88	5.13	5.39	8.12	6.72	3.4	4.26	4.06	6.41	3.67	4.39	2.71	2.21	2.62	2.34	1.85	1.68	2.07	2.09	0.89	0.98	2.76	2.25	1.81	1.71	3.15	3.25	3.09	4.79	5.52	5.8	7.3	6.12	5.97	5.37	5.02	5.71	5.5	5.85	6.06	4.87	4.43	4.24	5.4	3.57	2.9
Structure13	3.3	3.67	2.17	1.32	1.51	1.98	2.18	1.92	1.69	1.73	2.36	2.03	3.35	2.61	1.19	1.02	2.08	1.71	1.15	0.96	0.78	1.71	0.75	0.74	2.93	1.18	0.81	1.13	1.46	1.52	1.59	3.06	1.92	1.73	2.97	1.46	1.43	3.01	2.11	1.41	2	1.37	0.86	0.98	0.9	1.15	1.18	1.04	1.03
Structure14	2.42	1.63	1.73	2.75	5.32	2.44	4.15	2.83	2.24	1.56	1.83	2.45	2.11	2.48	1.77	1.47	1.63	1.29	1.57	0.99	0.98	0.71	0.85	0.49	2.08	1.61	0.48	0.41	1.13	1.02	1.01	1	1.09	1.56	3.89	1.69	1.5	0.95	0.83	1.17	0.95	1.32	1.1	1.3	1	1.14	1.06	0.93	1.18
Structure15	2.35	4.24	3.47	2.89	4.53	3.03	6.04	3.12	1.32	1.06	2.29	1.74	1.43	2.21	0.98	1.01	1.53	1.23	1.37	1.25	1.05	1.49	0.96	0.82	2.14	1.25	0.89	0.84	1.49	1.38	1.3	1.46	1.86	1.79	2.3	1.44	1.25	1.08	1.13	1.56	2.21	1.65	1.4	1.09	0.87	1.29	1.11	0.99	1.04
Structure16	2.19	8.96	5.99	2.71	4.24	3.06	6.22	3.51	2	1.96	2.71	1.77	1.9	2.33	1.09	1.03	0.93	0.85	0.75	0.47	0.68	1.02	0.58	0.73	2.98	0.8	0.46	0.32	0.55	0.8	1.25	1.62	0.89	0.89	2.29	1.82	1.36	1.03	2.09	0.76	1.01	0.71	0.57	0.29	0.34	0.68	1.26	0.38	0.57
Structure17	2.15	5.32	3.49	4.34	4.91	3.02	5.57	2.6	1.07	1.05	2.49	1.54	1.13	1.94	0.67	0.94	1.03	0.89	1.19	0.66	0.9	1.84	0.89	1.25	2.63	0.96	0.89	0.67	0.97	1.01	1.17	1.07	1.27	1.55	2.48	2.15	1.7	1.34	2.06	1.59	2.87	1.8	0.75	0.81	0.79	0.67	0.88	0.91	0.76
Structure18	2.45	4.66	2.77	2.27	3.48	3.26	5.77	2.74	1.35	1.07	2.56	2.01	1.25	1.88	0.91	1.11	0.77	0.7	0.69	0.62	0.74	0.66	0.68	0.81	2.02	0.63	0.66	0.64	0.57	0.68	0.6	0.74	1.01	1.7	1.79	1.85	1.74	2.73	2.14	1.42	1.12	1.03	1.43	0.74	0.79	1.1	1.26	0.47	0.73
Structure19	0.92	2.31	2.88	3.3	3.97	2.13	6.09	2.08	1.01	0.93	1.82	1.54	1.28	2.13	1.15	0.97	1.1	0.76	0.99	0.7	0.39	0.85	0.44	0.57	2.14	0.63	0.43	0.58	0.63	0.81	0.87	0.67	0.66	1.32	1.25	1.15	1.53	2.1	1.59	1.44	1.69	1.27	0.94	0.53	1	1.42	0.69	0.75	0.72
Structure20	1.78	1.19	0.77	0.86	1.51	1.44	2.86	0.93	0.5	0.41	1.49	1.2	0.9	1.82	0.62	0.81	1.65	0.43	0.6	0.53	0.75	0.84	0.79	0.71	2.68	1.33	0.44	0.71	0.72	0.77	0.6	1.48	0.65	1.51	1.72	1.41	1.4	1.72	2.06	1.34	0.53	0.65	1.52	0.7	0.72	0.65	0.54	0.72	0.92
Structure21	1.74	2.56	1.46	0.89	2.16	1.08	3.98	0.9	1.52	2.06	2.15	1.24	0.87	1.48	1.48	0.63	0.59	1.39	1.72	0.86	0.79	0.81	0.32	0.84	1.26	1.02	0.33	0.69	0.97	0.66	0.58	0.76	1.24	1.67	1.46	1.56	1.82	3.02	2.01	1.64	0.96	1.04	0.6	0.45	0.95	0.81	0.62	0.32	0.78
Mean RMSD value	3.304	7.19	5.441	4.119	4.6465	3.39	6.41	3.9005	2.3645	2.2715	2.8815	3.3725	2.8075	2.864	1.6105	1.5255	2.0715	1.5855	1.4085	1.1535	1.2205	1.5455	0.876	0.921	2.511	1.594	1.0985	1.201	1.892	1.9195	1.816	2.2725	2.524	2.734	3.7685	2.9435	3.094	3.1735	2.972	2.893	2.6665	2.785	2.638	2.2965	2.175	2.1375	2.2775	1.8175	1.8205
[truncated: 340 more columns]

## Sheet: 5n2s-apo-matrix
Column1	Column2	Column3	Column4	Column5	Column6	Column7	Column8	Column9	Column10	Column11	Column12	Column13	Column14	Column15	Column16	Column17	Column18	Column19	Column20	Column21	Column22	Column23	Column24	Column25	Column26	Column27	Column28	Column29	Column30	Column31	Column32	Column33	Column34	Column35	Column36	Column37	Column38	Column39	Column40	Column41	Column42	Column43	Column44	Column45	Column46	Column47	Column48	Column49	Column50
Reference MD frame 1	A:6(SER)	A:7(ALA)	A:8(PHE)	A:9(GLN)	A:10(ALA)	A:11(ALA)	A:12(TYR)	A:13(ILE)	A:14(GLY)	A:15(ILE)	A:16(GLU)	A:17(VAL)	A:18(LEU)	A:19(ILE)	A:20(ALA)	A:21(LEU)	A:22(VAL)	A:23(SER)	A:24(VAL)	A:25(PRO)	A:26(GLY)	A:27(ASN)	A:28(VAL)	A:29(LEU)	A:30(VAL)	A:31(ILE)	A:32(TRP)	A:33(ALA)	A:34(VAL)	A:35(LYS)	A:36(VAL)	A:37(ASN)	A:38(GLN)	A:39(ALA)	A:40(LEU)	A:41(ARG)	A:42(ASP)	A:43(ALA)	A:44(THR)	A:45(PHE)	A:46(CYS)	A:47(PHE)	A:48(ILE)	A:49(VAL)	A:50(SER)	A:51(LEU)	A:52(ALA)	A:53(VAL)	A:54(ALA)
MD frame 51	6.81	8.39	6.81	4.49	5.73	4.06	6.04	8.5	9.13	5.57	6.1	1.6	3.1	2.61	1.7	1.99	2.14	1.37	1.08	1.66	2.16	1.3	2.25	3.42	2.02	1.79	3.48	2.68	2.27	5.83	5.8	4.78	4.08	3.61	3.46	4.52	2.43	2.7	2.57	6.08	1.92	0.74	1.13	0.94	0.86	0.75	0.93	1.02	0.93
MD frame 101	9.55	11.27	8.97	6.79	7	4.75	6.75	8.37	9.22	5.62	5.8	1.71	2.72	2.42	1.24	1.52	1.88	1.7	1.62	2.61	3.09	1.91	1.99	2.67	1.53	1.05	3.51	1.43	1.2	4.38	3.87	4.2	3.61	3.38	2.01	3.62	1.84	3	2.84	4.74	1.34	0.8	0.61	0.36	0.99	1.23	1.26	1.28	1.41
MD frame 151	6.18	3.66	3.37	4.82	2.02	2.31	6.4	6.09	4.75	2.94	2.26	1.88	2.42	1.49	1.23	1.31	1.87	1.29	1.01	0.81	1.12	1.2	3.23	3.22	2.59	3.82	5.16	6.03	6.25	8.17	9	8.76	8.03	8.18	6.75	6.05	2.9	5.12	5.15	2.49	1.38	2.03	1.58	0.44	0.66	0.97	0.67	0.9	0.42
MD frame 201	9.51	11	8.51	6.52	7.78	5.47	6.84	9.32	8.81	5.25	5.66	1.73	3.34	2.93	1.21	1.51	1.5	1.38	1.28	1.57	2.14	1.38	1.85	2.66	1.08	1.22	3.86	1.33	1.56	4.46	4.52	4.24	4.55	2.81	2.07	2.95	1.51	2.88	2.93	4.39	1.31	1.19	0.94	0.45	0.99	1.46	1.69	1.07	1.22
MD frame 251	10.11	11.54	8.6	6.62	6.32	4.37	7.59	8.66	7.36	5.03	3.93	1.35	3.15	1.8	1.47	1.94	1.78	1.57	1.48	1.69	2.09	1.57	1.88	2.74	1.29	1.23	3.88	1.77	1.92	4.82	4.86	5.57	6.66	3.9	2.7	3.9	1.73	3.04	2.85	5.05	1.87	1.08	0.73	0.84	1.4	1.36	1.19	1.2	0.88
MD frame 301	7.79	9.68	8.17	5.4	6.56	4.08	6.3	9.09	7.03	4.1	4.88	1.34	2.59	1.74	1.27	1.56	1.38	1.38	1.33	1.71	1.98	1.31	1.55	2.07	1.04	1.35	3.78	2.04	1.71	4.4	4.64	3.94	3.15	1.83	1.74	2.61	1.39	3.29	3.34	4.64	1.93	1.04	0.77	0.79	1	1.15	0.95	0.95	0.82
MD frame 351	11.48	12.57	9.38	7.94	9.06	5.95	6.47	10.09	5.17	3.62	3.32	1.44	2.29	2.33	1.53	1.7	1.9	1.5	1.71	1.54	1.71	0.81	0.91	1.27	0.58	0.59	2.55	0.81	1.24	3.46	3.12	3.07	3.3	2.41	1.72	1.95	2.05	3.89	3.98	4.77	2.27	1.23	1.2	1.31	1.57	1.69	1	1.41	1.6
MD frame 401	9.06	10.64	9.22	6.62	7.34	4.46	6.3	8.83	5.38	3.75	3.68	3.5	2.48	1.76	1.71	1.72	1.25	1.14	1.51	1.03	0.95	1.05	0.76	0.84	0.6	0.5	2.24	0.48	0.96	1.63	2.76	3.94	3.64	2.92	2.32	3.74	1.87	4.09	3.86	4.91	1.48	1.06	0.82	0.92	0.94	1.09	0.9	1.33	1.18
MD frame 451	9.03	9.79	8.4	6.19	6.23	3.14	5.63	6.92	4.79	3.24	3.01	1.13	2.35	1.3	0.93	1.8	1.62	0.81	0.84	1.69	1.65	0.87	1.23	1.43	0.9	1.7	3.01	1.61	2.05	3.32	2.76	4.13	4.41	3.12	2.41	3.13	1.54	3.31	3.61	5	1.75	1.4	0.79	1.08	1.3	1.33	0.81	1.11	0.87
MD frame 501	5.83	6.79	6.54	5.27	4	2.02	5.76	6.08	4.95	2.61	2.58	1.68	2.22	1.91	1.46	1.65	2.14	1.27	0.93	1.59	1.48	0.77	1.19	1.11	0.7	1.04	2.91	0.54	1.25	2.29	2.86	3.03	3.42	2.76	1.67	2.37	1.22	2.68	3.17	4.62	1.56	1.18	1.52	1.11	1.4	1.31	0.92	1.14	1.16
MD frame 551	5.16	7.2	6.69	4.36	5.17	4.11	6.64	8.55	9.6	6.05	5.11	4.09	4.44	2.77	2.18	2.36	2.2	1.09	1.15	2.07	2.57	1.16	2.6	4.36	2.87	1.93	5.01	3.55	2.65	6.91	7.21	5.34	4.16	3.57	4.62	4.28	2.16	4.01	3.37	1.52	2.17	1.47	1.01	0.9	1.32	1.44	1.06	1.47	1.28
MD frame 601	5.89	6.73	7.69	5.94	5.41	2.28	5.68	3.22	1.98	1.85	1.13	0.86	1.51	1.24	0.85	1.3	1.41	1.19	0.89	0.51	0.55	0.54	0.7	0.86	0.65	1.44	2.14	0.7	1.12	3.35	3.43	2.63	3.03	2.43	2.08	2.83	1.35	2.95	3.56	5.05	0.94	0.85	0.55	0.8	0.77	1.44	1.13	1.18	0.8
MD frame 651	5.64	4.95	6.26	5.02	4.81	2.87	6.15	3.05	2.88	2.07	1.96	1.29	1.87	1.12	0.88	1.44	1.46	1.07	1.68	1.86	1.55	1.49	1.8	1.57	1.04	1.4	2.23	1.17	0.95	2.54	2.38	2.32	1.61	1.5	1.7	3.36	1.16	1.42	2.47	5.57	0.7	2	0.56	0.51	0.45	0.68	1.35	1.92	1.7
MD frame 701	5.23	9.25	7.85	5.07	3.66	1.58	5.71	1.78	2.28	2.96	1.55	1.03	1.57	1.68	0.69	1.27	1.44	0.93	0.95	1.26	1.06	0.9	1.11	0.93	0.66	1.26	2.38	0.68	1.63	3.71	3.53	2.28	2.58	2.09	1.94	2.74	1.1	2.92	3.28	4.62	1.35	1.24	1.05	0.71	0.85	1.32	0.92	1.16	0.55
MD frame 751	6.9	8.82	7.1	3.05	2.55	1.61	5.96	1.84	2.27	3.1	1.56	1	1.8	1.77	0.74	1.4	1.06	0.96	0.71	0.77	0.69	1.02	1.31	0.75	0.59	1.37	1.51	0.81	1.04	2.01	2.32	2.29	1.81	1.72	1.72	1.89	1.44	2.87	3.3	4.91	1.31	0.82	0.53	0.6	0.85	1.04	0.88	1.09	0.39
MD frame 801	6.87	9.21	8.02	4.09	4.12	3.68	4.09	1.58	1.54	2.27	1.11	1.98	2.69	1.53	1.08	1.76	1.22	0.95	0.95	1.36	1.03	0.53	0.62	0.5	0.5	0.8	2.6	0.47	0.88	1.89	1.38	1.75	1.63	1.28	1.35	2.22	0.79	2.56	2.92	4.61	0.76	1	0.84	0.38	0.12	0.7	0.98	1.41	0.77
MD frame 851	4.66	6.61	5.85	2.73	2.99	2.9	2.53	1.57	1.5	2.1	1.89	0.62	1.41	1.77	0.85	1.23	1.16	0.86	0.65	0.82	0.65	0.51	0.9	0.73	0.76	1.04	1.92	0.97	1.47	1.65	1.52	1.76	1.76	1.02	1.55	1.95	1.22	2.32	2.73	4.58	1.03	0.9	0.8	0.71	0.67	1.08	1.35	1.47	0.84
MD frame 901	4.94	7.92	6.61	3.82	3.4	2.95	3.03	2.33	2.71	2.7	1.44	1.9	1.63	1.53	1.12	1.28	1.35	1.04	1.17	1.26	1.41	0.78	1.05	1.35	0.71	1.03	2.44	1.05	1.71	2.05	2.04	1.12	1.31	1.04	1.35	1.56	1.13	2.12	1.95	4.01	1.2	0.86	0.8	0.42	0.67	1.16	1.18	1.23	0.83
MD frame 951	3.7	5.86	5.16	2.1	2.89	2.49	2.91	2.64	3.79	2.94	2.39	1.63	2.25	1.26	1.27	1.15	0.77	0.59	0.54	0.74	0.86	0.5	0.5	0.65	0.73	0.75	2.05	1.01	1.27	1.45	2.37	2.6	2.53	2.17	1.91	2.68	1.5	2.36	1.66	3.7	1.46	2.02	0.9	0.9	1.16	0.79	0.2	1.08	0.89
MD frame 1001	2.37	2.12	2.21	1.35	1.64	1.1	0.99	1.79	1.43	0.94	0.91	1.08	1.25	0.55	0.74	0.94	1.28	0.83	0.92	1.06	0.97	1.08	1.57	1.11	0.54	1.1	1.5	0.74	0.76	1.33	1.17	0.61	0.97	1	1.12	1.48	0.93	1.33	0.98	4.02	1.44	2.05	0.71	1.15	1.17	0.73	0.75	1.34	0.93
Mean RMSD value	6.8355	8.2	7.0705	4.9095	4.934	3.309	5.3885	5.515	4.8285	3.4355	3.0135	1.642	2.354	1.7755	1.2075	1.5415	1.5405	1.146	1.12	1.3805	1.4855	1.034	1.45	1.712	1.069	1.3205	2.908	1.4935	1.6945	3.4825	3.577	3.418	3.312	2.637	2.3095	2.9915	1.563	2.943	3.026	4.464	1.4585	1.248	0.892	0.766	0.957	1.136	1.006	1.238	0.9735
[truncated: 231 more columns]

## Sheet: 5n2r-apo-matrix
Column1	Column2	Column3	Column4	Column5	Column6	Column7	Column8	Column9	Column10	Column11	Column12	Column13	Column14	Column15	Column16	Column17	Column18	Column19	Column20	Column21	Column22	Column23	Column24	Column25	Column26	Column27	Column28	Column29	Column30	Column31	Column32	Column33	Column34	Column35	Column36	Column37	Column38	Column39	Column40	Column41	Column42	Column43	Column44	Column45	Column46	Column47	Column48	Column49	Column50
Reference MD frame 1	A:-1(GLY)	A:0(ALA)	A:1(PRO)	A:2(PRO)	A:3(ILE)	A:4(MET)	A:5(GLY)	A:6(SER)	A:7(SER)	A:8(VAL)	A:9(TYR)	A:10(ILE)	A:11(THR)	A:12(VAL)	A:13(GLU)	A:14(LEU)	A:15(ALA)	A:16(ILE)	A:17(ALA)	A:18(VAL)	A:19(LEU)	A:20(ALA)	A:21(ILE)	A:22(LEU)	A:23(GLY)	A:24(ASN)	A:25(VAL)	A:26(LEU)	A:27(VAL)	A:28(CYS)	A:29(TRP)	A:30(ALA)	A:31(VAL)	A:32(TRP)	A:33(LEU)	A:34(ASN)	A:35(SER)	A:36(ASN)	A:37(LEU)	A:38(GLN)	A:39(ASN)	A:40(VAL)	A:41(THR)	A:42(ASN)	A:43(TYR)	A:44(PHE)	A:45(VAL)	A:46(VAL)	A:47(SER)
MD frame 51	18.14	14.54	8.51	9.88	6.53	7.1	5.63	5.12	4.91	4.82	4.39	4.46	4.28	3.44	2.83	3.31	2.38	1.75	1.26	2.4	2.36	1.27	2.26	4.43	1.52	1.61	2.56	2.13	2.34	2.68	3.58	3.01	2.99	5.41	4.43	3.64	3.42	3.23	3.14	4.22	4.05	3.85	4.08	3.08	3.25	3.01	2.3	2.12	2.27
MD frame 101	18.86	15.17	9.24	10.8	3.45	4.18	2.37	1.87	2	2.38	1.54	1.45	1.3	0.79	1.12	1.97	1.27	1.18	1.21	1.37	2.12	2.18	1.72	3.14	1.4	1.26	1.42	1	1.45	1.49	2.86	1.94	1	3.33	3.45	2.51	1.82	2.59	2.31	2.42	2.17	1.86	1.63	1.39	1.42	1.32	1.07	1.43	1.8
MD frame 151	25.93	20.46	14.81	9.32	9.26	8.8	5.97	6.03	4.81	4.85	4.23	4.45	4.05	3.15	2.83	3.09	1.49	1.36	1.48	1.48	1.54	1.45	1.34	2.7	1.05	1.61	2.73	2.17	3.36	4.19	6.56	4.74	5.08	8.48	6.31	6.24	5.92	6.79	5.1	5.74	5.37	5.15	5.03	4.27	4.67	4.12	2.62	2.6	2.68
MD frame 201	13.54	8.84	7.74	9.58	5.24	6.39	4.32	3.99	3.23	2.74	3.26	2.9	1.47	1.14	1.92	2.07	1.02	1.42	2.3	2.48	1.96	2.37	2.07	1.93	1.39	1.64	2.39	2.68	2.5	2.71	4.83	2.54	2.9	3.8	3.79	2.97	2.49	2.89	3.32	3.99	3.98	3.5	2.97	2.9	2.05	2.55	2.3	2.09	1.87
MD frame 251	8.38	7.4	6.7	5.97	6.78	7.76	5.57	5.22	5.51	4.91	3.87	3.91	3.03	2.34	2.71	2.34	0.83	1.49	1.57	1.55	1.2	1.31	1.52	2.7	0.43	0.91	1.59	1.28	2.23	2.45	4.99	3	3.09	4.6	4.05	3.97	3.97	3.83	3.25	3.27	2.92	2.34	2.48	2.28	1.83	1.51	1.37	1.29	1.34
MD frame 301	9.71	7.31	7.31	8.91	5.76	7.47	5.1	4.74	3.89	3.25	3.29	3.43	2.37	1.74	2.55	3.07	1.46	1.85	3.11	3.54	2.65	2.86	2.5	2.45	1.75	1.77	2.49	2.42	2.78	3.25	5.97	3.75	3.63	5.11	4.54	3.99	3.13	4.53	3.81	4.57	3.8	3.26	3.2	2.7	2.97	2.04	1.76	1.96	1.79
MD frame 351	5.51	4.87	4.12	3.29	4.37	5.67	3.16	2.86	2.31	2.14	2.12	1.69	1.36	1.42	1.59	1.49	0.59	1.66	1.64	2.23	1.53	1.49	1.86	1.88	1.08	1.49	2.53	2.46	2.29	2.77	4.52	3.28	2.95	3.83	3.82	3.72	3.66	4.51	3.26	3.5	3.23	2.45	2.82	2.53	2.27	2.16	1.76	2	2.06
MD frame 401	3.15	3.01	2.86	2.67	2.6	3.73	1.8	2.03	1.89	1.64	1.66	2.2	3.46	2.2	2.24	1.95	0.73	1.52	1.31	1.42	1.59	2.08	2.33	1.94	1.96	1.64	2.22	2.4	2.18	2.47	3.19	2.58	2.34	3.63	3.47	3.12	2.89	3.92	2.91	3.22	3.08	2.58	2.88	2.44	2.14	1.83	1.87	1.78	1.59
MD frame 451	2.43	2.91	2.63	2.39	1.59	3.25	1.31	1.19	1.41	2.16	1.66	1.55	1.91	1.57	1.65	1.76	1.03	1.37	1.99	2.32	2.15	2.53	2.54	2.59	2.2	2.13	2.43	2.94	2.34	2.24	3.72	2.99	2.75	3.63	4.09	3.99	3.47	3.41	3.53	3.29	3.12	2.48	2.49	2.46	2.11	1.7	1.54	1.64	1.43
MD frame 501	5.29	4.14	3.27	2.45	3.29	4.21	2.13	2.06	1.7	2.1	2.32	2.24	2.04	1.93	2.08	1.85	1.31	2.33	1.44	1.53	2.02	1.67	2.33	1.77	1.22	1.53	1.99	2.15	1.83	1.77	2.98	1.82	2.04	3.73	2.88	2.32	2.01	2.28	2.27	2.86	2.41	2.19	2.36	1.97	1.81	1.5	1.37	1.52	1.39
MD frame 551	24.5	20.82	14.68	10.29	8.41	7.71	6.83	6.62	7.1	6.61	5.48	5.37	5.09	3.95	3.6	4.89	2.7	1.96	1.75	1.96	2.19	2.09	1.86	2.81	1.53	1.93	2.76	2.27	3.27	3.98	6.81	4.26	4.39	6.57	5.01	4.76	4.97	4.91	4.75	5.51	5.05	4.59	4.33	3.59	4.06	3.11	2.37	2.39	2.61
MD frame 601	4.58	4.25	3.88	3.66	3.21	4.74	3.05	2.99	3.31	3.29	2.79	2.89	2.75	2.67	2.14	2.74	2.41	1.57	2.06	2.96	1.25	1.58	2.65	3.59	1.7	2	3.31	3.37	3.13	3.84	5.74	4.09	3.81	5.52	4.69	4.97	4.37	4.91	4.77	5.13	4.21	3.75	3.67	3.54	3.59	2.85	2.64	2.69	2.56
MD frame 651	3.63	2.68	2.55	2.43	1.78	3.02	1.06	1.05	1.22	1.09	1.88	1.34	1.33	1.23	0.82	1.26	1.03	0.55	0.81	1.77	0.97	1.02	1.18	2.48	1.13	1.27	2.75	2.36	1.91	2.46	3.11	2.76	2.2	3.15	2.94	2.93	2.18	3.38	3.06	2.99	2.57	2.13	2.43	2.27	1.99	1.63	1.49	1.37	1.56
MD frame 701	4.09	3.3	2.58	2.76	2.1	2.86	1.31	1.61	1.62	1.55	2.28	2.15	1.7	1.61	1.55	1.8	1.25	0.92	1.64	2.36	1.61	1.38	2.44	3.43	1.62	1.86	2.86	3.19	2.85	3.2	4.97	3.72	3.65	4.88	3.89	4.38	3.97	5.25	3.94	4.08	3.71	3.04	3.3	3.15	2.8	2.6	2.6	2.48	2.33
MD frame 751	3.21	2.94	1.98	1.74	1.48	1.83	1.06	1.39	1.08	1.16	1.71	1.15	1.24	1.34	0.85	1.01	0.86	0.51	0.62	1.27	0.89	0.67	1.09	1.81	1.66	1.58	2.61	2.59	2.43	2.33	4.15	2.85	2.24	2.57	2.41	2.62	1.86	3.3	2.81	3.07	2.25	1.93	2.22	2.29	2.47	1.94	1.93	1.6	1.48
MD frame 801	2.29	1.88	1.97	2.27	1.88	2.83	1.56	1.51	1.67	1.76	2.07	2.04	1.89	1.95	2.02	1.79	1.89	1.53	1.31	1.4	0.87	0.51	0.8	1.74	0.53	0.76	1.91	1.63	1.63	2.07	4.67	2.63	2.17	3.35	3.3	2.7	1.92	2.5	2.68	3.09	2.66	2.04	2.3	2.06	2.19	1.32	1	1.03	1.14
MD frame 851	2.28	2.21	2.26	2.5	2.98	3.68	2.26	1.71	1.67	1.6	1.45	1.9	2.35	1.98	1.66	1.76	1.96	1.27	1.03	1.18	1.42	0.69	0.96	3.06	1.09	0.74	1.01	1.22	1.54	0.85	3	0.94	0.52	1.14	2.13	0.98	1.48	1.38	0.78	1.91	1.12	1.18	1.31	0.98	1.25	1.03	1	0.77	0.84
MD frame 901	2.13	2.1	2.25	2.33	2.13	3.67	1.64	1.4	1.37	1.44	1.47	1.52	1.77	1.68	1.84	2.05	2.2	1.68	1.72	2.03	2	1.48	1.56	3.52	0.94	0.88	2.13	1.77	1.64	2.2	4.79	2.26	1.87	2.37	2.83	2.92	2.31	2.53	2.61	2.94	2.46	1.49	1.92	1.52	1.81	1.2	1.24	1.05	0.88
MD frame 951	3.03	2.55	2.92	2.32	1.63	2.07	0.75	0.98	1.28	0.82	0.51	1.03	0.38	0.51	0.6	0.88	0.51	0.36	0.52	0.93	0.98	0.61	0.77	2.41	0.85	0.9	1.59	1.81	1.48	1.07	2.83	1.26	0.95	0.51	1.88	1.52	0.94	2.5	2.15	2.71	2.29	1.92	1.79	1.67	1.27	1.19	1.2	0.86	0.71
MD frame 1001	1.64	1.6	0.98	0.84	1.07	2.08	0.67	1.03	0.94	1.06	0.91	1.65	0.72	0.84	1.06	0.92	1.01	0.82	0.92	0.9	0.85	1.29	1.34	3.69	1.15	0.67	1.1	1.18	1.05	1.23	1.37	1.02	1.04	1.28	1.04	1.42	1.97	1.74	1.07	2.46	0.88	1.52	1.75	0.98	1.23	0.87	0.79	0.93	0.96
Mean RMSD value	8.116	6.649	5.162	4.82	3.777	4.6525	2.8775	2.77	2.646	2.5685	2.4445	2.466	2.2245	1.874	1.883	2.1	1.3965	1.355	1.4845	1.854	1.6075	1.5265	1.756	2.7035	1.31	1.409	2.219	2.151	2.2115	2.4625	4.232	2.772	2.5805	3.8445	3.5475	3.2835	2.9375	3.519	3.076	3.5485	3.0665	2.6625	2.748	2.4035	2.359	1.974	1.711	1.68	1.6645
[truncated: 339 more columns]
